# Supplementary material for: Autotoxicity mechanism of Oryza sativa: transcriptome response in rice roots exposed to ferulic acid
Source: BMC Genomics. 2013 May 25;14:351. doi: 10.1186/1471-2164-14-351 (PMC4008027; doi:10.1186/1471-2164-14-351)
Supplement: Additional file 4: Table S1 — Genes with expression responding to 50 ppm ferulic acid. [file 1471-2164-14-351-S4.xlsx]

## Sheet: table S1
Table S1. List of regulated genes in response to 50ppm FA.
Short exposures
					log2[Fold change (treatment/control)]
RAB-DB Locus ID	Description	FDR	p-value	Fold change rank	1	2	3	mean (N=3)
Upregulated
Os08g0374600	Isoflavone reductase-like protein.	0.0383412	0.000933	100.374	6.9796	6.68908	6.27904	6.64924
Os01g0698800	Basic helix-loop-helix dimerisation region bHLH domain containing protein.	0.0383741	0.00123846	95.0694	6.72285	6.11625	6.87362	6.57091
Os07g0587300	(No Hit)	0.0519684	0.00906377	67.6354	5.07638	6.06766	7.09508	6.07971
Os07g0418500	Protein kinase family protein.	0.0350619	0.000129	65.1655	6.04961	5.89765	6.13085	6.02604
Os09g0400400	Conserved hypothetical protein.	0.0515906	0.00859586	57.8203	4.76139	6.42324	6.37588	5.8535
Os08g0137900	Proteinase inhibitor I12, Bowman-Birk family protein.	0.0467843	0.0057003	55.439	5.01419	5.82989	6.53441	5.79283
Os04g0447700	Proteinase inhibitor I12, Bowman-Birk family protein.	0.0379812	0.000855	52.442	5.54231	5.54882	6.04682	5.71265
Os03g0693900	Wound-induced protease inhibitor (WIP1).	0.0353161	0.00024	49.9883	5.55147	5.56088	5.8182	5.64352
Os05g0527000	Bowman-Birk type wound induced proteinase inhibitor WIP1 precursor.	0.0376436	0.000715	49.8267	5.33823	5.76709	5.81122	5.63885
Os06g0216000	Flagellar calcium-binding protein (calflagin) family protein.	0.0401781	0.00189162	46.6431	5.0673	5.71278	5.85069	5.54359
Os11g0664800	LMW heat shock protein.	0.0445002	0.00396195	46.1981	4.8345	5.82195	5.93284	5.52976
Os02g0466400	Protein kinase domain containing protein.	0.0353161	0.000248	41.5229	5.54237	5.31839	5.26675	5.37584
Os02g0193300	Non-protein coding transcript, unclassifiable transcript.	0.0353161	0.000308	39.8406	5.21413	5.50253	5.23184	5.31617
Os06g0486900	Receptor protein kinase-like protein.	0.0353161	0.000277	39.1093	5.17049	5.46142	5.2364	5.28944
Os10g0525600	Conserved hypothetical protein.	0.0383741	0.00131479	36.5797	4.98909	5.56951	5.02032	5.19297
Os09g0493000	(No Hit)	0.0482707	0.00661224	34.8476	5.75779	5.27845	4.33273	5.12299
Os10g0543400	Esterase/lipase/thioesterase domain containing protein.	0.0353161	0.000223	34.0743	4.94688	5.20506	5.1199	5.09061
Os10g0527400	Esterase/lipase/thioesterase domain containing protein.	0.0421917	0.00271103	32.0118	4.70798	5.52099	4.77263	5.00053
Os02g0755900	Pyruvate decarboxylase isozyme 2 (EC 4.1.1.1) (PDC) (Fragment).	0.0359012	0.000456	31.5552	4.87573	5.19255	4.87114	4.97981
Os04g0600300	Leucine-rich repeat, plant specific containing protein.	0.0446613	0.00412588	31.4799	4.80805	5.59641	4.52462	4.97636
Os01g0370900	Protein synthesis inhibitor II (EC 3.2.2.22) (Ribosome-inactivating protein II) (rRNA N-glycosidase).	0.0407944	0.00208866	30.8352	5.12195	5.22033	4.49725	4.94651
Os04g0203600	Prefoldin family protein.	0.0455781	0.00503171	30.1924	4.4419	5.59924	4.7072	4.91612
Os10g0525200	Triose phosphate/phosphate translocator, non-green plastid, chloroplast precursor (CTPT).	0.0488602	0.0068734	29.8721	4.43712	5.71493	4.55013	4.90073
Os06g0521200	UDP-glucuronosyl/UDP-glucosyltransferase family protein.	0.0454086	0.00487084	29.523	5.29813	5.14808	4.20508	4.88377
Os08g0277200	UDP-glucuronosyl/UDP-glucosyltransferase family protein.	0.0353161	0.00031	28.77	5.01525	4.73964	4.78458	4.84649
Os10g0481300	Endonuclease/exonuclease/phosphatase family protein.	0.0358253	0.000385	28.4102	4.71835	5.01699	4.74968	4.82834
Os08g0138200	WRKY transcription factor 10.	0.0411298	0.00216419	27.5907	4.37745	4.83568	5.14521	4.78611
Os08g0137800	Hypothetical protein.	0.0383741	0.00121516	27.4186	5.09689	4.69865	4.53572	4.77709
Os12g0617400	Isopenicillin N synthase family protein.	0.0436606	0.0032948	27.0325	5.21518	4.26842	4.78626	4.75662
Os03g0838800	Pyrophosphate-fructose-6-phosphate 1-phosphotransferase-like protein (Pyrophosphate-dependent phosphofructo-1-kinase-like protein).	0.0350619	0.00016	26.2553	4.83366	4.65962	4.65032	4.71453
Os03g0693800	I-box binding factor (Fragment).	0.0446601	0.0040903	26.0367	4.17697	5.22195	4.70852	4.70248
Os12g0154900	NPR1-like protein.	0.039388	0.00167441	25.4989	5.04944	4.4264	4.54125	4.67237
Os08g0384500	Protein kinase.	0.0451031	0.0044982	25.1583	5.17346	4.6943	4.09113	4.65296
Os10g0530600	Conserved hypothetical protein.	0.0359012	0.000489	23.715	4.44069	4.76734	4.49516	4.56773
Os04g0497000	Conserved hypothetical protein.	0.0383741	0.00125902	23.5152	4.30772	4.85964	4.49919	4.55552
Os01g0138800	Glutaredoxin domain containing protein.	0.0544467	0.0107179	22.6461	3.74924	5.36503	4.38929	4.50119
Os06g0215600	Zn-induced protein.	0.0416353	0.00247007	21.7481	4.10152	4.85729	4.36964	4.44282
Os03g0664800	Protein kinase domain containing protein.	0.0433621	0.00314417	21.7297	4.39151	4.89685	4.03643	4.4416
Os08g0482600	Non-protein coding transcript, unclassifiable transcript.	0.0292211	4.89e-05	21.6068	4.39302	4.49434	4.41289	4.43342
Os12g0168100	Conserved hypothetical protein.	0.0358253	0.000423	21.4431	4.50974	4.51705	4.24054	4.42244
Os03g0643700	VQ domain containing protein.	0.0423408	0.00282038	21.4001	4.34895	4.85762	4.05206	4.41955
Os05g0403000	(No Hit)	0.0359012	0.000443	21.2801	4.53434	4.47058	4.22939	4.41144
Os01g0609300	Hypothetical protein.	0.0377284	0.000745	20.9835	4.16327	4.4405	4.56977	4.39118
Os09g0297900	AAA ATPase, central region domain containing protein.	0.0643282	0.0186202	20.7955	3.72692	3.81879	5.58889	4.3782
Os05g0530400	Late embryogenesis abundant protein 3 family protein.	0.055014	0.0110032	20.4856	3.99149	3.80622	5.2719	4.35654
Os02g0179600	Plant neutral invertase family protein.	0.0440754	0.00372155	20.4496	3.84808	4.75142	4.46251	4.354
Os12g0155000	Adenosine monophosphate binding protein 1 AMPBP1.	0.0539034	0.0103807	19.8671	3.7957	5.1936	3.94764	4.31231
Os04g0206600	Glutathione S-transferase GST 8 (EC 2.5.1.18).	0.0496383	0.00726611	19.6877	4.91623	3.6417	4.33973	4.29922
Os08g0120600	Hypothetical protein.	0.0382896	0.00089	19.4105	4.18418	4.5316	4.12053	4.27877
Os02g0719600	Glutathione S-transferase GST 8 (EC 2.5.1.18).	0.0515531	0.00857177	19.2074	3.7453	4.00114	5.04434	4.26359
Os05g0180800	Glutathione-S-transferase 19E50.	0.0298497	5.7e-05	18.5439	4.27406	4.19737	4.16718	4.21287
Os03g0326100	Peptidase S9A, prolyl oligopeptidase, N-terminal beta-propeller domain containing protein.	0.04805	0.00647086	18.3043	4.39498	3.53282	4.65453	4.19411
Os03g0807900	Pyruvate decarboxylase family protein.	0.0641718	0.0184123	18.2571	4.53264	4.97295	3.06557	4.19039
Os03g0236200	Hypothetical protein.	0.0415568	0.00234973	18.2324	3.79799	4.48249	4.28481	4.18843
Os09g0547500	Conserved hypothetical protein.	0.0387507	0.00158992	18.1949	3.85266	4.32563	4.37809	4.18546
Os01g0716500	Universal stress protein (Usp) family protein.	0.0437945	0.00353043	17.8195	4.37554	4.42936	3.66124	4.15538
Os05g0164400	(No Hit)	0.0383741	0.00105948	17.4903	3.91028	4.37379	4.10137	4.12848
Os08g0136700	ARM repeat fold domain containing protein.	0.0550009	0.0109907	17.1661	3.9852	4.90381	3.41545	4.10149
Os03g0108300	Cinnamyl alcohol dehydrogenase.	0.0462306	0.00544931	17.1302	3.53601	4.18072	4.57868	4.09847
Os02g0740700	PRLI-interacting factor K (Fragment).	0.0482707	0.0066057	17.0543	3.42503	4.38754	4.46363	4.09207
Os08g0485400	Hypothetical protein.	0.0383741	0.00130065	16.8038	4.07665	3.81327	4.32223	4.07072
Os05g0324700	Protein of unknown function DUF1000 family protein.	0.0383741	0.00108198	16.7607	4.19054	3.7995	4.211	4.06701
Os05g0194900	Conserved hypothetical protein.	0.0398529	0.00183336	16.6047	3.746	4.06694	4.34762	4.05352
Os03g0694000	H(+)/MONOSACCHARIDE cotransporter.	0.0415719	0.00244402	16.5977	3.90848	4.44952	3.80072	4.05291
Os04g0316200	IQ calmodulin-binding region domain containing protein.	0.0674936	0.0212798	16.4667	2.92272	4.22903	4.9727	4.04148
Os03g0437200	Amino acid/polyamine transporter II family protein.	0.0383741	0.00134988	16.3527	3.74675	4.10197	4.24564	4.03145
Os12g0154800	UDP-glucuronosyl/UDP-glucosyltransferase family protein.	0.0474595	0.00603402	16.2401	4.11058	3.43892	4.51497	4.02149
Os10g0456100	UDP-glucuronosyl/UDP-glucosyltransferase family protein.	0.0319646	8.46e-05	16.07	3.98306	4.0785	3.95735	4.0063
Os01g0685400	ABC transporter related domain containing protein.	0.0415568	0.00235284	15.6679	3.61577	4.01384	4.2796	3.96974
Os02g0720400	PDR-like ABC transporter (PDR3 ABC transporter).	0.0487831	0.00679221	15.4852	4.22237	4.33491	3.30116	3.95281
Os08g0112300	Substilin /chymotrypsin-like inhibitor (Proteinase inhibitor).	0.0407944	0.00208923	15.4541	3.90126	4.28461	3.6639	3.94992
Os06g0507300	Conserved hypothetical protein.	0.0721572	0.0249435	15.3707	4.60838	2.67359	4.54437	3.94211
Os09g0492900	AAA ATPase, central region domain containing protein.	0.0455685	0.00491745	15.2792	4.39937	3.44139	3.95973	3.9335
Os04g0339400	WRKY transcription factor 34.	0.0358253	0.000382	15.2288	3.97393	4.03334	3.77891	3.92873
Os03g0233000	Cytochrome P450 family protein.	0.0612915	0.0160024	15.1743	4.53014	4.31395	2.92658	3.92356
Os07g0120300	Cytochrome P450 monooxygenase CYP72A5 (Fragment).	0.0462203	0.00543422	14.9903	3.82735	4.44137	3.44915	3.90596
Os09g0454600	Peptidase S10, serine carboxypeptidase family protein.	0.0350619	0.000129	14.8384	3.80308	3.9412	3.92952	3.89127
Os01g0638000	Uroporphyrinogen III methyltransferase.	0.0383741	0.00116832	14.7893	4.13187	3.85254	3.67505	3.88649
Os08g0105700	Conserved hypothetical protein.	0.0427927	0.0029949	14.7048	3.8555	4.25748	3.52166	3.87821
Os05g0149400	UDP-glucuronosyl/UDP-glucosyltransferase family protein.	0.0383741	0.00137407	14.6788	3.61196	4.10697	3.90805	3.87566
Os08g0136800	Conserved hypothetical protein.	0.0918141	0.0413455	14.6472	3.64573	5.38011	2.59183	3.87256
Os08g0112200	Acidic class III chitinase OsChib3a precursor (Chitinase) (EC 3.2.1.14).	0.0427888	0.00296783	14.5038	3.64753	4.27968	3.64785	3.85836
Os05g0578100	WRKY transcription factor 34.	0.041907	0.00261439	14.2951	3.88749	4.15019	3.47468	3.83745
Os10g0416500	Conserved hypothetical protein.	0.0542843	0.0106232	14.2794	3.03888	4.22365	4.24507	3.83587
Os11g0642400	Glutaredoxin domain containing protein.	0.0455685	0.0049475	14.2164	3.81512	4.30479	3.36855	3.82949
Os02g0575000	(No Hit)	0.0353161	0.000273	14.1266	3.83068	3.92407	3.70627	3.82034
Os03g0860100	Glutamate synthase [NADH], chloroplast precursor (EC 1.4.1.14) (NADH- GOGAT).	0.0383741	0.00141691	14.047	4.09811	3.69367	3.6448	3.81219
Os04g0322100	Blind.	0.0569301	0.0125175	13.8093	3.01462	3.85637	4.49172	3.78757
Os09g0572000	Glutathione S-transferase GST 37 (EC 2.5.1.18).	0.0350619	0.000171	13.6674	3.71334	3.87067	3.73398	3.77266
Os08g0156100	Lipid phosphate phosphatase 2 (EC 3.1.3.-) (AtLPP2) (Phosphatidic acid phosphatase 2) (AtPAP2) (Prenyl diphosphate phosphatase).	0.0594781	0.0144667	13.61	3.8617	4.50807	2.93002	3.7666
Os07g0533800	Hypothetical protein.	0.0383741	0.00136989	13.3969	3.47891	3.80499	3.94758	3.74383
Os01g0214500	UDP-glucuronosyl/UDP-glucosyltransferase family protein.	0.0456334	0.00506902	13.3446	3.59855	4.25467	3.36134	3.73819
Os05g0464300	Conserved hypothetical protein.	0.0387507	0.00158991	13.3391	4.02212	3.51738	3.67328	3.73759
Os07g0638300	Protein kinase domain containing protein.	0.0418201	0.00256837	13.1803	3.74039	4.037	3.38353	3.72031
Os03g0129100	Protein kinase domain containing protein.	0.0422055	0.00276279	13.0283	3.37459	4.04969	3.68645	3.70358
Os01g0699600	Late embryogenesis abundant protein repeat containing protein.	0.0455685	0.00495254	12.9159	3.61948	4.17418	3.27955	3.69107
Os07g0525900	Hypothetical protein.	0.0519684	0.00905731	12.8282	3.68026	4.29271	3.07077	3.68124
Os03g0196600	Conserved hypothetical protein.	0.0383741	0.00124813	12.4992	3.89902	3.48542	3.54686	3.64377
Os01g0692100	SAM (and some other nucleotide) binding motif domain containing protein.	0.0555238	0.0114076	12.4412	3.44012	4.39239	3.07864	3.63705
Os03g0373500	Serine acetyltransferase.	0.0590192	0.0141798	12.3785	3.49578	4.44452	2.94899	3.62976
Os01g0795600	NB-ARC domain containing protein.	0.0401781	0.00191219	12.3039	3.74957	3.80786	3.30569	3.62104
Os08g0545400	(No Hit)	0.0353161	0.000271	12.1834	3.72551	3.54711	3.54792	3.60685
Os12g0555200	Protein of unknown function DUF584 family protein.	0.0627575	0.0170974	12.1446	2.68772	4.29569	3.8233	3.60224
Os04g0677300	Pectinesterase family protein.	0.0440754	0.003706	12.1169	3.62906	3.96354	3.20425	3.59895
Os09g0555500	Protein kinase domain containing protein.	0.039388	0.00166071	11.9472	3.292	3.67338	3.77043	3.57861
Os12g0518200	Gibberellin 2-beta-dioxygenase (EC 1.14.11.13) (Gibberellin 2-beta- hydroxylase) (Gibberellin 2-oxidase) (GA 2-oxidase).	0.0440179	0.00364886	11.8877	3.69871	3.86584	3.14964	3.5714
Os02g0631100	Dynein 8 kDa light chain, flagellar outer arm.	0.0383412	0.00100602	11.7591	3.37056	3.76011	3.53644	3.5557
Os05g0104700	Conserved hypothetical protein.	0.0485006	0.00671537	11.7342	3.28608	3.23476	4.13711	3.55265
Os01g0674400	FAD linked oxidase, N-terminal domain containing protein.	0.0476016	0.00612115	11.6488	3.56973	3.04668	4.00993	3.54211
Os12g0478200	Diacylglycerol kinase.	0.0498864	0.00753087	11.5917	3.09193	4.12846	3.38469	3.53503
Os01g0955100	Conserved hypothetical protein.	0.0396114	0.00180682	11.5727	3.77694	3.56239	3.25861	3.53265
Os06g0652100	Conserved hypothetical protein.	0.0960539	0.0450669	11.4863	4.2116	4.37727	1.97668	3.52185
Os06g0127100	(No Hit)	0.0534996	0.0100126	11.4431	3.6099	2.86095	4.07835	3.5164
Os06g0313500	Cysteine proteinase inhibitor-I (Oryzacystatin-I).	0.0413917	0.00227248	11.0089	3.14165	3.54505	3.69508	3.46059
Os11g0454200	Cysteine proteinase inhibitor-I (Oryzacystatin-I).	0.0534924	0.00999981	10.7869	2.77758	3.95331	3.56272	3.4312
Os03g0190300	(No Hit)	0.0525564	0.0094633	10.7421	3.96882	3.49429	2.81249	3.4252
Os06g0725100	NAC-domain containing protein 2 (ANAC002).	0.0418201	0.00258543	10.7003	3.36681	3.74422	3.14769	3.41958
Os03g0820400	Protein kinase domain containing protein.	0.0383741	0.00143351	10.6822	3.15927	3.5247	3.56742	3.41713
Os12g0555000	WRKY transcription factor 24.	0.0584736	0.0136618	10.6344	2.6817	4.0721	3.47819	3.41066
Os11g0514500	WRKY transcription factor 24.	0.0814229	0.0329154	10.5256	2.36062	4.54094	3.28595	3.39584
Os09g0444900	Zn-finger, C2H2 type domain containing protein.	0.0391105	0.0016395	10.4459	3.40337	3.61274	3.13847	3.38486
Os10g0345100	Zn-finger, C2H2 type domain containing protein.	0.0437945	0.00346192	10.3507	3.06751	3.74578	3.30169	3.37166
Os03g0794200	RPP17-1.	0.0451316	0.00472275	10.2048	3.63529	2.89336	3.5249	3.35118
Os09g0511600	Protein phpsphatase 2C (PP2C) (EC 3.1.3.16).	0.0472437	0.00588379	10.1747	2.85026	3.71561	3.47486	3.34691
Os03g0781300	Conserved hypothetical protein.	0.0289421	2.44e-05	10.0484	3.30045	3.35735	3.32887	3.32889
Os08g0201100	SOUL heme-binding protein family protein.	0.0429186	0.00305601	10.0114	3.67531	3.24228	3.05312	3.32357
Os03g0760200	Conserved hypothetical protein.	0.0353161	0.000239	10.0019	3.37903	3.36791	3.21969	3.32221
Os07g0509800	TPR-like domain containing protein.	0.0383741	0.00112011	9.99488	3.10705	3.48057	3.37595	3.32119
Os07g0410300	Hs1pro-1 protein.	0.0359012	0.000494	9.91782	3.28467	3.44827	3.19713	3.31002
Os01g0949900	DEAD/H (Asp-Glu-Ala-Asp/His) box polypeptide 16.	0.0377299	0.000752	9.90033	3.41909	3.37566	3.12768	3.30748
Os08g0155900	Myb, DNA-binding domain containing protein.	0.041907	0.00261813	9.87882	3.03943	3.61973	3.25386	3.30434
Os06g0690200	Conserved hypothetical protein.	0.0383412	0.000999	9.8185	3.08762	3.41259	3.38631	3.2955
Os03g0790500	Beta-galactosidase (EC 3.2.1.23).	0.0383741	0.00117941	9.75637	3.50415	3.22941	3.12547	3.28634
Os08g0177400	Amino acid/polyamine transporter II family protein.	0.0383741	0.00116925	9.65704	3.06102	3.44288	3.31084	3.27158
Os03g0326200	Leucine-rich repeat, cysteine-containing subtype containing protein.	0.0394242	0.0017021	9.6174	3.12352	3.1381	3.53532	3.26565
Os12g0555300	Thioesterase superfamily domain containing protein.	0.0674823	0.0212605	9.59441	2.47153	4.13936	3.17569	3.26219
Os02g0774200	No apical meristem (NAM) protein domain containing protein.	0.0422055	0.00278449	9.53687	2.9565	3.55246	3.25159	3.25352
Os06g0697500	Conserved hypothetical protein.	0.03784	0.0008	9.47577	3.22049	3.09843	3.41382	3.24424
Os02g0618100	Pectinacetylesterase family protein.	0.0395219	0.00175919	9.43649	3.0978	3.5102	3.10675	3.23825
Os10g0525500	Family 9 carbohydrate-binding module/cellobiose dehydrogenase, cytochrome domain containing protein.	0.0415568	0.0023741	9.37185	2.92094	3.44224	3.32182	3.22833
Os06g0356800	Zn-finger, RING domain containing protein.	0.0401781	0.00190536	9.33255	2.97555	3.46339	3.22787	3.22227
Os10g0393800	Protein kinase domain containing protein.	0.038425	0.00152871	9.32445	3.01296	3.44844	3.20165	3.22102
Os11g0136300	Tropinone reductase homolog (EC 1.1.1.-) (P29X).	0.0395219	0.00175404	9.31903	3.16994	3.47512	3.01548	3.22018
Os07g0119800	Glutathione transferase III(B) (EC 2.5.1.18).	0.0420213	0.00264908	9.25169	3.00402	3.53722	3.08791	3.20972
Os07g0526400	C2 domain containing protein.	0.0698684	0.023238	9.20379	2.41552	4.12132	3.06984	3.20223
Os12g0635700	Alpha/beta hydrolase fold domain containing protein.	0.0794872	0.0312751	9.14392	2.03622	3.77211	3.77011	3.19281
Os06g0181700	Peptidase aspartic family protein.	0.0420867	0.0026864	9.12845	2.86553	3.40955	3.29603	3.19037
Os09g0240600	Xylanase inhibitor precursor.	0.0383741	0.00109217	9.10338	3.3565	3.20916	2.99355	3.1864
Os11g0701000	Glycoside hydrolase, family 17 protein.	0.0451031	0.00452135	9.09196	3.45017	2.75923	3.34437	3.18459
Os02g0620400	Conserved hypothetical protein.	0.0353161	0.000205	9.0839	3.09777	3.19864	3.25352	3.18331
Os09g0364400	Glucan endo-1,3-beta-glucosidase GV (EC 3.2.1.39) ((1->3)-beta-glucan endohydrolase GV) ((1->3)-beta-glucanase isoenzyme GV) (Beta-1,3- endoglucanase GV).	0.0353161	0.000218	8.94815	3.09123	3.24981	3.14372	3.16159
Os03g0802200	Beta-1,3-glucanase precursor.	0.0634831	0.0177873	8.93424	2.31908	3.71232	3.44664	3.15935
Os09g0484900	Conserved hypothetical protein.	0.0362222	0.000517	8.84495	3.16412	3.25798	3.01246	3.14485
Os07g0127700	Glutathione S-transferase, C-terminal domain containing protein.	0.0383741	0.00119249	8.83761	3.03521	3.36097	3.03479	3.14366
Os03g0258200	GST7 protein (EC 2.5.1.18).	0.0383741	0.00131484	8.78394	3.13459	2.93793	3.33209	3.13487
Os03g0676400	NADPH-dependent FMN reductase family protein.	0.0350619	0.000152	8.777	3.09052	3.09981	3.21086	3.13373
Os06g0216300	Regulator of gene silencing.	0.0292211	5.09e-05	8.76854	3.09185	3.169	3.13616	3.13234
Os09g0367700	Conserved hypothetical protein.	0.038425	0.00149272	8.7673	3.287	3.21608	2.89332	3.13213
Os07g0192000	Protein of unknown function DUF563 family protein.	0.0375402	0.000696	8.72607	3.24203	3.16804	2.96593	3.12533
Os01g0705200	Peroxidase BP 1 precursor.	0.0415568	0.00240423	8.71877	3.23737	3.31456	2.82045	3.12412
Os08g0205800	(No Hit)	0.0411298	0.00214966	8.68461	2.88859	3.386	3.08079	3.11846
Os12g0248600	Protein kinase APK1A (EC 2.7.1.-).	0.045733	0.00515866	8.67117	3.16714	3.47744	2.70411	3.11623
Os02g0212500	Protein of unknown function DUF966 family protein.	0.0456887	0.00511904	8.63777	2.88148	3.55745	2.89306	3.11066
Os10g0368100	Heavy metal transport/detoxification protein domain containing protein.	0.0383741	0.00118241	8.62386	3.23985	3.18872	2.89642	3.10833
Os06g0146900	L-lactate dehydrogenase A (EC 1.1.1.27) (LDH-A).	0.0570521	0.012596	8.50795	3.05078	3.71311	2.50255	3.08881
Os06g0216200	Hypothetical protein.	0.0319815	9.35e-05	8.48979	3.09529	3.13196	3.02994	3.08573
Os10g0392400	Conserved hypothetical protein.	0.0429186	0.00305708	8.44546	2.77999	3.0837	3.37084	3.07818
Os01g0793800	Blast and wounding induced mitogen-activated protein kinase.	0.0422055	0.00275244	8.32084	3.03461	2.79011	3.34547	3.05673
Os06g0729000	Conserved hypothetical protein.	0.0450976	0.00447435	8.30549	3.22786	3.28872	2.64562	3.05407
Os01g0757200	Cyclin-like F-box domain containing protein.	0.0383741	0.00132671	8.19292	2.82062	3.19075	3.09177	3.03438
Os11g0587600	Conserved hypothetical protein.	0.0376436	0.00071	8.1847	3.10801	3.11944	2.87134	3.03293
Os10g0525800	4-hydroxyphenylpyruvate dioxygenase (EC 1.13.11.27) (4HPPD) (HPD) (HPPDase).	0.0375121	0.000601	8.17203	3.04797	3.14991	2.89421	3.03069
Os12g0555500	VQ domain containing protein.	0.0655302	0.0195922	8.14839	2.17865	3.32609	3.57481	3.02652
Os11g0498600	Conserved hypothetical protein.	0.0485006	0.0067213	8.03309	3.37953	3.10092	2.53742	3.00596
Os02g0630300	Cinnamoyl-CoA reductase (EC 1.2.1.44).	0.0383741	0.00134554	8.02676	2.81152	3.19365	3.00928	3.00482
Os01g0893700	Hypothetical protein.	0.0415568	0.00232498	7.97235	3.26195	2.95818	2.76489	2.995
Os03g0371300	WRKY transcription factor 71 (Transcription factor WRKY09).	0.0481427	0.00652677	7.96452	3.04315	3.38757	2.55005	2.99359
Os04g0111200	Cytochrome P450 family protein.	0.0383412	0.00100889	7.92916	3.06401	3.09914	2.79835	2.98717
Os03g0185000	Cytochrome P450 family protein.	0.0660564	0.0200783	7.92148	3.57453	3.23326	2.14952	2.98577
Os11g0112400	UDP-glucuronosyl/UDP-glucosyltransferase family protein.	0.0542694	0.0106018	7.88932	2.74337	3.59316	2.60317	2.9799
Os06g0666400	P-glycoprotein homologue.	0.0383741	0.00141702	7.8151	3.04054	3.11173	2.74652	2.96626
Os04g0469000	Amino acid/polyamine transporter II family protein.	0.0379505	0.000825	7.78878	2.82576	2.94019	3.11824	2.9614
Os02g0209300	Conserved hypothetical protein.	0.0364207	0.000558	7.76173	2.96053	3.07523	2.83338	2.95638
Os01g0241400	(No Hit)	0.0446601	0.00411522	7.75373	3.14203	3.14802	2.57462	2.95489
Os06g0239200	PDR5-like ABC transporter.	0.0353161	0.000316	7.74635	2.85828	3.03945	2.96281	2.95352
Os03g0318400	Non-protein coding transcript, unclassifiable transcript.	0.0353161	0.000341	7.71512	3.05614	2.90252	2.8844	2.94769
Os07g0635500	Conserved hypothetical protein.	0.0375402	0.000663	7.66415	2.80932	2.93362	3.07143	2.93813
Os12g0258700	Conserved hypothetical protein.	0.0443857	0.00393106	7.63973	2.92156	3.25885	2.62016	2.93352
Os10g0450900	Histone deacetylase (Fragment).	0.0620352	0.0163836	7.63671	2.22242	3.52227	3.05416	2.93295
Os01g0598000	Protein kinase domain containing protein.	0.0433644	0.00316162	7.55169	3.21834	2.87954	2.65252	2.9168
Os01g0930900	Cysteine synthase (EC 4.2.99.8).	0.044831	0.00430098	7.38183	2.53313	3.18468	2.93412	2.88398
Os01g0609200	Conserved hypothetical protein.	0.0416367	0.00248668	7.32391	2.87862	3.11813	2.62109	2.87261
Os10g0568900	Conserved hypothetical protein.	0.0415568	0.00241714	7.29958	3.13898	2.80085	2.66362	2.86781
Os02g0834600	Early nodulin.	0.0407821	0.00207391	7.25598	2.82028	3.10197	2.65527	2.85917
Os10g0527800	BURP domain containing protein.	0.0382085	0.000865	7.25369	2.77303	3.02692	2.77619	2.85872
Os02g0807900	C2 domain containing protein.	0.06024	0.0151224	7.24648	2.34869	2.68151	3.54164	2.85728
Os05g0560500	Peptidase A1, pepsin family protein.	0.0452784	0.00481657	7.1825	3.08249	2.99986	2.45111	2.84449
Os01g0639600	Alternative oxidase 1a (Fragment).	0.0433644	0.00315433	7.15601	2.5212	2.96952	3.02675	2.83916
Os02g0206200	Glutathione S-transferase, C-terminal-like domain containing protein.	0.0448085	0.00422992	7.13686	3.00732	3.03293	2.46561	2.83529
Os03g0283200	C2 domain containing protein.	0.0503519	0.00782831	7.10028	2.4173	3.28536	2.78096	2.82788
Os01g0597600	Protein of unknown function DUF1442 family protein.	0.055846	0.0116575	7.07987	2.97004	2.23312	3.26801	2.82372
Os09g0341500	ChaC-like protein family protein.	0.0423761	0.00285972	7.00558	2.56054	2.78468	3.08029	2.8085
Os02g0181300	Inositol phosphate kinase.	0.0383741	0.00115921	6.96502	2.65821	2.76059	2.98158	2.80013
Os09g0362800	Cinnamate 4-hydroxylase CYP73.	0.050493	0.00796622	6.92897	2.51068	3.2928	2.57445	2.79264
Os01g0510200	Cinnamate 4-hydroxylase CYP73.	0.0383741	0.00141179	6.88682	2.60747	2.96981	2.77424	2.78384
Os09g0368200	Transferase family protein.	0.0519684	0.00899036	6.8285	2.26509	3.15753	2.89208	2.77157
Os01g0727500	Transferase family protein.	0.050493	0.00800889	6.82323	2.32345	3.18577	2.80215	2.77046
Os10g0528300	Transferase family protein.	0.0383741	0.0013886	6.79912	2.92184	2.80354	2.57067	2.76535
Os01g0816100	Conserved hypothetical protein.	0.0475205	0.00606325	6.72349	3.129	2.73413	2.3845	2.74921
Os07g0162400	Conserved hypothetical protein.	0.0359012	0.000461	6.70576	2.6769	2.86285	2.69646	2.7454
Os02g0327000	Glutaredoxin domain containing protein.	0.0383412	0.000985	6.68831	2.57274	2.85516	2.79703	2.74164
Os01g0186000	Conserved hypothetical protein.	0.0358253	0.000416	6.68004	2.73968	2.83672	2.64317	2.73986
Os01g0796000	ERD1 protein, chloroplast precursor.	0.0548008	0.0108874	6.61006	2.95888	3.06072	2.1544	2.72466
Os11g0506800	Curculin-like (mannose-binding) lectin domain containing protein.	0.0433644	0.00318493	6.60582	3.00882	2.68254	2.47985	2.72374
Os01g0186900	Alpha/beta hydrolase fold domain containing protein.	0.0358253	0.000398	6.58239	2.63112	2.70672	2.818	2.71861
Os04g0578000	Glycoside hydrolase, family 17 protein.	0.0313635	6.98e-05	6.564	2.72914	2.6701	2.74448	2.71457
Os09g0243200	Conserved hypothetical protein.	0.0583067	0.0135458	6.56014	3.18127	2.10378	2.85613	2.71373
Os11g0701200	Protein kinase 3.	0.0468257	0.00571762	6.55771	3.05258	2.74592	2.34108	2.71319
Os03g0194900	Glycosyl transferase, family 8 protein.	0.03784	0.000809	6.52052	2.55212	2.79731	2.76553	2.70499
Os01g0597800	Mlo-related protein family protein.	0.0435445	0.0032521	6.48149	3.00406	2.5584	2.52653	2.69633
Os02g0626600	Esterase/lipase/thioesterase domain containing protein.	0.0466079	0.00563538	6.43645	2.53306	2.43817	3.08757	2.68627
Os10g0530900	Riboflavin biosynthesis protein ribA, chloroplast precursor [Includes: GTP cyclohydrolase II (EC 3.5.4.25); 3,4-dihydroxy-2-butanone 4- phosphate synthase (DHBP synthase)].	0.0383741	0.00107318	6.37717	2.5799	2.84807	2.59077	2.67292
Os01g0826400	Conserved hypothetical protein.	0.0364207	0.000559	6.3715	2.67046	2.56282	2.78162	2.67163
Os01g0975000	Conserved hypothetical protein.	0.0461636	0.00540542	6.36743	3.06361	2.44538	2.50314	2.67071
Os12g0268000	Glucosyltransferase (Fragment).	0.0378269	0.000762	6.35689	2.62829	2.81114	2.56553	2.66832
Os01g0631800	No apical meristem (NAM) protein domain containing protein.	0.0433845	0.00320518	6.34386	2.82617	2.36304	2.80687	2.66536
Os08g0178500	(No Hit)	0.0816887	0.0331693	6.33586	1.84136	3.56013	2.58912	2.66354
Os02g0484200	Heavy metal transport/detoxification protein domain containing protein.	0.0446937	0.00417028	6.32857	2.45876	2.52206	3.00481	2.66188
Os01g0512900	Hypothetical protein.	0.0510954	0.00837531	6.32253	2.50481	3.14075	2.33595	2.6605
Os01g0121600	Hypothetical protein.	0.0443383	0.00387657	6.27624	2.73807	2.88206	2.32957	2.6499
Os04g0432100	Ubiquitin domain containing protein.	0.0383741	0.00118196	6.24024	2.81919	2.51912	2.5865	2.6416
Os06g0602500	Chitinase (EC 3.2.1.14) A.	0.0465219	0.00559893	6.23379	2.49871	3.03186	2.38977	2.64011
Os04g0627900	Glutaredoxin.	0.0503519	0.00786906	6.22211	2.19043	2.73309	2.98868	2.6374
Os06g0586300	Protein of unknown function DUF861 family protein.	0.0457572	0.00522395	6.2111	2.93759	2.28119	2.68576	2.63485
Os02g0671100	Phenylalanine ammonia-lyase.	0.0418201	0.00258555	6.20552	2.72003	2.81031	2.37032	2.63355
Os01g0720700	Phenylalanine ammonia-lyase (EC 4.3.1.5).	0.0364207	0.000557	6.18886	2.7532	2.5568	2.57902	2.62967
Os01g0155000	Protein of unknown function DUF584 family protein.	0.0358253	0.000379	6.17261	2.63905	2.53152	2.70707	2.62588
Os05g0565900	2OG-Fe(II) oxygenase domain containing protein.	0.0383741	0.0010691	6.16707	2.78993	2.50161	2.58221	2.62459
Os10g0147200	Conserved hypothetical protein.	0.0496655	0.00729195	6.13825	2.80432	2.17034	2.87882	2.61783
Os01g0615100	Ethylene-responsive element binding protein.	0.0422055	0.00278125	6.12324	2.41761	2.54456	2.88072	2.61429
Os03g0289800	(No Hit)	0.0459644	0.00533213	5.97336	2.21281	2.84444	2.67838	2.57854
Os06g0210000	Phosphoribosyltransferase (Fragment).	0.0778042	0.029706	5.97134	2.24207	3.47757	2.01452	2.57806
Os09g0572700	Protein kinase domain containing protein.	0.0382896	0.000915	5.94599	2.6797	2.61537	2.42068	2.57192
Os03g0322200	Cellular retinaldehyde-binding)/triple function, C-terminal domain containing protein.	0.0413473	0.00221907	5.93652	2.4636	2.8115	2.43375	2.56962
Os02g0822900	Dehydrin COR410 (Cold-induced COR410 protein).	0.0437945	0.00345385	5.92531	2.75075	2.68299	2.26694	2.56689
Os06g0726200	Cyclin-like F-box domain containing protein.	0.055846	0.0116106	5.92436	2.06779	3.03259	2.59959	2.56666
Os05g0181700	Zn-finger, RING domain containing protein.	0.0425319	0.00289466	5.89303	2.71195	2.68147	2.28361	2.55901
Os05g0495700	Zn-finger, RING domain containing protein.	0.03784	0.000799	5.85211	2.52404	2.68439	2.43845	2.54896
Os06g0289200	P-type R2R3 Myb protein (Fragment).	0.0461332	0.00536484	5.8491	2.74677	2.72424	2.17364	2.54821
Os07g0541400	TGF-beta receptor, type I/II extracellular region family protein.	0.0864273	0.0370098	5.8467	2.24947	3.53098	1.86242	2.54762
Os03g0845000	Alternative oxidase AOX1.	0.0353161	0.000322	5.84181	2.4949	2.63753	2.50682	2.54642
Os09g0332700	Protein of unknown function DUF1218 family protein.	0.0437945	0.00351779	5.83168	2.27031	2.79258	2.56884	2.54391
Os02g0515200	Hypothetical protein.	0.0383741	0.00121033	5.81583	2.46741	2.43656	2.71598	2.53998
Os03g0187800	Conserved hypothetical protein.	0.0358253	0.000368	5.78174	2.43473	2.5727	2.58708	2.5315
Os09g0528700	Pathogen induced protein 2-4.	0.0785717	0.0304603	5.78147	2.04091	3.43473	2.11867	2.53144
Os03g0407900	Monodehydroascorbate reductase, seedling isozyme (EC 1.6.5.4) (MDAR seedling) (Ascorbate free radical reductase seedling) (AFR reductase seedling).	0.0496352	0.00721982	5.74657	2.20902	2.42352	2.93557	2.5227
Os01g0826400	Conserved hypothetical protein.	0.0359012	0.00049	5.7419	2.63146	2.44951	2.48361	2.52153
Os06g0587300	Conserved hypothetical protein.	0.0382085	0.000865	5.73181	2.63802	2.53608	2.38286	2.51899
Os02g0658000	SAM dependent carboxyl methyltransferase family protein.	0.0394755	0.0017107	5.72886	2.72659	2.40543	2.42273	2.51825
Os09g0128400	Uncharacterized plant-specific protein DUF506 domain containing protein.	0.0383412	0.000934	5.70576	2.59229	2.35875	2.58622	2.51242
Os02g0215500	Mitochondrial aldehyde dehydrogenase ALDH2a.	0.044717	0.00417967	5.67618	2.36003	2.82922	2.32551	2.50492
Os01g0693300	Lipolytic enzyme, G-D-S-L family protein.	0.0562628	0.011928	5.66463	2.12735	3.03975	2.33886	2.50198
Os08g0538600	Conserved hypothetical protein.	0.0359012	0.000468	5.66025	2.39822	2.58196	2.52242	2.50087
Os01g0714600	Peptidase M10A and M12B, matrixin and adamalysin family protein.	0.0413917	0.00224819	5.65378	2.62692	2.60867	2.26205	2.49922
Os07g0584100	UDP-glucuronosyl/UDP-glucosyltransferase family protein.	0.0383741	0.00109647	5.6088	2.43475	2.6494	2.37893	2.48769
Os08g0557600	Phi-1 protein.	0.0364207	0.000545	5.51935	2.49834	2.54281	2.35234	2.4645
Os10g0542900	Phosphate-induced protein 1 conserved region family protein.	0.0448419	0.00431734	5.50342	2.35956	2.77773	2.2437	2.46033
Os10g0537800	Low molecular weight heat shock protein precursor.	0.0456334	0.00508305	5.43204	2.78402	2.33025	2.21021	2.44149
Os03g0230300	Alpha-amylase precursor (EC 3.2.1.1) (1,4-alpha-D-glucan glucanohydrolase) (Isozyme 1B).	0.0397698	0.00182161	5.42506	2.38158	2.64213	2.29521	2.43964
Os11g0490900	MAP3K beta 3 protein kinase (EC 2.7.1.37) (Fragment).	0.0480984	0.0065042	5.38913	2.56406	2.68382	2.04228	2.43005
Os09g0425900	(No Hit)	0.03784	0.0008	5.3868	2.3221	2.55751	2.40868	2.42943
Os04g0538300	Conserved hypothetical protein.	0.0626825	0.0169835	5.36487	3.06339	2.10042	2.10682	2.42354
Os09g0325700	Glycosyl transferase, family 20 domain containing protein.	0.0384025	0.00146043	5.30796	2.50317	2.49737	2.22393	2.40816
Os07g0663700	Pathogenesis-related transcriptional factor and ERF domain containing protein.	0.0749623	0.0273155	5.30409	2.86701	2.75712	1.59718	2.40711
Os03g0151500	Conserved hypothetical protein.	0.0443383	0.00387182	5.29236	2.25575	2.70394	2.25205	2.40391
Os01g0342900	AUX/IAA protein family protein.	0.0454086	0.00486791	5.27471	2.51605	2.6134	2.06783	2.39909
Os03g0218400	Serine threonine kinase.	0.0427888	0.00297852	5.26356	2.14206	2.57915	2.4669	2.39604
Os02g0129800	Conserved hypothetical protein.	0.0377284	0.000728	5.25448	2.4154	2.49293	2.27231	2.39355
Os06g0592500	Glutathione reductase, cytosolic (EC 1.8.1.7) (GR) (GRase).	0.0382896	0.000891	5.25396	2.4116	2.26149	2.50712	2.3934
Os05g0534800	C2 domain containing protein.	0.0437945	0.00346587	5.23616	2.13897	2.62697	2.39959	2.38851
Os02g0654700	Heavy metal transport/detoxification protein domain containing protein.	0.0451031	0.00458396	5.22588	2.35439	2.1219	2.68074	2.38567
Os03g0412400	Globin-like family protein.	0.0415568	0.00239337	5.2048	2.595	2.35033	2.1942	2.37984
Os05g0244700	Protein kinase domain containing protein.	0.0446613	0.00412915	5.20451	2.07606	2.56922	2.494	2.37976
Os01g0850900	Protein kinase domain containing protein.	0.0444545	0.00395187	5.18654	2.11976	2.63824	2.36631	2.37477
Os08g0180600	(No Hit)	0.0498864	0.00750736	5.15418	2.38342	2.71363	2.00018	2.36574
Os04g0405300	Plant lipid transfer/seed storage/trypsin-alpha amylase inhibitor domain containing protein.	0.0498864	0.0075277	5.15382	2.0922	2.77022	2.23451	2.36564
Os04g0655300	Non-protein coding transcript, uncharacterized transcript.	0.0364207	0.000541	5.14501	2.45517	2.36935	2.265	2.36317
Os01g0948600	EL2 protein.	0.0420867	0.00268216	5.12139	2.35482	2.5692	2.14559	2.35654
Os02g0797100	Cellulase (EC 3.2.1.4).	0.0519684	0.00908938	5.10212	2.63365	2.51468	1.90497	2.3511
Os05g0104600	Conserved hypothetical protein.	0.0427888	0.00298456	5.10007	2.39172	2.54995	2.10988	2.35052
Os07g0550400	Seven transmembrane protein MLO2.	0.0383741	0.0014143	5.09922	2.38958	2.48005	2.1812	2.35028
Os09g0480200	AMP-binding protein (Adenosine monophosphate binding protein 5 AMPBP5).	0.0734792	0.0259618	5.07045	2.23592	3.05552	1.73489	2.34211
Os01g0803200	Serine/threonine protein kinase.	0.0470346	0.00578369	5.06525	2.09718	2.68916	2.23557	2.34063
Os03g0123800	Conserved hypothetical protein.	0.0383412	0.000962	5.06381	2.24768	2.2895	2.48349	2.34022
Os05g0573300	Arsenical pump membrane protein family protein.	0.0383741	0.00127484	5.06233	2.33169	2.48853	2.19919	2.3398
Os10g0467000	High affinity phosphate transporter 2 (Phosphate transporter).	0.0437129	0.003396	5.03324	2.55143	2.36073	2.08229	2.33149
Os03g0802500	Hypothetical protein.	0.0313635	7.13e-05	5.02785	2.30604	2.31482	2.36897	2.32994
Os02g0227100	Heavy metal transport/detoxification protein domain containing protein.	0.0422055	0.00276789	5.01696	2.34883	2.10419	2.52742	2.32681
Os02g0532300	Protein kinase-like domain containing protein.	0.0498785	0.00746218	5.00305	1.94951	2.64227	2.37664	2.32281
Os04g0518400	MS5-like protein (Fragment).	0.0828647	0.0340931	4.99604	2.3182	3.08391	1.56025	2.32079
Os06g0322400	ZIM domain containing protein.	0.093889	0.0430847	4.98919	1.80392	3.31367	1.83883	2.31881
Os09g0417800	ZIM domain containing protein.	0.0508127	0.00821381	4.98653	1.89528	2.53297	2.52587	2.31804
Os11g0186900	ZIM domain containing protein.	0.0443383	0.00384947	4.98235	2.27347	2.58536	2.09165	2.31683
Os08g0390700	Serine acetyltransferase (EC 2.3.1.30).	0.0762058	0.0284422	4.94385	1.93576	3.09975	1.88139	2.30563
Os02g0562600	GRAM domain containing protein.	0.0464824	0.00556299	4.92057	2.04645	2.62791	2.22212	2.29883
Os04g0597600	Protein of unknown function DUF250 domain containing protein.	0.0395219	0.00176403	4.88929	2.24261	2.47487	2.15139	2.28962
Os09g0362600	Multi antimicrobial extrusion protein MatE family protein.	0.0668078	0.0205762	4.86996	1.81506	2.92741	2.10926	2.28391
Os05g0576600	Zn-finger, RING domain containing protein.	0.0289421	2.96e-05	4.86336	2.28267	2.30308	2.2601	2.28195
Os08g0156000	Leucine-rich repeat, typical subtype containing protein.	0.0383741	0.00140164	4.84064	2.42247	2.27604	2.12709	2.2752
Os01g0508100	Ras GTPase family protein.	0.0413917	0.00226626	4.84038	2.44662	2.07425	2.30448	2.27512
Os02g0185200	AP2 domain family transcription factor homolog (AP2 domain transcription factor) (ABI4:abscisic acid-insensitive 4 ) (ABI4).	0.0590192	0.0141829	4.82939	1.90731	2.80724	2.10097	2.27184
Os01g0631200	Polyamine oxidase precursor (EC 1.5.3.11).	0.0398529	0.00184349	4.8238	2.3279	2.4028	2.07981	2.27017
Os05g0442400	C2 domain containing protein.	0.0555238	0.011394	4.82032	2.67927	1.83407	2.29405	2.26913
Os06g0114400	Protein of unknown function DUF568 domain containing protein.	0.0638197	0.0181667	4.78375	2.49133	2.63641	1.64669	2.25814
Os07g0673900	Serine acetyltransferase (EC 2.3.1.30).	0.0539034	0.0103852	4.78356	1.83874	2.63946	2.29605	2.25809
Os02g0805100	Homeodomain leucine zipper protein CPHB-7.	0.0289421	1.96e-05	4.77855	2.24103	2.27521	2.25348	2.25657
Os03g0769500	Hexose transporter.	0.0452784	0.00478222	4.77788	2.46802	2.35047	1.95061	2.25637
Os09g0385700	Homocysteine S-methyltransferase 1 (EC 2.1.1.10) (S- methylmethionine:homocysteine methyltransferase 1) (SMM:Hcy S- methyltransferase 1) (ZmHMT-1).	0.0422055	0.00274115	4.76784	2.0239	2.41752	2.31858	2.25334
Os10g0520100	Conserved hypothetical protein.	0.0582348	0.0134862	4.75832	2.47181	1.72459	2.55495	2.25045
Os02g0773700	Protein of unknown function DUF607 family protein.	0.071872	0.0247018	4.73139	2.30616	1.5908	2.82983	2.24226
Os03g0180900	Glutamate decarboxylase isozyme 3 (EC 4.1.1.15).	0.0519684	0.00910581	4.73103	1.81135	2.45153	2.46359	2.24216
Os01g0954000	Thaumatin-like protein.	0.03784	0.000787	4.72929	2.2622	2.33884	2.12383	2.24162
Os05g0454500	ARM repeat fold domain containing protein.	0.04354	0.00324339	4.7254	2.05687	2.48652	2.17792	2.24044
Os02g0587300	Hypothetical protein.	0.0776977	0.0296279	4.70844	2.57972	2.67591	1.45012	2.23525
Os07g0690500	Esterase/lipase/thioesterase domain containing protein.	0.0440754	0.00373	4.69904	2.47322	1.99982	2.22405	2.23237
Os03g0830300	Protein of unknown function DUF296 domain containing protein.	0.0440754	0.00371186	4.67593	2.00564	2.4739	2.19622	2.22525
Os04g0361900	IN2-1 protein.	0.039044	0.00162565	4.67538	2.35994	2.26044	2.05487	2.22508
Os08g0482700	(No Hit)	0.0350619	0.000147	4.67342	2.19778	2.27844	2.19721	2.22448
Os05g0188100	MAP kinase 1 (MAP kinase MAPK5a).	0.0289421	2.39e-05	4.66944	2.24429	2.20806	2.2174	2.22325
Os06g0725200	Isopenicillin N synthase family protein.	0.0359012	0.000478	4.66472	2.16799	2.31874	2.17865	2.22179
Os01g0629600	Fatty acid desaturase domain containing protein.	0.0438877	0.00358516	4.65952	2.05172	2.48335	2.12547	2.22018
Os01g0139700	Protein of unknown function DUF538 family protein.	0.0661207	0.0201326	4.63924	2.10921	2.8112	1.72125	2.21389
Os01g0172100	Adenosine monophosphate binding protein 1 AMPBP1.	0.0468257	0.0057165	4.63697	1.95422	2.52822	2.15711	2.21318
Os04g0359700	Hypothetical protein.	0.0746664	0.0269464	4.63616	1.51705	2.78287	2.33887	2.21293
Os01g0775400	Parvalbumin family protein.	0.0518644	0.00883507	4.63143	2.47254	2.36419	1.79765	2.21146
Os01g0160100	Peptidase A1, pepsin family protein.	0.0423761	0.00286645	4.63135	2.04097	2.43964	2.15368	2.21143
Os01g0803200	Hypothetical protein.	0.0440754	0.00373185	4.62632	2.1167	2.47661	2.03628	2.20986
Os02g0188000	Zn-finger, RING domain containing protein.	0.0289421	3.16e-05	4.59807	2.19331	2.18452	2.22526	2.20103
Os02g0707000	Phospholipid-transporting ATPase 1 (EC 3.6.3.1) (Aminophospholipid flippase 1).	0.0458856	0.00531191	4.59668	2.14445	2.5033	1.95403	2.20059
Os10g0513900	Phospholipid-transporting ATPase 1 (EC 3.6.3.1) (Aminophospholipid flippase 1).	0.0383741	0.00107173	4.59654	2.33805	2.0942	2.16939	2.20055
Os09g0251800	Phospholipid-transporting ATPase 1 (EC 3.6.3.1) (Aminophospholipid flippase 1).	0.0289421	1.87e-05	4.57768	2.17813	2.21103	2.19469	2.19462
Os07g0561300	Thioredoxin-like 1.	0.0353161	0.000281	4.57509	2.25525	2.12797	2.19817	2.1938
Os05g0457200	NAM / CUC2-like protein.	0.0446601	0.00408863	4.57207	2.42356	1.93812	2.21685	2.19285
Os11g0702100	Avr9/Cf-9 rapidly elicited protein 31.	0.0437945	0.00346302	4.57034	2.07616	2.45056	2.05018	2.1923
Os03g0673400	Hypothetical protein.	0.047816	0.00617876	4.56067	1.86583	2.45689	2.24501	2.18924
Os10g0517500	Haem peroxidase, plant/fungal/bacterial family protein.	0.0398529	0.00184459	4.55591	2.21229	2.33704	2.01389	2.18774
Os01g0934800	Dormancyauxin associated family protein.	0.0498785	0.00742836	4.55406	1.88911	2.53911	2.13325	2.18715
Os12g0112000	Poly(A)-binding protein C-terminal interacting protein 243.	0.0446613	0.00413792	4.53729	1.90218	2.35014	2.29317	2.18183
Os04g0340100	Cytochrome P450 family protein.	0.055262	0.0111836	4.49641	2.02026	2.62244	1.86361	2.16877
Os01g0314800	Protein of unknown function DUF1110 family protein.	0.0327211	0.000103	4.48577	2.15052	2.20866	2.13689	2.16536
Os02g0705400	Hypothetical protein.	0.0683654	0.021916	4.47309	1.6533	2.76738	2.06314	2.16127
Os04g0600200	Caspase, p20 subunit domain containing protein.	0.0313635	6.96e-05	4.46825	2.15662	2.19236	2.13015	2.15971
Os02g0699000	Phospho-2-dehydro-3-deoxyheptonate aldolase 1, chloroplast precursor (EC 2.5.1.54) (Phospho-2-keto-3-deoxyheptonate aldolase 1) (DAHP synthetase 1) (3-deoxy-D-arabino-heptulosonate 7-phosphate synthase 1).	0.0743752	0.0267298	4.45419	2.57853	2.44698	1.43998	2.15516
Os01g0621900	Conserved hypothetical protein.	0.0319646	8.46e-05	4.38804	2.14678	2.09497	2.15899	2.13358
Os11g0135900	ZIM domain containing protein.	0.0383741	0.001139	4.38094	2.05595	2.27517	2.06261	2.13124
Os07g0625400	Protein kinase APK1B (EC 2.7.1.-).	0.0451031	0.00452211	4.37154	2.35994	2.15908	1.8654	2.12814
Os10g0415300	Conserved hypothetical protein.	0.0382896	0.000905	4.3425	2.14716	2.21182	1.9966	2.11853
Os03g0673700	Xanthine dehydrogenase 1 (EC 1.1.1.204).	0.0353161	0.00031	4.33759	2.09453	2.18969	2.06646	2.11689
Os07g0225300	Amino-acid N-acetyltransferase (ArgA) family protein.	0.0401781	0.0019255	4.3244	2.29387	2.05618	1.98744	2.1125
Os06g0604200	Zn-finger, C2H2 type domain containing protein.	0.0498864	0.00753547	4.3117	2.22768	1.747	2.35009	2.10826
Os02g0765300	LRR protein.	0.0566655	0.0122622	4.30352	2.22668	2.43879	1.65108	2.10552
Os01g0760000	SCAMP family protein.	0.0481427	0.00652793	4.29021	2.08432	1.8143	2.40453	2.10105
Os07g0686600	B12D family protein.	0.0369239	0.000575	4.28545	1.99995	2.13571	2.16268	2.09945
Os02g0629000	Gibberellin regulated protein family protein.	0.0687289	0.0222392	4.27354	2.72531	1.70663	1.85435	2.09543
Os05g0542800	Isopenicillin N synthase family protein.	0.0384025	0.00145421	4.2703	2.08125	2.2389	1.96286	2.09434
Os03g0130100	Plant invertase/pectin methylesterase inhibitor domain containing protein.	0.0383741	0.00139172	4.25759	2.00489	2.24592	2.0193	2.09004
Os05g0550700	Glutathione transferase (EC 2.5.1.18).	0.0519684	0.00908219	4.24424	1.97453	2.47401	1.80797	2.0855
Os06g0248500	9-cis-epoxycarotenoid dioxygenase.	0.0364207	0.00055	4.2428	2.11486	1.98938	2.1508	2.08501
Os03g0180800	Alpha-amylase/trypsin inhibitor (Antifungal protein).	0.0527624	0.00954583	4.23735	1.7628	2.02175	2.46494	2.08316
Os03g0618300	Thaumatin, pathogenesis-related family protein.	0.0506483	0.00808101	4.23397	1.71248	2.3297	2.20386	2.08201
Os07g0273000	GCN5-related N-acetyltransferase domain containing protein.	0.0447269	0.00418421	4.23001	2.07471	1.84984	2.31743	2.08066
Os10g0535600	(No Hit)	0.0599263	0.0148185	4.2271	1.67501	2.55369	2.01031	2.07967
Os04g0578400	Non-protein coding transcript, unclassifiable transcript.	0.0564094	0.0120507	4.21981	1.75478	2.5228	1.95395	2.07718
Os01g0666400	VQ domain containing protein.	0.0633298	0.0176352	4.21546	2.4447	2.25449	1.52788	2.07569
Os04g0647900	HPP family protein.	0.0478557	0.00635713	4.21373	2.37173	2.05685	1.79671	2.0751
Os06g0239100	(No Hit)	0.041393	0.00228396	4.2011	2.01893	1.93096	2.26242	2.07077
Os08g0101500	Oxalate oxidase 1 (EC 1.2.3.4) (Germin).	0.0394084	0.00169747	4.1892	2.15024	2.15361	1.89617	2.06668
Os02g0536500	Oxalate oxidase 1 (EC 1.2.3.4) (Germin).	0.0498709	0.00737954	4.18825	2.25031	2.23932	1.70941	2.06635
Os02g0212400	Oxalate oxidase 1 (EC 1.2.3.4) (Germin).	0.0605916	0.0154997	4.17657	1.8876	2.57343	1.72592	2.06232
Os04g0449500	Lipoxygenase (EC 1.13.11.12).	0.0506584	0.0080902	4.16557	1.94679	2.42219	1.80657	2.05852
Os02g0597200	(No Hit)	0.0573739	0.0128356	4.16515	1.96425	2.50505	1.7058	2.05837
Os03g0741100	Esterase/lipase/thioesterase domain containing protein.	0.0637954	0.0181417	4.15858	1.83208	1.72216	2.61404	2.05609
Os02g0605900	Hypothetical protein.	0.0457577	0.00523046	4.15445	1.86343	2.34862	1.95193	2.05466
Os01g0220500	Protein of unknown function DUF676 domain containing protein.	0.0730293	0.025599	4.13292	2.69393	1.86839	1.57917	2.04716
Os06g0192800	Conserved hypothetical protein.	0.0435445	0.00326032	4.13089	1.91148	2.27977	1.9481	2.04645
Os06g0651000	Conserved hypothetical protein.	0.0447977	0.00421767	4.12622	2.21069	2.14246	1.78131	2.04482
Os05g0464200	Conserved hypothetical protein.	0.0411298	0.00217104	4.12583	1.90173	2.22567	2.00666	2.04468
Os08g0153900	Hypothetical protein.	0.0926805	0.0420187	4.09271	2.86729	1.79993	1.43194	2.03306
Os02g0467000	Proteinase inhibitor I20, Pin2 family protein.	0.0415568	0.00230474	4.09159	1.91421	1.95718	2.22658	2.03266
Os01g0114100	Non-protein coding transcript, unclassifiable transcript.	0.0451031	0.00459087	4.0876	2.06241	2.25336	1.778	2.03125
Os11g0169700	Basic helix-loop-helix dimerisation region bHLH domain containing protein.	0.03784	0.000803	4.07936	1.92895	2.02794	2.12814	2.02834
Os03g0326000	Short-chain type dehydrogenase/reductase (EC 1.-.-.-).	0.0356864	0.000351	4.07666	2.00391	1.97656	2.1017	2.02739
Os07g0561900	Flavodoxin/nitric oxide synthase domain containing protein.	0.0407944	0.00210916	4.06745	1.86184	2.02618	2.18435	2.02412
Os03g0776900	Hydrogenase large subunit, C-terminal domain containing protein.	0.0395219	0.00173174	4.06549	2.12291	2.0916	1.85577	2.02343
Os02g0208300	Universal stress protein (Usp) family protein.	0.0539341	0.0104212	4.06037	1.71365	2.41781	1.93337	2.02161
Os02g0756800	Cytochrome P450 family protein.	0.0516834	0.00870221	4.04639	1.67184	2.32472	2.05335	2.01664
Os03g0297000	Allene oxide synthase (EC 4.2.1.92).	0.0519059	0.00887513	4.04513	1.75371	2.3883	1.90655	2.01618
Os04g0533900	Calcium-binding EF-hand domain containing protein.	0.0916585	0.0411644	4.03699	1.54992	2.85506	1.63486	2.01328
Os06g0506600	Protein kinase domain containing protein.	0.0350619	0.000148	4.03137	2.03203	1.96249	2.03928	2.01127
Os10g0538200	DNAJ protein-like.	0.0578533	0.0130718	4.00565	2.43722	1.91966	1.64923	2.00204
Os07g0559700	Conserved hypothetical protein.	0.039388	0.00167698	4.00307	1.97236	2.1554	1.87556	2.00111
Os05g0261700	Glutathione S-transferase GST 19 (EC 2.5.1.18).	0.0503519	0.00787291	3.99334	2.01006	2.3	1.68273	1.99759
Os07g0637300	Esterase/lipase/thioesterase domain containing protein.	0.0388816	0.00159933	3.9872	1.86967	2.14366	1.97281	1.99538
Os05g0522600	Zn-finger, A20-like domain containing protein.	0.0781293	0.0300359	3.98452	1.7353	2.69395	1.55398	1.99441
Os01g0261000	GCN5-related N-acetyltransferase domain containing protein.	0.0382896	0.000924	3.96412	1.89552	1.96427	2.10121	1.987
Os11g0591800	Hypothetical protein.	0.0836435	0.0346902	3.96109	1.31371	2.62849	2.01549	1.9859
Os08g0151200	AAA ATPase, central region domain containing protein.	0.0754562	0.0277585	3.95709	1.61875	2.65904	1.67553	1.98444
Os02g0663900	Conserved hypothetical protein.	0.044831	0.00429017	3.95068	1.97193	2.21261	1.76177	1.9821
Os01g0881900	OsNAC6 protein.	0.0437945	0.00343618	3.94141	1.98859	2.17501	1.77253	1.97871
Os12g0145100	ZPT2-13.	0.0500746	0.0076285	3.94102	1.6891	2.28998	1.95662	1.97857
Os05g0186300	Actin-binding, cofilin/tropomyosin type domain containing protein.	0.0375402	0.000643	3.93668	1.93878	2.07641	1.91575	1.97698
Os04g0451900	Protein phosphatase 2C-like domain containing protein.	0.0684207	0.0219674	3.93054	1.64382	2.56865	1.71171	1.97473
Os03g0726800	PGPS/D12.	0.0382896	0.000894	3.92411	1.86222	2.06414	1.99074	1.97237
Os03g0815100	PGPS/D12.	0.0411298	0.00215421	3.91757	2.02033	1.79227	2.09728	1.96996
Os05g0537100	(No Hit)	0.0459644	0.00532369	3.90449	1.97952	1.70891	2.20697	1.96513
Os01g0135700	UDP-glucuronosyl/UDP-glucosyltransferase family protein.	0.0396114	0.00180301	3.90006	2.0819	2.00625	1.80234	1.9635
Os12g0516400	Methyl chloride transferase.	0.0448831	0.00434564	3.89516	1.72252	2.16844	1.99408	1.96168
Os04g0615200	Pirin-like protein.	0.0399187	0.00185266	3.89264	1.83032	2.11907	1.93285	1.96075
Os06g0215100	Lysine decarboxylase-like protein.	0.0353161	0.000202	3.89248	1.90861	2.00375	1.9697	1.96069
Os10g0535800	Ethylene responsive element binding factor 2 (AtERF2).	0.045733	0.00519432	3.88194	1.74584	2.22584	1.89865	1.95678
Os08g0153800	Serine/threonine protein kinase family protein.	0.0463604	0.00549256	3.87949	1.77039	2.24292	1.85429	1.95587
Os04g0583200	ATP sulfurylase precursor (EC 2.7.7.4) (Sulfate adenylyltransferase).	0.0690179	0.0225051	3.86739	2.1628	1.36346	2.32783	1.95136
Os02g0668500	Membrane related protein-like.	0.0375402	0.000664	3.86174	1.852	2.01992	1.97583	1.94925
Os02g0186800	Non-protein coding transcript, uncharacterized transcript.	0.0657472	0.0198633	3.85969	2.34605	2.08826	1.41115	1.94849
Os10g0122000	Conserved hypothetical protein.	0.0530589	0.00974675	3.85965	1.76166	2.33595	1.74779	1.94847
Os07g0541000	Conserved hypothetical protein.	0.0684421	0.0219999	3.84451	1.94215	2.45065	1.4356	1.9428
Os05g0402900	Copalyl diphosphate synthetase (Fragment).	0.0415568	0.00237985	3.84403	2.05339	2.02079	1.75368	1.94262
Os03g0830500	Conserved hypothetical protein.	0.057091	0.0126488	3.84338	2.37275	1.64347	1.81091	1.94238
Os01g0710100	UDP-glucuronosyl/UDP-glucosyltransferase family protein.	0.0584736	0.0136486	3.81449	2.24884	2.05637	1.48926	1.93149
Os02g0790500	Heavy metal transport/detoxification protein domain containing protein.	0.0383412	0.00101468	3.81062	2.02771	1.94599	1.81638	1.93002
Os08g0158200	(No Hit)	0.0542321	0.0105857	3.80964	1.83691	2.31322	1.63883	1.92965
Os10g0531400	WRKY transcription factor 51.	0.0375121	0.000604	3.80441	1.91992	2.01336	1.84973	1.92767
Os03g0188100	Protein of unknown function DUF26 domain containing protein.	0.0383741	0.00121598	3.79662	2.02383	1.95371	1.79661	1.92472
Os08g0546800	Protein phosphatase 2C-like domain containing protein.	0.0461636	0.00538541	3.78848	1.80366	2.20355	1.75764	1.92162
Os10g0407200	Protein of unknown function DUF26 domain containing protein.	0.0901565	0.0399377	3.7686	1.14187	2.43986	2.16036	1.91403
Os05g0215700	Peptidase A1, pepsin family protein.	0.0671882	0.0210582	3.76258	1.53385	2.463	1.73832	1.91172
Os12g0592900	Aldo/keto reductase family protein.	0.0563732	0.0120166	3.7517	1.48602	2.10045	2.13615	1.90754
Os11g0151400	Protein kinase-like domain containing protein.	0.0423237	0.00281258	3.7488	2.09129	1.88588	1.74211	1.90643
Os02g0740600	Zinc-containing alcohol dehydrogenase superfamily protein.	0.0383741	0.00106769	3.74628	1.7885	2.00121	1.92666	1.90546
Os09g0109600	(No Hit)	0.0709411	0.0239538	3.73931	2.2168	2.18833	1.30318	1.90277
Os11g0111200	Multi antimicrobial extrusion protein MatE family protein.	0.0353161	0.00031	3.7317	1.91539	1.83566	1.94845	1.89983
Os03g0388900	Cyclin-like F-box domain containing protein.	0.0564428	0.0120639	3.73115	2.04415	2.1699	1.48481	1.89962
Os09g0572900	Short-chain dehydrogenase/reductase SDR family protein.	0.0407087	0.00204728	3.72982	1.76581	2.06006	1.87145	1.89911
Os07g0681200	Pathogenesis-related transcriptional factor and ERF domain containing protein.	0.0358253	0.000414	3.7245	1.89275	1.96593	1.83247	1.89705
Os07g0232800	NUDIX hydrolase domain containing protein.	0.0524657	0.00938059	3.72417	2.0246	2.13387	1.53228	1.89692
Os07g0605800	Stem secoisolariciresinol dehydrogenase (Fragment).	0.0518644	0.00883382	3.71735	2.19201	1.91828	1.57253	1.89427
Os01g0124400	GRAS transcription factor domain containing protein.	0.038425	0.0014881	3.68394	1.73938	1.97939	1.92498	1.88125
Os02g0682300	Lipoxygenase.	0.0539341	0.0104315	3.6822	1.97777	2.15654	1.5074	1.88057
Os06g0650900	NAD(P)H dependent 6'-deoxychalcone synthase (EC 1.1.-.-).	0.0702079	0.0234569	3.66618	1.57838	2.45871	1.58574	1.87428
Os01g0947000	Conserved hypothetical protein.	0.0383741	0.00118574	3.64631	1.76408	1.85011	1.98512	1.86644
Os03g0607200	Protein of unknown function DUF341 family protein.	0.0375402	0.000655	3.63774	1.76825	1.90101	1.91987	1.86304
Os02g0551100	Protein kinase PKN/PRK1, effector domain containing protein.	0.0570458	0.0125658	3.63722	1.59459	2.27866	1.71526	1.86284
Os12g0432600	Protein phosphatase 2C-like domain containing protein.	0.0415568	0.00241168	3.63351	1.7052	2.02232	1.85657	1.86136
Os03g0305100	Protein phosphatase type 2C.	0.0419137	0.0026275	3.63081	1.73134	2.0469	1.80263	1.86029
Os09g0266000	Anthranilate synthase beta subunit (EC 4.1.3.27) (At1g25220).	0.0383412	0.00100785	3.62954	1.93412	1.90219	1.74306	1.85979
Os04g0121800	Heavy metal transport/detoxification protein domain containing protein.	0.0560215	0.0117932	3.62923	2.07694	2.0496	1.45245	1.85966
Os02g0191300	TGF-beta receptor, type I/II extracellular region family protein.	0.0670835	0.0209291	3.6284	1.547	2.40397	1.62704	1.85933
Os08g0448000	(+)-pulegone reductase.	0.0364207	0.000551	3.62561	1.77191	1.89005	1.91271	1.85822
Os08g0331800	Protein kinase domain containing protein.	0.0425942	0.00291614	3.62498	1.7875	2.05633	1.73009	1.85797
Os02g0154300	Phenylalanine ammonia-lyase 2 (EC 4.3.1.5).	0.0544796	0.0107354	3.62296	1.52105	2.19305	1.8574	1.85717
Os01g0623500	Alpha-amylase/subtilisin inhibitor (RASI).	0.0353161	0.000241	3.62245	1.81386	1.84529	1.91175	1.85697
Os01g0838600	Heavy metal transport/detoxification protein domain containing protein.	0.0415673	0.00243039	3.62125	1.75625	2.03959	1.77362	1.85649
Os06g0125800	(No Hit)	0.0383741	0.0012933	3.61355	1.72239	1.9408	1.89706	1.85341
Os07g0241700	Homeodomain-like containing protein.	0.0462306	0.0054547	3.6132	2.08253	1.87	1.60731	1.85328
Os02g0704300	Glutamate dehydrogenase 2 (EC 1.4.1.3) (GDH 2).	0.0375402	0.000647	3.61165	1.94691	1.80237	1.80871	1.85266
Os06g0726100	Ethylene responsive element binding factor 5 (AtERF5).	0.0668947	0.0206692	3.60311	1.65596	2.38268	1.50909	1.84924
Os06g0721800	Glutathione peroxidase-like protein GPX54Hv.	0.0582348	0.0134789	3.60302	1.57311	2.277	1.69751	1.84921
Os01g0280200	Cis-zeatin O-glucosyltransferase.	0.041393	0.00227916	3.60247	1.67938	1.89043	1.97715	1.84899
Os09g0468300	Protein of unknown function UPF0136 family protein.	0.0456334	0.00507528	3.60078	1.83371	1.62701	2.0842	1.84831
Os12g0181600	ACC synthase (EC 4.4.1.14).	0.0403808	0.00197916	3.59931	1.68584	1.95471	1.90261	1.84772
Os10g0528400	Beta-ring hydroxylase (Fragment).	0.0383741	0.00134823	3.59567	1.81422	1.97649	1.74806	1.84626
Os01g0855600	Conserved hypothetical protein.	0.0455685	0.00495162	3.58358	1.59706	1.88631	2.04084	1.8414
Os02g0314600	Protein of unknown function DUF597 family protein.	0.0448831	0.00433797	3.56054	1.67652	1.74922	2.07055	1.8321
Os01g0626400	Proton-dependent high affinity oligopeptide transporter PepT2.	0.0565585	0.012223	3.55976	1.76177	2.21558	1.51799	1.83178
Os04g0373400	Oligopeptide transporter, kidney isoform (Peptide transporter 2) (Kidney H+/peptide cotransporter).	0.0353161	0.000249	3.55678	1.88381	1.78464	1.82326	1.83057
Os08g0249000	Alternative oxidase 1c, mitochondrial precursor (EC 1.-.-.-).	0.0375402	0.000703	3.54671	1.73193	1.85532	1.8922	1.82648
Os08g0249900	Alternative oxidase (OSJNBa0083N12.12 protein).	0.0555596	0.0114482	3.53459	1.46676	2.14571	1.85216	1.82154
Os04g0321800	Conserved hypothetical protein.	0.0585818	0.0137664	3.53177	1.40042	1.94402	2.11673	1.82039
Os02g0215200	Translation initiation factor SUI1 family protein.	0.0403808	0.00198739	3.53149	1.96476	1.81252	1.68355	1.82028
Os04g0244800	Non-protein coding transcript, uncharacterized transcript.	0.0297866	5.42e-05	3.5209	1.79617	1.84143	1.81024	1.81594
Os08g0235800	Leucine-rich repeat, typical subtype containing protein.	0.0353161	0.000309	3.5189	1.81954	1.86805	1.75778	1.81512
Os08g0518900	AP2/EREBP transcription factor BABY BOOM1.	0.03784	0.000795	3.5178	1.89738	1.82554	1.7211	1.81467
Os09g0441400	Conserved hypothetical protein.	0.0375402	0.000703	3.51742	1.72273	1.83523	1.88559	1.81452
Os01g0665500	Protein kinase domain containing protein.	0.0358616	0.000427	3.5099	1.78522	1.88532	1.76375	1.81143
Os06g0594400	Heavy metal transport/detoxification protein domain containing protein.	0.0319646	8.54e-05	3.50127	1.80718	1.7793	1.83715	1.80788
Os07g0600100	Conserved hypothetical protein.	0.0434387	0.00322021	3.49782	1.63063	1.80222	1.98652	1.80645
Os03g0103300	Harpin-induced 1 domain containing protein.	0.0599263	0.0148206	3.49726	1.82724	2.18044	1.411	1.80623
Os02g0483500	(No Hit)	0.0451218	0.00465451	3.49682	1.9875	1.56981	1.86081	1.80604
Os06g0693700	Ribonuclease CAF1 family protein.	0.0503519	0.00780162	3.48798	1.69314	2.11775	1.59629	1.80239
Os10g0569800	Conserved hypothetical protein.	0.0721349	0.0249003	3.48716	1.87374	2.26431	1.26811	1.80205
Os05g0563900	Haem peroxidase, plant/fungal/bacterial family protein.	0.0353161	0.000306	3.48623	1.7527	1.86054	1.79176	1.80167
Os02g0467600	Potential phospholipid-transporting ATPase 10 (EC 3.6.3.1) (Aminophospholipid flippase 10).	0.0415568	0.00236513	3.47222	1.68705	1.73158	1.96895	1.79586
Os01g0660200	Disease resistance protein.	0.0446601	0.0040864	3.46701	1.63025	2.01559	1.73523	1.79369
Os05g0469700	Leucine-rich repeat, plant specific containing protein.	0.0900464	0.039853	3.4629	1.8342	2.4087	1.13304	1.79198
Os03g0723700	Leucine-rich repeat, plant specific containing protein.	0.0461636	0.00539097	3.46273	1.84479	1.98965	1.54129	1.79191
Os02g0700400	Protein kinase APK1B (EC 2.7.1.-).	0.0736551	0.0261	3.46152	1.95369	2.20191	1.21862	1.79141
Os03g0165900	Conserved hypothetical protein 245 family protein.	0.0687289	0.022225	3.46108	1.24813	2.07049	2.05505	1.79122
Os09g0479800	Hypothetical protein.	0.0437129	0.00338699	3.45035	1.77508	1.61229	1.97286	1.78674
Os02g0532900	Gamma-glutamylcysteine synthetase (EC 6.3.2.2).	0.045733	0.00518954	3.4447	1.57554	1.75746	2.02013	1.78438
Os03g0221200	Acetylornithine aminotransferase, mitochondrial precursor (EC 2.6.1.11) (ACOAT) (Acetylornithine transaminase) (AOTA).	0.0453375	0.00484488	3.44214	1.85937	1.95076	1.5398	1.78331
Os10g0580900	Hydrophobic protein RCI2A (Low temperature and salt responsive protein LTI6A).	0.0383741	0.00122238	3.43781	1.65938	1.82069	1.86439	1.78149
Os02g0227200	1-aminocyclopropane-1-carboxylate oxidase.	0.0382896	0.00091	3.43731	1.76763	1.88047	1.69574	1.78128
Os06g0472200	(No Hit)	0.0427927	0.00301672	3.43468	1.78825	1.94573	1.60655	1.78018
Os11g0629300	Thioredoxin-like protein.	0.0383741	0.00131723	3.42984	1.65092	1.82227	1.86124	1.77814
Os02g0318100	60S ribosomal protein L10 (QM protein homolog).	0.0602707	0.0152082	3.42534	2.21565	1.6065	1.50659	1.77625
Os03g0373300	(No Hit)	0.0644842	0.0188609	3.42284	2.00519	2.03942	1.28097	1.77519
Os04g0128700	Hypothetical protein.	0.0415568	0.00242768	3.42257	1.70679	1.66945	1.94899	1.77508
Os03g0748100	NADP-malic enzyme.	0.0624019	0.0167805	3.4199	1.81279	2.15624	1.35283	1.77396
Os01g0136400	Hypothetical protein.	0.057091	0.0126569	3.41822	1.3902	2.07273	1.85681	1.77325
Os07g0194300	Pyrophosphate-fructose-6-phosphate 1-phosphotransferase-like protein (Pyrophosphate-dependent phosphofructo-1-kinase-like protein).	0.0403808	0.00197742	3.41605	1.77709	1.90659	1.6333	1.77233
Os04g0142400	Zn-finger, C-x8-C-x5-C-x3-H type domain containing protein.	0.0693036	0.0227444	3.41433	1.71489	2.26823	1.33169	1.7716
Os12g0220800	IQ calmodulin-binding region domain containing protein.	0.0415568	0.00231313	3.41117	1.76863	1.62336	1.9188	1.77027
Os04g0450100	Zinc transporter 4, chloroplast precursor (ZRT/IRT-like protein 4).	0.0383412	0.00101076	3.4002	1.68245	1.87262	1.74179	1.76562
Os07g0638400	(No Hit)	0.0383412	0.000958	3.39954	1.6814	1.86802	1.74659	1.76534
Os09g0459200	Hypothetical protein.	0.0705978	0.0237297	3.39393	2.05282	2.02591	1.21014	1.76296
Os05g0503300	Conserved hypothetical protein.	0.038425	0.00153265	3.39018	1.80831	1.85034	1.62544	1.76136
Os03g0750000	Szp protein.	0.0714165	0.0243228	3.37608	1.22616	2.17252	1.86737	1.75535
Os02g0756200	Szp protein.	0.0422055	0.00274267	3.36629	1.89553	1.77748	1.58047	1.75116
Os03g0244200	Aminotransferase, class IV family protein.	0.0411298	0.00218014	3.34465	1.88028	1.74706	1.59823	1.74186
Os01g0192300	Leucine-rich repeat, plant specific containing protein.	0.0452784	0.00479171	3.34374	1.53309	1.95217	1.73913	1.74146
Os03g0290300	Leucine-rich repeat, plant specific containing protein.	0.0359012	0.000471	3.33584	1.79526	1.75206	1.66683	1.73805
Os06g0710700	Expansin Os-EXPA3.	0.0382896	0.000925	3.33428	1.71353	1.83852	1.66008	1.73738
Os04g0178300	Protein kinase domain containing protein.	0.0534996	0.0100106	3.33283	1.92888	1.89421	1.38715	1.73675
Os06g0697600	Conserved hypothetical protein.	0.060151	0.0150362	3.32669	1.77967	2.08171	1.34088	1.73409
Os05g0560200	Hypothetical protein.	0.0534052	0.00994676	3.31887	1.61334	2.07292	1.50581	1.73069
Os08g0395700	WRKY transcription factor 53 (Transcription factor WRKY12).	0.0516834	0.00873938	3.31708	1.75741	1.99712	1.43521	1.72991
Os03g0639400	Hypothetical protein.	0.03784	0.000775	3.31678	1.68606	1.67725	1.82603	1.72978
Os07g0673200	Hypothetical protein.	0.085003	0.0357636	3.30542	1.15383	2.3147	1.70597	1.72483
Os02g0166600	EDGP.	0.0400517	0.00186996	3.30462	1.64018	1.87341	1.65987	1.72449
Os05g0343400	(No Hit)	0.0383412	0.000997	3.30407	1.82339	1.63552	1.71382	1.72424
Os01g0937100	Conserved hypothetical protein.	0.053323	0.00989398	3.29735	2.0441	1.66538	1.45445	1.72131
Os04g0679500	Cytochrome P450 family protein.	0.0508127	0.00822076	3.29683	1.5294	2.03234	1.6015	1.72108
Os01g0888800	Phenylalanine ammonia-lyase (EC 4.3.1.5).	0.0478304	0.00634464	3.29489	1.8351	1.87952	1.44607	1.72023
Os03g0107700	Transcription factor MYBS3.	0.0383741	0.00140917	3.29483	1.74672	1.81652	1.59736	1.7202
Os01g0137800	Hypothetical protein.	0.0383741	0.00143913	3.28606	1.74627	1.81129	1.59151	1.71636
Os07g0663800	Protein phosphatase-2C.	0.0531841	0.00980873	3.28117	1.39271	1.97613	1.77379	1.71421
Os01g0108600	Conserved hypothetical protein.	0.0496352	0.00722845	3.27962	1.79288	1.42963	1.91808	1.71353
Os02g0173200	Conserved hypothetical protein.	0.0375121	0.000621	3.27313	1.76271	1.74315	1.62616	1.71067
Os02g0811800	Pyruvate decarboxylase isozyme 1 (EC 4.1.1.1) (PDC).	0.0498849	0.00748254	3.26909	1.92716	1.42492	1.77458	1.70889
Os11g0575500	Pyruvate decarboxylase isozyme 1 (EC 4.1.1.1) (PDC).	0.0643545	0.0186727	3.26539	1.32281	2.13847	1.66048	1.70725
Os04g0543900	Protein kinase domain containing protein.	0.0455781	0.00501169	3.25903	1.55758	1.94471	1.61105	1.70444
Os01g0201200	Hypothetical protein.	0.0594338	0.0144132	3.25448	1.29091	1.9409	1.87547	1.70243
Os07g0625600	Glycerol-3-phosphate dehydrogenase-like protein (Fragment).	0.0717798	0.0246179	3.24813	1.84969	2.07689	1.17225	1.69961
Os01g0553000	Sulfite reductase precursor (EC 1.8.7.1).	0.0353161	0.000332	3.24777	1.75895	1.6548	1.68459	1.69945
Os01g0567600	MS5-like protein (Fragment).	0.0451031	0.00459144	3.24701	1.75097	1.86818	1.47818	1.69911
Os02g0223300	VQ domain containing protein.	0.0595222	0.0144964	3.24682	1.30625	1.78309	2.00774	1.69903
Os05g0225800	Leucine-rich repeat, plant specific containing protein.	0.0411298	0.00216957	3.24588	1.54429	1.74445	1.80709	1.69861
Os10g0190900	Leucine-rich repeat, plant specific containing protein.	0.0358253	0.000409	3.24329	1.72611	1.73718	1.62909	1.69746
Os07g0638100	Conserved hypothetical protein.	0.0460004	0.00534337	3.23381	1.93393	1.62652	1.51924	1.69323
Os01g0963000	UDP-glucuronosyl/UDP-glucosyltransferase family protein.	0.0383412	0.000962	3.23163	1.72962	1.58853	1.75863	1.69226
Os03g0310800	Heat shock factor protein 1 (HSF 1) (Heat shock transcription factor 1) (HSTF 1).	0.0446601	0.00409482	3.22824	1.87722	1.50131	1.69372	1.69075
Os09g0555100	Satase isoform III.	0.0416367	0.00247812	3.22622	1.85142	1.56748	1.65064	1.68984
Os02g0222100	Arf GTPase activating protein family protein.	0.0495036	0.00711486	3.2259	1.46253	1.652	1.95459	1.6897
Os09g0565300	WRKY transcription factor 10.	0.0410636	0.00214008	3.22103	1.54464	1.81401	1.70392	1.68752
Os06g0328400	Glycoside hydrolase, family 28 protein.	0.0441222	0.00375987	3.2182	1.60612	1.56067	1.89197	1.68625
Os10g0572900	Protein kinase domain containing protein.	0.0732373	0.0257667	3.21601	1.97949	1.9424	1.13393	1.68527
Os02g0740400	Conserved hypothetical protein.	0.0440754	0.00372467	3.21267	1.64711	1.87775	1.52647	1.68378
Os03g0136500	IAA6 (Fragment).	0.0383741	0.00127104	3.21036	1.58566	1.79251	1.67002	1.68273
Os05g0195200	Hypothetical protein.	0.0383741	0.00127341	3.20629	1.77973	1.69057	1.57242	1.68091
Os11g0144900	Hypothetical protein.	0.0350619	0.000171	3.20439	1.64077	1.68264	1.71674	1.68005
Os06g0168500	Non-protein coding transcript, uncharacterized transcript.	0.0383412	0.000953	3.20414	1.58018	1.70495	1.75468	1.67994
Os01g0188100	(No Hit)	0.0395219	0.00173063	3.20379	1.53991	1.74585	1.75357	1.67978
Os03g0285200	Conserved hypothetical protein.	0.0382896	0.000904	3.19422	1.73228	1.71919	1.57492	1.67546
Os02g0572400	CTP synthase family protein.	0.0413473	0.00221898	3.18041	1.67176	1.80433	1.53153	1.66921
Os04g0258700	(No Hit)	0.0466581	0.00564678	3.17269	1.89736	1.63446	1.46529	1.6657
Os03g0152800	Conserved hypothetical protein.	0.0415719	0.00243937	3.17151	1.53355	1.64511	1.81685	1.66517
Os12g0198200	Conserved hypothetical protein.	0.0451218	0.0046414	3.16297	1.77556	1.77415	1.43413	1.66128
Os01g0570800	Conserved hypothetical protein.	0.0500334	0.00761796	3.15992	1.37956	1.86902	1.73109	1.65989
Os09g0518200	Transferase family protein.	0.0481428	0.0065414	3.15271	1.38921	1.76259	1.81797	1.65659
Os12g0625200	Myb, DNA-binding domain containing protein.	0.0482707	0.0065925	3.15158	1.84243	1.73242	1.39338	1.65608
Os01g0667900	Conserved hypothetical protein.	0.0383741	0.00119429	3.13648	1.74915	1.55159	1.6467	1.64915
Os04g0639000	Zn-finger, RING domain containing protein.	0.0630262	0.0173645	3.12866	1.66075	1.25761	2.01826	1.64554
Os09g0445600	CBF-like protein.	0.0858471	0.0364939	3.12606	2.28608	1.25877	1.38818	1.64435
Os10g0416100	ERECTA-like kinase 1.	0.0504453	0.00792584	3.12585	1.39177	1.90181	1.63916	1.64425
Os01g0112600	Arginine decarboxylase (EC 4.1.1.19) (Fragment).	0.0668644	0.0206161	3.12042	2.05451	1.22508	1.64564	1.64174
Os11g0213800	Non-protein coding transcript, unclassifiable transcript.	0.0567821	0.0123817	3.11986	1.42663	2.00844	1.48938	1.64148
Os09g0481200	Hypothetical protein.	0.0526946	0.00952229	3.11965	1.49572	1.96354	1.4649	1.64138
Os06g0281300	Conserved hypothetical protein.	0.0482707	0.00662711	3.1191	1.9092	1.52083	1.49337	1.64113
Os09g0472200	Conserved hypothetical protein.	0.0437129	0.0033609	3.11565	1.74707	1.72203	1.4495	1.63954
Os05g0126800	Monosaccharide transporter.	0.0383741	0.00142264	3.11251	1.75979	1.59637	1.55808	1.63808
Os02g0669100	Hypothetical protein.	0.0383741	0.00121388	3.11184	1.52439	1.70646	1.68246	1.63777
Os01g0138400	Protein kinase domain containing protein.	0.0382896	0.000916	3.10975	1.56901	1.73334	1.60804	1.6368
Os08g0445700	WRKY transcription factor 63.	0.0415719	0.00245027	3.10794	1.64954	1.76919	1.48914	1.63596
Os01g0937000	Dehydration responsive element binding protein 1D (DREB1D protein) (C- repeat binding factor 4) (C-repeat/dehydration responsive element binding factor 4) (CRT/DRE binding factor 4).	0.0496352	0.00722733	3.10781	1.91174	1.53789	1.45806	1.6359
Os01g0191700	Syntaxin-like protein (Fragment).	0.0416367	0.0024834	3.10424	1.4718	1.70197	1.72895	1.63424
Os12g0133100	Conserved hypothetical protein.	0.0514828	0.00852563	3.10407	1.39367	1.91506	1.59377	1.63416
Os01g0956200	Pathogenesis-related transcriptional factor and ERF domain containing protein.	0.0395219	0.00173357	3.10391	1.52419	1.61928	1.75879	1.63408
Os01g0283300	Transferase family protein.	0.044749	0.00420135	3.10272	1.54604	1.84493	1.50964	1.63354
Os05g0104200	Zn-finger, RING domain containing protein.	0.0624338	0.0168098	3.09661	1.51523	2.04558	1.33127	1.63069
Os01g0266400	Protein of unknown function DUF6 domain containing protein.	0.0602938	0.015221	3.0965	1.34003	2.02273	1.52915	1.63064
Os02g0159800	Esterase/lipase/thioesterase domain containing protein.	0.065744	0.0198464	3.0954	2.08231	1.30554	1.50253	1.63012
Os10g0445700	Conserved hypothetical protein.	0.047816	0.00617783	3.09282	1.51986	1.88523	1.48168	1.62892
Os08g0203100	Oxo-phytodienoic acid reductase (12-oxophytodienoic acid reductase).	0.0554702	0.01136	3.09239	1.58076	1.95311	1.3523	1.62872
Os06g0185300	Oxo-phytodienoic acid reductase.	0.0453286	0.00483579	3.08921	1.46249	1.84503	1.57419	1.62724
Os01g0256500	Oxo-phytodienoic acid reductase.	0.0350619	0.000119	3.08739	1.63858	1.64912	1.59146	1.62639
Os06g0131300	Oxo-phytodienoic acid reductase (12-oxophytodienoic acid reductase).	0.0383741	0.00116336	3.0814	1.64628	1.70621	1.51827	1.62359
Os12g0468000	Conserved hypothetical protein.	0.0690842	0.0225988	3.07865	1.5536	2.08224	1.23106	1.6223
Os02g0815100	Peptidase M10A and M12B, matrixin and adamalysin family protein.	0.0384025	0.00145582	3.07771	1.67074	1.69601	1.49882	1.62186
Os10g0510500	Conserved hypothetical protein.	0.0565562	0.0122133	3.0764	1.26278	1.84203	1.75893	1.62124
Os05g0522600	U box domain containing protein.	0.0396114	0.00178813	3.07553	1.50519	1.74269	1.61463	1.62084
Os07g0530400	Typical P-type R2R3 Myb protein (Fragment).	0.0598291	0.0147432	3.07476	1.28243	1.97131	1.60768	1.62047
Os06g0133400	O-methyltransferase ZRP4 (EC 2.1.1.-) (OMT).	0.0437945	0.00351105	3.06843	1.72144	1.70554	1.42553	1.6175
Os03g0193400	UDP-glucuronosyl/UDP-glucosyltransferase family protein.	0.0600803	0.0149727	3.06757	1.45183	2.01543	1.38403	1.6171
Os09g0439200	Cytochrome P450 family protein.	0.050493	0.00800926	3.06328	1.3249	1.77708	1.74325	1.61508
Os01g0941500	Hypothetical protein.	0.0498785	0.00738472	3.06251	1.67957	1.81735	1.34723	1.61471
Os03g0181100	Hypothetical protein.	0.0443383	0.00384304	3.0561	1.56223	1.46824	1.80461	1.61169
Os04g0546800	Legume lectin, beta domain containing protein.	0.0535956	0.0101394	3.05332	1.8505	1.29834	1.6823	1.61038
Os01g0803900	Class III chitinase homologue (OsChib3H-h) (Fragment).	0.0478304	0.00632543	3.04985	1.36506	1.65953	1.80163	1.60874
Os03g0103700	Isoflavone reductase homolog Bet v 6.0101 (Fragment).	0.0292211	4.93e-05	3.04772	1.61208	1.58637	1.62475	1.60773
Os12g0506500	Formate dehydrogenase, mitochondrial precursor (EC 1.2.1.2) (NAD- dependent formate dehydrogenase) (FDH).	0.0451218	0.00469282	3.04461	1.57327	1.81187	1.43364	1.60626
Os01g0839100	Ubiquitin-conjugating enzyme E2-17 kDa 9 (EC 6.3.2.19) (Ubiquitin- protein ligase 9) (Ubiquitin carrier protein 9) (UBCAT4B). Splice isoform 2.	0.0986744	0.0473608	3.04275	1.31349	2.32581	1.17683	1.60538
Os10g0530700	GAMYB-binding protein.	0.0437129	0.00335904	3.04112	1.73647	1.65283	1.4245	1.6046
Os08g0480000	Haem peroxidase, plant/fungal/bacterial family protein.	0.038425	0.00155807	3.04027	1.67293	1.66211	1.47756	1.6042
Os03g0255900	Lipolytic enzyme, G-D-S-L family protein.	0.0519684	0.00911966	3.03443	1.82476	1.6734	1.30611	1.60142
Os01g0949700	FAD linked oxidase, N-terminal domain containing protein.	0.0636726	0.017987	3.03248	1.1878	1.92646	1.68723	1.6005
Os12g0183100	Conserved hypothetical protein.	0.0506483	0.00808274	3.02788	1.52793	1.39063	1.87638	1.59831
Os01g0858200	Conserved hypothetical protein.	0.0407944	0.00210971	3.02134	1.66843	1.44842	1.66872	1.59519
Os10g0528100	Ethylene-responsive transcriptional coactivator.	0.0482707	0.0065971	3.01934	1.6593	1.77993	1.34346	1.59423
Os05g0197300	Cyclin-like F-box domain containing protein.	0.05679	0.0124191	3.01918	1.30185	1.56032	1.9203	1.59416
Os05g0552800	Cytochrome P450 family protein.	0.0409145	0.00212648	3.01649	1.45247	1.7012	1.62494	1.59287
Os09g0240500	Protein kinase domain containing protein.	0.0674657	0.021241	2.99956	1.13328	1.69905	1.92192	1.58475
Os03g0324900	Phospholipase D.	0.0612559	0.015926	2.98759	1.24087	1.93853	1.55754	1.57898
Os03g0734200	Phospholipase D2.	0.0383412	0.000972	2.98515	1.64129	1.48091	1.61121	1.5778
Os03g0191400	Leucine-rich repeat, plant specific containing protein.	0.0498785	0.00745911	2.97871	1.37298	1.83554	1.51554	1.57469
Os11g0454300	Conserved hypothetical protein.	0.0433644	0.00318502	2.97762	1.58766	1.7212	1.41361	1.57416
Os03g0191900	Heat shock protein DnaJ family protein.	0.0448831	0.00434741	2.9764	1.36741	1.70176	1.65154	1.57357
Os02g0585100	NADPH HC toxin reductase (Fragment).	0.044749	0.0041957	2.97621	1.37018	1.65602	1.69423	1.57348
Os07g0162500	Conserved hypothetical protein.	0.0509565	0.00831503	2.97394	1.44461	1.86033	1.41218	1.57238
Os07g0516300	VQ domain containing protein.	0.0353161	0.000235	2.97013	1.61828	1.55183	1.54146	1.57052
Os03g0399700	Non-protein coding transcript, uncharacterized transcript.	0.055846	0.0116281	2.97009	1.67513	1.7999	1.23649	1.57051
Os01g0106400	EF-hand Ca2+-binding protein CCD1.	0.0623206	0.0166439	2.96718	1.2107	1.92074	1.57584	1.56909
Os10g0391200	Protein kinase domain containing protein.	0.0585818	0.0138288	2.9605	1.76475	1.73878	1.194	1.56584
Os09g0127300	Conserved hypothetical protein.	0.0423237	0.00281516	2.95796	1.39848	1.65564	1.63969	1.5646
Os05g0584400	AAA ATPase, central region domain containing protein.	0.0670832	0.0209224	2.95736	1.16534	1.96171	1.56588	1.56431
Os03g0582200	AAA ATPase, central region domain containing protein.	0.0643109	0.0185954	2.95411	1.15064	1.88177	1.65576	1.56272
Os01g0822200	HKT-type transporter (Sodium ion transporter).	0.0358253	0.000401	2.94184	1.5598	1.50126	1.6091	1.55672
Os01g0970100	Benzoyl coenzyme A: benzyl alcohol benzoyl transferase.	0.0418201	0.00255572	2.93707	1.70464	1.52001	1.43848	1.55438
Os01g0160800	Protein of unknown function DUF668 family protein.	0.0535477	0.0100785	2.9359	1.59983	1.26148	1.8001	1.5538
Os01g0878700	Heat shock protein DnaJ family protein.	0.0557313	0.0115444	2.9313	1.37181	1.8876	1.39522	1.55154
Os05g0344200	(No Hit)	0.03894	0.00160942	2.92953	1.61116	1.42612	1.61473	1.55067
Os08g0177000	(No Hit)	0.0498785	0.00747253	2.92937	1.81405	1.46838	1.36934	1.55059
Os02g0168100	Lipolytic enzyme, G-D-S-L family protein.	0.047377	0.00591798	2.92935	1.38488	1.78335	1.48351	1.55058
Os07g0185100	Lipolytic enzyme, G-D-S-L family protein.	0.059657	0.0145799	2.92658	1.54524	1.87878	1.22363	1.54922
Os10g0513400	Endochitinase precursor (EC 3.2.1.14).	0.0450709	0.00442935	2.92161	1.6045	1.68966	1.34613	1.54676
Os01g0855200	Endochitinase precursor (EC 3.2.1.14).	0.0383412	0.00102085	2.91956	1.46394	1.63471	1.53861	1.54575
Os01g0534800	Phytoene synthase (EC 2.5.1.-).	0.0402155	0.00193119	2.91887	1.42381	1.659	1.55342	1.54541
Os07g0631500	Myb, DNA-binding domain containing protein.	0.0501728	0.00771207	2.91765	1.27456	1.64703	1.71284	1.54481
Os08g0478700	Protein of unknown function DUF538 family protein.	0.0401781	0.00190214	2.91626	1.64517	1.57097	1.41622	1.54412
Os11g0552000	Protein of unknown function DUF538 family protein.	0.0375402	0.000705	2.913	1.49069	1.62342	1.5134	1.5425
Os02g0465900	Protein of unknown function DUF538 family protein.	0.0353161	0.000239	2.90779	1.49779	1.5803	1.54168	1.53992
Os02g0506600	Conserved hypothetical protein.	0.0567821	0.012378	2.90735	1.29903	1.87511	1.44498	1.53971
Os03g0270000	Pathogenesis-related protein 1.	0.0483556	0.00667204	2.90559	1.35481	1.78077	1.48092	1.53883
Os05g0276500	Esterase/lipase/thioesterase domain containing protein.	0.0451031	0.00455045	2.90341	1.49664	1.73504	1.38157	1.53775
Os06g0112700	Esterase/lipase/thioesterase domain containing protein.	0.0955755	0.0446259	2.89955	1.08265	2.19164	1.3332	1.53583
Os08g0448100	Glutathione S-transferase GST 40 (EC 2.5.1.18).	0.0353161	0.000341	2.89824	1.49818	1.59086	1.51649	1.53518
Os05g0524100	Tryptophan synthase alpha chain.	0.0383741	0.00132942	2.89805	1.64713	1.48037	1.47775	1.53508
Os11g0252400	Conserved hypothetical protein.	0.0415568	0.00238224	2.89632	1.38772	1.57945	1.63549	1.53422
Os03g0684700	Thioredoxin H-type (TRX-H) (Phloem sap 13 kDa protein-1).	0.039081	0.00163618	2.89588	1.47323	1.65825	1.47054	1.534
Os08g0376500	AAA ATPase, central region domain containing protein.	0.0409117	0.00212223	2.88849	1.66239	1.50757	1.42099	1.53032
Os09g0258000	Hypothetical protein.	0.0383741	0.00137821	2.88831	1.48762	1.64285	1.4602	1.53022
Os03g0841600	OsNAC3 protein.	0.0383741	0.00118898	2.88587	1.50828	1.62899	1.44975	1.52901
Os02g0818900	Zinc transporter ZIP family protein.	0.0769002	0.0290449	2.88191	2.05913	1.25457	1.26738	1.52703
Os08g0499300	UDP-glucuronosyl/UDP-glucosyltransferase family protein.	0.0567884	0.0124128	2.8804	1.23196	1.82648	1.52038	1.52627
Os04g0398000	UDP-glucuronosyl/UDP-glucosyltransferase family protein.	0.0382896	0.000894	2.87727	1.52369	1.60421	1.44619	1.5247
Os06g0632200	Conserved hypothetical protein.	0.0289421	3.1e-05	2.87543	1.5244	1.50878	1.53816	1.52378
Os06g0170800	Conserved hypothetical protein.	0.0496352	0.00723864	2.84974	1.48297	1.74731	1.30221	1.51083
Os08g0425700	Conserved hypothetical protein.	0.055217	0.0111494	2.84939	1.54865	1.76832	1.21499	1.51065
Os04g0684900	Conserved hypothetical protein.	0.0430871	0.00309284	2.84707	1.34134	1.58757	1.59953	1.50948
Os08g0331000	Cytochrome P450.	0.038425	0.00149233	2.84684	1.50389	1.61309	1.4111	1.50936
Os05g0226000	Cellulase (EC 3.2.1.4).	0.050493	0.00800992	2.84356	1.27424	1.74447	1.50438	1.5077
Os04g0674000	PAPS-reductase-like protein precursor.	0.0394755	0.00170988	2.84247	1.4899	1.62282	1.40872	1.50715
Os08g0512400	Protein of unknown function DUF584 family protein.	0.0383741	0.00111455	2.83768	1.40485	1.56488	1.54439	1.50471
Os04g0491200	PDR6 ABC transporter.	0.0518644	0.00882447	2.83438	1.38159	1.78634	1.34117	1.50303
Os07g0537400	Chalcone synthase.	0.055087	0.0110671	2.83132	1.32034	1.81899	1.3651	1.50148
Os06g0151700	Chalcone synthase (EC 2.3.1.74) (Naringenin-chalcone synthase).	0.0417226	0.00252643	2.82617	1.34954	1.55419	1.59281	1.49885
Os01g0297200	Hypothetical protein.	0.0562361	0.0119086	2.82597	1.25624	1.8139	1.42609	1.49874
Os01g0944100	Peptidase A1, pepsin family protein.	0.0554434	0.0113023	2.82266	1.19743	1.74671	1.54702	1.49705
Os05g0573800	Serine/threonine kinase receptor precursor.	0.0452784	0.00480955	2.81926	1.39279	1.70346	1.3897	1.49532
Os04g0287400	Receptor protein kinase.	0.043783	0.0034208	2.81868	1.38935	1.66902	1.42669	1.49502
Os12g0562000	Receptor protein kinase.	0.041907	0.00261568	2.80898	1.3437	1.60101	1.52543	1.49005
Os07g0522500	Receptor-like protein kinase 5.	0.0413029	0.00219781	2.79763	1.46489	1.37431	1.61341	1.4842
Os08g0222800	Monosaccharide transporter 3.	0.0895172	0.039434	2.79447	1.33175	2.0671	1.04886	1.48257
Os02g0730000	Cyclin-like F-box domain containing protein.	0.0478177	0.00623318	2.79329	1.39246	1.71499	1.33844	1.48196
Os02g0180900	Conserved hypothetical protein.	0.0530726	0.00976025	2.79248	1.45691	1.74837	1.23937	1.48155
Os07g0241800	Plant protein of unknown function DUF946 family protein.	0.0358253	0.000369	2.79211	1.51182	1.5078	1.42445	1.48136
Os07g0664200	Sugar transporter family protein.	0.0580878	0.0131833	2.79157	1.22713	1.80839	1.40771	1.48108
Os05g0469600	Chitin-inducible gibberellin-responsive protein.	0.0446601	0.0041177	2.78953	1.56947	1.58099	1.2896	1.48002
Os02g0627100	MAP kinase-like protein.	0.0935996	0.0428004	2.78848	1.24085	2.10622	1.09137	1.47948
Os06g0718400	(No Hit)	0.044831	0.00425408	2.78769	1.29244	1.61683	1.52793	1.47907
Os02g0129700	Protein kinase domain containing protein.	0.0401781	0.00190943	2.77929	1.38252	1.59904	1.44259	1.47472
Os03g0734100	(No Hit)	0.0358253	0.000359	2.77861	1.53006	1.44259	1.45043	1.47436
Os12g0547600	STF-1 (Fragment).	0.0383741	0.00131616	2.7775	1.54793	1.50357	1.36985	1.47378
Os06g0133500	Heavy metal transport/detoxification protein domain containing protein.	0.0437945	0.00351283	2.77563	1.36248	1.64567	1.4103	1.47282
Os09g0455300	SKP1 component family protein.	0.0535253	0.0100522	2.77555	1.25743	1.75829	1.40259	1.47277
Os09g0444500	Fimbriata-associated protein (Fragment).	0.0422055	0.00271734	2.77416	1.31828	1.5474	1.55047	1.47205
Os03g0687400	(No Hit)	0.0542004	0.0105523	2.77415	1.56605	1.1739	1.67618	1.47204
Os05g0519000	Cytochrome P450.	0.041393	0.00227726	2.77137	1.52081	1.55923	1.33176	1.4706
Os10g0561800	Pyruvate dehydrogenase kinase isoform 2 (EC 2.7.1.99).	0.0446149	0.00403689	2.77128	1.56746	1.56104	1.28315	1.47055
Os07g0120500	TolB, C-terminal domain containing protein.	0.0358253	0.000381	2.76722	1.51964	1.46521	1.42047	1.46844
Os01g0725000	Peroxiredoxin 6 (EC 1.11.1.-) (Antioxidant protein 2) (1-Cys peroxiredoxin) (1-Cys PRX) (Acidic calcium-independent phospholipase A2) (EC 3.1.1.-) (aiPLA2) (Non-selenium glutathione peroxidase) (EC 1.11.1.7) (NSGPx) (24 kDa protein) (Liver 2D page spot 40	0.052952	0.00963747	2.76704	1.28574	1.7552	1.36409	1.46834
Os01g0882100	Peroxiredoxin (Rehydrin homolog) (B15C).	0.0716033	0.0244849	2.76496	1.62852	1.00632	1.76694	1.46726
Os04g0655200	Short-chain dehydrogenase/reductase SDR family protein.	0.0358253	0.00038	2.76017	1.41273	1.51124	1.47031	1.46476
Os03g0857900	Short-chain dehydrogenase/reductase SDR family protein.	0.0496352	0.00719595	2.75953	1.64004	1.53046	1.22277	1.46442
Os06g0158100	Glucose/ribitol dehydrogenase family protein.	0.0700761	0.0233842	2.75815	1.10544	1.8867	1.39896	1.4637
Os01g0854000	Zn-finger, RING domain containing protein.	0.0543382	0.0106812	2.75636	1.25443	1.75961	1.37425	1.46276
Os07g0122200	Hypoxia induced protein conserved region family protein.	0.0382896	0.0009	2.75614	1.52671	1.48264	1.3786	1.46265
Os01g0511100	Acid phosphatase (Class B) family protein.	0.0537087	0.0102967	2.75588	1.19938	1.71728	1.47088	1.46251
Os04g0452000	VQ domain containing protein.	0.0821185	0.033503	2.75526	1.22065	2.01008	1.15583	1.46219
Os03g0244700	Hypothetical protein.	0.0363886	0.000538	2.75137	1.46414	1.51676	1.39955	1.46015
Os01g0160200	Conserved hypothetical protein.	0.0938986	0.0431098	2.75081	1.29255	2.06652	1.0205	1.45986
Os03g0663500	Phosphatidylinositol-4-phosphate 5-kinase family protein.	0.0690587	0.0225507	2.7505	1.29604	1.90081	1.18224	1.45969
Os04g0385600	E-class P450, group I family protein.	0.0450976	0.00447427	2.75048	1.65558	1.36494	1.35852	1.45968
Os01g0179600	Protein of unknown function DUF608 domain containing protein.	0.0350619	0.000163	2.74795	1.44085	1.49553	1.43869	1.45836
Os01g0176000	Transferase family protein.	0.0319815	9.34e-05	2.74647	1.44484	1.48571	1.44218	1.45758
Os01g0528800	Transferase family protein.	0.050493	0.00800663	2.74457	1.41819	1.70044	1.25111	1.45658
Os06g0604300	Aldolase C-1.	0.0519684	0.00911782	2.74003	1.65072	1.18366	1.5282	1.45419
Os05g0421600	Protein of unknown function DUF26 domain containing protein.	0.0431919	0.00311432	2.73635	1.58448	1.46789	1.30439	1.45225
Os01g0356400	Protein of unknown function DUF26 domain containing protein.	0.0384025	0.00146078	2.73177	1.50009	1.51037	1.33905	1.44984
Os01g0383700	Plastocyanin-like domain containing protein.	0.0358253	0.000368	2.72988	1.39325	1.47575	1.47751	1.44884
Os02g0567800	(No Hit)	0.0437129	0.00338408	2.72638	1.31096	1.60153	1.42848	1.44699
Os02g0556000	Plastocyanin-like domain containing protein.	0.0375402	0.0007	2.72519	1.4653	1.37263	1.50114	1.44635
Os12g0174100	Non-protein coding transcript, unclassifiable transcript.	0.0526731	0.00950349	2.72451	1.35539	1.72436	1.25824	1.446
Os11g0537400	(No Hit)	0.0383741	0.00140672	2.72223	1.33665	1.50642	1.49129	1.44479
Os11g0701100	Protein of unknown function DUF599 family protein.	0.0465219	0.005606	2.72176	1.6358	1.25971	1.4381	1.44454
Os12g0150200	Protein of unknown function DUF599 family protein.	0.0488019	0.00679878	2.71974	1.27602	1.37918	1.6752	1.44347
Os03g0734300	(No Hit)	0.0449977	0.00441061	2.71492	1.33606	1.63265	1.35401	1.44091
Os03g0748500	Conserved hypothetical protein.	0.0422619	0.00279905	2.71429	1.55719	1.46771	1.29682	1.44057
Os05g0138300	Conserved hypothetical protein.	0.0464346	0.00552014	2.709	1.22843	1.58309	1.50177	1.43776
Os11g0153300	FAD linked oxidase, N-terminal domain containing protein.	0.0383741	0.00129923	2.70824	1.52645	1.43879	1.34682	1.43735
Os02g0769800	Conserved hypothetical protein.	0.0407944	0.00208392	2.70026	1.33004	1.55473	1.41452	1.4331
Os03g0339400	Hypothetical protein.	0.0383741	0.00117756	2.69863	1.43756	1.34449	1.51464	1.43223
Os12g0570700	Conserved hypothetical protein.	0.0745186	0.0268254	2.68717	1.05844	1.87283	1.347	1.42609
Os01g0946600	(No Hit)	0.0446149	0.00403137	2.68664	1.28372	1.5948	1.3989	1.4258
Os01g0505400	(No Hit)	0.0462306	0.0054525	2.68239	1.23893	1.6045	1.42713	1.42352
Os07g0186000	Protein kinase domain containing protein.	0.0621872	0.0165144	2.68124	1.07166	1.70011	1.49694	1.4229
Os07g0480800	Conserved hypothetical protein.	0.0423761	0.00287056	2.68062	1.5573	1.29284	1.41756	1.42257
Os09g0397300	(No Hit)	0.0453286	0.00483842	2.67972	1.40445	1.60217	1.25962	1.42208
Os02g0527900	(No Hit)	0.0359012	0.000496	2.67617	1.43881	1.46324	1.35846	1.42017
Os01g0848900	Zn-finger, B-box domain containing protein.	0.0624718	0.0168492	2.67469	1.71709	1.46543	1.0756	1.41937
Os01g0884300	2OG-Fe(II) oxygenase domain containing protein.	0.0407944	0.00210154	2.67294	1.29109	1.45836	1.50584	1.41843
Os06g0683400	Cinnamoyl-CoA reductase (EC 1.2.1.44).	0.0470346	0.00578336	2.67257	1.62995	1.35213	1.2726	1.41823
Os12g0586000	Conserved hypothetical protein.	0.0441996	0.00378013	2.66767	1.31417	1.58933	1.34323	1.41558
Os06g0258000	(No Hit)	0.0440754	0.00371598	2.66233	1.29875	1.35725	1.58207	1.41269
Os03g0734000	Protein of unknown function DUF516 family protein.	0.0632766	0.017604	2.66188	1.71334	1.46276	1.06124	1.41245
Os02g0665800	Receptor kinase-like protein.	0.0627292	0.0170466	2.66157	1.44479	1.71832	1.07372	1.41228
Os03g0820500	Patatin (Fragment).	0.0682385	0.0217553	2.66132	1.22246	1.83492	1.17906	1.41214
Os05g0198400	PDR-like ABC transporter (PDR3 ABC transporter).	0.0358253	0.000378	2.65794	1.44317	1.35585	1.43191	1.41031
Os02g0512400	WRKY transcription factor 69.	0.0292211	4.18e-05	2.64888	1.39746	1.39519	1.42351	1.40538
Os10g0346400	2-oxoglutarate-dependent oxygenase.	0.0770953	0.0291985	2.64711	1.06136	1.87989	1.27201	1.40442
Os07g0182100	Conserved hypothetical protein.	0.0422055	0.00277835	2.6449	1.488	1.46612	1.25551	1.40321
Os07g0583600	Annexin-like protein.	0.0383741	0.00114845	2.64301	1.3892	1.49028	1.32707	1.40218
Os03g0402800	Non-protein coding transcript, uncharacterized transcript.	0.0358253	0.000421	2.63794	1.39408	1.45164	1.35252	1.39941
Os01g0278000	S-like ribonuclease (RNase PD2) (Fragment).	0.0375121	0.000639	2.63427	1.46675	1.35098	1.37448	1.39741
Os01g0168100	Glycosyl transferase, family 20 domain containing protein.	0.0415568	0.0024164	2.62995	1.33869	1.31468	1.53173	1.39503
Os01g0973500	4-coumarate--CoA ligase 1 (EC 6.2.1.12) (4CL 1) (4-coumaroyl-CoA synthase 1) (Clone 4CL14) (Fragment).	0.0289421	1.15e-05	2.62932	1.4039	1.39193	1.38824	1.39469
Os04g0685700	Conserved hypothetical protein.	0.0353161	0.000232	2.62599	1.38692	1.43218	1.35948	1.39286
Os03g0767000	Brain mitochondrial carrier protein-1 (BMCP-1) (Mitochondrial uncoupling protein 5) (UCP 5) (Solute carrier family 25, member 14).	0.0353161	0.000226	2.62491	1.40682	1.41897	1.35101	1.39227
Os02g0695200	Multi antimicrobial extrusion protein MatE family protein.	0.0646562	0.0189799	2.62097	1.64009	1.52275	1.00748	1.3901
Os01g0933900	Plastocyanin-like domain containing protein.	0.0472437	0.00588778	2.62051	1.48745	1.17589	1.50622	1.38985
Os03g0748700	Plastocyanin-like domain containing protein.	0.0479344	0.00637903	2.61939	1.17047	1.46122	1.536	1.38923
Os05g0110900	2-nitropropane dioxygenase-like protein.	0.0416367	0.0024833	2.61437	1.25576	1.49133	1.41231	1.38646
Os04g0450900	WRKY transcription factor 30.	0.0383741	0.00105562	2.6132	1.41189	1.44749	1.29807	1.38582
Os04g0556300	PUG domain containing protein.	0.0538403	0.0103477	2.61138	1.17077	1.65341	1.33025	1.38481
Os01g0353400	Protein of unknown function DUF296 domain containing protein.	0.0453435	0.00484735	2.60945	1.38761	1.54926	1.21437	1.38375
Os10g0380100	Glycoside hydrolase, family 18 protein.	0.0413029	0.00219901	2.60927	1.3756	1.50002	1.27532	1.38365
Os04g0577800	Nitrate-induced NOI family protein.	0.0478177	0.00625	2.60871	1.58748	1.21082	1.35171	1.38334
Os08g0545000	Conserved hypothetical protein.	0.0437945	0.00346312	2.60559	1.23572	1.51758	1.39153	1.38161
Os12g0556200	Conserved hypothetical protein.	0.0407087	0.00204	2.60408	1.37653	1.49102	1.27478	1.38077
Os02g0579000	Dehydration responsive element binding protein 1C (DREB1C protein) (C- repeat binding factor 2) (C-repeat/dehydration responsive element binding factor 2) (CRT/DRE binding factor 2).	0.0707119	0.0238081	2.59925	1.02408	1.33912	1.77109	1.3781
Os03g0785900	Heat shock factor RHSF2.	0.0475999	0.00609774	2.59834	1.21293	1.58117	1.33867	1.37759
Os12g0114000	Myb, DNA-binding domain containing protein.	0.0383741	0.00129004	2.5906	1.27672	1.43943	1.40371	1.37329
Os06g0130100	Arabidopsis conserved protein family protein.	0.0683654	0.0219282	2.59018	1.29641	1.76325	1.0595	1.37305
Os03g0353400	Monodehydroascorbate reductase (EC 1.6.5.4) (MDAR) (Ascorbate free radical reductase) (AFR reductase).	0.018323	2.69e-06	2.59016	1.36926	1.37283	1.37705	1.37304
Os04g0653600	Conserved hypothetical protein.	0.0554702	0.011366	2.58824	1.64294	1.33759	1.13537	1.37197
Os03g0431200	CBS domain containing protein.	0.0411298	0.00217791	2.58624	1.39995	1.4644	1.24821	1.37085
Os01g0135900	Conserved hypothetical protein.	0.0350619	0.000152	2.58576	1.35687	1.40417	1.35074	1.37059
Os05g0495300	Conserved hypothetical protein.	0.0433534	0.0031397	2.58291	1.21818	1.41839	1.47043	1.369
Os06g0627500	Sulfate transporter 4.1, chloroplast precursor (AST82).	0.0843001	0.0351669	2.57434	1.15464	1.88644	1.05153	1.3642
Os08g0139400	(No Hit)	0.0313635	6.69e-05	2.5676	1.38259	1.35098	1.3477	1.36042
Os03g0661600	Zn-finger, RING domain containing protein.	0.0571941	0.0127271	2.56531	1.12937	1.65375	1.29428	1.35913
Os08g0111200	C2 domain containing protein.	0.0353161	0.00028	2.5646	1.40242	1.34793	1.32585	1.35873
Os02g0288600	Cellular retinaldehyde-binding/triple function, N-terminal domain containing protein.	0.0633944	0.0176891	2.55923	1.31655	1.68998	1.06059	1.35571
Os08g0386200	Nuclear transport factor 2 domain containing protein.	0.0588426	0.014069	2.55793	1.52974	1.03043	1.50477	1.35498
Os03g0719400	Conserved hypothetical protein.	0.0553773	0.0112697	2.55687	1.48425	1.51402	1.06487	1.35438
Os03g0843800	Protein phosphatase 2C (EC 3.1.3.16) (PP2C).	0.0564664	0.0121528	2.55662	1.15434	1.64946	1.25891	1.35424
Os05g0119000	PDR-type ABC transporter 2 (Fragment).	0.0503519	0.00783709	2.55555	1.12234	1.52819	1.41037	1.35363
Os05g0169000	Cyclin-like F-box domain containing protein.	0.0443383	0.00387647	2.54913	1.22636	1.51108	1.31257	1.35
Os06g0701700	Peptidase M1, membrane alanine aminopeptidase family protein.	0.0709411	0.0239599	2.54885	1.09255	1.77207	1.18494	1.34985
Os01g0846300	Conserved hypothetical protein.	0.0289421	1.34e-05	2.54792	1.34489	1.34388	1.35919	1.34932
Os11g0423300	Conserved hypothetical protein.	0.0575233	0.01289	2.54681	1.06808	1.60154	1.37645	1.34869
Os01g0768600	GST6 protein (EC 2.5.1.18).	0.0353161	0.000319	2.54473	1.30721	1.34483	1.39049	1.34751
Os05g0506000	Polyamine oxidase precursor (EC 1.5.3.11).	0.0468266	0.00572558	2.54334	1.16727	1.52172	1.35119	1.34673
Os05g0257100	Zn-finger, AN1-like domain containing protein.	0.0683566	0.0219032	2.54173	1.02713	1.72166	1.28865	1.34581
Os01g0681900	Glycosyl transferase, family 20 domain containing protein.	0.0375402	0.000701	2.53643	1.27168	1.37795	1.37878	1.3428
Os12g0578400	Cinnamyl alcohol dehydrogenase.	0.059969	0.0148582	2.53608	1.08692	1.6525	1.28838	1.3426
Os01g0132000	Calcium-binding EF-hand domain containing protein.	0.0698684	0.0232659	2.53524	1.10853	1.7578	1.16005	1.34212
Os01g0875500	DNA-binding WRKY domain containing protein.	0.0471077	0.00582419	2.53467	1.18032	1.5329	1.31218	1.3418
Os09g0571200	Senescence-associated protein 5.	0.0292211	3.43e-05	2.53371	1.34058	1.35518	1.328	1.34125
Os05g0305900	ZIM domain containing protein.	0.0437945	0.00342809	2.53308	1.20435	1.3413	1.47702	1.34089
Os10g0555100	Elicitor-inducible cytochrome P450.	0.0559255	0.011735	2.53265	1.04778	1.49589	1.47828	1.34065
Os02g0584700	Non-protein coding transcript, unclassifiable transcript.	0.0415568	0.00242188	2.53116	1.32285	1.46174	1.23481	1.3398
Os01g0522400	Protein of unknown function DUF716 family protein.	0.0488592	0.0068274	2.53073	1.35818	1.52226	1.13821	1.33955
Os11g0634200	Conserved hypothetical protein.	0.0393744	0.00165693	2.53064	1.29616	1.44796	1.27439	1.3395
Os01g0892500	Peptidase S26A, signal peptidase I family protein.	0.0509435	0.00828446	2.52924	1.21913	1.21308	1.5839	1.3387
Os01g0131900	Phosphate carrier protein, mitochondrial precursor (PTP). Splice isoform B.	0.0681076	0.0216608	2.52844	1.11174	1.7375	1.16551	1.33825
Os12g0608700	Symbiotic ammonium transporter.	0.0474929	0.00605335	2.52801	1.43225	1.45259	1.12918	1.338
Os08g0526400	Conserved hypothetical protein.	0.0589045	0.0141016	2.52733	1.50859	1.01676	1.4875	1.33762
Os10g0419600	(No Hit)	0.05149	0.00853547	2.52649	1.3545	1.54327	1.11363	1.33713
Os12g0147800	Isoamylase-type starch debranching enzyme ISO3.	0.0529956	0.00969135	2.52605	1.40769	1.52277	1.0802	1.33689
Os02g0313700	ABC transporter.	0.0502893	0.00777273	2.52487	1.37008	1.5224	1.11614	1.33621
Os01g0627600	Phosphofructokinase family protein.	0.0860798	0.0367279	2.52224	1.86071	1.05957	1.08385	1.33471
Os04g0591100	Conserved hypothetical protein.	0.0358146	0.000354	2.51971	1.35766	1.359	1.28311	1.33326
Os04g0390700	Photosystem I reaction center subunit V (PSI-G) (Photosystem I 9 kDa protein) (Fragment).	0.0450709	0.00443249	2.51773	1.40191	1.43901	1.15545	1.33212
Os03g0334200	Sodium-dicarboxylate cotransporter-like.	0.0384235	0.00147077	2.51659	1.23803	1.34227	1.41412	1.33147
Os02g0799600	Conserved hypothetical protein.	0.0437945	0.00354578	2.51217	1.46756	1.3265	1.19274	1.32893
Os03g0152000	Conserved hypothetical protein.	0.0598571	0.0147782	2.50954	1.21618	1.11733	1.64876	1.32743
Os06g0531600	(No Hit)	0.045688	0.00511711	2.50954	1.15663	1.48618	1.33945	1.32742
Os02g0105400	Glycoside hydrolase, family 1 protein.	0.0445727	0.00399274	2.50805	1.24327	1.49471	1.24171	1.32656
Os08g0551300	UDP-glucuronosyl/UDP-glucosyltransferase family protein.	0.0477601	0.00616665	2.50169	1.2844	1.51982	1.16449	1.3229
Os10g0360100	Cytochrome p450 (CYP78A9).	0.0440754	0.00373724	2.49988	1.28795	1.47607	1.20156	1.32186
Os12g0517400	Transferase family protein.	0.0468257	0.00571069	2.4979	1.52085	1.21063	1.23067	1.32072
Os07g0296000	Lysine decarboxylase-like protein.	0.0457572	0.00522369	2.4954	1.35428	1.46477	1.13876	1.31927
Os01g0699100	Auxin Efflux Carrier family protein.	0.0636726	0.0180051	2.48799	1.05691	1.22945	1.65857	1.31498
Os02g0455400	Sulfotransferase family protein.	0.041393	0.00228621	2.48006	1.25365	1.43571	1.24176	1.31038
Os03g0326500	Phytoene synthase (Fragment).	0.0496352	0.00726179	2.47726	1.33542	1.48826	1.10256	1.30875
Os11g0106900	(No Hit)	0.0519684	0.00895062	2.47522	1.38872	1.47091	1.06303	1.30756
Os04g0463500	C2 domain containing protein.	0.0476016	0.00611819	2.47479	1.47761	1.32169	1.12263	1.30731
Os08g0429200	(No Hit)	0.0428388	0.00303168	2.47083	1.43313	1.29792	1.18395	1.305
Os01g0559000	Plastocyanin-like domain containing protein.	0.0353161	0.000234	2.47058	1.33169	1.31699	1.26587	1.30485
Os09g0469400	Dynamin-like protein 4 (ADL4) (Dynamin-like protein E).	0.0350619	0.000163	2.46925	1.27121	1.32516	1.31586	1.30408
Os09g0554300	UDP-glucuronosyl/UDP-glucosyltransferase family protein.	0.0467843	0.00569605	2.4691	1.24793	1.49617	1.16784	1.30398
Os06g0133200	Pathogenesis-related protein 5 precursor (PR-5).	0.0433718	0.003194	2.46895	1.39937	1.35381	1.15852	1.3039
Os04g0597800	Aminotransferase, class I and II domain containing protein.	0.0377284	0.000739	2.46586	1.36494	1.29892	1.24241	1.30209
Os09g0544000	Multi antimicrobial extrusion protein MatE family protein.	0.0425942	0.00290785	2.46505	1.40625	1.33075	1.16786	1.30162
Os07g0575900	Multi antimicrobial extrusion protein MatE family protein.	0.0382896	0.000922	2.46061	1.22148	1.35073	1.32483	1.29901
Os06g0141000	(No Hit)	0.0446937	0.00416921	2.45872	1.31105	1.4365	1.14617	1.29791
Os01g0783200	Sugar transporter protein.	0.0518644	0.00882968	2.45393	1.07112	1.49312	1.32105	1.2951
Os03g0147400	Glutathione S-transferase, C-terminal domain containing protein.	0.0383741	0.00117144	2.45137	1.20513	1.33303	1.3426	1.29359
Os02g0180700	Conserved hypothetical protein.	0.038425	0.00151318	2.4473	1.2465	1.39156	1.23552	1.29119
Os06g0166400	Transferase family protein.	0.0383412	0.00100698	2.44487	1.35245	1.30408	1.21275	1.28976
Os01g0743200	Cyclin-like F-box domain containing protein.	0.0446613	0.00413969	2.44449	1.12858	1.33324	1.40678	1.28953
Os06g0131400	ZIM domain containing protein.	0.0531486	0.00979144	2.44418	1.3646	1.4646	1.03886	1.28935
Os08g0434100	Lipolytic enzyme, G-D-S-L family protein.	0.0623206	0.0166466	2.44338	1.07285	1.62067	1.17311	1.28888
Os09g0412300	Phosphofructokinase family protein.	0.0396114	0.00178815	2.44238	1.39342	1.26096	1.21047	1.28828
Os02g0511600	Protein of unknown function DUF962 family protein.	0.0525871	0.00947309	2.44167	1.53157	1.10883	1.2232	1.28787
Os02g0190300	Glutathione reductase (EC 1.6.4.2) (Fragment).	0.0383412	0.00101934	2.43782	1.2047	1.31361	1.33846	1.28559
Os05g0215300	Class III chitinase RCB4 (EC 3.2.1.14).	0.0353161	0.000311	2.43314	1.23811	1.29904	1.3113	1.28282
Os04g0447100	Chitinase 1 precursor (EC 3.2.1.14) (Tulip bulb chitinase-1) (TBC-1).	0.0423408	0.00282432	2.43176	1.22668	1.20155	1.41778	1.282
Os04g0688300	Chlorophyllase family protein.	0.0478177	0.00619676	2.43143	1.47555	1.13319	1.23668	1.28181
Os02g0703300	Conserved hypothetical protein.	0.0353161	0.000269	2.43073	1.23999	1.30827	1.29591	1.28139
Os02g0484600	Glycine-rich cell wall structural protein 2 precursor.	0.0542843	0.0106501	2.42906	1.12365	1.54532	1.17222	1.2804
Os05g0395400	Brn1-like protein.	0.057653	0.012965	2.4264	1.31503	1.51346	1.00796	1.27881
Os02g0813500	Conserved hypothetical protein.	0.05156	0.00857836	2.42624	1.06913	1.48192	1.28511	1.27872
Os12g0570400	Glutathione S-transferase GSTU31 (Fragment).	0.0648484	0.019112	2.42603	1.02385	1.62465	1.1873	1.2786
Os03g0716400	Auxin responsive SAUR protein family protein.	0.0383412	0.000991	2.42599	1.31811	1.31958	1.19803	1.27857
Os03g0198600	Cytochrome P450 family protein.	0.0465219	0.00560504	2.42284	1.19287	1.46818	1.16905	1.2767
Os02g0597700	E-class P450, group I family protein.	0.0498785	0.00745476	2.42068	1.46164	1.28613	1.07847	1.27541
Os03g0187600	Cys/Met metabolism pyridoxal-phosphate-dependent enzymes family protein.	0.0400517	0.0018774	2.41671	1.28195	1.36395	1.17323	1.27304
Os03g0188200	Hypothetical protein.	0.0657998	0.0198832	2.41331	1.13573	1.63121	1.0461	1.27101
Os11g0551800	Cyclin-like F-box domain containing protein.	0.0434387	0.00322486	2.41103	1.1686	1.40969	1.23067	1.26965
Os04g0119500	Peptidoglycan-binding LysM domain containing protein.	0.0434551	0.00322827	2.41057	1.30464	1.37319	1.1303	1.26938
Os08g0500800	Cytochrome P450 family protein.	0.0547132	0.0108656	2.40903	1.00789	1.34978	1.44768	1.26845
Os03g0729100	Glutathione S-transferase.	0.0453521	0.0048511	2.40744	1.4397	1.21765	1.14516	1.2675
Os05g0225100	Tau class GST protein 3.	0.0425122	0.002883	2.39465	1.21923	1.16807	1.39214	1.25981
Os03g0601500	Glutathione S-transferase GSTU31 (Fragment).	0.0515906	0.00860059	2.39281	1.07464	1.47724	1.22424	1.25871
Os10g0572100	Glutathione S-transferase TSI-1 (EC 2.5.1.18) (Glutathione S- transferase 1).	0.050493	0.00799322	2.39213	1.36468	1.37814	1.03208	1.2583
Os07g0582500	Tau class GST protein 3.	0.0482051	0.00656422	2.39001	1.16428	1.46142	1.14535	1.25701
Os05g0100600	Glutathione S-transferase GST 42 (EC 2.5.1.18) (Fragment).	0.0415719	0.00244548	2.38629	1.35841	1.26243	1.14347	1.25477
Os05g0129000	Tau class GST protein 4.	0.0478177	0.00623194	2.38559	1.06102	1.39176	1.31027	1.25435
Os03g0773300	Glutathione S-transferase, C-terminal domain containing protein.	0.0383412	0.000941	2.38465	1.19224	1.2445	1.3246	1.25378
Os07g0597200	Glutathione S-transferase, N-terminal domain containing protein.	0.0446601	0.00408157	2.38433	1.40924	1.21021	1.14129	1.25358
Os01g0153800	Glutathione-S-transferase Cla47.	0.0567821	0.0123594	2.37684	1.52846	1.08976	1.12891	1.24904
Os03g0331700	Glutathione S-transferase GST 20 (EC 2.5.1.18).	0.0364207	0.000549	2.37629	1.20838	1.30559	1.23216	1.24871
Os03g0305200	Glutathione S-transferase GST 38 (EC 2.5.1.18).	0.0443106	0.00380165	2.37606	1.3374	1.31353	1.09478	1.24857
Os03g0645900	Glutathione S-transferase GST 30 (EC 2.5.1.18).	0.0384025	0.00146166	2.37238	1.25664	1.15904	1.32332	1.24633
Os05g0424300	Glutathione S-transferase GST 30 (EC 2.5.1.18).	0.0417433	0.00253696	2.3717	1.29297	1.32339	1.12141	1.24592
Os06g0294600	Conserved hypothetical protein.	0.0524012	0.00932086	2.36784	1.10092	1.48399	1.1458	1.24357
Os11g0599200	Conserved hypothetical protein.	0.0559112	0.0117031	2.36361	1.03101	1.49419	1.19779	1.241
Os01g0976300	Peptidase A1, pepsin family protein.	0.0353161	0.000249	2.36314	1.23446	1.21036	1.27729	1.2407
Os06g0549900	Peptidase A1, pepsin family protein.	0.0524657	0.00937229	2.36151	1.09208	1.4793	1.14775	1.23971
Os04g0565200	Chitinase (EC 3.2.1.14) (Fragment).	0.0498785	0.00744035	2.36124	1.44047	1.07272	1.20543	1.23954
Os12g0624200	Chitinase (EC 3.2.1.14).	0.0519684	0.0090838	2.35941	1.25061	1.02676	1.43791	1.23843
Os01g0194300	DNA chromosome 4, ESSA I CONTIG fragment NO. 6 (Glucosyltransferase like protein).	0.0353161	0.000332	2.35935	1.28352	1.21578	1.21587	1.23839
Os01g0369700	Homeobox-leucine zipper protein HAT4 (HD-ZIP protein 4) (HD-ZIP protein ATHB-2).	0.0375402	0.000646	2.35752	1.28899	1.24241	1.18041	1.23727
Os05g0559400	Conserved hypothetical protein.	0.023858	5.79e-06	2.35546	1.23898	1.23006	1.23899	1.23601
Os08g0549000	Hypothetical protein.	0.0414866	0.00229642	2.35452	1.13023	1.33547	1.2406	1.23544
Os05g0486100	Protein of unknown function UPF0005 family protein.	0.0431605	0.00310684	2.35351	1.10801	1.34532	1.25111	1.23481
Os02g0704600	Protein of unknown function DUF296 domain containing protein.	0.0452784	0.00476918	2.35265	1.25146	1.07828	1.37312	1.23429
Os08g0104700	Protein of unknown function DUF597 family protein.	0.0383741	0.00129404	2.34624	1.16894	1.31637	1.20574	1.23035
Os10g0189600	Conserved hypothetical protein.	0.0358253	0.000382	2.34272	1.22545	1.18802	1.27108	1.22818
Os12g0136500	LOB domain protein 15.	0.0413917	0.00226449	2.34235	1.14616	1.34139	1.19633	1.22796
Os10g0574700	Hypothetical protein.	0.0402541	0.00194682	2.34149	1.14827	1.33123	1.20277	1.22742
Os04g0503600	Peroxidase (EC 1.11.1.7).	0.0362583	0.000524	2.34092	1.20922	1.28216	1.18984	1.22707
Os01g0124100	Major facilitator superfamily protein.	0.0415568	0.00242131	2.33715	1.18091	1.34411	1.14924	1.22475
Os02g0572700	Protein of unknown function DUF6 domain containing protein.	0.0431605	0.0031065	2.33664	1.30304	1.2821	1.08816	1.22444
Os03g0150600	Calcium-binding EF-hand domain containing protein.	0.0353161	0.000273	2.33564	1.1834	1.24527	1.24277	1.22382
Os02g0135200	Hypothetical protein.	0.0384235	0.00146981	2.33501	1.14219	1.30484	1.22326	1.22343
Os01g0841700	Cytochrome P450 family protein.	0.0420867	0.0026806	2.3331	1.28987	1.09552	1.28135	1.22225
Os05g0169100	Hypothetical protein.	0.0423666	0.00284581	2.3319	1.2505	1.3173	1.09673	1.22151
Os04g0337000	Hypothetical protein.	0.0455685	0.00492016	2.32181	1.16368	1.38233	1.09973	1.21525
Os07g0294300	Transferase family protein.	0.041702	0.00250698	2.32037	1.14106	1.33529	1.16673	1.21436
Os06g0716100	1-aminocyclopropane-1-carboxylate oxidase.	0.0553694	0.0112465	2.31951	1.07225	1.09611	1.4731	1.21382
Os01g0925700	NBS-LRR disease resistance protein homologue (Fragment).	0.0451031	0.00449482	2.31709	1.23639	1.33998	1.06057	1.21231
Os10g0524300	Ankyrin repeat containing protein.	0.0453118	0.00482881	2.31617	1.18897	1.36816	1.07808	1.21174
Os09g0453400	Hypothetical protein.	0.0394084	0.00169982	2.31303	1.30746	1.17905	1.14285	1.20979
Os06g0103200	Dehydrin RAB 16B.	0.0497507	0.00733891	2.31007	1.28678	1.3353	1.00172	1.20794
Os07g0623200	Dehydrin family protein.	0.0418201	0.00258759	2.30964	1.172	1.32754	1.12346	1.20767
Os03g0285800	WRKY transcription factor 72.	0.0383741	0.00104358	2.3092	1.17246	1.1644	1.28532	1.20739
Os12g0583300	Abscisic acid and stress inducible (A22) gene.	0.0604334	0.015336	2.30135	1.07675	1.50248	1.02821	1.20248
Os02g0319300	IQ calmodulin-binding region domain containing protein.	0.0541115	0.0104855	2.29962	1.04613	1.4465	1.11156	1.20139
Os03g0740900	Sorghum bicolor leucine-rich repeat-containing extracellular glycoprotein precursor.	0.0581785	0.0134016	2.29348	1.11991	1.00329	1.46942	1.19754
Os03g0700700	Non-protein coding transcript, unclassifiable transcript.	0.0415568	0.00239921	2.29286	1.14265	1.31454	1.13426	1.19715
Os01g0259200	Yippee-like protein 1 (DGL-1) (Mdgl-1).	0.0623206	0.0166827	2.28173	1.04502	1.50124	1.02413	1.19013
Os03g0131000	Tyrosine aminotransferase.	0.0358253	0.000425	2.28139	1.15734	1.17443	1.23797	1.18991
Os06g0600400	Protein of unknown function DUF563 family protein.	0.0586274	0.0138535	2.28062	1.08467	1.46943	1.01418	1.18943
Os03g0327100	PDR11 ABC transporter.	0.050493	0.00799942	2.28055	1.06727	1.40267	1.0982	1.18938
Os09g0115500	Wound-induced protein WIN2 precursor.	0.0451031	0.00457775	2.27979	1.11437	1.35018	1.10216	1.1889
Os04g0103500	Hypothetical protein.	0.0581785	0.0133474	2.27937	1.0001	1.45916	1.10665	1.18863
Os01g0934100	RING-H2 finger protein RHB1a.	0.0455685	0.00489834	2.27326	1.06514	1.34481	1.14434	1.18477
Os10g0405600	Hypothetical protein.	0.0475014	0.00605636	2.26686	1.04124	1.35519	1.14566	1.1807
Os05g0129100	(No Hit)	0.0383741	0.00113261	2.26673	1.25878	1.12882	1.15424	1.18061
Os01g0567400	Hypothetical protein.	0.0419137	0.0026389	2.26664	1.09373	1.29761	1.15033	1.18056
Os07g0168300	Class III chitinase homologue (OsChib3H-c).	0.0377284	0.000742	2.26453	1.11797	1.19288	1.22678	1.17921
Os02g0712500	Class III chitinase homologue (OsChib3H-h) (Fragment).	0.044831	0.00426671	2.26417	1.03155	1.21265	1.29275	1.17898
Os08g0339200	Glycoside hydrolase, family 18 protein.	0.0437945	0.00354533	2.26417	1.10101	1.31947	1.11646	1.17898
Os01g0863300	Class III chitinase homologue (OsChib3H-h) (Fragment).	0.0455781	0.0050142	2.26378	1.23336	1.01423	1.2886	1.17873
Os03g0429800	Peroxidase (EC 1.11.1.7).	0.0383741	0.00115108	2.25807	1.09592	1.20602	1.22334	1.17509
Os05g0571800	Hypothetical protein.	0.0451218	0.00469672	2.25786	1.32095	1.16201	1.04192	1.17496
Os05g0427400	Major facilitator superfamily protein.	0.0451031	0.00454866	2.24541	1.3199	1.12476	1.05628	1.16698
Os03g0194100	Esterase/lipase/thioesterase domain containing protein.	0.045733	0.00514194	2.24513	1.04881	1.32934	1.12224	1.1668
Os10g0517800	Non-protein coding transcript, unclassifiable transcript.	0.0473903	0.00592714	2.23871	1.06269	1.3421	1.08321	1.16267
Os02g0758000	Calcium-binding EF-hand domain containing protein.	0.0313635	7.54e-05	2.23785	1.15376	1.18221	1.15038	1.16212
Os11g0141400	Wali7 protein (Fragment).	0.0292211	4.43e-05	2.23625	1.17414	1.1474	1.16171	1.16108
Os02g0819400	Phytosulfokines 5 precursor (Secretory protein SH27A) [Contains: Phytosulfokine-alpha (PSK-alpha) (Phytosulfokine-a); Phytosulfokine- beta (PSK-beta) (Phytosulfokine-b)].	0.0407087	0.00205536	2.23575	1.25191	1.16102	1.06934	1.16076
Os03g0821300	Cytochrome P450 family protein.	0.0415568	0.00237209	2.23224	1.09614	1.27133	1.10801	1.15849
Os09g0500800	Germin-like protein precursor.	0.0564501	0.0120761	2.22985	1.41246	1.00867	1.04971	1.15695
Os01g0183300	Germin-like protein precursor.	0.0452784	0.00480196	2.22788	1.01807	1.15251	1.29644	1.15567
Os11g0182200	Germin-like protein precursor.	0.0446601	0.004111	2.22769	1.26287	1.19095	1.01283	1.15555
Os01g0875000	AP2 domain containing protein RAP2.6 (Fragment).	0.0403808	0.0019897	2.22389	1.25332	1.12362	1.08233	1.15309
Os12g0135800	Hypothetical plant protein family protein.	0.0375121	0.000634	2.22005	1.15428	1.19883	1.09867	1.15059
Os04g0543500	Amino acid/polyamine transporter II family protein.	0.0382896	0.000922	2.21973	1.11562	1.2203	1.11523	1.15038
Os01g0696600	Branched-chain alpha keto-acid dehydrogenase E1 alpha subunit (Fragment).	0.0407087	0.00204417	2.21646	1.25062	1.08122	1.11292	1.14826
Os01g0721000	Protein phosphatase 2C family protein.	0.0519684	0.00892105	2.21603	1.36629	1.03888	1.03875	1.14797
Os04g0667600	Hypothetical protein.	0.0382896	0.000912	2.21118	1.14023	1.20689	1.08732	1.14481
Os01g0955700	Hypothetical protein.	0.049282	0.00704956	2.20505	1.32786	1.00755	1.08703	1.14081
Os02g0711400	Multicopper oxidase, type 1 domain containing protein.	0.0422055	0.00274421	2.20196	1.06512	1.25717	1.09408	1.13879
Os01g0905700	Cytochrome P450 71A1 (EC 1.14.-.-) (CYPLXXIA1) (ARP-2).	0.0440061	0.00360782	2.19903	1.05268	1.2725	1.08542	1.13687
Os01g0332100	Zn-finger, RING domain containing protein.	0.0434057	0.00320895	2.19818	1.22003	1.1795	1.0094	1.13631
Os05g0312000	(No Hit)	0.0407821	0.00207614	2.19546	1.13342	1.22475	1.04541	1.13453
Os01g0697100	GRAM domain containing protein.	0.0383741	0.0011118	2.19062	1.07081	1.12251	1.2007	1.13134
Os05g0533500	Galactokinase/homoserine kinase family protein.	0.0447977	0.0042117	2.18466	1.03677	1.27273	1.07273	1.12741
Os03g0440900	(No Hit)	0.0359012	0.000488	2.18036	1.11504	1.17157	1.08709	1.12457
Os02g0688800	Hypothetical protein.	0.0461636	0.00539924	2.17363	1.28032	1.00482	1.07519	1.12011
Os06g0214300	Protein of unknown function DUF6 domain containing protein.	0.051313	0.00843466	2.15743	1.00715	1.31437	1.00642	1.10931
Os02g0526400	Hypothetical protein.	0.0383412	0.000969	2.15733	1.14178	1.04017	1.14579	1.10925
Os04g0526600	Bet v I allergen family protein.	0.0383412	0.000975	2.14794	1.0727	1.17173	1.06443	1.10295
Os10g0529500	Probenazole-inducible protein PBZ1.	0.0358253	0.000378	2.14231	1.13082	1.05848	1.10821	1.09917
Os02g0819600	Probenazole-inducible protein PBZ1.	0.0383412	0.00100582	2.13483	1.05925	1.16357	1.05954	1.09412
Os01g0627500	Probenazole-inducible protein PBZ1.	0.0353161	0.000184	2.13197	1.0838	1.0718	1.12096	1.09219
Os12g0138000	Hypothetical protein.	0.0383741	0.00128049	2.1207	1.08819	1.14993	1.01551	1.08454
Os02g0578300	Hypothetical protein.	0.0383741	0.00125833	2.12043	1.13598	1.00906	1.10803	1.08436
Os07g0119300	Hypothetical protein.	0.0383741	0.00142046	2.11806	1.09332	1.00729	1.14761	1.08274
Os04g0399300	Metallothionein-like protein.	0.0353161	0.000277	2.1037	1.10618	1.06763	1.04496	1.07293
Os06g0716000	Glycoside hydrolase, family 79, N-terminal domain containing protein.	0.0379812	0.000849	2.09775	1.09955	1.00652	1.10046	1.06884
Os06g0218300	Peptidase A1, pepsin family protein.	0.0383412	0.000945	2.09488	1.10943	1.08887	1.0023	1.06687
Os03g0793000	Disease resistance protein ADR1 (Activated disease resistance protein 1).	0.0383412	0.000974	2.0814	1.11741	1.0518	1.00346	1.05755
Os10g0371600	Hypothetical protein.	0.0372255	0.000583	2.07523	1.01636	1.10204	1.04141	1.05327
Os06g0676900	Resistance protein candidate (Fragment).	0.0376436	0.000713	2.07097	1.10583	1.01556	1.02952	1.0503
Os10g0530400	Viviparous-14.	0.0358253	0.00041	2.07055	1.04456	1.08926	1.01623	1.05002
Os01g0747400	Sodium/calcium exchanger membrane region domain containing protein.	0.0292211	4.83e-05	2.0661	1.03486	1.04587	1.06	1.04691
Os03g0342900	Conserved hypothetical protein.	0.0377284	0.000738	2.06316	1.10112	1.02353	1.00991	1.04485
Os03g0389700	Conserved hypothetical protein.	0.0292211	3.59e-05	2.01718	1.00443	1.02427	1.00832	1.01234
Downregulated
Os01g0827700	Lipolytic enzyme, G-D-S-L family protein.	0.0375121	0.000627	6.10746	-2.4877	-2.71091	-2.63311	-2.61057
Os07g0634000	DedA domain containing protein.	0.0599701	0.014887	4.58228	-2.73267	-1.99359	-1.86194	-2.19607
Os02g0582900	Conotoxin family protein.	0.0523309	0.00929018	4.521	-2.32059	-2.44871	-1.76062	-2.17664
Os02g0606600	Non-protein coding transcript, uncharacterized transcript.	0.0383741	0.00143259	4.3833	-2.11304	-2.28046	-2.00256	-2.13202
Os09g0287000	Pathogenesis-related transcriptional factor and ERF domain containing protein.	0.0398529	0.00184154	4.38302	-2.12984	-2.29164	-1.9743	-2.13193
Os03g0310000	Lipolytic enzyme, G-D-S-L family protein.	0.0456334	0.00509404	4.17996	-1.7699	-2.24072	-2.17985	-2.06349
Os12g0137700	(No Hit)	0.0480487	0.00643497	3.93574	-2.04593	-1.67262	-2.21135	-1.97663
Os03g0319400	CIPK-like protein.	0.0377284	0.000745	3.84246	-1.90781	-2.04609	-1.87219	-1.94203
Os01g0637500	(No Hit)	0.0690179	0.0225041	3.80754	-2.00529	-2.39616	-1.38514	-1.92886
Os01g0829100	Major sperm protein domain containing protein.	0.073119	0.0256763	3.78262	-1.76101	-2.5242	-1.47295	-1.91939
Os07g0168700	Non-protein coding transcript, unclassifiable transcript.	0.0445727	0.00399304	3.77163	-1.79165	-1.79597	-2.15795	-1.91519
Os02g0786900	PR-1a pathogenesis related protein (Hv-1a) precursor.	0.0483198	0.00666513	3.63661	-1.55767	-2.03336	-1.99676	-1.8626
Os06g0626600	Sulfotransferase family protein.	0.0401781	0.00191719	3.55637	-1.71687	-1.98545	-1.7889	-1.83041
Os03g0671800	Basic helix-loop-helix dimerisation region bHLH domain containing protein.	0.0353161	0.000203	3.5371	-1.77112	-1.85444	-1.84213	-1.82257
Os03g0196000	Sulfate transporter ST1.	0.0568257	0.0124589	3.50691	-1.40657	-1.96089	-2.06315	-1.8102
Os08g0373400	Disease resistance protein family protein.	0.0536006	0.0101609	3.49587	-1.46154	-2.08775	-1.86767	-1.80565
Os03g0418700	Conserved hypothetical protein.	0.0455781	0.00501577	3.48666	-2.04138	-1.76076	-1.6034	-1.80185
Os07g0563100	(No Hit)	0.04805	0.00647379	3.35287	-1.56042	-2.0225	-1.65327	-1.7454
Os01g0636500	Glycoside hydrolase, family 28 protein.	0.0720828	0.0248244	3.33904	-1.86283	-2.14952	-1.20595	-1.73943
Os04g0512300	Conserved hypothetical protein.	0.042837	0.00302983	3.3379	-1.55973	-1.7692	-1.8879	-1.73894
Os05g0531400	Pollen Ole e 1 allergen and extensin domain containing protein.	0.0709549	0.023983	3.31268	-1.21948	-1.81233	-2.15219	-1.728
Os02g0623300	Conserved hypothetical protein.	0.0383741	0.00132189	3.31171	-1.60625	-1.81685	-1.75963	-1.72758
Os07g0201500	UDP-glucuronosyl/UDP-glucosyltransferase family protein.	0.0503519	0.00783039	3.29914	-1.81817	-1.92618	-1.42192	-1.72209
Os04g0515900	NAM / CUC2-like protein.	0.0539034	0.010398	3.28523	-1.75756	-1.39188	-1.99855	-1.716
Os11g0687000	Disease resistance protein family protein.	0.0612559	0.0159201	3.28239	-1.57855	-1.42237	-2.14333	-1.71475
Os12g0191500	Peroxidase 43 precursor (EC 1.11.1.7) (Atperox P43).	0.0417313	0.00253117	3.27619	-1.88329	-1.64485	-1.60792	-1.71202
Os07g0124400	Non-protein coding transcript, unclassifiable transcript.	0.0517461	0.00876673	3.27324	-1.40683	-1.7692	-1.95612	-1.71072
Os07g0551700	Cellulose synthase family protein.	0.0536945	0.0102707	3.25593	-1.36943	-1.78456	-1.95521	-1.70307
Os01g0142900	(No Hit)	0.0451316	0.00473713	3.25336	-1.48415	-1.88755	-1.73409	-1.70193
Os07g0617200	(No Hit)	0.0422055	0.002748	3.25017	-1.58106	-1.87529	-1.6452	-1.70052
Os09g0353400	2OG-Fe(II) oxygenase domain containing protein.	0.0440205	0.00365159	3.23249	-1.61119	-1.57034	-1.89642	-1.69265
Os04g0604400	Plant MuDR transposase domain containing protein.	0.0395219	0.001731	3.2157	-1.63237	-1.59883	-1.82419	-1.68513
Os05g0534500	Heavy metal transport/detoxification protein domain containing protein.	0.0741929	0.0265468	3.21075	-1.9162	-2.00677	-1.12576	-1.68291
Os02g0140500	mutator-like transposase [Oryza sativa (japonica cultivar-group)].	0.0416367	0.00248516	3.18965	-1.54517	-1.83038	-1.64464	-1.6734
Os04g0645900	Conserved hypothetical protein.	0.0520074	0.00915061	3.17713	-1.75558	-1.89142	-1.35617	-1.66772
Os03g0847700	(No Hit)	0.0450709	0.00443396	3.16804	-1.60129	-1.87953	-1.50995	-1.66359
Os12g0501200	(No Hit)	0.0468266	0.0057259	3.16772	-1.45688	-1.89298	-1.64048	-1.66345
Os01g0864000	Conserved hypothetical protein.	0.0799739	0.0316834	3.14894	-1.6354	-2.18703	-1.14217	-1.65487
Os01g0823200	Conserved hypothetical protein.	0.0319815	9.47e-05	3.14292	-1.65129	-1.62467	-1.68036	-1.65211
Os01g0831300	Ammonium transporter.	0.086064	0.036708	3.11541	-1.33387	-2.28524	-1.29915	-1.63942
Os03g0584800	(No Hit)	0.0535956	0.0101298	3.08231	-1.4934	-1.95121	-1.42743	-1.62401
Os01g0326300	Haem peroxidase, plant/fungal/bacterial family protein.	0.0499918	0.00757657	3.06649	-1.56588	-1.88309	-1.40079	-1.61659
Os03g0171300	DNA-binding protein-like.	0.0597287	0.0146623	3.05546	-1.72974	-1.87821	-1.22622	-1.61139
Os07g0622500	(No Hit)	0.0594641	0.0144375	3.0538	-1.43753	-2.00107	-1.39322	-1.61061
Os02g0684100	Sulfotransferase family protein.	0.0464499	0.0055276	3.04708	-1.69089	-1.37081	-1.76058	-1.60743
Os03g0329200	Zn-finger, C-x8-C-x5-C-x3-H type domain containing protein.	0.0669321	0.0206883	3.04392	-1.47648	-2.0613	-1.28	-1.60593
Os05g0337200	Conserved hypothetical protein.	0.0448831	0.00435977	3.03824	-1.57843	-1.79834	-1.43294	-1.60323
Os12g0414900	Endonuclease/exonuclease/phosphatase family protein.	0.0627558	0.0170792	3.02773	-1.18097	-1.74583	-1.86791	-1.59824
Os01g0264600	(No Hit)	0.0415568	0.00238099	3.02497	-1.74148	-1.57572	-1.47357	-1.59692
Os05g0173400	(No Hit)	0.0536538	0.0102043	3.00629	-1.49791	-1.90192	-1.36411	-1.58798
Os01g0227100	Short-chain dehydrogenase/reductase SDR family protein.	0.0519191	0.00889057	2.99575	-1.52129	-1.35901	-1.86845	-1.58292
Os02g0280300	Xyloglucan endotransglycosylase (Fragment).	0.0449954	0.00440363	2.99465	-1.73506	-1.38029	-1.63182	-1.58239
Os09g0419200	Cinnamoyl-CoA reductase.	0.0464966	0.00557772	2.99288	-1.37502	-1.78589	-1.58369	-1.58153
Os02g0178700	Basic helix-loop-helix dimerisation region bHLH domain containing protein.	0.0506151	0.00804984	2.98847	-1.71656	-1.72732	-1.29434	-1.57941
Os04g0386100	(No Hit)	0.0587609	0.0139905	2.97575	-1.34547	-1.94636	-1.42793	-1.57326
Os01g0719700	[4Fe-4S] cluster assembly factor.	0.0440754	0.00373734	2.95191	-1.66232	-1.65237	-1.37026	-1.56165
Os10g0444300	(No Hit)	0.0478304	0.00632544	2.94507	-1.56325	-1.77147	-1.34018	-1.5583
Os11g0281000	(No Hit)	0.0489858	0.00690702	2.94442	-1.4563	-1.81635	-1.4013	-1.55798
Os07g0232500	(No Hit)	0.0496352	0.00725875	2.93255	-1.44907	-1.816	-1.39141	-1.55216
Os04g0255700	(No Hit)	0.0474595	0.00599637	2.93105	-1.37725	-1.78321	-1.4938	-1.55142
Os01g0654100	CTP synthase (EC 6.3.4.2) (UTP--ammonia ligase) (CTP synthetase).	0.0461636	0.00539397	2.91032	-1.76832	-1.43504	-1.42018	-1.54118
Os02g0109400	Transcription factor jumonji, jmjC domain containing protein.	0.0533214	0.0098729	2.9036	-1.23247	-1.65649	-1.72456	-1.53784
Os04g0125700	Legume lectin, beta domain containing protein.	0.0626825	0.0170081	2.88387	-1.42028	-1.91882	-1.24491	-1.52801
Os11g0167600	Exo70 exocyst complex subunit family protein.	0.0443383	0.00384762	2.873	-1.70245	-1.48402	-1.3812	-1.52256
Os04g0675000	Protein of unknown function DUF789 family protein.	0.0553694	0.0112576	2.8631	-1.50989	-1.24023	-1.80262	-1.51758
Os08g0459400	Transposase, IS4 domain containing protein.	0.0363886	0.000539	2.83565	-1.48632	-1.45378	-1.57093	-1.50368
Os02g0609200	ATOZI1 protein (Stress-induced protein OZI1) (AT0ZI1 protein).	0.0596611	0.014615	2.82413	-1.13916	-1.74111	-1.61314	-1.49781
Os01g0824900	Hypothetical protein.	0.0383741	0.001262	2.80026	-1.43055	-1.43496	-1.59118	-1.48556
Os06g0235700	(No Hit)	0.0534924	0.00999777	2.7928	-1.40825	-1.76905	-1.26783	-1.48171
Os02g0152200	Hypothetical protein.	0.0858889	0.0365938	2.7867	-1.28321	-2.05081	-1.10165	-1.47856
Os02g0439200	Hypothetical protein.	0.0422055	0.00276152	2.77025	-1.49517	-1.58973	-1.32514	-1.47002
Os11g0479400	(No Hit)	0.0438799	0.0035729	2.76043	-1.39595	-1.63922	-1.35951	-1.46489
Os02g0832000	Calmodulin-like-domain protein kinase CPK2.	0.059657	0.0145778	2.75559	-1.51563	-1.74148	-1.12998	-1.46236
Os01g0142300	Glycosyl transferase, group 1 domain containing protein.	0.0437945	0.00353229	2.7551	-1.63234	-1.34475	-1.40923	-1.46211
Os03g0297600	Bet v I allergen family protein.	0.0377299	0.000754	2.74005	-1.39096	-1.44356	-1.52809	-1.4542
Os08g0390100	Protein of unknown function DUF810 family protein.	0.0375402	0.000699	2.73902	-1.49547	-1.48868	-1.37683	-1.45366
Os02g0168400	ARM repeat fold domain containing protein.	0.0292211	4.5e-05	2.72284	-1.42595	-1.45727	-1.45212	-1.44511
Os10g0457100	Pectate lyase/Amb allergen family protein.	0.0383741	0.00130351	2.70856	-1.36047	-1.53642	-1.41568	-1.43752
Os05g0339300	Hypothetical protein.	0.0506151	0.00805901	2.6979	-1.5516	-1.17342	-1.57048	-1.43184
Os09g0272900	Skp1 (Fragment).	0.0447567	0.00420511	2.69785	-1.51543	-1.24584	-1.53416	-1.43181
Os10g0391300	DNA-binding SAP domain containing protein.	0.0635612	0.0178745	2.6903	-1.16783	-1.80601	-1.30946	-1.42777
Os09g0356000	Protein kinase domain containing protein.	0.0403066	0.00196106	2.68372	-1.32347	-1.5406	-1.40862	-1.42423
Os09g0248900	Isopenicillin N synthase family protein.	0.0581697	0.0133336	2.67515	-1.08868	-1.59583	-1.57435	-1.41962
Os03g0200200	Hypothetical protein.	0.0524165	0.00932782	2.67442	-1.29	-1.27256	-1.69511	-1.41922
Os05g0363500	ARM repeat fold domain containing protein.	0.0435445	0.00326343	2.67308	-1.53836	-1.45356	-1.26359	-1.4185
Os11g0640000	Hypothetical protein.	0.0665573	0.0203973	2.66192	-1.02732	-1.72615	-1.48394	-1.41247
Os02g0203600	(No Hit)	0.0422055	0.00278113	2.65526	-1.32431	-1.55728	-1.34497	-1.40885
Os01g0806400	(No Hit)	0.0455781	0.00497277	2.648	-1.53561	-1.46936	-1.20973	-1.4049
Os02g0807800	(No Hit)	0.0445706	0.00397641	2.64604	-1.22658	-1.48317	-1.50175	-1.40384
Os05g0490000	Krr1 family protein.	0.0358253	0.000359	2.64559	-1.43132	-1.42907	-1.35038	-1.40359
Os05g0210500	Timeless protein domain containing protein.	0.0609949	0.0157485	2.63799	-1.05942	-1.65918	-1.47972	-1.39944
Os06g0212300	Galactoside 2-alpha-L-fucosyltransferase (EC 2.4.1.69) (Xyloglucan alpha-(1,2)-fucosyltransferase) (AtFUT1).	0.0489858	0.00690765	2.63156	-1.3038	-1.62756	-1.2564	-1.39592
Os03g0144300	Exostosin-like family protein.	0.0451218	0.00469071	2.62766	-1.21496	-1.54276	-1.42362	-1.39378
Os02g0829300	(No Hit)	0.0440179	0.00363897	2.62652	-1.28349	-1.55883	-1.33715	-1.39316
Os06g0193200	Pectinesterase (EC 3.1.1.11) (Fragment).	0.0573481	0.0128013	2.62631	-1.08059	-1.49671	-1.60181	-1.39304
Os06g0644600	Utp21 specific WD40-associated domain containing protein.	0.0431402	0.00310015	2.62615	-1.40831	-1.51926	-1.25128	-1.39295
Os07g0644200	NodH (Fragment).	0.0453118	0.00483114	2.62523	-1.19911	-1.50565	-1.47257	-1.39244
Os09g0456100	Remorin, C-terminal region domain containing protein.	0.0567821	0.0123686	2.6178	-1.59442	-1.48788	-1.08278	-1.38836
Os06g0681300	PAK-box/P21-Rho-binding domain containing protein.	0.0413917	0.0022526	2.61591	-1.25541	-1.45181	-1.45472	-1.38731
Os10g0544200	Basic helix-loop-helix dimerisation region bHLH domain containing protein.	0.0690587	0.0225706	2.61404	-1.07113	-1.29854	-1.78917	-1.38628
Os01g0785900	Zn-finger, C2H2 type domain containing protein.	0.0599701	0.0148778	2.60678	-1.51008	-1.59217	-1.04456	-1.38227
Os01g0701400	Cytochrome P450 family protein.	0.0383741	0.00109175	2.58896	-1.46307	-1.32405	-1.33	-1.37237
Os02g0550800	Ammonium transporter.	0.0519684	0.00892942	2.58833	-1.63168	-1.21889	-1.26549	-1.37202
Os02g0667500	Hypothetical protein.	0.0694664	0.0229137	2.58737	-1.07709	-1.25623	-1.78114	-1.37149
Os03g0122600	MADS box protein 1 (M5 protein).	0.0383741	0.00116155	2.58421	-1.29841	-1.35308	-1.45768	-1.36972
Os01g0101800	Conserved hypothetical protein.	0.0506483	0.00807478	2.57675	-1.12413	-1.4414	-1.53113	-1.36555
Os05g0472200	Putative methyltransferase DUF248 family protein.	0.0411298	0.00216821	2.57535	-1.33485	-1.27256	-1.48689	-1.36477
Os12g0231100	(No Hit)	0.0501728	0.00769512	2.57299	-1.23668	-1.60393	-1.24973	-1.36345
Os03g0162500	Uncharacterized plant-specific protein DUF506 domain containing protein.	0.0444545	0.00395159	2.57071	-1.20237	-1.49662	-1.38752	-1.36217
Os02g0715000	Cysteine proteinase GP-II (EC 3.4.22.-).	0.0549231	0.0109574	2.56991	-1.53994	-1.07729	-1.46793	-1.36172
Os04g0635600	Conserved hypothetical protein.	0.0524933	0.00943379	2.56808	-1.16534	-1.61498	-1.30176	-1.36069
Os05g0192100	Acid phosphatase (Class B) family protein.	0.0643545	0.018674	2.56679	-1.25105	-1.72698	-1.10187	-1.35996
Os01g0259300	Non-protein coding transcript, unclassifiable transcript.	0.0383741	0.00110156	2.5647	-1.40651	-1.26857	-1.40129	-1.35879
Os12g0136100	Conserved hypothetical protein.	0.043783	0.00342094	2.5516	-1.22456	-1.49712	-1.33251	-1.3514
Os03g0219100	Cellular retinaldehyde-binding)/triple function, C-terminal domain containing protein.	0.0471896	0.00585301	2.53512	-1.16852	-1.52536	-1.33227	-1.34205
Os03g0238300	Endonuclease/exonuclease/phosphatase family protein.	0.0417226	0.0025202	2.53203	-1.30232	-1.24724	-1.47131	-1.34029
Os10g0469000	Leucine-rich repeat, typical subtype containing protein.	0.0417849	0.00254715	2.53147	-1.44799	-1.35685	-1.21509	-1.33998
Os09g0349600	Protein kinase domain containing protein.	0.0448419	0.00430818	2.53113	-1.51621	-1.25398	-1.24915	-1.33978
Os01g0707500	Transcription factor.	0.0773968	0.0293869	2.51869	-1.03809	-1.16584	-1.79409	-1.33267
Os04g0474500	Amygdalin hydrolase isoform AH I precursor (EC 3.2.1.117).	0.0708989	0.023904	2.51817	-1.10549	-1.14019	-1.75145	-1.33238
Os07g0484200	Pollen specific actin-depolymerizing factor 1.	0.0503519	0.00786608	2.51578	-1.53719	-1.32999	-1.12583	-1.33101
Os11g0461200	Hypothetical protein.	0.0431919	0.00311435	2.51363	-1.37056	-1.43327	-1.18548	-1.32977
Os11g0569500	Receptor kinase-like protein.	0.044749	0.00419937	2.50976	-1.16398	-1.45706	-1.3616	-1.32755
Os01g0650100	Hypothetical protein.	0.0353161	0.000306	2.50553	-1.30669	-1.37121	-1.29744	-1.32511
Os08g0239300	Endo-1,3;1,4-beta-D-glucanase precursor (EC 3.2.1.-).	0.0358253	0.000374	2.49654	-1.26926	-1.33981	-1.35072	-1.31993
Os05g0440800	Protein kinase domain containing protein.	0.0461377	0.00536911	2.48538	-1.26778	-1.49894	-1.17369	-1.31347
Os03g0370500	Putative rRNA pseudouridine synthase family protein.	0.0478635	0.0063601	2.47981	-1.33851	-1.47629	-1.1159	-1.31023
Os03g0301600	Hypothetical protein.	0.0630856	0.0174002	2.47832	-1.20352	-1.65122	-1.07335	-1.30937
Os08g0200600	No apical meristem (NAM) protein domain containing protein.	0.0383741	0.00112892	2.46644	-1.21535	-1.33777	-1.35418	-1.30243
Os04g0636400	CEL I mismatch endonuclease.	0.0359012	0.000438	2.4656	-1.30426	-1.34797	-1.25359	-1.30194
Os10g0580400	Urea active transporter-like protein.	0.0604365	0.0153605	2.46175	-1.26418	-1.03685	-1.59801	-1.29968
Os03g0625900	WD40-like domain containing protein.	0.0748013	0.0270806	2.45882	-1.0663	-1.73377	-1.09382	-1.29797
Os01g0726100	Pollen Ole e 1 allergen and extensin domain containing protein.	0.0604365	0.0153703	2.44443	-1.00767	-1.56792	-1.2929	-1.2895
Os08g0521800	Conserved hypothetical protein.	0.0508386	0.0082472	2.43798	-1.11936	-1.51259	-1.22512	-1.28569
Os06g0109400	AAA ATPase, central region domain containing protein.	0.0375121	0.000637	2.43513	-1.2259	-1.33801	-1.28809	-1.284
Os11g0281100	Asp/Glu racemase family protein.	0.0446448	0.00405777	2.43328	-1.12048	-1.34482	-1.38341	-1.2829
Os01g0642100	Non-protein coding transcript, uncharacterized transcript.	0.055846	0.0116621	2.43161	-1.33842	-1.49055	-1.01676	-1.28191
Os01g0521600	Disease resistance protein family protein.	0.0478304	0.00630859	2.42767	-1.24172	-1.12469	-1.4723	-1.27957
Os03g0821100	Cell-autonomous heat shock cognate protein 70.	0.0415568	0.00235535	2.42733	-1.2569	-1.39657	-1.18465	-1.27937
Os08g0525700	Conserved hypothetical protein.	0.05545	0.011315	2.42491	-1.29916	-1.50407	-1.03056	-1.27793
Os05g0502800	NAF1 domain containing protein.	0.0483075	0.00665949	2.41784	-1.13463	-1.47828	-1.20824	-1.27372
Os01g0513800	Brix domain containing protein 1 homolog.	0.0804297	0.0321653	2.41255	-1.01935	-1.73719	-1.05514	-1.27056
Os02g0198700	Subtilisin-like protease.	0.0427888	0.00296532	2.41119	-1.35762	-1.31862	-1.13299	-1.26974
Os05g0463000	Receptor protein kinase-like protein.	0.0814229	0.0329469	2.40943	-1.74082	-1.02111	-1.04414	-1.26869
Os11g0609500	Protein kinase domain containing protein.	0.0498785	0.00739069	2.40712	-1.3197	-1.05686	-1.42537	-1.26731
Os08g0499100	TIR domain containing protein.	0.0451031	0.00458116	2.40454	-1.09418	-1.36113	-1.34197	-1.26576
Os03g0231700	Squalene monooxygenase 2 (EC 1.14.99.7).	0.0496352	0.00724798	2.40367	-1.47491	-1.20752	-1.11329	-1.26524
Os09g0539400	Hypothetical protein.	0.0570458	0.0125631	2.3983	-1.00584	-1.28075	-1.49945	-1.26201
Os03g0101300	Monosaccharide transporter 3.	0.0549208	0.0109379	2.39147	-1.17966	-1.51655	-1.07749	-1.2579
Os06g0131700	NAM protein.	0.0452784	0.0048114	2.39128	-1.0831	-1.33435	-1.3559	-1.25778
Os06g0561000	Myo-inositol oxygenase.	0.0556084	0.0114791	2.39117	-1.52813	-1.09832	-1.1467	-1.25771
Os06g0220600	RNA-binding region containing protein 1 (HSRNASEB) (ssDNA binding protein SEB4) (CLL-associated antigen KW-5). Splice isoform 2.	0.0437129	0.00335701	2.39009	-1.26059	-1.38174	-1.12887	-1.25707
Os01g0710700	Lipase, class 3 family protein.	0.0383741	0.00141281	2.38684	-1.1925	-1.34765	-1.22514	-1.2551
Os06g0474500	Protein of unknown function DUF239 domain containing protein.	0.0627473	0.0170574	2.38379	-1.17517	-1.57141	-1.01318	-1.25325
Os11g0191300	MEI1 protein.	0.053323	0.0098893	2.37771	-1.01491	-1.29127	-1.44254	-1.24957
Os02g0153000	Protein of unknown function DUF547 domain containing protein.	0.0437129	0.00334193	2.36921	-1.35865	-1.26355	-1.11103	-1.24441
Os11g0222200	Proteinase inhibitor I4, serpin family protein.	0.0382515	0.000873	2.36802	-1.23923	-1.30948	-1.18234	-1.24368
Os07g0517000	Helicase, C-terminal domain containing protein.	0.0532899	0.00986119	2.36203	-1.2645	-1.44162	-1.01397	-1.24003
Os06g0179400	Conserved hypothetical protein.	0.0454086	0.00486524	2.35889	-1.34477	-1.30312	-1.06643	-1.23811
Os07g0677300	Peroxidase.	0.0437129	0.00334894	2.35767	-1.15263	-1.17935	-1.3801	-1.23736
Os08g0451200	Protein of unknown function DUF581 family protein.	0.0464786	0.0055439	2.35648	-1.05256	-1.31339	-1.34396	-1.23663
Os05g0578600	Polygalacturonase PG2.	0.0452784	0.00481001	2.35647	-1.31913	-1.06452	-1.32622	-1.23663
Os04g0479900	(No Hit)	0.0519788	0.00913675	2.35349	-1.10932	-1.47237	-1.12271	-1.2348
Os06g0247000	Avr9/Cf-9 rapidly elicited protein 231.	0.0498785	0.00746674	2.34678	-1.32059	-1.35381	-1.01766	-1.23069
Os09g0311600	NBS-LRR type resistance protein (Fragment).	0.0413473	0.00223012	2.33775	-1.32936	-1.12912	-1.21688	-1.22512
Os05g0514400	Hypothetical protein.	0.0375402	0.000643	2.3338	-1.24109	-1.16216	-1.26479	-1.22268
Os07g0281700	Ferredoxin domain containing protein.	0.0744185	0.0267604	2.33375	-1.03383	-1.00358	-1.63053	-1.22265
Os07g0481100	Protein of unknown function DUF315 domain containing protein.	0.0478177	0.00626268	2.33039	-1.40712	-1.1737	-1.08089	-1.22057
Os12g0438600	Chloride channel protein CLC-a (AtCLC-a).	0.0529216	0.00960314	2.32774	-1.42156	-1.00521	-1.23002	-1.21893
Os02g0490500	UDP-glucuronosyl/UDP-glucosyltransferase family protein.	0.0440754	0.00369617	2.32208	-1.3622	-1.15969	-1.12436	-1.21541
Os05g0127200	Phosphoinositide-specific phospholipase C (PLC) family protein.	0.0411298	0.00216614	2.31568	-1.30726	-1.11174	-1.21531	-1.21144
Os08g0192900	RNA-binding region RNP-1 (RNA recognition motif) domain containing protein.	0.0433763	0.00319609	2.31407	-1.1426	-1.34762	-1.14108	-1.21043
Os06g0523300	Conserved hypothetical protein.	0.0383741	0.00121936	2.31229	-1.26208	-1.24015	-1.12574	-1.20932
Os05g0217700	Conserved hypothetical protein.	0.0614369	0.0160913	2.31018	-1.00202	-1.1101	-1.5119	-1.20801
Os02g0726700	Basic helix-loop-helix dimerisation region bHLH domain containing protein.	0.0496655	0.00729184	2.30419	-1.25281	-1.35407	-1.00589	-1.20426
Os10g0503200	Dihydrofolate synthetase /folylpolyglutamate synthetase.	0.0465335	0.00561785	2.30401	-1.32584	-1.25965	-1.02695	-1.20415
Os06g0146100	Disease resistance protein family protein.	0.0510464	0.00835282	2.30134	-1.20244	-1.39404	-1.01094	-1.20247
Os02g0782900	Conserved hypothetical protein.	0.0508127	0.00821551	2.30023	-1.22665	-1.00072	-1.37796	-1.20178
Os02g0149700	Exo70 exocyst complex subunit family protein.	0.0427927	0.00300986	2.29899	-1.12908	-1.3329	-1.14102	-1.201
Os01g0863800	Uncharacterized plant-specific domain containing protein.	0.0535956	0.0101338	2.28757	-1.04359	-1.1044	-1.43346	-1.19382
Os03g0833800	Glycoside hydrolase, family 28 protein.	0.0437945	0.00349602	2.28288	-1.11122	-1.33164	-1.1297	-1.19085
Os08g0500300	Protein phosphatase 2C-like domain containing protein.	0.054506	0.0107473	2.26972	-1.01888	-1.42477	-1.1039	-1.18251
Os03g0198200	Hypothetical protein.	0.038425	0.00155196	2.26278	-1.2385	-1.20905	-1.08673	-1.17809
Os03g0181800	Nucleic acid-binding OB-fold domain containing protein.	0.0382896	0.000925	2.25986	-1.23341	-1.18496	-1.11033	-1.17623
Os05g0455200	Homeodomain protein JUBEL2.	0.0585818	0.0137809	2.25959	-1.03299	-1.45504	-1.04015	-1.17606
Os02g0817900	Chloroplast carotenoid epsilon-ring hydroxylase.	0.0451031	0.00458976	2.25402	-1.06355	-1.32776	-1.12618	-1.1725
Os04g0488500	TPR-like domain containing protein.	0.0488019	0.00679854	2.25317	-1.04085	-1.36164	-1.11338	-1.17195
Os09g0414900	GASA5-like protein (Fragment).	0.0456334	0.00506531	2.24838	-1.07858	-1.33571	-1.09236	-1.16889
Os08g0101100	HMG1/2 (high mobility group) box family protein.	0.0413473	0.00222185	2.24577	-1.09472	-1.27536	-1.13156	-1.16721
Os06g0107800	RAV-like protein.	0.0423408	0.00282426	2.24329	-1.05267	-1.26673	-1.17745	-1.16562
Os03g0135700	Transcriptional activator Rb homolog (Fragment).	0.0418201	0.0025633	2.24299	-1.11681	-1.09638	-1.28307	-1.16542
Os03g0127700	Protein kinase domain containing protein.	0.0451031	0.00457549	2.24133	-1.18826	-1.28771	-1.01709	-1.16435
Os04g0469800	Cytochrome P450 family protein.	0.0464824	0.00554834	2.23947	-1.10797	-1.33366	-1.04784	-1.16316
Os06g0651900	Protein of unknown function UPF0057 family protein.	0.03784	0.000811	2.23294	-1.1854	-1.19812	-1.09331	-1.15894
Os04g0620400	SIT4 phosphatase-associated protein family protein.	0.0405854	0.00202812	2.23242	-1.06599	-1.16298	-1.24685	-1.15861
Os03g0113500	GT-2 factor (Fragment).	0.0451218	0.00465871	2.22664	-1.28197	-1.17288	-1.00974	-1.15487
Os06g0314000	Plant protein of unknown function DUF827 family protein.	0.0415719	0.00245452	2.22645	-1.16943	-1.04895	-1.24586	-1.15475
Os09g0551300	16S rRNA m5C967 methyltransferase domain containing protein.	0.0451031	0.00456356	2.22048	-1.19067	-1.26163	-1.00032	-1.15087
Os04g0554200	Major sperm protein domain containing protein.	0.0353161	0.000243	2.21992	-1.11461	-1.16927	-1.16764	-1.15051
Os03g0608000	Hypothetical protein.	0.0470634	0.00579675	2.2151	-1.02871	-1.31866	-1.09474	-1.14737
Os11g0267000	GUN4-like domain containing protein.	0.0440179	0.00363758	2.19451	-1.01628	-1.2538	-1.13162	-1.1339
Os01g0601200	Ser Thr specific protein kinase-like protein.	0.0395219	0.00173453	2.19441	-1.21822	-1.1286	-1.05468	-1.13383
Os08g0118900	Adenylate kinase family protein.	0.0394029	0.00168205	2.1944	-1.06142	-1.22074	-1.11932	-1.13382
Os05g0167600	Hypothetical protein.	0.0395219	0.00172669	2.19356	-1.03927	-1.18678	-1.17378	-1.13328
Os04g0635100	Wound induced protein (Fragment).	0.0451031	0.00448881	2.19352	-1.13325	-1.2652	-1.0013	-1.13325
Os03g0214100	Replication protein A1.	0.0434732	0.00323138	2.19205	-1.00456	-1.18018	-1.2121	-1.13228
Os04g0689400	Protein kinase domain containing protein.	0.0418201	0.00258277	2.19202	-1.24638	-1.08951	-1.06089	-1.13226
Os07g0676600	(No Hit)	0.0353161	0.000332	2.19157	-1.10938	-1.11338	-1.17313	-1.13196
Os04g0530900	Glycosyl transferase, family 8 protein.	0.0382896	0.000895	2.19053	-1.17126	-1.15863	-1.06396	-1.13128
Os03g0806700	Plant protein of unknown function DUF868 family protein.	0.0456334	0.00508325	2.18344	-1.02034	-1.28478	-1.07469	-1.1266
Os02g0135700	DNA polymerase V family protein.	0.0400517	0.00187237	2.18233	-1.04235	-1.12396	-1.21131	-1.12587
Os02g0272300	Protein of unknown function DUF315 domain containing protein.	0.0490811	0.00693299	2.18159	-1.04313	-1.01973	-1.31328	-1.12538
Os11g0638200	Hypothetical protein.	0.0382896	0.000899	2.1798	-1.11265	-1.0724	-1.18754	-1.1242
Os04g0615600	Conserved hypothetical protein.	0.0478304	0.00628082	2.17296	-1.00471	-1.29519	-1.05908	-1.11966
Os08g0531100	MAP65/ASE1 family protein.	0.0383741	0.00111654	2.17282	-1.17092	-1.04669	-1.14109	-1.11957
Os03g0802700	RH27 helicase (Fragment).	0.0375121	0.000603	2.17198	-1.06677	-1.15992	-1.13034	-1.11901
Os01g0312500	Pectin methylesterase isoform alpha (EC 3.1.1.11) (Fragment).	0.0427927	0.00301464	2.15421	-1.03439	-1.22819	-1.05889	-1.10716
Os06g0534800	Ankyrin repeat containing protein.	0.0383741	0.00104213	2.14868	-1.1552	-1.12005	-1.0351	-1.10345
Os06g0603000	Heme oxygenase 1 (Fragment).	0.0407944	0.00210708	2.14493	-1.09167	-1.01826	-1.19286	-1.10093
Os08g0191200	Phosphoribosylamine--glycine ligase (EC 6.3.4.13) (GARS) (Glycinamide ribonucleotide synthetase) (Phosphoribosylglycinamide synthetase).	0.0395219	0.00174373	2.14454	-1.03113	-1.08321	-1.18766	-1.10067
Os01g0725400	Protein of unknown function DUF588 family protein.	0.0353161	0.000341	2.12447	-1.06576	-1.06831	-1.12724	-1.0871
Os01g0975300	Myb-related protein Atmyb5 (Myb-related protein 5) (MYB transcription factor).	0.0350619	0.000131	2.11488	-1.06305	-1.10451	-1.07416	-1.08057
Os03g0617800	INDEHISCENT protein.	0.0377284	0.000743	2.1102	-1.12831	-1.02654	-1.0773	-1.07738
Os03g0186900	Peptidase A1, pepsin family protein.	0.0383741	0.00129754	2.10023	-1.07281	-1.13625	-1.00259	-1.07055
Os02g0710300	Basic helix-loop-helix dimerisation region bHLH domain containing protein.	0.0358253	0.000383	2.09966	-1.0806	-1.10007	-1.0298	-1.07016
Os09g0458300	Leucine-rich repeat, plant specific containing protein.	0.0383412	0.000984	2.09522	-1.08767	-1.00158	-1.11205	-1.0671
Os02g0554800	(No Hit)	0.0364207	0.000556	2.09285	-1.07095	-1.106	-1.01944	-1.06547
Os02g0450000	Conserved hypothetical protein.	0.0353161	0.000333	2.09088	-1.10168	-1.03671	-1.05393	-1.06411
Os04g0446100	TPR-like domain containing protein.	0.0375402	0.000694	2.08554	-1.11347	-1.01864	-1.04916	-1.06042
Os02g0216300	Conserved hypothetical protein.	0.0353161	0.000228	2.06821	-1.0405	-1.07889	-1.02576	-1.04838
Os04g0574100	Exostosin-like family protein.	0.0353161	0.000317	2.04136	-1.00317	-1.02064	-1.06479	-1.02953
Os12g0105200	Ribosomal protein L10 family protein.	0.0350619	0.000133	2.0308	-1.01587	-1.00544	-1.04484	-1.02205
Long exposures
					log2[Fold change (treatment/control)]
RAB-DB Locus ID	Description	FDR	p-value	Fold change rank	1	2	3	mean (N=3)
Upregulated
Os08g0352100	Conserved hypothetical protein.	0.0981763	0.0221027	16.6081	5.23387	3.17656	3.75103	4.05382
Os07g0635200	E-class P450, group I family protein.	0.0773049	0.000538429	15.8986	3.85697	3.94683	4.1687	3.99083
Os10g0481500	Conserved hypothetical protein.	0.0938614	0.0183439	12.0262	4.57361	3.10384	3.08686	3.58811
Os03g0347500	MtN3-like protein.	0.0872016	0.0111491	11.9948	4.06269	2.83	3.86032	3.58434
Os03g0643700	Glutathione transferase (EC 2.5.1.18).	0.0833923	0.00818326	11.019	3.64112	2.84907	3.89557	3.46192
Os06g0584400	Hypothetical protein.	0.0813371	0.00463895	9.8604	3.74684	3.14325	3.01485	3.30165
Os07g0129300	Pathogenesis-related protein 1 precursor.	0.0901533	0.014302	6.43932	2.39941	2.32614	3.33518	2.68691
Os11g0592000	Barwin.	0.0814977	0.0049564	5.89529	2.79753	2.20463	2.67652	2.55956
Os01g0836600	ABC transporter related domain containing protein.	0.08121	0.00402678	5.87768	2.82685	2.57446	2.26443	2.55525
Os02g0663900	Phosphoribosyltransferase (Fragment).	0.08121	0.00113319	5.3663	2.44177	2.55561	2.27441	2.42393
Os10g0445700	Conserved hypothetical protein.	0.0938614	0.0183568	5.25527	2.99124	2.33321	1.85684	2.39376
Os12g0455000	Conserved hypothetical protein.	0.095011	0.019087	5.19513	3.00474	2.2575	1.86924	2.37716
Os11g0169700	Hypothetical protein.	0.0821815	0.0064162	5.16345	2.7221	2.31455	2.06836	2.36833
Os03g0639400	Plant invertase/pectin methylesterase inhibitor domain containing protein.	0.0817583	0.00597527	5.14988	2.67386	2.38126	2.0385	2.36454
Os12g0568200	Metallothionein-like protein type 1.	0.08121	0.00404116	4.95725	2.3818	2.52069	2.02614	2.30954
Os02g0159800	Cyclin-like F-box domain containing protein.	0.0936982	0.0181406	4.94279	2.87577	2.25084	1.78937	2.30533
Os09g0480200	Conserved hypothetical protein.	0.08121	0.00159984	4.8458	2.30837	2.41644	2.10539	2.27674
Os01g0261000	Non-protein coding transcript, unclassifiable transcript.	0.08121	0.00396527	4.78575	2.54339	2.13333	2.09951	2.25874
Os10g0423900	MATH domain containing protein.	0.102517	0.025358	4.67126	2.92656	2.01609	1.72879	2.22381
Os12g0570700	Metallothionein-like protein.	0.0900635	0.014179	4.53127	1.66381	2.35582	2.52011	2.17991
Os11g0559600	Hypothetical protein.	0.100208	0.0237169	4.49826	2.79836	2.07942	1.63033	2.16937
Os12g0219000	(No Hit)	0.101996	0.0250309	4.469	2.80694	2.06007	1.61285	2.15995
Os02g0154300	Conserved hypothetical protein.	0.08121	0.00402148	4.4636	2.27083	2.31874	1.88505	2.15821
Os01g0796000	(No Hit)	0.0833923	0.0080777	4.3612	2.46995	2.09824	1.80598	2.12473
Os01g0137800	Non-protein coding transcript, unclassifiable transcript.	0.08121	0.0029867	4.32444	2.32463	1.92632	2.08658	2.11251
Os04g0538900	Glyoxalase/bleomycin resistance protein/dioxygenase domain containing protein.	0.0905604	0.0151314	4.29624	2.62237	1.78709	1.89976	2.10308
Os01g0802900	Conserved hypothetical protein.	0.0910098	0.0153671	4.26252	2.60075	1.94723	1.72715	2.09171
Os01g0280200	(No Hit)	0.08121	0.00242137	4.25119	2.28046	2.05452	1.92862	2.08787
Os01g0803900	(No Hit)	0.09017	0.0144041	4.18555	2.11131	1.61024	2.4747	2.06542
Os01g0827300	Laccase precursor (EC 1.10.3.2).	0.0813371	0.00461367	4.15799	2.32517	1.98849	1.854	2.05589
Os01g0177400	GA 3beta-hydroxylase.	0.0925337	0.0170634	3.97375	2.45846	1.96604	1.54701	1.9905
Os09g0479800	Phosphofructokinase family protein.	0.0814977	0.00502249	3.95911	2.1797	2.06526	1.71057	1.98518
Os11g0151400	Cytochrome P450 family protein.	0.08121	0.00243259	3.88635	2.13826	1.80657	1.93041	1.95842
Os01g0666400	Conserved hypothetical protein.	0.0830134	0.00727169	3.74925	2.20712	1.86788	1.64481	1.9066
Os11g0252400	Ankyrin repeat containing protein.	0.0814977	0.00502847	3.71356	2.13423	1.87573	1.66845	1.8928
Os01g0700500	Cytochrome P450 family protein.	0.100605	0.0240258	3.69998	1.91441	2.38964	1.3585	1.88752
Os03g0399700	Conserved hypothetical protein.	0.0900589	0.0139934	3.67878	2.32772	1.67875	1.63121	1.87923
Os11g0592100	Barwin.	0.095553	0.0196618	3.62453	2.36985	1.71621	1.48732	1.85779
Os07g0599600	Hypothetical protein.	0.0899561	0.0137369	3.57402	2.26079	1.7138	1.53805	1.83755
Os07g0664200	Glucose/ribitol dehydrogenase family protein.	0.0780258	0.000674399	3.50638	1.71699	1.86867	1.84429	1.80998
Os05g0113300	Conserved hypothetical protein.	0.0910098	0.0153646	3.50403	1.92796	1.37036	2.12873	1.80901
Os06g0182100	(No Hit)	0.0865254	0.0103712	3.50332	2.16727	1.71298	1.54592	1.80872
Os12g0183100	Branched-chain alpha keto-acid dehydrogenase E1 alpha subunit (Fragment).	0.0817583	0.00576668	3.5029	2.02344	1.85092	1.55129	1.80855
Os06g0170800	Conserved hypothetical protein.	0.0900589	0.0140788	3.49763	2.17538	1.8185	1.42525	1.80638
Os06g0146800	Conserved hypothetical protein.	0.0916481	0.0161761	3.49494	2.26473	1.6367	1.51436	1.80527
Os09g0364400	Conserved hypothetical protein.	0.0814977	0.00477077	3.4276	2.02282	1.63754	1.67123	1.7772
Os02g0815100	C2 domain containing protein.	0.0817583	0.00587079	3.42735	2.00958	1.53604	1.78566	1.77709
Os03g0684700	HPP family protein.	0.08121	0.00294446	3.42631	1.9617	1.73235	1.63592	1.77666
Os03g0772000	Beta glucanase precursor (EC 3.2.1.73) (Fragment).	0.0853038	0.00916859	3.40621	1.83437	1.4454	2.02473	1.76817
Os08g0499300	WRKY transcription factor 30.	0.08121	0.00380126	3.38322	1.90344	1.82618	1.54558	1.7584
Os08g0546800	Heat shock factor RHSF2.	0.0940885	0.0185239	3.2873	1.26549	2.06771	1.81751	1.7169
Os09g0444500	Non-protein coding transcript, unclassifiable transcript.	0.0938614	0.0183451	3.27297	2.09249	1.75673	1.28258	1.7106
Os12g0621400	Conserved hypothetical protein.	0.0896393	0.0130725	3.26457	1.82797	1.97123	1.32148	1.70689
Os01g0778100	(No Hit)	0.0950862	0.0192625	3.19029	2.09946	1.63605	1.28555	1.67369
Os03g0103300	Plant lipid transfer/seed storage/trypsin-alpha amylase inhibitor domain containing protein.	0.101027	0.0243773	3.13344	2.17172	1.37325	1.39828	1.64775
Os03g0220100	Very-long-chain fatty acid condensing enzyme CUT1 (Very-long-chain fatty acid condensing enzyme (CUT1); 56079-54227).	0.08121	0.0018715	3.12492	1.78245	1.60279	1.54621	1.64382
Os04g0415800	Plant lipid transfer/seed storage/trypsin-alpha amylase inhibitor domain containing protein.	0.0746222	0.000290821	3.12212	1.60576	1.62429	1.69753	1.64253
Os03g0281900	ABC transporter related domain containing protein.	0.0899561	0.013749	3.07689	1.92468	1.67425	1.26548	1.62147
Os07g0188200	Peptidylprolyl isomerase, FKBP-type domain containing protein.	0.08121	0.00318933	3.07485	1.80245	1.55009	1.509	1.62051
Os12g0571000	Metallothionein-like protein type 1.	0.0916909	0.0163954	3.06353	2.03251	1.43704	1.37604	1.6152
Os12g0625200	Conserved hypothetical protein.	0.081611	0.00553717	3.0543	1.84731	1.45354	1.53168	1.61084
Os11g0444700	Octicosapeptide/Phox/Bem1p domain containing protein.	0.0863707	0.0102225	3.05421	1.93866	1.4606	1.43314	1.6108
Os04g0545400	Plastocyanin-like domain containing protein.	0.0900589	0.0139627	3.03167	1.97705	1.46622	1.35707	1.60011
Os11g0591200	Beta-ketoacyl-CoA-synthase.	0.0832639	0.00745497	3.0216	1.79645	1.65972	1.32976	1.59531
Os07g0631500	(No Hit)	0.0856319	0.00955459	2.99637	1.80605	1.66061	1.28299	1.58322
Os06g0627500	Leucine-rich repeat, plant specific containing protein.	0.0813371	0.00456685	2.98457	1.79143	1.46693	1.47421	1.57752
Os01g0522400	ARM repeat fold domain containing protein.	0.0915689	0.015992	2.97673	1.90408	1.60826	1.20885	1.57373
Os10g0530700	Glutathione S-transferase GST 38 (EC 2.5.1.18).	0.08121	0.00333338	2.9736	1.68756	1.63646	1.39262	1.57221
Os10g0525600	Tau class GST protein 3.	0.0976318	0.0214616	2.96466	1.87828	1.11059	1.71473	1.56787
Os09g0481200	Photosystem I reaction center subunit V (PSI-G) (Photosystem I 9 kDa protein) (Fragment).	0.08121	0.00209967	2.95125	1.7028	1.51041	1.47077	1.56133
Os07g0142200	Conserved hypothetical protein.	0.0998913	0.0232623	2.92808	1.9615	1.5602	1.12816	1.54995
Os11g0595200	PAP fibrillin family protein.	0.100091	0.0235062	2.9238	1.59961	1.938	1.10592	1.54784
Os11g0423300	Hypothetical protein.	0.0817583	0.0057137	2.87728	1.41464	1.40336	1.75611	1.5247
Os11g0605900	Hypothetical protein.	0.0813371	0.00430311	2.86498	1.71713	1.39974	1.43872	1.51853
Os06g0185500	Transferase family protein.	0.0898026	0.0134044	2.85185	1.80325	1.19262	1.53983	1.5119
Os04g0186400	Phosphate transporter 6.	0.0924151	0.0168513	2.84781	1.85693	1.50327	1.16935	1.50985
Os08g0270400	Sinapyl alcohol dehydrogenase.	0.0933411	0.0177179	2.83887	1.30726	1.29725	1.91143	1.50532
Os01g0893700	Family 9 carbohydrate-binding module/cellobiose dehydrogenase, cytochrome domain containing protein.	0.0830134	0.00734704	2.82472	1.48032	1.28389	1.73012	1.49811
Os08g0222800	(No Hit)	0.08121	0.00343112	2.8193	1.66645	1.37551	1.44405	1.49533
Os05g0384600	ABC transporter related domain containing protein.	0.0958061	0.0198841	2.80227	1.78133	1.60517	1.0733	1.4866
Os01g0743200	Pectinesterase family protein.	0.08121	0.00238421	2.7929	1.60086	1.49379	1.35064	1.48176
Os04g0390700	Short-chain dehydrogenase/reductase SDR family protein.	0.0887794	0.0123943	2.78098	1.79099	1.40667	1.22911	1.47559
Os06g0185300	Transferase family protein.	0.0915689	0.0159977	2.77141	1.80211	1.1502	1.45955	1.47062
Os06g0531600	Lipolytic enzyme, G-D-S-L family protein.	0.0833827	0.0078387	2.76823	1.3624	1.7292	1.3153	1.46897
Os05g0153300	Lipase, class 3 family protein.	0.0926319	0.0171131	2.74562	1.69537	1.60126	1.07476	1.45713
Os03g0687400	(No Hit)	0.0977393	0.0216603	2.72783	1.73571	1.02348	1.58407	1.44775
Os02g0227100	Conserved hypothetical protein.	0.0807862	0.000961774	2.7197	1.39877	1.39853	1.53304	1.44345
Os10g0486100	Cytochrome P450-like protein (CYP86B1).	0.0903248	0.0148943	2.70811	1.74957	1.42699	1.1353	1.43729
Os02g0671100	Cyclin-like F-box domain containing protein.	0.081611	0.00518839	2.70392	1.5824	1.2348	1.48796	1.43505
Os01g0226600	C4-dicarboxylate transporter/malic acid transport protein family protein.	0.0853038	0.00929202	2.68953	1.35739	1.69455	1.23012	1.42735
Os03g0601500	B12D family protein.	0.0856319	0.00951787	2.68529	1.68946	1.21287	1.37291	1.42508
Os08g0425700	Annexin-like protein.	0.0903053	0.0146357	2.67025	1.39489	1.12841	1.72762	1.41697
Os10g0128800	Cyclin-like F-box domain containing protein.	0.08121	0.00397712	2.65192	1.55829	1.25014	1.41269	1.40704
Os01g0783200	Diacylglycerol kinase.	0.0955487	0.0196241	2.6346	1.74933	1.38195	1.06148	1.39758
Os02g0114400	Phospholipid/glycerol acyltransferase family protein.	0.0910233	0.0153883	2.62121	1.67565	1.42139	1.07366	1.39023
Os07g0209100	Raffinose synthase family protein.	0.08121	0.00259124	2.60955	1.35931	1.27565	1.51644	1.3838
Os03g0235000	Peroxidase (EC 1.11.1.7).	0.0853038	0.00929932	2.60143	1.27307	1.21944	1.6454	1.3793
Os10g0572100	Protein of unknown function UPF0005 family protein.	0.0795703	0.000765694	2.59566	1.3928	1.30336	1.43214	1.3761
Os09g0458100	Xyloglucan fucosyltransferase family protein.	0.08121	0.00343757	2.56923	1.51523	1.24633	1.32244	1.36134
Os06g0229400	Lipolytic enzyme, G-D-S-L family protein.	0.0821815	0.00629907	2.50736	1.51496	1.31437	1.14918	1.32617
Os05g0349800	Embryonic abundant protein 1.	0.0898026	0.0135108	2.5027	1.23914	1.62475	1.10657	1.32348
Os07g0134700	Mitochodrial transcription termination factor-related family protein.	0.08121	0.00288824	2.47615	1.35544	1.39936	1.16949	1.3081
Os11g0521000	Hypothetical protein.	0.0897431	0.0133203	2.44917	1.53872	1.31925	1.01892	1.29229
Os03g0802200	Hypothetical protein.	0.0813371	0.00461731	2.44187	1.34515	1.11557	1.40323	1.28799
Os08g0189100	Germin-like protein precursor.	0.0830134	0.00722339	2.42744	1.44431	1.32139	1.07261	1.27944
Os09g0399800	Probable mannitol dehydrogenase 1 (EC 1.1.1.255) (NAD-dependent mannitol dehydrogenase 1).	0.0898026	0.0134503	2.3998	1.19034	1.05075	1.54766	1.26291
Os08g0114300	Plant-specific FAD-dependent oxidoreductase family protein.	0.08121	0.00368842	2.39085	1.41042	1.18903	1.17313	1.25752
Os11g0206600	Mitochodrial transcription termination factor-related family protein.	0.0821815	0.00642956	2.3843	1.44104	1.09467	1.22498	1.25356
Os03g0285300	(No Hit)	0.08121	0.00396656	2.38248	1.40764	1.20169	1.14806	1.25246
Os10g0518000	Protein of unknown function DUF538 family protein.	0.08121	0.0024974	2.37363	1.3516	1.25405	1.13564	1.24709
Os01g0647000	Cyclin-like F-box domain containing protein.	0.08121	0.00242474	2.35652	1.24388	1.12757	1.33853	1.23666
Os11g0670900	Hypothetical protein.	0.0812186	0.00411804	2.35642	1.37939	1.10424	1.22615	1.2366
Os04g0261200	(No Hit)	0.081611	0.0053735	2.34099	1.36543	1.05735	1.25858	1.22712
Os04g0445100	22.7 kDa class IV heat shock protein precursor.	0.0807862	0.00100329	2.33191	1.20133	1.16685	1.29635	1.22151
Os01g0278000	VQ domain containing protein.	0.08121	0.00283233	2.29496	1.1879	1.31408	1.09342	1.19847
Os04g0660000	Conserved hypothetical protein.	0.08121	0.00146324	2.27263	1.18361	1.10619	1.2633	1.18437
Os02g0706900	Alpha/beta hydrolase family protein.	0.0814977	0.00497578	2.27154	1.33288	1.17521	1.04293	1.18367
Os01g0839100	Zn-finger, C2H2 type domain containing protein.	0.0822548	0.00685025	2.24012	1.34943	1.11761	1.02369	1.16358
Os08g0462900	Protein of unknown function DUF716 family protein.	0.0765324	0.000486453	2.23099	1.15997	1.11234	1.20074	1.15769
Os06g0695300	Haem peroxidase, plant/fungal/bacterial family protein.	0.0819668	0.00618895	2.21022	1.05064	1.05691	1.32502	1.14419
Os07g0674500	Conserved hypothetical protein.	0.08121	0.00214791	2.20496	1.19323	1.03485	1.19419	1.14075
Os08g0258500	(No Hit)	0.0816926	0.00564168	2.20221	1.11711	1.00227	1.29747	1.13895
Os01g0254800	Hypothetical protein.	0.0780258	0.000677263	2.19801	1.10204	1.11144	1.19511	1.13619
Os01g0750100	WRKY transcription factor 31.	0.0705279	7.72909e-05	2.1956	1.11721	1.13487	1.15176	1.13461
Os07g0541000	Receptor protein kinase.	0.0797543	0.00086229	2.0919	1.00236	1.09945	1.09264	1.06482
Downregulated
Os11g0306400	O-methyltransferase, family 2 domain containing protein.	0.0933219	0.017561	4.74698	-2.02904	-1.86862	-2.84338	-2.24701
Os06g0314000	Plant protein of unknown function DUF827 family protein.	0.0821815	0.00632069	4.72377	-2.15483	-1.98147	-2.58352	-2.23994
Os05g0212900	Chalcone synthase J (EC 2.3.1.74) (Naringenin-chalcone synthase J).	0.101161	0.0244658	4.61	-1.68292	-2.05817	-2.87321	-2.20477
Os09g0369400	Trehalose-6-phosphate phosphatase.	0.0858441	0.00992998	4.28784	-1.9748	-1.81429	-2.51167	-2.10025
Os02g0208500	Non-protein coding transcript, uncharacterized transcript.	0.095453	0.0195544	4.07083	-1.87385	-1.62078	-2.58134	-2.02532
Os10g0167900	Type III polyketide synthase family protein.	0.0900589	0.0139692	3.97569	-1.7381	-1.76896	-2.46655	-1.9912
Os03g0234100	Non-symbiotic hemoglobin 4 (rHb4) (ORYsa GLB1d).	0.0850016	0.00893332	3.76761	-2.24825	-1.87089	-1.62182	-1.91365
Os11g0307300	Herbicide safener binding protein.	0.0819502	0.00612793	3.70374	-2.14927	-1.63477	-1.8829	-1.88898
Os09g0349600	Protein kinase domain containing protein.	0.0877641	0.0114425	3.67359	-1.69491	-1.65504	-2.28163	-1.87719
Os09g0458600	Hypothetical protein.	0.0833827	0.00761418	3.66985	-1.65389	-1.77595	-2.19732	-1.87572
Os11g0184200	Glycoside hydrolase, family 1 protein.	0.0990622	0.0227434	3.15291	-1.50017	-1.31603	-2.15384	-1.65668
Os10g0165300	Cytochrome P450 family protein.	0.08121	0.00348599	3.15164	-1.81439	-1.47675	-1.67717	-1.6561
Os11g0156000	Transcriptional factor B3 family protein.	0.101035	0.0243887	3.04312	-1.3302	-1.37057	-2.11588	-1.60555
Os07g0201500	UDP-glucuronosyl/UDP-glucosyltransferase family protein.	0.0816926	0.00560894	3.01768	-1.74503	-1.35686	-1.67843	-1.59344
Os09g0491100	Beta-primeverosidase (EC 3.2.1.149).	0.0856319	0.00958575	3.01304	-1.5199	-1.36219	-1.89156	-1.59122
Os11g0184300	Hypothetical protein.	0.0980334	0.021985	3.0078	-1.28959	-1.4142	-2.06234	-1.58871
Os06g0584000	Pectate lyase/Amb allergen family protein.	0.08121	0.00216129	2.99862	-1.54169	-1.48327	-1.72794	-1.5843
Os07g0695700	Conserved hypothetical protein.	0.0915046	0.0157361	2.90641	-1.50079	-1.22166	-1.89527	-1.53924
Os08g0540400	Calcium-dependent protein kinase.	0.0870709	0.0108164	2.82977	-1.34788	-1.33882	-1.81535	-1.50068
Os03g0608000	Hypothetical protein.	0.0821815	0.00647457	2.81683	-1.60329	-1.25281	-1.62611	-1.49407
Os06g0165200	Protein kinase family protein.	0.08121	0.0027624	2.79908	-1.35529	-1.47402	-1.62555	-1.48495
Os04g0168400	(No Hit)	0.0858441	0.00985905	2.7662	-1.6064	-1.17438	-1.62294	-1.46791
Os01g0550800	Protein of unknown function DUF239 domain containing protein.	0.0915314	0.0158724	2.76553	-1.36156	-1.20971	-1.8314	-1.46756
Os04g0169100	Ethylene receptor.	0.081611	0.00550606	2.75903	-1.54115	-1.60247	-1.24886	-1.46416
Os01g0232000	Aquaglyceroporin (Tonoplast intrinsic protein (Tipa)).	0.0903248	0.0149124	2.72962	-1.65218	-1.09204	-1.60187	-1.4487
Os04g0271700	UDP-glucuronosyl/UDP-glucosyltransferase family protein.	0.0833827	0.00756811	2.69413	-1.31689	-1.29294	-1.67964	-1.42982
Os07g0588400	Basic helix-loop-helix dimerisation region bHLH domain containing protein.	0.0924721	0.0168985	2.68933	-1.17558	-1.31133	-1.79484	-1.42725
Os07g0120000	Protein of unknown function DUF538 family protein.	0.0929452	0.0172785	2.68426	-1.44342	-1.08688	-1.74327	-1.42452
Os02g0112600	Membrane transporter.	0.0817583	0.00595453	2.63664	-1.5793	-1.20448	-1.41232	-1.3987
Os04g0423400	ABA/WDS induced protein family protein.	0.08121	0.00136273	2.62494	-1.43712	-1.28966	-1.45008	-1.39229
Os05g0526700	Harpin-induced 1 domain containing protein.	0.0939778	0.0184214	2.59154	-1.35359	-1.05689	-1.71096	-1.37381
Os10g0530200	Glutathione S-transferase, C-terminal domain containing protein.	0.0970721	0.021005	2.54622	-1.17711	-1.12369	-1.74428	-1.34836
Os03g0829200	Soluble epoxide hydrolase.	0.0981433	0.022063	2.49745	-1.22298	-1.03421	-1.70418	-1.32045
Os05g0406100	Inosine/uridine-preferring nucleoside hydrolase domain containing protein.	0.085841	0.00973851	2.49201	-1.08935	-1.3196	-1.54298	-1.31731
Os10g0580400	Urea active transporter-like protein.	0.0843917	0.00870275	2.46763	-1.5158	-1.09192	-1.30166	-1.30313
Os07g0281700	Ferredoxin domain containing protein.	0.0901533	0.0143857	2.45972	-1.1241	-1.15863	-1.61276	-1.2985
Os10g0122600	Cellular retinaldehyde-binding/triple function, N-terminal domain containing protein.	0.0833923	0.00824815	2.44595	-1.36784	-1.05875	-1.44459	-1.29039
Os02g0280200	Beta-glucanase family protein.	0.087806	0.0116113	2.43827	-1.33402	-1.02329	-1.50026	-1.28586
Os12g0503000	Allantoin permease.	0.08121	0.00233433	2.43567	-1.17359	-1.29073	-1.38864	-1.28432
Os02g0280300	Xyloglucan endotransglycosylase (Fragment).	0.0914832	0.0157165	2.39434	-1.15314	-1.0519	-1.57385	-1.25963
Os11g0138900	Esterase/lipase/thioesterase domain containing protein.	0.0871761	0.0110874	2.37778	-1.24606	-1.0216	-1.48119	-1.24962
Os11g0609500	Protein kinase domain containing protein.	0.0953429	0.0194874	2.37616	-1.01136	-1.13999	-1.59456	-1.24863
Os05g0588900	BCS1 protein-like protein.	0.08121	0.00330142	2.27328	-1.06351	-1.19117	-1.29965	-1.18477
Os09g0353400	2OG-Fe(II) oxygenase domain containing protein.	0.08121	0.00335435	2.24588	-1.10045	-1.09857	-1.30283	-1.16728
Os03g0769500	Calcium-binding EF-hand domain containing protein.	0.0813371	0.00450102	2.23822	-1.15407	-1.03116	-1.30183	-1.16235
Os11g0278300	Plant protein of unknown function family protein.	0.0807862	0.000995011	2.22183	-1.11342	-1.1174	-1.22443	-1.15175
Os08g0440800	Glyceraldehyde-3-phosphate dehydrogenase.	0.0812763	0.00413687	2.16782	-1.05203	-1.0367	-1.26001	-1.11625
Os07g0681200	Acid phosphatase (Class B) family protein.	0.08121	0.0039017	2.15452	-1.03413	-1.04193	-1.24604	-1.10737
Os02g0179200	Glutamine amidotransferase class-I domain containing protein.	0.08121	0.00342494	2.14199	-1.22683	-1.04939	-1.02062	-1.09895
Os01g0941200	Beta-1,3-glucanase precursor.	0.08121	0.00182696	2.13563	-1.15386	-1.00215	-1.12797	-1.09466
Os12g0137900	(No Hit)	0.0644474	4.23133e-05	2.02417	-1.03056	-1.01071	-1.0107	-1.01733
