# Supplementary material for: Autotoxicity mechanism of Oryza sativa: transcriptome response in rice roots exposed to ferulic acid
Source: BMC Genomics. 2013 May 25;14:351. doi: 10.1186/1471-2164-14-351 (PMC4008027; doi:10.1186/1471-2164-14-351)
Supplement: Additional file 5: Table S2 — Gene ontology analysis of 972 genes upregulated with 50 ppm ferulic acid. [file 1471-2164-14-351-S5.xlsx]

## Sheet: Table S2
Table S2. Gene Ontology Analysis of 972 up-regulated genes.
GO ID	GO term	Query item	Background item	FDR p-value
	biological process
Developmental process
GO:0048856	anatomical structure development	6	51	0.0031
GO:0048608	reproductive structure development	5	34	0.0032
GO:0009791	post-embryonic development	5	37	0.0046
GO:0007275	multicellular organismal development	7	68	0.0025
GO:0009791	post-embryonic development	5	37	0.0046
GO:0003006	reproductive developmental process	5	35	0.0036
Regulation of biological process
regulation of metabolic process
GO:0080090	regulation of primary metabolic process	53	324	8.3e-30
GO:0019219	regulation of nucleobase, nucleoside, nucleotide and nucleic acid metabolic process	51	323	3.9e-28
GO:0051252	regulation of RNA metabolic process	36	164	2.7e-25
GO:0006355	regulation of transcription, DNA-dependent	36	164	2.7e-25
GO:0045449	regulation of transcription	51	321	3e-28
GO:0060255	regulation of macromolecule metabolic process	53	326	1.1e-29
GO:0010556	regulation of macromolecule biosynthetic process	52	322	4.4e-29
GO:0010468	regulation of gene expression	52	324	5.5e-29
GO:0009889	regulation of biosynthetic process	52	322	4.4e-29
GO:0031326	regulation of cellular biosynthetic process	52	322	4.4e-29
GO:0031323	regulation of cellular metabolic process	52	324	5.5e-29
GO:0051171	regulation of nitrogen compound metabolic process	51	323	3.9e-28
regulation of cellular process
GO:0007165	signal transduction	11	106	6.3e-05
GO:0007242	intracellular signaling cascade	10	68	6.9e-06
Reproduction
GO:0022414	reproductive process	7	40	8.3e-05
Biological regulation
GO:0065008	regulation of biological quality	12	14	4.4e-18
Multi-organism process
GO:0051707	response to other organism	9	39	4.8e-07
GO:0009617	response to bacterium	6	7	3.8e-09
Cellular process
cellular response to stimulus
GO:0070887	cellular response to chemical stimulus	7	43	0.00013
GO:0055085	transmembrane transport	9	12	1.1e-12
cellular metabolic process
GO:0034641	cellular nitrogen compound metabolic process	28	32	6.3e-42
GO:0044271	cellular nitrogen compound biosynthetic process	12	22	2.4e-14
GO:0009309	amine biosynthetic process	10	21	2.8e-11
GO:0008652	cellular amino acid biosynthetic process	9	17	1e-10
GO:0044106	cellular amine metabolic process	25	48	1.5e-28
GO:0006520	cellular amino acid metabolic process	23	48	2.7e-25
GO:0009072	aromatic amino acid family metabolic process	7	7	1.2e-11
generation of precursor metabolites and energy
GO:0022900	electron transport chain	13	142	4.1e-05
GO:0006096	glycolysis	6	16	3.1e-06
nucleobase, nucleoside, nucleotide and nucleic acid metabolic process
GO:0016070	RNA metabolic process	37	200	3.1e-23
cellular carbohydrate metabolic process
GO:0044275	cellular carbohydrate catabolic process	7	24	2.4e-06
GO:0046365	monosaccharide catabolic process	6	38	0.00061
GO:0019320	hexose catabolic process	6	17	4.5e-06
GO:0006007	glucose catabolic process	6	17	4.5e-06
GO:0005996	monosaccharide metabolic process	6	41	0.00094
GO:0019318	hexose metabolic process	6	18	6.6e-06
cellular macromolecule metabolic process
GO:0044267	cellular protein metabolic process	60	374	5.8e-33
GO:0006464	protein modification process	50	264	3.1e-31
GO:0043687	post-translational protein modification	48	263	2.4e-29
GO:0006468	protein amino acid phosphorylation	42	230	6.1e-26
GO:0044265	cellular macromolecule catabolic process	11	40	2.4e-09
GO:0034645	cellular macromolecule biosynthetic process	56	569	1.3e-20
GO:0006350	transcription	52	323	5e-29
GO:0046483	heterocycle metabolic process	9	34	1.3e-07
cellular lipid metabolic process
GO:0006631	fatty acid metabolic process	5	8	1.2e-06
GO:0006633	fatty acid biosynthetic process	5	8	1.2e-06
cellular ketone metabolic process
GO:0043436	oxoacid metabolic process	33	86	8.8e-32
GO:0019752	carboxylic acid metabolic process	33	86	8.8e-32
GO:0032787	monocarboxylic acid metabolic process	10	38	2.4e-08
GO:0046394	carboxylic acid biosynthetic process	14	36	4.4e-14
cellular catabolic process
cellular amino acid and derivative metabolic process
GO:0006575	cellular amino acid derivative metabolic process	12	18	7.8e-16
organic acid metabolic process
GO:0016053	organic acid biosynthetic process	14	36	4.4e-14
cellular biosynthetic process
GO:0032774	RNA biosynthetic process	36	164	2.7e-25
phosphorus metabolic process
GO:0006796	phosphate metabolic process	46	272	8.3e-27
GO:0016310	phosphorylation	42	258	5.7e-24
GO:0006468	protein amino acid phosphorylation	42	230	6.1e-26
Metabolic process
primary metabolic process
GO:0005975	carbohydrate metabolic process	37	138	3.6e-29
GO:0005976	polysaccharide metabolic process	12	57	1.1e-08
GO:0000272	polysaccharide catabolic process	10	27	5.7e-10
GO:0006022	aminoglycan metabolic process	6	21	1.7e-05
GO:0006026	aminoglycan catabolic process	6	21	1.7e-05
GO:0006030	chitin metabolic process	6	21	1.7e-05
GO:0006032	chitin catabolic process	6	21	1.7e-05
GO:0016052	carbohydrate catabolic process	17	45	1.1e-16
GO:0006629	lipid metabolic process	21	81	1.2e-16
GO:0008610	lipid biosynthetic process	9	41	7.5e-07
GO:0019538	protein metabolic process	80	487	4.3e-44
GO:0006508	proteolysis	23	126	1.3e-14
secondary metabolic process
GO:0006721	terpenoid metabolic process	5	54	0.025
GO:0016101	diterpenoid metabolic process	5	35	0.0036
GO:0009698	phenylpropanoid metabolic process	6	11	2.1e-07
cellular metabolic process
GO:0034641	cellular nitrogen compound metabolic process	28	32	6.3e-42
macromolecule metabolic process
GO:0019538	protein metabolic process	80	487	4.3e-44
GO:0043412	macromolecule modification	50	265	3.6e-31
GO:0006464	protein modification process	50	264	3.1e-31
GO:0044036	cell wall macromolecule metabolic process	11	21	6.1e-13
GO:0016998	cell wall macromolecule catabolic process	7	21	8.6e-07
GO:0010467	gene expression	55	419	3.5e-26
GO:0009059	macromolecule biosynthetic process	56	569	1.3e-20
GO:0009057	macromolecule catabolic process	21	174	6.6e-10
biosynthetic process
nitrogen compound metabolic process
GO:0034641	cellular nitrogen compound metabolic process	28	32	6.3e-42
GO:0009308	amine metabolic process	32	73	5.7e-33
catabolic process
oxidation reduction
Establishment of localization
transport
GO:0006811	ion transport	13	66	5.4e-09
GO:0006812	cation transport	10	65	4.6e-06
GO:0030001	metal ion transport	10	36	1.3e-08
Response to stimulus
GO:0009719	response to endogenous stimulus	8	106	0.0075
GO:0009628	response to abiotic stimulus	7	41	9.7e-05
GO:0009607	response to biotic stimulus	13	39	4.1e-12
GO:0006950	response to stress	46	103	2e-47
GO:0006952	defense response	16	59	3.4e-13
GO:0006979	response to oxidative stress	11	17	2.4e-14
GO:0042221	response to chemical stimulus	27	133	3e-18
GO:0010033	response to organic substance	8	106	0.0075
	molecular function
Molecular transducer activity
GO:0004871	signal transducer activity	13	32	2e-13
Transporter activity
substrate-specific transporter activity
GO:0022891	substrate-specific transmembrane transporter activity	14	79	4.9e-09
GO:0015075	ion transmembrane transporter activity	9	68	5.2e-05
GO:0008324	cation transmembrane transporter activity	5	62	0.04
transmembrane transporter activity
GO:0016820	hydrolase activity, acting on acid anhydrides, catalyzing transmembrane movement of substances	5	17	9.3e-05
GO:0042626	ATPase activity, coupled to transmembrane movement of substances	5	17	9.3e-05
active transmembrane transporter activity
GO:0015291	secondary active transmembrane transporter activity	7	24	2.2e-06
GO:0015399	primary active transmembrane transporter activity	5	25	0.00064
GO:0015405	P-P-bond-hydrolysis-driven transmembrane transporter activity	5	25	0.00064
Antioxidant activity
GO:0004601	peroxidase activity	8	68	0.00036
Transcription regulator activity
GO:0003700	transcription factor activity	26	116	9e-19
Catalytic activity
oxidoreductase activity
GO:0004497	monooxygenase activity	21	47	2.4e-22
GO:0051213	dioxygenase activity	7	7	1.1e-11
GO:0016702	oxidoreductase activity, acting on single donors with incorporation of molecular oxygen, incorporation of two atoms of oxygen	7	7	1.1e-11
GO:0016701	oxidoreductase activity, acting on single donors with incorporation of molecular oxygen	7	7	1.1e-11
GO:0016667	oxidoreductase activity, acting on sulfur group of donors	8	10	1e-11
GO:0015036	disulfide oxidoreductase activity	7	10	1.2e-09
GO:0016684	oxidoreductase activity, acting on peroxide as acceptor	8	68	0.00036
GO:0016614	oxidoreductase activity, acting on CH-OH group of donors	8	74	0.00063
GO:0016616	oxidoreductase activity, acting on the CH-OH group of donors, NAD or NADP as acceptor	8	72	0.00053
lyase activity
GO:0016830	carbon-carbon lyase activity	8	24	1e-07
GO:0016831	carboxy-lyase activity	5	18	0.00013
transferase activity
GO:0016757	transferase activity, transferring glycosyl groups	24	31	1e-33
GO:0016758	transferase activity, transferring hexosyl groups	19	30	3.7e-24
GO:0016772	transferase activity, transferring phosphorus-containing groups	54	426	5.1e-25
GO:0016773	phosphotransferase activity, alcohol group as acceptor	47	244	6.3e-30
GO:0004672	protein kinase activity	42	235	1.4e-25
GO:0004674	protein serine/threonine kinase activity	36	204	6.7e-22
GO:0016301	kinase activity	51	261	1.1e-32
GO:0016765	transferase activity, transferring alkyl or aryl (other than methyl) groups	20	20	2.5e-33
hydrolase activity
GO:0016798	hydrolase activity, acting on glycosyl bonds	25	87	6.4e-21
GO:0004553	hydrolase activity, hydrolyzing O-glycosyl compounds	24	85	6.5e-20
GO:0004568	chitinase activity	9	21	1e-09
GO:0016788	hydrolase activity, acting on ester bonds	17	67	1.8e-13
GO:0042578	phosphoric ester hydrolase activity	8	18	7.4e-09
GO:0016791	phosphatase activity	6	16	2.9e-06
GO:0016817	hydrolase activity, acting on acid anhydrides	23	44	2.1e-26
GO:0016818	hydrolase activity, acting on acid anhydrides, in phosphorus-containing anhydrides	23	44	2.1e-26
GO:0016462	pyrophosphatase activity	23	44	2.1e-26
GO:0017111	nucleoside-triphosphatase activity	23	36	3.3e-29
GO:0016887	ATPase activity	12	31	3.9e-12
GO:0042623	ATPase activity, coupled	5	31	0.0018
GO:0043492	ATPase activity, coupled to movement of substances	5	17	9.3e-05
peptidase activity
GO:0070011	peptidase activity, acting on L-amino acid peptides	21	313	1.3e-05
GO:0004175	endopeptidase activity	14	225	0.0011
GO:0004190	aspartic-type endopeptidase activity	9	68	5.2e-05
GO:0070001	aspartic-type peptidase activity	9	68	5.2e-05
GO:0008237	metallopeptidase activity	6	71	0.015
ligase activity
GO:0016879	ligase activity, forming carbon-nitrogen bonds	10	26	3.5e-10
Binding
carbohydrate binding
GO:0005529	sugar binding	6	10	9.1e-08
nucleic acid binding
ion binding
GO:0043169	cation binding	126	175	6.5e-166
GO:0046872	metal ion binding	111	173	1.6e-137
GO:0046914	transition metal ion binding	80	132	9.8e-97
GO:0008270	zinc ion binding	30	89	3.6e-27
GO:0005507	copper ion binding	6	19	9e-06
GO:0005509	calcium ion binding	20	39	7.8e-23
nucleoside binding
GO:0001883	purine nucleoside binding	79	467	6.4e-45
GO:0030554	adenyl nucleotide binding	79	467	6.4e-45
GO:0032559	adenyl ribonucleotide binding	72	465	1.7e-38
GO:0005524	ATP binding	72	465	1.7e-38
nucleotide binding
GO:0017076	purine nucleotide binding	80	500	1.2e-43
GO:0032555	purine ribonucleotide binding	73	498	2e-37
GO:0032553	ribonucleotide binding	73	498	2e-37
Enzyme regulator activity
GO:0004857	enzyme inhibitor activity	9	41	7.1e-07
GO:0030414	peptidase inhibitor activity	8	39	5.9e-06
GO:0004866	endopeptidase inhibitor activity	8	39	5.9e-06
GO:0004867	serine-type endopeptidase inhibitor activity	6	37	0.00048
	cellular component
Macromolecular complex
GO:0043234	protein complex	16	133	2.5e-07
Cell
GO:0044425	membrane part	37	88	8e-37
GO:0044446	intracellular organelle part	9	126	0.013
GO:0005773	vacuole	5	5	7.4e-08
GO:0009507	chloroplast	7	8	2.9e-10
GO:0005886	plasma membrane	12	18	2.6e-15
GO:0005634	nucleus	56	337	1.7e-31
