# Supplementary material for: Autotoxicity mechanism of Oryza sativa: transcriptome response in rice roots exposed to ferulic acid
Source: BMC Genomics. 2013 May 25;14:351. doi: 10.1186/1471-2164-14-351 (PMC4008027; doi:10.1186/1471-2164-14-351)
Supplement: Additional file 7: Table S3 — Expression profiles of cell wall-related genes induced by 50 ppm ferulic acid. [file 1471-2164-14-351-S7.xlsx]

## Sheet: Table S3
Table S3. Ferulic acid-responsive transcripts related to cell wall
		Short exposures		Long exposures
Functional categories	In genome	Increased	Decreased	Increased	Decreased
Cell wall gene families	639	16	14	1	4
1 Monosaccharide activation and interconversion
1.1 Sugar 1-kinases (S1K)	3	0	0	0	0
1.2 Nucleotide-sugar pyrophosphorylases
1.2.1 GDP-mannose pyrophosphorylase (GMP)	10	0	0	0	0
1.2.2 UDP-glucose pyrophosphorylases (UGP)	3	0	0	0	0
1.3 Nucleotide-sugar interconversion enzymes
1.3.1 NAD dependent epimerase/dehydratase superfamily (NSI)	24	0	0	0	0
1.3.2 Nucleotide sugar dehydrogenase superfamily (UGD)	5	0	0	0	0
2 Polysaccharide synthesis
2.1 Cellulose and Galactomannan
2.1.1 Cellulose and beta-mannan synthase-like (CSL)	44	0	1	0	0
2.2 Hemicellulose
2.2.1 Reversibly glycosylated polypeptides (RGP)	3	0	0	0	0
2.2.2 Xyloglucan galactosyltransferases (XGT)	37	0	3	0	0
2.2.3 Xyloglucan fucosyltransferase (XFT)	20	0	1	0	1
2.2.4 Xyloglucan xylosyltransferases and galactomannan galactosyltransferases (XXT)	7	0	0	0	0
2.3 Callose
2.3.1 Glucan synthase-like (GSL)	11	0	0	0	0
2.4 Other glycosyl transferases
2.4.1 Glycosyl transferases (pectin bios.) (GT8)	30	0	2	0	0
3 Reassembly
3.1 Cell Expansion
3.1.1 Expansins (EXP)	56	2	0	0	0
3.1.2 Yieldins (GH18)	33	3	0	0	0
3.2 Hemicellulose reassembly
3.2.1 Xyloglucan endotransglycosylases/hydrolases (XTH)	31	2	1	0	1
3.3 Glycoside hydrolases
3.3.1 Beta-galactosidases (BGAL)	14	1	0	0	0
3.3.2 Glycoside hydrolases 9 (GH9)	24	0	0	0	0
3.3.3 Glycoside hydrolases 17 (GH17)	64	4	0	0	0
3.3.4 Polygalacturonases (GH28)	45	1	4	0	0
3.3.5 Glycoside Hydrolase Family 10 (GH10)	12	0	0	0	0
3.3.6 Glycoside Hydrolase Family 43 (GH43)	2	0	0	0	0
3.3.7 Glycoside Hydrolase Family 51 (GH51)	8	0	0	0	0
3.4 Lyases
3.4.1 Pectate and pectin lyases (PL1)	12	0	1	0	1
3.4.2 Rhamnogalacturonan I lyases (PL4)	4	0	0	0	0
3.5 Esterases
3.5.1 Pectin methyl esterases (PME)	41	1	1	1	0
3.5.2 Pectin acetylesterases (PAE)	10	1	0	0	0
3.5.3 Feruloyl esterases (FE)	2	0	0	0	0
4 Structural proteins
4.1 Hydroxyproline-rich glycoproteins (HRGP)	2	0	0	0	0
4.2 Leucine-rich repeat extensins (LRX)	14	0	0	0	0
4.3 Proline-rich proteins (PRP)	11	0	0	0	0
4.4 Glycine-rich proteins (GRP)
4.5 Arabinogalactan proteins (AGP)	23	0	0	0	1
5 Glycoprotein glycosyltransferases
5.1 Glycoprotein fucosyltransferases (GFT)	4	0	0	0	0
5.2 Glycosyl transferases 21A (GT31a)	22	1	0	0	0
5.3 Glycosyl transferases 31B (GT31b)	8	0	0	0	0

## Sheet: Monosaccharide
Monosaccharide activation and interconversion
		Short exposures							Long exposures
					log2[Fold change (treatment/control)]							log2[Fold change (treatment/control)]
TIGR Locus ID	RAB-DB Locus ID	FDR	P Value	Fold change	1	2	3	mean (N=3)	FDR	P Value	Fold change	1	2	3	mean (N=3)	Description
Family: Sugar 1-kinases (S1K)
LOC_Os02g04840	Os02g0141300	0.180583	0.11942	-1.66075	-0.88713	-0.190953	-1.11743	-0.731838	0.25235	0.160075	-1.11697	-0.259758	-0.0177225	-0.201289	-0.15959	GHMP kinase family protein.
LOC_Os03g13690
LOC_Os06g48940	Os06g0702500	0.165265	0.105028	1.26336	0.187617	0.252095	0.572096	0.337269		0.0287537	-1.10097	-0.0926084	-0.173573	-0.150143	-0.138775	GHMP kinase family protein.
GDP-mannose pyrophosphorylase (GMP)
LOC_Os01g62840	Os01g0847200	0.102011	0.0475787	1.19758	0.14385	0.302282	0.334217	0.260117	0.387465	0.291996	-1.09818	-0.0373316	-0.0423231	-0.325688	-0.135114	Mannose-1-phosphate guanyltransferase (EC 2.7.7.13) (ATP-mannose-1- phosphate guanylyltransferase) (GDP-mannose pyrophosphorylase) (NDP- hexose pyrophosphorylase).
LOC_Os02g56740	Os02g0812400	0.083317	0.0321431	-1.39651	-0.427794	-0.654877	-0.362817	-0.481829	0.720951	0.652714	-1.02397	0.0318222	-0.164674	0.0303289	-0.0341743	Nucleotidyl transferase domain containing protein.
LOC_Os03g11050	Os03g0208900	0.0762031	0.0259291	-1.19863	-0.308621	-0.299858	-0.175676	-0.261385	0.103564	0.0260795	-1.24833	-0.421626	-0.293454	-0.244904	-0.319995	Nucleotidyl transferase domain containing protein.
LOC_Os03g16150	Os03g0268400	0.575556	0.51647	1.00647	0.0324248	-0.00722603	0.00271597	0.00930492	0.228264	0.136908	1.12611	0.10833	0.312853	0.0928441	0.171342	Mannose-1-phosphate guanyltransferase (EC 2.7.7.13) (ATP-mannose-1- phosphate guanylyltransferase) (GDP-mannose pyrophosphorylase) (NDP- hexose pyrophosphorylase).
LOC_Os03g52460	Os03g0735000		0.0487604	-1.65014	-0.702581	-0.446143	-1.01903	-0.722585		0.465228	-1.11237	-0.0582442	0.0842822	-0.486963	-0.153642	ADP-glucose pyrophosphorylase large subunit (EC 2.7.7.27).
LOC_Os05g50380	Os05g0580000	0.0447391	0.00295439	2.01958	1.11849	0.930617	0.993058	1.01405	0.121202	0.0417686	-1.26396	-0.276752	-0.480138	-0.256965	-0.337951	Glucose-1-phosphate adenylyltransferase large subunit 1, chloroplast precursor (EC 2.7.7.27) (ADP-glucose synthase) (ADP-glucose pyrophosphorylase) (AGPASE S) (Alpha-D-glucose-1-phosphate adenyl transferase) (BEPL).
LOC_Os07g13980	Os07g0243200	0.670206	0.617351	1.03575	-0.0203319	0.22286	-0.0504833	0.0506817	0.238435	0.147019	-1.20456	-0.141057	-0.50049	-0.163982	-0.268509	ADP-glucose pyrophosphorylase (EC 2.7.7.27) (Fragment).
LOC_Os08g13930	Os08g0237200	0.693004	0.642984	1.03014	-0.0295315	0.201139	-0.0431014	0.0428352	0.129463	0.0487746	-1.243	-0.205163	-0.286414	-0.449906	-0.313828	Mannose-1-phosphate guanyltransferase (EC 2.7.7.13) (ATP-mannose-1- phosphate guanylyltransferase) (GDP-mannose pyrophosphorylase) (NDP- hexose pyrophosphorylase).
LOC_Os08g25730
LOC_Os09g12660	Os09g0298200	0.0789137	0.0283495	-1.24235	-0.231366	-0.414733	-0.293122	-0.313074	0.810453	0.757844	-1.0273	-0.179308	-0.115461	0.178203	-0.0388555	ADP-glucose pyrophosphorylase small subunit.
UDP-glucose pyrophosphorylases (UGP)
LOC_Os01g15910	Os01g0264100		0.560571	-1.17175	-0.691434	-0.406059	0.411514	-0.228659		0.273144	-1.33006	-0.2966	-0.934625	-0.00325724	-0.411494	UTP--glucose-1-phosphate uridylyltransferase (EC 2.7.7.9) (UDP-glucose pyrophosphorylase) (UDPGP) (UGPase).
LOC_Os02g02560	Os02g0117700	0.0440397	0.00263776	-1.35889	-0.481841	-0.402971	-0.442472	-0.442428	0.0887493	0.0122648	-1.64441	-0.615514	-0.661419	-0.875785	-0.717572	UTP--glucose-1-phosphate uridylyltransferase (EC 2.7.7.9) (UDP-glucose pyrophosphorylase) (UDPGP) (UGPase).
LOC_Os09g38030	Os09g0553200	0.0655823	0.0173638	-1.26943	-0.423402	-0.34492	-0.264218	-0.34418	0.109812	0.0316672	-1.30518	-0.506177	-0.263514	-0.383063	-0.384251	UTP--glucose-1-phosphate uridylyltransferase (EC 2.7.7.9) (UDP-glucose pyrophosphorylase) (UDPGP) (UGPase).
NAD dependent epimerase/dehydratase superfamily (NSI)
LOC_Os01g62020	Os01g0837300	0.0501822	0.00638742	-1.57988	-0.674895	-0.561428	-0.743112	-0.659812	0.561789	0.473991	1.03046	0.017091	-0.0262757	0.139035	0.0432835	UDP-glucuronic acid decarboxylase.
LOC_Os01g73790	Os01g0969100	0.110266	0.0550815	-1.30407	-0.239368	-0.559372	-0.350314	-0.383018	0.0877849	0.0115446	-1.29909	-0.428802	-0.407075	-0.296639	-0.377505	Conserved hypothetical protein.
LOC_Os02g54890	Os02g0791500	0.217637	0.154802	-1.14651	-0.0967026	-0.37304	-0.122011	-0.197251	0.332246	0.237396	1.06244	0.0298375	0.192019	0.0402737	0.0873769	Nucleotide sugar epimerase-like protein (UDP-D-glucuronate 4- epimerase) (EC 5.1.3.6).
LOC_Os03g14540	Os03g0249500	0.242237	0.178334	1.21012	0.484909	0.0231428	0.317414	0.275155	0.215752	0.124691	-1.23001	-0.484233	-0.0833611	-0.328429	-0.298674	Nucleotide sugar epimerase-like protein (UDP-D-glucuronate 4- epimerase) (EC 5.1.3.6).
LOC_Os03g16980	Os03g0278000	0.0533769	0.00829733	-1.53797	-0.628543	-0.518888	-0.715649	-0.621027	0.0822548	0.00694638	-1.8742	-1.02234	-0.763435	-0.933047	-0.906275	UDP-glucuronic acid decarboxylase.
LOC_Os03g17000	Os03g0278200	0.0913501	0.0384431	-1.2466	-0.308206	-0.433787	-0.211987	-0.317993	0.0942225	0.0186036	-1.17583	-0.297146	-0.212615	-0.191277	-0.233679	NAD-dependent epimerase/dehydratase family protein.
LOC_Os03g17230	Os03g0280800	0.0869883	0.0349463	-1.11533	-0.180094	-0.0975909	-0.194723	-0.157469		0.163186	-1.22978	-0.403937	-0.46658	-0.0246836	-0.2984	UDP-glucuronic acid decarboxylase.
LOC_Os04g52730	Os04g0618200	0.0467069	0.0041087	1.59107	0.650884	0.752311	0.606799	0.669998	0.0853038	0.00927719	-1.25395	-0.294387	-0.295243	-0.389813	-0.326481	NAD-dependent epimerase/dehydratase family protein.
LOC_Os05g29990	Os05g0363200	0.111761	0.0564589	-1.07804	-0.0564633	-0.146591	-0.122168	-0.108407	0.153486	0.0696169	-1.1206	-0.241082	-0.0827427	-0.169006	-0.164277	UDP-glucuronic acid decarboxylase.
LOC_Os05g51670	Os05g0595100	0.068816	0.0201922	1.49485	0.552701	0.736671	0.45064	0.580004	0.103836	0.0262449	-1.1362	-0.161024	-0.147055	-0.244574	-0.184218	UDP-glucose 4-epimerase.
LOC_Os06g04620	Os06g0137700	0.0653742	0.01716	-1.44089	-0.41303	-0.654186	-0.51366	-0.526958	0.172851	0.0859679	-1.2717	-0.558206	-0.285615	-0.196441	-0.346754	GDP-mannose 4,6 dehydratase 1 (EC 4.2.1.47) (GDP-D-mannose dehydratase 1) (GMD 1).
LOC_Os06g08810	Os06g0187200	0.903916	0.883397	1.01343	-0.115948	-0.0762753	0.249967	0.0192478	0.277255	0.183459	1.17703	0.468995	0.139328	0.097126	0.23515	Nucleotide sugar epimerase-like protein (UDP-D-glucuronate 4- epimerase) (EC 5.1.3.6).
LOC_Os06g44260	Os06g0652300	0.11209	0.0568066	1.31194	0.509731	0.467265	0.198118	0.391705	0.0837044	0.0085	1.50763	0.701868	0.544881	0.530108	0.592285	GDP-4-keto-6-deoxy-D-mannose-3, 5-epimerase-4-reductase (GER1); 21556- 22494.
LOC_Os06g44270	Os06g0652400	0.0796713	0.0289446	-1.23981	-0.324284	-0.395661	-0.210425	-0.310123	0.125041	0.0449189	-1.2487	-0.459827	-0.266576	-0.234862	-0.320422	GDP-4-keto-6-deoxy-D-mannose-3, 5-epimerase-4-reductase (GER1); 21556- 22494.
LOC_Os07g04690	Os07g0139400	0.0811836	0.0302089	1.54418	0.413154	0.78886	0.678513	0.626842	0.081611	0.0053804	1.22594	0.301745	0.253091	0.326823	0.293886	NAD-dependent epimerase/dehydratase family protein.
LOC_Os07g47700	Os07g0674100	0.0588639	0.0119876	1.07807	0.129876	0.107038	0.0884408	0.108452	0.0910098	0.0153682	1.20008	0.221496	0.328305	0.239602	0.263134	UDP-glucuronic acid decarboxylase.
LOC_Os08g03570	Os08g0129700	0.0466927	0.00403747	-1.27168	-0.364441	-0.372946	-0.302808	-0.346731	0.08121	0.0031939	-1.27718	-0.382456	-0.314825	-0.361597	-0.352959	NAD-dependent epimerase/dehydratase family protein.
LOC_Os08g28730	Os08g0374800	0.0481918	0.0053906	-1.6765	-0.842104	-0.742444	-0.651809	-0.745452	0.123947	0.0441076	-1.23634	-0.35565	-0.174404	-0.388173	-0.306076	UDP-galactose 4-epimerase-like protein.
LOC_Os08g41440	Os08g0526100	0.0538056	0.00845378	1.70818	0.819482	0.86586	0.632034	0.772459	0.105137	0.0275492	1.2779	0.435476	0.388945	0.236888	0.35377	Nucleotide sugar epimerase family protein.
LOC_Os09g15420	Os09g0323000	0.0783581	0.0278723	1.28441	0.239836	0.44037	0.403112	0.361106	0.0975213	0.0213629	-1.40354	-0.582266	-0.345929	-0.539025	-0.489073	UDP-glucose 4-epimerase (EC 5.1.3.2) (Galactowaldenase) (UDP-galactose 4-epimerase).
LOC_Os09g32670	Os09g0504000	0.0876193	0.0353818	-1.42449	-0.681254	-0.510589	-0.339509	-0.51045	0.548249	0.459068	1.03183	-0.0281734	0.13997	0.0238242	0.0452069	Nucleotide sugar epimerase-like protein (UDP-D-glucuronate 4- epimerase) (EC 5.1.3.6).
LOC_Os09g35800	Os09g0526700		0.467189	-1.25423	-0.700934	-0.686675	0.407191	-0.326806		0.0884479	-1.99546	-1.44767	-0.383048	-1.15945	-0.996723	UDP-Glucose 4-epimerase (EC 5.1.3.2).
LOC_Os10g28200	Os10g0417600	0.0761187	0.0258563	-1.20021	-0.210979	-0.229934	-0.348946	-0.263286	0.0927427	0.017191	-1.52906	-0.668688	-0.452293	-0.716965	-0.612648	NAD-dependent epimerase/dehydratase family protein.
LOC_Os11g37890	Os11g0591100	0.162166	0.102202	-1.27577	-0.595025	-0.235452	-0.223623	-0.351367	0.116643	0.0375303	-1.24604	-0.320023	-0.206438	-0.425575	-0.317345	NAD-dependent epimerase/dehydratase family protein.
Nucleotide sugar dehydrogenase superfamily (UGD)
LOC_Os03g05360	Os03g0147150
LOC_Os03g31210	Os03g0425600		0.491179	-1.4194	-1.63279	-0.319366	0.436319	-0.505278		0.143022	1.96552	1.33094	1.44536	0.148429	0.974911	UDP-glucose dehydrogenase.
LOC_Os03g40720	Os03g0604200		0.545624	-1.16406	-0.602898	-0.435308	0.380725	-0.21916		0.0951293	-1.48721	-0.303197	-0.940579	-0.474063	-0.572613	UDP-glucose dehydrogenase.
LOC_Os03g55070	Os03g0757900	0.0793622	0.0287162	1.20424	0.199656	0.247994	0.356711	0.26812	0.325469	0.230414	-1.07245	-0.181713	0.014452	-0.135484	-0.100915	UDP-glucose 6-dehydrogenase (EC 1.1.1.22) (UDP-Glc dehydrogenase) (UDP-GlcDH) (UDPGDH).
LOC_Os12g25690	Os12g0443500	0.0457763	0.00349298	-1.62008	-0.760666	-0.7082	-0.619337	-0.696068	0.121921	0.0424481	-1.31229	-0.47126	-0.225232	-0.479757	-0.392083	UDP-glucose 6-dehydrogenase (EC 1.1.1.22) (UDP-Glc dehydrogenase) (UDP-GlcDH) (UDPGDH).

## Sheet:  Polysaccharide
Polysaccharide synthesis
		Short exposures							Long exposures
					log2[Fold change (treatment/control)]							log2[Fold change (treatment/control)]
TIGR Locus ID	RAB-DB Locus ID	FDR	P Value	Fold change	1	2	3	mean (N=3)	FDR	P Value	Fold change	1	2	3	mean (N=3)	Description
Cellulose and beta-mannan synthase-like (CSL)
LOC_Os01g54620	Os01g0750300	0.106428	0.0516179	-1.39262	-0.665876	-0.492226	-0.275311	-0.477805	0.58855	0.503455	1.07035	-0.0385666	0.339891	-0.00706573	0.0980864	Cellulose synthase CesA-2 (Fragment).
LOC_Os01g56130	Os01g0766900	0.0371146	0.000244	-1.94762	-0.934713	-0.986585	-0.963837	-0.961712	0.0821815	0.00648282	-1.5889	-0.742432	-0.562912	-0.698736	-0.668027	CSLC7 (Fragment).
LOC_Os02g09930	Os02g0192500	0.0779095	0.02744	-1.38528	-0.480586	-0.602436	-0.32752	-0.470181	0.142909	0.0601969	-1.15562	-0.249869	-0.273858	-0.102263	-0.208664	Beta-1,4-mannan synthase.
LOC_Os02g49330
LOC_Os03g07350	Os03g0169500		0.607523	-1.14181	-0.650426	-0.34054	0.416994	-0.191324		0.100789	-1.47792	-0.282991	-0.935679	-0.472039	-0.563569	Glycosyl transferase, family 2 domain containing protein.
LOC_Os03g26050
LOC_Os03g56060	Os03g0770800	0.0590661	0.0122183	-1.49702	-0.601208	-0.683791	-0.461285	-0.582094	0.424064	0.329414	1.01788	0.0602884	0.0253743	-0.0089769	0.0255619	CSLC9.
LOC_Os03g59340	Os03g0808100	0.381286	0.31561	-1.29784	-0.681016	0.189987	-0.6373	-0.376109	0.414559	0.319311	-1.13332	0.0836144	-0.247067	-0.378224	-0.180559	Cellulose synthase-5.
LOC_Os03g62090	Os03g0837100	0.102658	0.0481149	-1.28789	-0.446125	-0.45008	-0.198839	-0.365015	0.255005	0.162468	-1.04834	-0.120539	-0.0119048	-0.0718679	-0.0681038	Cellulose synthase-7.
LOC_Os04g35020	Os04g0429500	0.062973	0.0153697	1.2393	0.32614	0.235529	0.366895	0.309521	0.0900589	0.0141055	1.59749	0.828828	0.645996	0.55259	0.675805	Cellulose synthase-like H2.
LOC_Os05g08370	Os05g0176100	0.0475509	0.00503532	-1.70544	-0.794693	-0.850477	-0.665265	-0.770145	0.143248	0.0605489	-1.40036	-0.601788	-0.235417	-0.620181	-0.485796	Cellulose synthase-1.
LOC_Os05g43530	Os05g0510800	0.0503096	0.0064411	-1.65964	-0.755221	-0.818585	-0.618807	-0.730871	0.0959855	0.0200448	-1.31065	-0.400802	-0.288279	-0.48177	-0.390283	Hypothetical protein.
LOC_Os06g02180	Os06g0111800	0.0684856	0.0198996	1.22381	0.341812	0.32375	0.208575	0.291379	0.584828	0.499181	1.04596	0.0186147	0.219193	-0.0433207	0.0648289	CSLD2 (Fragment).
LOC_Os06g12460	Os06g0230100		0.982427	1.00846	-0.586789	-0.357411	0.980646	0.0121486		0.307214	1.51247	-0.231946	1.26403	0.758655	0.596911	Glycosyl transferase, family 2 domain containing protein.
LOC_Os06g22980	Os06g0336500		0.417644	-1.22562	-0.714052	-0.428476	0.261979	-0.293517		0.0989673	-1.50907	-0.293075	-0.977923	-0.509968	-0.593655	CSLD2 (Fragment).
LOC_Os06g39970	Os06g0601600
LOC_Os06g42020	Os06g0625700	0.0894743	0.0370472	1.48076	0.425072	0.787844	0.486087	0.566334	0.163264	0.0778957	-1.27527	-0.153213	-0.392809	-0.506371	-0.350798	Glycosyl transferase, family 2 domain containing protein.
LOC_Os07g03260	Os07g0124750
LOC_Os07g10770	Os07g0208500	0.0443318	0.00275017	-1.85293	-0.965519	-0.899504	-0.80441	-0.889811	0.0948217	0.0190106	-1.73463	-0.981666	-0.597051	-0.805168	-0.794628	Cellulose synthase-4.
LOC_Os07g14850	Os07g0252400	0.0879536	0.0356841	-1.4231	-0.502734	-0.683274	-0.341113	-0.509041	0.089646	0.0132879	-1.42784	-0.551815	-0.396579	-0.59312	-0.513838	Cellulose synthase-8.
LOC_Os07g24190	Os07g0424400	0.0597555	0.0127073	-1.6899	-0.858971	-0.826163	-0.585682	-0.756939	0.08121	0.00355457	-1.44169	-0.585435	-0.476756	-0.521096	-0.527762	Cellulose synthase-7.
LOC_Os07g36610	Os07g0551600
LOC_Os07g36630	Os07g0551700	0.0561924	0.0102707	-3.25593	-1.36943	-1.78456	-1.95521	-1.70307	0.736422	0.670431	-1.14111	-0.793667	0.527776	-0.305438	-0.190443	Cellulose synthase family protein.
LOC_Os07g36690	Os07g0552800		0.00491031	3.95388	1.83346	1.85436	2.26199	1.98327		0.0676576	-1.41913	-0.688192	-0.233503	-0.593321	-0.505005	Cellulose synthase family protein.
LOC_Os07g36700	Os07g0553000	0.0471072	0.00467258	1.648	0.655941	0.817798	0.688398	0.720712	0.082206	0.00653237	1.56455	0.741344	0.635345	0.560553	0.645747	(No Hit)
LOC_Os07g36740	Os07g0553300		0.0700161	1.81121	0.816593	1.29052	0.463747	0.856953		0.0188652	1.93742	1.19259	0.936782	0.73305	0.95414	Cellulose synthase family protein.
LOC_Os07g36750	Os07g0553400		0.587664	-1.16389	-0.712099	-0.383019	0.438271	-0.218949		0.087302	-1.49399	-0.325985	-0.935515	-0.476024	-0.579175	Cellulose synthase family protein.
LOC_Os07g43710	Os07g0630900	0.0660547	0.017786	-1.5274	-0.77605	-0.536119	-0.521057	-0.611075	0.0887794	0.0124063	-1.32275	-0.468307	-0.316117	-0.426209	-0.403545	CSLA7 (Fragment).
LOC_Os08g06380	Os08g0160500	0.0613538	0.0140549	-2.00938	-0.960953	-1.23478	-0.82451	-1.00675	0.117383	0.038121	-1.28059	-0.481711	-0.233234	-0.35547	-0.356805	CSLF6 (Fragment).
LOC_Os08g15420	Os08g0253800	0.367345	0.301957	-1.18489	0.0883294	-0.517799	-0.304779	-0.244749	0.726516	0.658947	1.02647	0.00581452	-0.0705701	0.177819	0.0376879	Glycosyl transferase, family 2 domain containing protein.
LOC_Os08g25710	Os08g0345500		0.0126057	2.02075	0.784818	1.13104	1.12881	1.01489		0.146303	1.63863	1.19142	0.806691	0.139367	0.712493	(No Hit)
LOC_Os08g33740	Os08g0434500	0.0528742	0.00797741	-1.52855	-0.679235	-0.654148	-0.50311	-0.612164	0.0967831	0.0207473	-1.21442	-0.362278	-0.24012	-0.238395	-0.280264	Cellulose synthase-like A3.
LOC_Os09g25490	Os09g0422500	0.0470811	0.00459156	-2.07691	-1.10848	-0.912395	-1.14245	-1.05444	0.27717	0.183372	-1.19786	-0.341876	-0.00560426	-0.433894	-0.260458	Cellulose synthase.
LOC_Os09g25900	Os09g0428000	0.0593065	0.0123775	-1.39038	-0.576698	-0.39538	-0.454366	-0.475481	0.165908	0.08026	-1.12823	-0.272557	-0.0931759	-0.156438	-0.174057	Glycosyl transferase, family 2 domain containing protein.
LOC_Os09g26770	Os09g0439100	0.2776	0.212989	-1.1522	-0.14946	-0.422249	-0.0414829	-0.204397	0.109696	0.0315066	1.2722	0.258527	0.313928	0.469507	0.34732	Cellulose synthase-like A4.
LOC_Os09g30120	Os09g0478100	0.058194	0.0114966	-1.10714	-0.120936	-0.143851	-0.175706	-0.146831	0.194993	0.105599	-1.17681	-0.104995	-0.389495	-0.210145	-0.234878	Cellulose synthase family protein.
LOC_Os09g30130	Os09g0478300	0.0561176	0.0101746	-1.78864	-0.66957	-0.905695	-0.941315	-0.83886	0.622185	0.541591	-1.11013	-0.556358	-0.0163402	0.120524	-0.150725	(No Hit)
LOC_Os09g39920	Os09g0572500		0.475587	-1.20033	-0.694525	-0.415386	0.319601	-0.263437		0.0965269	-1.4788	-0.301592	-0.931964	-0.459721	-0.564426	Cellulose synthase-like A1 (Putative cellulose synthase-like protein OsCslA9).
LOC_Os10g20090	Os10g0341700	0.0599654	0.0128402	-1.19688	-0.317659	-0.239245	-0.220926	-0.259277	0.743307	0.678303	-1.01481	-0.0266762	0.0578384	-0.0947991	-0.0212123	Cellulose synthase family protein.
LOC_Os10g20260	Os10g0343400		0.534889	-1.18213	-0.608269	-0.522367	0.406463	-0.241391		0.439793	-1.31586	-1.10856	-0.405135	0.325673	-0.396007	CSLD2 (Fragment).
LOC_Os10g26630	Os10g0406400	0.613135	0.556516	1.03383	-0.00633425	-0.0339222	0.184236	0.0479931	0.603652	0.520465	-1.02076	0.0301542	-0.101189	-0.0179168	-0.0296504	CSLA2 (Fragment).
LOC_Os10g32980	Os10g0467800	0.0658479	0.017604	-1.27521	-0.382491	-0.41178	-0.257945	-0.350739	0.471701	0.378946	1.05977	-0.0213499	0.228347	0.044258	0.0837516	Cellulose synthase.
LOC_Os10g42750	Os10g0578200	0.111552	0.0562171	-1.46566	-0.74771	-0.618161	-0.288786	-0.551552	0.0948013	0.0189957	-1.94126	-0.938736	-0.734896	-1.19735	-0.956995	Cellulose synthase-9.
LOC_Os12g36890	Os12g0555600	0.53131	0.469127	1.04306	0.193899	-0.035079	0.0236664	0.0608288	0.08121	0.00337741	1.29593	0.370541	0.33808	0.413325	0.373982	CSLD4 (Fragment).
Reversibly glycosylated polypeptides (RGP)
LOC_Os03g40270	Os03g0599800	0.0785554	0.0280394	1.31939	0.291744	0.381348	0.526525	0.399872	0.146568	0.0635049	1.15663	0.1031	0.289988	0.236678	0.209922	Alpha-1,4-glucan-protein synthase [UDP-forming] 1 (EC 2.4.1.112) (UDP- glucose:protein transglucosylase 1) (UPTG 1).
LOC_Os04g56520	Os04g0660400	0.0433958	0.00226481	-1.22009	-0.30926	-0.289611	-0.262087	-0.286986	0.0813371	0.00449422	-1.27418	-0.310411	-0.346595	-0.391704	-0.34957	Amylogenin.
LOC_Os07g41360	Os07g0604800	0.0668764	0.0185365	-1.09239	-0.102688	-0.118236	-0.161523	-0.127482	0.133271	0.0519305	-1.12423	-0.220642	-0.0900459	-0.196132	-0.16894	Alpha-1,4-glucan-protein synthase [UDP-forming] 1 (EC 2.4.1.112) (UDP- glucose:protein transglucosylase 1) (UPTG 1).
Xyloglucan galactosyltransferases (XGT)
LOC_Os01g01780	Os01g0107700	0.0475904	0.0050743	-1.48161	-0.486102	-0.610076	-0.605326	-0.567168	0.141268	0.0588403	-1.26729	-0.314941	-0.50365	-0.206658	-0.34175	LIMONENE cyclase like protein.
LOC_Os01g45350	Os01g0640600		0.527522	-1.16705	-0.644467	-0.366912	0.342792	-0.222862		0.110057	-2.00924	-0.86604	-1.69693	-0.456978	-1.00665	LIMONENE cyclase like protein.
LOC_Os01g59630	Os01g0811400	0.0607339	0.0133756	-1.52949	-0.471099	-0.667419	-0.70064	-0.613053	0.12398	0.0441573	-1.15758	-0.270344	-0.120767	-0.242234	-0.211115	Exostosin-like family protein.
LOC_Os01g69220	Os01g0921300	0.0457821	0.00353733	-1.57219	-0.714091	-0.580568	-0.663666	-0.652775	0.279353	0.185613	-1.11077	-0.263944	-0.0057916	-0.184959	-0.151565	Exostosin-like family protein.
LOC_Os01g70180	Os01g0926400	0.0894472	0.0370268	-1.47607	-0.522452	-0.770999	-0.391827	-0.561759	0.511495	0.42011	1.0369	0.0120543	0.155309	-0.0105439	0.0522731	Pectin-glucuronyltransferase.
LOC_Os01g70190	Os01g0926600	0.0896397	0.037206	-1.16208	-0.282224	-0.135676	-0.232219	-0.216706	0.247786	0.155669	-1.17972	-0.333395	-0.0248833	-0.357058	-0.238445	Pectin-glucuronyltransferase.
LOC_Os01g70200	Os01g0926700	0.0564417	0.0104218	-1.47574	-0.634616	-0.602271	-0.447418	-0.561435	0.192922	0.103738	-1.08329	-0.114219	-0.0460701	-0.185955	-0.115415	Pectin-glucuronyltransferase.
LOC_Os02g09430	Os02g0187200	0.0637262	0.0159161	-1.34092	-0.316135	-0.489445	-0.464074	-0.423218	0.0890736	0.0127233	-1.28711	-0.433267	-0.369247	-0.289884	-0.364132	Exostosin-like family protein.
LOC_Os02g32110	Os02g0520750
LOC_Os02g39960	Os02g0613100
LOC_Os03g01760	Os03g0107900	0.213704	0.151148	-1.30761	-0.654612	-0.43573	-0.0704532	-0.386931	0.47195	0.379267	-1.04155	-0.123576	0.0451179	-0.0977578	-0.0587385	Exostosin-like family protein.
LOC_Os03g05060	Os03g0144300	0.0471072	0.00469071	-2.62766	-1.21496	-1.54276	-1.42362	-1.39378	0.152244	0.0683222	-1.47039	-0.549066	-0.294216	-0.825307	-0.556196	Exostosin-like family protein.
LOC_Os03g05070	Os03g0144500	0.0896026	0.0371703	-1.76893	-0.668744	-1.14918	-0.650708	-0.822877	0.0887493	0.0122598	1.32627	0.372761	0.351746	0.497612	0.407373	Xyloglucan galactosyltransferase.
LOC_Os03g05110	Os03g0144800	0.0862266	0.0343852	-1.30405	-0.380067	-0.510735	-0.258201	-0.383001	0.124566	0.0445404	-1.21175	-0.381153	-0.171519	-0.278618	-0.277097	Xyloglucan galactosyltransferase.
LOC_Os03g07820	Os03g0174300	0.0588639	0.0119831	-1.18632	-0.232085	-0.208219	-0.299179	-0.246494	0.108547	0.0306631	-1.28878	-0.401333	-0.457786	-0.238899	-0.366006	Exostosin-like family protein.
LOC_Os03g20850	Os03g0324700	0.0674389	0.0190664	-1.52841	-0.44727	-0.735582	-0.653239	-0.612031	0.08121	0.00405324	-1.22336	-0.322567	-0.291744	-0.258245	-0.290852	Exostosin-like family protein.
LOC_Os04g01930	Os04g0109900		0.278762	1.48209	1.32218	0.327508	0.0532226	0.567636		0.215726	1.4593	0.705455	-0.0445699	0.974947	0.545277	Exostosin-like family protein.
LOC_Os04g32670	Os04g0398600	0.0593065	0.0123657	1.66455	0.724228	0.597976	0.883191	0.735132	0.142354	0.0597495	1.1786	0.315312	0.27837	0.117556	0.237079	Pectin-glucuronyltransferase.
LOC_Os04g48480	Os04g0574100	0.0371146	0.000317	-2.04136	-1.00317	-1.02064	-1.06479	-1.02953	0.213594	0.122679	-1.1262	-0.21401	-0.0413867	-0.258984	-0.17146	Exostosin-like family protein.
LOC_Os04g57510	Os04g0670600	0.507172	0.444458	-1.13669	0.14037	-0.535821	-0.159073	-0.184841	0.235356	0.143913	-1.09954	-0.136939	-0.238095	-0.0356541	-0.136896	Exostosin-like family protein.
LOC_Os06g07890
LOC_Os06g07990
LOC_Os06g23420	Os06g0342000	0.0856803	0.0339872	-1.79733	-0.689335	-1.16593	-0.682312	-0.845859	0.131367	0.0503427	-1.49469	-0.734341	-0.69493	-0.310282	-0.579851	Exostosin-like family protein.
LOC_Os06g43160	Os06g0638300		0.233247	1.13245	0.157735	0.373338	0.00726326	0.179445	0.195834	0.106334	-1.34759	-0.695944	-0.428593	-0.166606	-0.430381	Retrotransposon gag protein family protein.
LOC_Os06g46690	Os06g0680900	0.0834817	0.032321	-2.63458	-1.17435	-1.9112	-1.10717	-1.39757	0.0780258	0.000596256	-1.20303	-0.256086	-0.278545	-0.2654	-0.266677	Exostosin-like family protein.
LOC_Os07g09050	Os07g0188700		0.432643	1.15723	0.0736294	0.634412	-0.0759974	0.210681	0.115387	0.0365216	1.6351	0.783397	0.905179	0.43956	0.709379	Exostosin-like family protein.
LOC_Os07g37960	Os07g0567000	0.0268564	5.33e-06	-2.00009	-0.995625	-1.00118	-1.00339	-1.00006	0.0780258	0.000588053	-1.26365	-0.342162	-0.321692	-0.34894	-0.337598	Exostosin-like family protein.
LOC_Os08g34020	Os08g0438600	0.0477999	0.00524338	-1.54428	-0.600552	-0.715682	-0.564558	-0.626931	0.328468	0.233617	-1.06059	-0.00540158	-0.0711742	-0.178028	-0.084868	Exostosin-like family protein.
LOC_Os10g10080	Os10g0180000	0.151915	0.0930056	1.05198	0.0815077	0.109825	0.0279684	0.0731004	0.321645	0.226579	-1.09513	-0.181978	0.0183401	-0.229684	-0.131107	NpGUT1 homolog.
LOC_Os10g32080	Os10g0458900		0.0520291	-3.06326	-1.36716	-2.36766	-1.11039	-1.61507		0.050062	1.20071	0.371831	0.15931	0.260524	0.263888	Exostosin-like family protein.
LOC_Os10g32110	Os10g0459300
LOC_Os10g32160	Os10g0459600		0.401575	-1.18935	-0.519419	-0.453068	0.22195	-0.250179		0.021277	-1.6834	-0.703773	-0.963647	-0.586707	-0.751376	Xyloglucan galactosyltransferase.
LOC_Os10g32170	Os10g0459700		0.110026	-1.69691	-0.467164	-1.31528	-0.506299	-0.762913	0.205714	0.115259	-1.14869	-0.348986	-0.124632	-0.126359	-0.199992	Xyloglucan galactosyltransferase.
LOC_Os11g03410	Os11g0128000	0.365169	0.299682	-1.11846	-0.335387	0.0595212	-0.208688	-0.161518	0.438401	0.344091	1.12162	0.134544	-0.0507289	0.412943	0.165586	Exostosin-like family protein.
LOC_Os12g03100	Os12g0124400	0.0710454	0.0218116	-1.29446	-0.389088	-0.459722	-0.268229	-0.372347	0.113791	0.0353026	-1.11356	-0.197652	-0.170528	-0.0973491	-0.155176	Exostosin-like family protein.
LOC_Os12g12290	Os12g0224400	0.0463716	0.00386171	-2.01823	-0.911359	-1.12875	-0.999168	-1.01309	0.087608	0.0113208	-1.15746	-0.224311	-0.241749	-0.166815	-0.210958	(No Hit)
LOC_Os12g38450	Os12g0572700		0.245195	1.43515	1.0488	0.571988	-0.0571828	0.521202		0.0616338	1.75029	0.733204	0.486198	1.20337	0.807591	(No Hit)
Xyloglucan fucosyltransferase (XFT)
LOC_Os02g17530
LOC_Os02g17600	Os02g0276001
LOC_Os02g25630	Os02g0453400
LOC_Os02g52560	Os02g0763200	0.0783581	0.027849	1.10011	0.0988635	0.179915	0.134149	0.137643	0.744238	0.679588	-1.02887	-0.034379	0.104158	-0.192957	-0.0410592	Galactoside 2-alpha-L-fucosyltransferase (EC 2.4.1.69) (Xyloglucan alpha-(1,2)-fucosyltransferase) (AtFUT1).
LOC_Os02g52590	Os02g0763800		0.376837	-1.24393	-0.332396	-0.789967	0.177644	-0.314906		0.806271	-1.04139	0.0782419	0.216108	-0.469863	-0.0585043	Xyloglucan fucosyltransferase family protein.
LOC_Os02g52610	Os02g0763900	0.210781	0.148342	1.22156	0.465321	0.355247	0.0456209	0.28873	0.0746222	0.000214275	-1.49145	-0.593597	-0.568428	-0.56811	-0.576712	Galactoside 2-alpha-L-fucosyltransferase (EC 2.4.1.69) (Xyloglucan alpha-(1,2)-fucosyltransferase) (AtFUT1).
LOC_Os02g52630	Os02g0764200		0.118679	-1.36173	-0.150566	-0.735498	-0.450257	-0.44544		0.757823	-1.03447	-0.257869	-0.101839	0.213043	-0.0488883	Galactoside 2-alpha-L-fucosyltransferase (EC 2.4.1.69) (Xyloglucan alpha-(1,2)-fucosyltransferase) (AtFUT1).
LOC_Os02g52640	Os02g0764400		0.00523659	-1.25129	-0.310087	-0.369102	-0.291051	-0.323413		0.176686	-1.54446	-0.209376	-1.2226	-0.449343	-0.627105	Galactoside 2-alpha-L-fucosyltransferase (EC 2.4.1.69) (Xyloglucan alpha-(1,2)-fucosyltransferase) (PsFT1).
LOC_Os04g37640	Os04g0449100		0.598555	-1.14564	-0.641782	-0.362505	0.415839	-0.196149		0.124498	-1.42108	-0.217299	-0.885311	-0.418362	-0.506991	Xyloglucan fucosyltransferase family protein.
LOC_Os04g37650	Os04g0449200	0.181481	0.120304	-1.32188	-0.138681	-0.397405	-0.671683	-0.40259	0.148185	0.0647412	-1.6845	-0.350271	-0.934014	-0.972667	-0.752317	Xyloglucan fucosyltransferase family protein.
LOC_Os06g10910	Os06g0211600		0.452074	-1.21324	0.271183	-0.765976	-0.341809	-0.278867		0.225238	-1.18684	-0.526275	-0.158143	-0.0569505	-0.247123	Xyloglucan fucosyltransferase family protein.
LOC_Os06g10920	Os06g0211700		0.00997476	3.04705	1.90315	1.34599	1.5731	1.60741		0.103545	2.62281	1.75824	0.427669	1.98742	1.39111	Xyloglucan fucosyltransferase family protein.
LOC_Os06g10930	Os06g0212100		0.336253	-1.71494	-1.13223	-1.63036	0.428132	-0.778155		0.0612977	-1.67846	-0.392843	-1.06133	-0.787247	-0.747141	Xyloglucan fucosyltransferase family protein.
LOC_Os06g10950	Os06g0212300	0.0513414	0.00690765	-2.63156	-1.3038	-1.62756	-1.2564	-1.39592	0.129879	0.0491333	-1.14204	-0.237721	-0.10341	-0.233692	-0.191608	Galactoside 2-alpha-L-fucosyltransferase (EC 2.4.1.69) (Xyloglucan alpha-(1,2)-fucosyltransferase) (AtFUT1).
LOC_Os06g10960	Os06g0212400
LOC_Os06g10970	Os06g0212500		0.562155	-1.17245	-0.705179	-0.396047	0.412648	-0.229526	0.440942	0.346568	-1.32208	0.206779	-0.926566	-0.488656	-0.402814	Galactoside 2-alpha-L-fucosyltransferase (EC 2.4.1.69) (Xyloglucan alpha-(1,2)-fucosyltransferase) (AtFUT1).
LOC_Os06g10980	Os06g0212600		0.0943724	-1.77638	-0.775187	-1.32894	-0.382703	-0.828943	0.538516	0.448655	-1.07993	0.00639902	-0.348336	0.00912093	-0.110939	Xyloglucan fucosyltransferase family protein.
LOC_Os08g24750	Os08g0334900		0.446748	1.12602	0.270964	0.425106	-0.182357	0.171237		0.0673749	1.40543	0.758441	0.3796	0.334984	0.491008	Xyloglucan fucosyltransferase family protein.
LOC_Os09g28460	Os09g0458100	0.0696218	0.0208456	2.36206	1.23699	1.55661	0.926532	1.24005	0.08121	0.00343757	2.56923	1.51523	1.24633	1.32244	1.36134	Xyloglucan fucosyltransferase family protein.
LOC_Os10g03650	Os10g0125100
Xyloglucan xylosyltransferases and galactomannan galactosyltransferases (XXT)
LOC_Os02g32750	Os02g0529600	0.395052	0.329475	-1.07896	-0.164255	-0.22316	0.0585089	-0.109635	0.611421	0.529574	1.02787	0.00268164	-0.0271493	0.14343	0.039654	Xyloglucan 6-xylosyltransferase (EC 2.4.2.39) (AtXT1).
LOC_Os02g49140	Os02g0723200	0.320257	0.255128	-1.05712	-0.172036	-0.0715752	0.00317955	-0.0801439	0.0821815	0.00649497	1.53254	0.594051	0.71115	0.54256	0.61592	Alpha galactosyltransferase (Fragment).
LOC_Os03g18820	Os03g0300000	0.0610453	0.0137137	-1.35774	-0.468571	-0.514785	-0.34026	-0.441205	0.226171	0.13505	-1.09102	-0.228201	-0.0840444	-0.0647869	-0.125677	Xyloglucan 6-xylosyltransferase (EC 2.4.2.39) (AtXT1).
LOC_Os03g19310	Os03g0305800	0.0437513	0.0025231	-1.83426	-0.962596	-0.841029	-0.821964	-0.875196	0.176321	0.0890817	-1.34644	-0.405911	-0.203554	-0.677969	-0.429145	Galactosyl transferase family protein.
LOC_Os03g19330	Os03g0306100	0.0504261	0.00651443	-2.12175	-1.02729	-1.2582	-0.970279	-1.08526	0.0916909	0.0164295	-1.48943	-0.709679	-0.452164	-0.56243	-0.574757	(No Hit)
LOC_Os11g34390	Os11g0546500	0.0856407	0.0339546	1.21999	0.285894	0.381311	0.193387	0.286864	0.081611	0.00543844	1.3133	0.43598	0.406002	0.337593	0.393192	Galactosyl transferase family protein.
LOC_Os12g05380	Os12g0149300	0.0517237	0.00707505	-1.55623	-0.67317	-0.708862	-0.532128	-0.638054	0.16107	0.0759602	-1.25349	-0.462859	-0.142518	-0.372469	-0.325949	Xyloglucan 6-xylosyltransferase (EC 2.4.2.39) (AtXT1).
Glucan synthase-like (GSL)
LOC_Os01g34890	Os01g0533100
LOC_Os01g34930	Os01g0533500	0.200396	0.138362	-1.14992	-0.0377073	-0.315194	-0.251699	-0.201533	0.392489	0.297058	1.09007	0.0398331	0.0310412	0.302372	0.124415	Callose synthase 1 catalytic subunit.
LOC_Os01g48200	Os01g0672500	0.16269	0.102632	-1.20693	-0.20087	-0.458178	-0.154983	-0.271344	0.14982	0.0661398	-1.12712	-0.25948	-0.0992126	-0.159212	-0.172635	Conserved hypothetical protein.
LOC_Os01g55040	Os01g0754200	0.0528742	0.00797824	-1.57687	-0.685704	-0.741953	-0.543529	-0.657062	0.442317	0.348074	1.10036	0.0740461	-0.0186548	0.358532	0.137974	Glycosyl transferase, family 48 protein.
LOC_Os02g14900	Os02g0247000		0.125312	-1.30738	-0.189127	-0.684448	-0.286471	-0.386682	0.131177	0.0500869	-1.39016	-0.272306	-0.500697	-0.652749	-0.475251	Conserved hypothetical protein.
LOC_Os02g58560	Os02g0832500	0.443788	0.37856	-1.0732	-0.172444	0.0783767	-0.211688	-0.101919	0.0903053	0.0146801	-1.23881	-0.361225	-0.330238	-0.235394	-0.308952	Glycosyl transferase, family 48 protein.
LOC_Os03g02760
LOC_Os03g03610	Os03g0128100	0.0595776	0.0125689	-1.79379	-0.676321	-0.845911	-1.0068	-0.843011	0.174476	0.0875219	-1.22458	-0.388038	-0.381845	-0.106987	-0.29229	Glycosyl transferase, family 48 protein.
LOC_Os06g02260	Os06g0112800	0.142974	0.0848057	-1.1169	-0.143987	-0.252225	-0.0822907	-0.159501	0.140005	0.057866	-1.24039	-0.389871	-0.388109	-0.154401	-0.310794	Callose synthase 1 catalytic subunit.
LOC_Os06g08380	Os06g0182300		0.540547	-1.20866	-1.00711	0.21715	-0.0302682	-0.273408		0.654084	-1.17954	0.401557	0.00694426	-1.12317	-0.238222	Callose synthase 1 catalytic subunit.
LOC_Os06g51270	Os06g0728800	0.254364	0.190106	-1.15622	-0.0359821	-0.405429	-0.186825	-0.209412	0.693573	0.621391	-1.03166	-0.155642	-0.0842171	0.10494	-0.044973	Callose synthase 1 catalytic subunit.
Glycosyl transferases (pectin bios.)(GT8)
LOC_Os01g52710	Os01g0727100		0.00602741	-3.06386	-1.39388	-1.83014	-1.62203	-1.61535		0.181277	-1.29069	-0.403511	-0.0357356	-0.665194	-0.368147	Glycosyl transferase, family 8 protein.
LOC_Os02g29530	Os02g0498700	0.0769111	0.0264815	-1.10574	-0.182876	-0.100309	-0.151849	-0.145011	0.107955	0.0301058	-1.18687	-0.164363	-0.263345	-0.313765	-0.247157	Glycosyltransferase QUASIMODO1 (EC 2.4.1.-).
LOC_Os02g50600	Os02g0739400	0.0769111	0.0264694	-1.22353	-0.320083	-0.35636	-0.196715	-0.291053	0.816534	0.764992	-1.01493	-0.066988	0.102282	-0.0994444	-0.0213836	Avr9/Cf-9 rapidly elicited protein 231 precursor.
LOC_Os02g51130	Os02g0745400	0.275746	0.211121	1.90133	-0.0572938	1.65501	1.18332	0.92701	0.12769	0.0472303	2.0081	1.11664	0.569673	1.33118	1.00583	Glycosyl transferase, family 8 protein.
LOC_Os03g11330	Os03g0211800		0.0527448	-1.45962	-0.77797	-0.326403	-0.532403	-0.545592		0.564715	-1.14132	-0.369093	0.356192	-0.559198	-0.1907	Glycosyl transferase, family 8 protein.
LOC_Os03g18890	Os03g0300900	0.0638737	0.0160962	-1.29959	-0.364878	-0.467963	-0.301329	-0.378057	0.0870709	0.0108798	-1.08689	-0.118961	-0.0989619	-0.142701	-0.120208	Glycosyl transferase, family 8 protein.
LOC_Os03g21250	Os03g0330000	0.142132	0.0839841	-1.33524	-0.479929	-0.602678	-0.168697	-0.417102	0.553131	0.464731	-1.03766	0.0117188	0.0004617	-0.17219	-0.0533364	Glycosyl transferase, family 8 protein.
LOC_Os03g24510	Os03g0359600	0.922504	0.905593	-1.01348	-0.0615549	0.248579	-0.244973	-0.0193164	0.0870709	0.0107741	1.08634	0.131166	0.094489	0.132777	0.119477	Avr9/Cf-9 rapidly elicited protein 231.
LOC_Os03g30000	Os03g0413400	0.140161	0.082016	-1.09436	-0.144713	-0.190428	-0.0551109	-0.130084	0.188916	0.100307	1.061	0.110262	0.0270233	0.118969	0.085418	Glycosyl transferase, family 8 protein.
LOC_Os03g47530	Os03g0678800		0.212892	1.38555	0.126523	0.98178	0.303071	0.470458		0.154626	-1.16377	-0.109978	-0.4139	-0.132541	-0.218806	Glycosyl transferase, family 8 protein.
LOC_Os04g44850	Os04g0530900	0.0396316	0.000895	-2.19053	-1.17126	-1.15863	-1.06396	-1.13128	0.54126	0.45173	-1.08686	-0.105552	0.0966587	-0.351601	-0.120165	Glycosyl transferase, family 8 protein.
LOC_Os04g54360	Os04g0636100	0.507859	0.445244	-1.04922	-0.0712042	-0.195704	0.0589427	-0.069322	0.937733	0.917662	1.00618	-0.0165166	-0.108277	0.151449	0.00888513	Glycosyl transferase, family 8 protein.
LOC_Os05g40720	Os05g0485500	0.110878	0.0556593	-1.52454	-0.731604	-0.783361	-0.310149	-0.608371	0.0925053	0.0169976	-1.10463	-0.123238	-0.181446	-0.125999	-0.143561	Hypothetical protein.
LOC_Os06g12280	Os06g0227300	0.625754	0.569746	-1.06181	0.165792	-0.171647	-0.253715	-0.086523	0.458874	0.365572	-1.11039	-0.384627	-0.13382	0.0652389	-0.151069	Non-protein coding transcript, unclassifiable transcript.
LOC_Os06g13760	Os06g0247000	0.052201	0.00746674	-2.34678	-1.32059	-1.35381	-1.01766	-1.23069	0.122784	0.0431975	1.29059	0.213679	0.47506	0.415348	0.368029	Avr9/Cf-9 rapidly elicited protein 231.
LOC_Os06g49810	Os06g0712500	0.0888364	0.0364432	-1.20317	-0.177053	-0.358485	-0.264985	-0.266841	0.664794	0.589827	-1.03586	-0.178377	0.0963383	-0.0704336	-0.0508241	Glycosyl transferase, family 8 protein.
LOC_Os06g51160	Os06g0727300	0.0828225	0.0316494	-1.26323	-0.346033	-0.438805	-0.226521	-0.33712	0.0979985	0.0218625	-1.22039	-0.319427	-0.201825	-0.340758	-0.287337	Glycosyltransferase QUASIMODO1 (EC 2.4.1.-).
LOC_Os07g45260	Os07g0646800	0.0576073	0.0110556	2.12148	1.12577	1.26085	0.8686	1.08507	0.202235	0.112121	1.15358	0.322986	0.230547	0.0648146	0.206116	Avr9/Cf-9 rapidly elicited protein 231.
LOC_Os07g48370	Os07g0681700	0.0754549	0.025365	-1.47351	-0.651785	-0.648329	-0.377655	-0.559257		0.355075	-1.0746	-0.130126	-0.239544	0.0582772	-0.103798	Glycosyl transferase, family 8 protein.
LOC_Os08g23780	Os08g0327100	0.0675895	0.0191884	1.26342	0.431352	0.279591	0.301072	0.337338	0.503393	0.411541	1.07117	0.00281999	0.0028248	0.291933	0.0991926	Glycosyltransferase QUASIMODO1 (EC 2.4.1.-).
LOC_Os08g38740	Os08g0496200		0.532301	-1.18706	-0.711336	-0.423398	0.392563	-0.24739		0.158852	-1.64597	-0.308619	-1.3648	-0.483401	-0.71894	(No Hit)
LOC_Os09g30280	Os09g0480400	0.154225	0.0952072	-1.23581	-0.115044	-0.462398	-0.338945	-0.305462	0.163511	0.0781808	-1.32703	-0.647216	-0.325441	-0.251958	-0.408205	Glycosyl transferase, family 8 protein.
LOC_Os09g36180	Os09g0531800		0.0842512	-2.0743	-1.28848	-1.46212	-0.407281	-1.05263		0.112263	-1.36566	-0.716344	-0.484075	-0.148382	-0.4496	Glycosyl transferase, family 8 protein.
LOC_Os09g36190	Os09g0531900	0.0656373	0.0173938	-1.32006	-0.467961	-0.294847	-0.438998	-0.400602	0.0870709	0.0108767	-1.31603	-0.317	-0.458217	-0.413376	-0.396198	Glycosyltransferase QUASIMODO1 (EC 2.4.1.-).
LOC_Os10g21890	Os10g0363100	0.0696102	0.020828	-1.40928	-0.40413	-0.638409	-0.442322	-0.494954	0.154046	0.0702933	-1.40634	-0.710595	-0.527932	-0.237316	-0.491947	Glycosyltransferase QUASIMODO1 (EC 2.4.1.-).
LOC_Os10g31650	Os10g0454100
LOC_Os11g03160	Os11g0124900	0.0653742	0.0171585	-1.82091	-0.700039	-1.08544	-0.808496	-0.864657	0.081611	0.0054431	-1.25324	-0.324329	-0.3681	-0.28456	-0.325663	Glycosyl transferase, family 8 protein.
LOC_Os11g37980	Os11g0592300		0.10983	1.16217	0.0669508	0.33211	0.251399	0.21682		0.726229	-1.07658	-0.246519	0.405285	-0.478148	-0.106461	Glycosyl transferase, family 8 protein.
LOC_Os12g02910	Os12g0122400	0.129588	0.072235	-1.52814	-0.266345	-0.820992	-0.747989	-0.611775	0.0934206	0.0179796	-1.16692	-0.200223	-0.282636	-0.18527	-0.222709	Hypothetical protein.
LOC_Os12g38930	Os12g0578500	0.051958	0.00715807	-1.07445	-0.113965	-0.110768	-0.0860739	-0.103602	0.0822497	0.0068286	-1.19616	-0.284128	-0.215785	-0.275318	-0.25841	Glycosyl transferase, family 8 protein.

## Sheet: Reassembly
Reassembly
		Short exposures							Long exposures
					log2[Fold change (treatment/control)]							log2[Fold change (treatment/control)]
TIGR Locus ID	RAB-DB Locus ID	FDR	P Value	Fold change	1	2	3	mean (N=3)	FDR	P Value	Fold change	1	2	3	mean (N=3)	Description
Expansins (EXP)
LOC_Os01g14650	Os01g0248900	0.0853442	0.0337424	1.44169	0.644291	0.609165	0.329839	0.527765	0.645141	0.567559	1.06423	0.297942	0.127557	-0.156067	0.0898108	Expansin EXPA5.
LOC_Os01g14660	Os01g0249100	0.0981005	0.0440359	-1.53743	-0.48465	-0.889923	-0.48698	-0.620518	0.799021	0.744067	1.01545	0.0694465	-0.0953025	0.0922147	0.0221195	Expansin Os-EXPA3.
LOC_Os01g16770	Os01g0274500	0.135116	0.0775385	1.29113	0.263125	0.586801	0.255992	0.368639	0.134297	0.052929	1.33003	0.607955	0.327964	0.298444	0.411454	Alpha-expansin OsEXPA5.
LOC_Os01g60770	Os01g0823100	0.0469074	0.00435521	1.47538	0.6325	0.54312	0.507628	0.561082	0.081611	0.00536509	-1.32796	-0.37264	-0.386107	-0.468902	-0.409216	Alpha-expansin OsEXPA2.
LOC_Os02g16730	Os02g0267200	0.620559	0.564192	1.09288	0.216942	0.398598	-0.231118	0.12814	0.184652	0.0963562	1.48526	0.9205	0.52995	0.261703	0.570717	Alpha-expansin OsEXPA13.
LOC_Os02g16780	Os02g0267700	0.954332	0.944178	-1.01451	0.0302878	0.406672	-0.499291	-0.0207768	0.803207	0.748926	-1.10222	0.578934	-0.273203	-0.726972	-0.140414	Alpha-expansin OsEXPA14.
LOC_Os02g16800	Os02g0267900
LOC_Os02g16810
LOC_Os02g16840
LOC_Os02g16850	Os02g0268600	0.252742	0.188448	-1.45115	-0.418969	-0.133828	-1.05879	-0.537194	0.335366	0.240238	-1.52514	0.117154	-0.862656	-1.08133	-0.608943	Expansin family protein.
LOC_Os02g42650	Os02g0639500	0.0500853	0.00624541	-2.15523	-0.985732	-1.27858	-1.05922	-1.10784	0.111925	0.0334322	-1.1879	-0.27945	-0.309001	-0.156794	-0.248415	Major pollen allergen Lol pI family protein.
LOC_Os02g51040	Os02g0744200	0.0779967	0.0275184	1.45579	0.716436	0.503492	0.40549	0.541806	0.0934884	0.0180462	1.44109	0.485059	0.429337	0.6671	0.527165	Alpha-expansin OsEXPA5.
LOC_Os03g01260	Os03g0102500	0.106365	0.0515689	1.19082	0.20336	0.182089	0.3704	0.25195	0.209339	0.118487	1.11099	0.203869	0.036993	0.214666	0.151843	Beta-expansin precursor (Fragment).
LOC_Os03g01270	Os03g0102700	0.0625609	0.0149397	-2.42432	-0.961735	-1.43271	-1.4383	-1.27758	0.800354	0.745567	1.02115	-0.128297	0.139793	0.0790957	0.0301974	Beta-expansin precursor.
LOC_Os03g01610	Os03g0106500	0.485302	0.421177	-2.56154	-4.01262	-0.468629	0.410221	-1.35701		0.0699088	-1.54322	-0.359984	-0.955439	-0.562414	-0.625946	Beta-expansin precursor (Beta-expansin 1).
LOC_Os03g01630	Os03g0106700		0.0380903	1.55818	0.564905	0.890381	0.464297	0.639861		0.184491	1.84577	0.125678	0.86461	1.66238	0.884223	Beta-expansin.
LOC_Os03g01640	Os03g0106800		0.031776	-1.55937	-0.713859	-0.411832	-0.797207	-0.640966		0.200728	-1.20219	-0.31088	-0.00156357	-0.484537	-0.26566	Beta-expansin precursor.
LOC_Os03g01650	Os03g0106900		0.556746	-1.16936	-0.663411	-0.417801	0.404061	-0.225717		0.0944076	-1.48669	-0.298245	-0.935859	-0.482206	-0.572104	Beta-expansin precursor (Beta-expansin 1).
LOC_Os03g04020	Os03g0132200	0.0374354	0.000389	1.36159	0.440201	0.462413	0.433271	0.445295	0.397136	0.301664	1.07617	0.118195	0.232294	-0.0327568	0.105911	Expansin-like protein A.
LOC_Os03g06000	Os03g0155300	0.335491	0.269997	-1.06674	-0.000931	-0.2103	-0.0683783	-0.0932032	0.546129	0.456853	-1.04982	-0.220159	-0.0225667	0.0323162	-0.0701364	Expansin/Lol pI family protein.
LOC_Os03g06010	Os03g0155500
LOC_Os03g06020	Os03g0155700
LOC_Os03g06040	Os03g0155900	0.0587799	0.0119108	3.564	1.46805	2.16501	1.86743	1.8335		0.111524	4.26693	2.61758	3.07489	0.587125	2.0932	Alpha-expansin OsEXPA18.
LOC_Os03g06050	Os03g0156000	0.0607339	0.0132759	1.81566	0.842987	1.04204	0.696448	0.860492	0.154972	0.0710384	1.68842	1.02836	0.902606	0.336055	0.755673	Alpha-expansin OsEXPA19.
LOC_Os03g06060	Os03g0156300	0.0831855	0.0320124	2.12692	1.13124	1.41134	0.723729	1.08877	0.217955	0.127112	2.76959	2.11952	1.97876	0.310733	1.46967	Alpha-expansin OsEXPA20.
LOC_Os03g21820	Os03g0336400		0.234555	1.71627	0.115387	0.551554	1.67089	0.779278		0.427395	-1.20985	-0.287529	-0.750276	0.213319	-0.274829	Expansin S1.
LOC_Os03g25990	Os03g0377100	0.569884	0.510478	-1.44162	-1.80806	-0.197062	0.422055	-0.52769		0.600039	-1.17098	-0.251508	-0.854588	0.422948	-0.227716	Alpha-expansin OsEXPA21.
LOC_Os03g31480	Os03g0428700	0.710323	0.661862	1.01871	-0.0245405	-0.0272212	0.131988	0.0267423	0.118018	0.0385987	1.85728	0.971813	1.15947	0.548295	0.893192	Alpha-expansin OsEXPA19.
LOC_Os03g44290	Os03g0645000	0.248653	0.184392	-1.1932	-0.0698614	-0.500182	-0.194481	-0.254841	0.403477	0.308205	-1.06266	-0.207228	-0.0708932	0.0150672	-0.0876846	Beta-expansin.
LOC_Os03g60720	Os03g0822000	0.141857	0.0837045	1.04199	0.0809161	0.0228629	0.0742431	0.0593407	0.103243	0.0257857	1.27219	0.262086	0.324689	0.455179	0.347318	Alpha-expansin OsEXPA7.
LOC_Os04g15840	Os04g0228400	0.484141	0.42003	-1.0778	-0.122266	-0.286533	0.0845385	-0.108087	0.190259	0.101423	-1.30617	-0.416052	-0.141054	-0.598918	-0.385341	Expansin S2.
LOC_Os04g44780	Os04g0530100	0.0617195	0.0142796	-1.72487	-0.61644	-0.944927	-0.798092	-0.786486	0.081611	0.00516754	1.34106	0.4488	0.362545	0.458792	0.423379	Beta-expansin 3 precursor (AtEXPB3) (At-EXPB3) (Ath-ExpBeta-1.6).
LOC_Os04g46630	Os04g0552000	0.408124	0.342622	-1.01685	0.0144843	-0.0380668	-0.0487346	-0.0241057	0.84274	0.797285	-1.00591	0.0414277	-0.059227	-0.00772288	-0.00850738	Beta-expansin.
LOC_Os04g46650	Os04g0552200	0.133215	0.0758499	-1.22019	-0.276096	-0.437657	-0.147565	-0.287106	0.360394	0.265197	1.10811	0.2116	0.274501	-0.0417938	0.148102	Beta-expansin 5.
LOC_Os04g49410	Os04g0583500	0.0519821	0.00726215	-1.36144	-0.377935	-0.447469	-0.51	-0.445135	0.3103	0.215402	-1.04757	-0.137513	-0.053876	-0.00975422	-0.0670478	Expansin 4 (Fragment).
LOC_Os05g15690	Os05g0246300	0.189195	0.127506	1.32141	0.626025	0.486174	0.0940371	0.402079	0.104756	0.0270318	1.45011	0.551286	0.683903	0.373284	0.536158	Major pollen allergen Lol pI family protein.
LOC_Os05g19570	Os05g0276500	0.0470811	0.00455045	2.90341	1.49664	1.73504	1.38157	1.53775	0.889673	0.856361	1.02445	0.353717	-0.0234003	-0.225757	0.0348533	Expansin Os-EXPA3.
LOC_Os05g19600	Os05g0277000	0.0843956	0.033012	1.61464	0.684345	0.917658	0.471642	0.691215	0.728382	0.660959	1.06289	0.422695	-0.00579825	-0.15291	0.0879955	Expansin Os-EXPA3.
LOC_Os05g39990	Os05g0477600	0.506031	0.443205	1.07473	0.279435	-0.0977764	0.130266	0.103975	0.134776	0.0532992	-1.31879	-0.304174	-0.302155	-0.5913	-0.39921	Alpha-expansin OsEXPA4.
LOC_Os06g01920	Os06g0108600
LOC_Os06g41700	Os06g0621900	0.110534	0.0553543	-1.26843	-0.423249	-0.431282	-0.174613	-0.343048	0.398632	0.303092	1.03774	0.0248424	0.130376	0.00510589	0.0534414	Alpha-expansin OsEXPA16 (Fragment).
LOC_Os06g50400	Os06g0718100		0.921422	-1.00891	0.16832	0.0187936	-0.225496	-0.0127942		0.0411618	1.19911	0.282331	0.158421	0.345149	0.261967	Expansin.
LOC_Os06g50960	Os06g0725300	0.589004	0.530527	1.07294	0.348683	0.0725852	-0.116547	0.101574	0.466734	0.373831	1.09919	0.376633	0.0217466	0.010953	0.136444	Pollen allergen/expansin, C-terminal domain containing protein.
LOC_Os07g29290	Os07g0475400	0.0640631	0.0161609	1.68728	0.774366	0.912218	0.577506	0.754697	0.399093	0.3035	1.06832	0.148297	-0.0423517	0.18009	0.0953451	Expansin-like protein A (Putative expansin protein family) (EXPL2).
LOC_Os07g31390	Os07g0496250
LOC_Os08g44790	Os08g0561900		0.276642	1.7688	0.167987	1.92712	0.373217	0.822774		0.0627841	1.66864	0.522096	1.12651	0.567401	0.738669	Alpha-expansin OsEXPA26.
LOC_Os10g30330	Os10g0439100
LOC_Os10g30340	Os10g0439200	0.173193	0.112506	1.19869	0.260899	0.428007	0.0954695	0.261458	0.116432	0.0373604	3.36121	2.40083	1.63373	1.21238	1.74898	Alpha-expansin OsEXPA25.
LOC_Os10g39110	Os10g0535900
LOC_Os10g39640	Os10g0542400	0.105515	0.0507235	1.30036	0.20519	0.434238	0.497322	0.378916	0.0868956	0.0105935	1.39952	0.384563	0.541331	0.528898	0.484931	Expansin/Lol pI family protein.
LOC_Os10g40090	Os10g0548600		0.347869	-1.27943	-0.668767	-0.626185	0.228439	-0.355504		0.0365822	-1.25474	-0.213247	-0.332792	-0.436136	-0.327392	Beta-expansin precursor.
LOC_Os10g40700	Os10g0555600	0.0422516	0.00196296	1.33246	0.435142	0.377482	0.429654	0.414093	0.524204	0.433859	-1.05791	-0.159587	0.0859089	-0.169969	-0.0812156	Beta-expansin precursor.
LOC_Os10g40710	Os10g0555700	0.104514	0.0498449	-1.29272	-0.309332	-0.261806	-0.540098	-0.370412	0.138245	0.0562271	-1.57105	-0.665185	-0.365644	-0.924366	-0.651732	Major pollen allergen Lol pI family protein.
LOC_Os10g40720	Os10g0555900	0.0543533	0.00912344	-1.57342	-0.528144	-0.71479	-0.718773	-0.653902	0.0925053	0.0169626	-1.76688	-0.988825	-0.856307	-0.618489	-0.821207	Beta-expansin precursor.
LOC_Os10g40730	Os10g0556100	0.0645264	0.016411	1.37862	0.364772	0.452793	0.572124	0.463229	0.08121	0.00236332	1.12245	0.182671	0.160948	0.156351	0.166657	Beta-expansin EXPB4 (EXPB4).
LOC_Os12g36040	Os12g0546800		0.56042	-1.16249	-0.653713	-0.38964	0.391687	-0.217222		0.121143	-1.44003	-0.224354	-0.90947	-0.444473	-0.526099	Alpha-expansin OsEXPA26.
Yieldins (GH18)
LOC_Os01g19750	Os01g0303100		0.108993	-1.31911	-0.633532	-0.427912	-0.137262	-0.399569		0.124993	-1.40569	-0.230062	-0.866103	-0.377665	-0.491276	Chitinase (EC 3.2.1.14).
LOC_Os01g47070	Os01g0660200	0.0466935	0.0040864	3.46701	1.63025	2.01559	1.73523	1.79369	0.118844	0.0396487	4.54263	3.07958	1.71253	1.75847	2.18353	Acidic class III chitinase OsChib3a precursor (Chitinase) (EC 3.2.1.14).
LOC_Os01g49320	Os01g0687400	0.0792906	0.0286489	1.49064	0.769448	0.438	0.520346	0.575931	0.612938	0.531459	1.09367	0.356682	0.239434	-0.208569	0.129183	Chitinase (EC 3.2.1.14).
LOC_Os01g49630	Os01g0691000		0.596336	-1.14839	-0.604469	-0.426272	0.431893	-0.199616		0.107163	-1.75328	-0.257441	-0.940006	-1.23272	-0.810055	Acidic class III chitinase OsChib3a precursor (Chitinase) (EC 3.2.1.14).
LOC_Os01g64100	Os01g0860400	0.612838	0.556158	-1.0982	0.228471	-0.205122	-0.428762	-0.135138	0.330992	0.236125	1.25955	0.620208	0.427503	-0.0489769	0.332911	Acidic endochitinase precursor (EC 3.2.1.14).
LOC_Os01g64110	Os01g0860500	0.0440397	0.00263144	1.92253	0.959414	1.01754	0.852059	0.943004		0.913985	-1.02408	0.151461	0.332343	-0.586774	-0.0343233	Chitinase (EC 3.2.1.14).
LOC_Os04g27980	Os04g0347200	0.60878	0.551885	1.07895	-0.129237	0.399194	0.0589075	0.109621	0.805215	0.751599	1.06244	0.557724	-0.23848	-0.0571166	0.087376	(No Hit)
LOC_Os04g30770	Os04g0376400		0.0576501	-2.00341	-0.894907	-1.48214	-0.630319	-1.00245	0.74807	0.683743	1.04893	-0.132909	0.353019	-0.0133549	0.0689183	Glycoside hydrolase, family 18 protein.
LOC_Os05g15770	Os05g0247100	0.0447832	0.00301932	-1.39467	-0.531513	-0.464089	-0.444157	-0.47992	0.1123	0.033774	-1.41586	-0.690721	-0.400045	-0.414268	-0.501678	Glycoside hydrolase, family 18 protein.
LOC_Os05g15850	Os05g0247500	0.0651095	0.0169248	1.31229	0.321481	0.492733	0.362052	0.392089	0.107961	0.0301718	1.26954	0.456247	0.331215	0.245461	0.344308	Class III chitinase homologue (OsChib3H-g) (Fragment).
LOC_Os05g15880	Os05g0247800		0.624236	-1.14727	-0.697587	-0.362475	0.465453	-0.198203		0.0913984	-1.47992	-0.318618	-0.924862	-0.453074	-0.565518	Glycoside hydrolase, family 18 protein.
LOC_Os05g15920	Os05g0248200		0.358539	1.48244	0.251097	-0.0589544	1.51179	0.567978		0.75977	-1.12994	0.739331	-0.997475	-0.2706	-0.176248	Class III chitinase homologue (OsChib3H-h) (Fragment).
LOC_Os06g25010	Os06g0356800	0.0421674	0.00190536	9.33255	2.97555	3.46339	3.22787	3.22227	0.0813371	0.0045629	1.3702	0.489903	0.393046	0.480223	0.454391	Class III chitinase homologue (OsChib3H-h) (Fragment).
LOC_Os07g19040	Os07g0290900
LOC_Os07g23850	Os07g0420300
LOC_Os07g43820	Os07g0632000		0.633291	-1.14902	-0.713001	-0.380765	0.492555	-0.200404		0.0887506	-1.49188	-0.332478	-0.938553	-0.460354	-0.577128	Xylanase inhibitor protein I precursor.
LOC_Os08g40680	Os08g0518800		0.0396737	2.0507	1.18636	1.30577	0.616218	1.03612		0.155742	1.47064	1.02402	0.170373	0.474943	0.556446	Chitinase (EC 3.2.1.14).
LOC_Os08g40690	Os08g0518900	0.038965	0.000795	3.5178	1.89738	1.82554	1.7211	1.81467		0.0476251	2.09956	0.732497	1.53989	0.937879	1.07009	Glycoside hydrolase, family 18 protein.
LOC_Os08g40740	Os08g0519300		0.139164	1.26724	0.0614716	0.529838	0.433757	0.341689		0.138097	-1.41709	-0.21153	-0.908695	-0.388561	-0.502929	Glycoside hydrolase, family 18 protein.
LOC_Os11g27400	Os11g0462100	0.1113	0.0560054	-1.72988	-0.993466	-0.97863	-0.399921	-0.790672		0.125158	-1.48227	-0.994494	-0.246198	-0.462719	-0.567804	Glycoside hydrolase, family 18 protein.
LOC_Os11g47500
LOC_Os11g47510
LOC_Os11g47520
LOC_Os11g47530
LOC_Os11g47540
LOC_Os11g47550
LOC_Os11g47560
LOC_Os11g47570
LOC_Os11g47580
LOC_Os11g47590
LOC_Os11g47600
LOC_Os11g47610
LOC_Os12g18750	Os12g0285400
Xyloglucan endotransglycosylases/hydrolases (XTH)
LOC_Os02g03550	Os02g0127800		0.627728	-1.13468	-0.635857	-0.349868	0.438858	-0.182289		0.293902	-1.11629	-0.0634512	-0.0297256	-0.382973	-0.158717	Glycoside hydrolase, family 16 domain containing protein.
LOC_Os02g17880	Os02g0280200	0.0573428	0.0108955	-1.96353	-1.10409	-0.771427	-1.04483	-0.973449	0.087806	0.0116113	-2.43827	-1.33402	-1.02329	-1.50026	-1.28586	Beta-glucanase family protein.
LOC_Os02g17900	Os02g0280300	0.0470353	0.00440363	-2.99465	-1.73506	-1.38029	-1.63182	-1.58239	0.0914832	0.0157165	-2.39434	-1.15314	-1.0519	-1.57385	-1.25963	Xyloglucan endotransglycosylase (Fragment).
LOC_Os02g46910	Os02g0696500	0.101893	0.0474462	1.33834	0.244101	0.447389	0.569855	0.420448	0.0856319	0.00951985	1.39309	0.420473	0.443002	0.571389	0.478288	Glycoside hydrolase, family 16 domain containing protein.
LOC_Os02g57770	Os02g0823700
LOC_Os03g01800	Os03g0108300	0.048268	0.00544931	17.1302	3.53601	4.18072	4.57868	4.09847		0.242846	1.21225	0.00634817	0.589068	0.23764	0.277685	Cellulase (EC 3.2.1.4).
LOC_Os03g13570	Os03g0239000	0.143425	0.0853536	-1.05878	-0.0913763	-0.0339966	-0.12185	-0.0824078	0.100605	0.0240158	1.64126	0.679486	0.539467	0.925454	0.714802	Glycoside hydrolase, family 16 domain containing protein.
LOC_Os03g63760	Os03g0854600	0.0579948	0.0113425	-1.08037	-0.12256	-0.087594	-0.124436	-0.11153	0.561789	0.473972	1.04433	-0.0109711	0.205643	-0.00693611	0.0625785	Glycoside hydrolase, family 16 domain containing protein.
LOC_Os04g51450	Os04g0604200		0.360748	-1.24539	-0.711801	-0.435936	0.197929	-0.316602		0.247679	-1.34096	-0.215022	-0.1108	-0.943974	-0.423265	Xyloglucan endotransglycosylase precursor.
LOC_Os04g51460	Os04g0604300	0.472396	0.408227	1.15655	0.33109	-0.184741	0.483128	0.209826	0.11327	0.0346285	1.57725	0.89712	0.472379	0.602741	0.657413	Xyloglucan endotransglucosylase/hydrolase protein 24 precursor (EC 2.4.1.207) (At-XTH24) (XTH-24) (Meristem protein 5) (MERI-5 protein) (MERI5 protein) (Endo-xyloglucan transferase) (Xyloglucan endo-1,4-beta-D-glucanase).
LOC_Os04g51510	Os04g0604800	0.259108	0.194724	-1.15244	0.00565042	-0.280087	-0.339634	-0.20469	0.947047	0.9293	-1.00387	-0.1109	0.0166415	0.0775614	-0.00556569	Xyloglucan endotransglycosylase (Fragment).
LOC_Os04g51520	Os04g0604900	0.0799005	0.0291524	-1.84069	-0.911406	-0.599866	-1.12947	-0.880247	0.123911	0.0440694	-1.53603	-0.789114	-0.353702	-0.714809	-0.619209	Xyloglucan endotransglycosylase (Fragment).
LOC_Os04g53950	Os04g0631200	0.0721382	0.0228732	-1.39813	-0.360328	-0.617408	-0.472765	-0.4835	0.115841	0.0368989	1.28744	0.261409	0.328931	0.503191	0.36451	Xyloglucan endotransglycosylase (Fragment).
LOC_Os06g13040	Os06g0237400		0.232907	-1.27838	-0.712877	-0.362869	0.0128047	-0.354314		0.097284	-1.48294	-0.298756	-0.938994	-0.467617	-0.568456	Beta-glucanase family protein.
LOC_Os06g22930
LOC_Os06g48160	Os06g0696400	0.0773257	0.0268111	1.11805	0.107922	0.179758	0.195256	0.160979	0.0829446	0.00713007	1.31022	0.442962	0.397373	0.329079	0.389805	Xyloglycan endo-transglycosylase precursor.
LOC_Os06g48170	Os06g0696500	0.0876193	0.0354001	-1.26267	-0.340184	-0.447242	-0.222002	-0.336476	0.17496	0.0878512	-1.3968	-0.671967	-0.178959	-0.59546	-0.482128	Xyloglucan endo-transglycosylase precursor.
LOC_Os06g48180	Os06g0696600	0.0944115	0.0408949	1.39176	0.42864	0.668281	0.333817	0.476913	0.148709	0.0652525	1.36872	0.448558	0.244178	0.665733	0.452823	Xyloglucan endo-transglycosylase homolog.
LOC_Os06g48200	Os06g0697000	0.0493698	0.00585165	-1.56923	-0.7302	-0.661619	-0.558345	-0.650055	0.103278	0.0258188	1.43106	0.525624	0.659398	0.366236	0.517086	Xyloglucan endotransglucosylase/hydrolase protein A precursor (EC 2.4.1.207) (VaXTH1).
LOC_Os07g29750	Os07g0480800	0.0444386	0.00287056	2.68062	1.5573	1.29284	1.41756	1.42257	0.267539	0.174743	1.09643	0.0853032	0.0531306	0.259992	0.132809	Cellulase (EC 3.2.1.4).
LOC_Os07g34580	Os07g0529700	0.0593331	0.012439	-1.71005	-0.630225	-0.931209	-0.760671	-0.774035	0.156168	0.072034	-1.1101	-0.236082	-0.112806	-0.103164	-0.150684	Xyloglucan endo-transglycosylase-like protein.
LOC_Os08g13920	Os08g0237000	0.0843151	0.0329556	-1.31776	-0.543126	-0.352007	-0.299116	-0.398083	0.404228	0.308994	-1.05971	-0.0693818	0.015666	-0.197294	-0.08367	End-xyloglucan transferase (EC 2.4.1.-).
LOC_Os08g13980	Os08g0237800	0.0545934	0.00922537	-1.15395	-0.179758	-0.245649	-0.19435	-0.206586	0.194954	0.105537	1.18489	0.413166	0.194963	0.12614	0.244756	Xyloglucan endotransglycosylase (Fragment).
LOC_Os08g14200	Os08g0240500		0.556744	-1.17466	-0.702584	-0.403233	0.409085	-0.232244		0.0761423	-1.44461	-0.300105	-0.826596	-0.465332	-0.530678	Glycoside hydrolase, family 16 protein.
LOC_Os08g14210	Os08g0240566
LOC_Os09g23220	Os09g0395600	0.112378	0.0570722	-1.6787	-0.416968	-1.06295	-0.762121	-0.747346		0.260879	-1.10541	-0.320628	-0.109423	-0.00368634	-0.144579	Glycoside hydrolase, family 16 domain containing protein.
LOC_Os10g02770	Os10g0117000		0.092221	-1.64949	-0.915016	-0.252673	-0.998359	-0.722016		0.0671973	1.26722	0.222075	0.277322	0.525599	0.341665	Glycoside hydrolase, family 16 domain containing protein.
LOC_Os10g39840	Os10g0545500		0.0397821	-1.65155	-0.854537	-0.426835	-0.890094	-0.723822		0.246343	-1.81406	-1.82886	-0.744669	-0.00413704	-0.859221	Cellulase (EC 3.2.1.4).
LOC_Os10g42670	Os10g0577500	0.214275	0.151641	-1.11989	-0.196889	-0.0251598	-0.268019	-0.163356	0.123128	0.0434882	-1.11407	-0.219032	-0.144063	-0.104423	-0.15584	Glycoside hydrolase, family 16 domain containing protein.
LOC_Os11g33270	Os11g0539200	0.0403612	0.00127237	-1.85002	-0.880704	-0.945526	-0.836392	-0.887541	0.414421	0.319169	-1.10504	-0.133187	0.0400725	-0.33918	-0.144098	Glycoside hydrolase, family 16 domain containing protein.
Beta-galactosidases (BGAL)
LOC_Os01g39830	Os01g0580200		0.968944	1.00794	-0.0765948	0.498638	-0.387815	0.0114095		0.0494413	-1.45382	-0.300835	-0.597598	-0.7211	-0.539844	Beta-galactosidase precursor (EC 3.2.1.23) (Lactase) (Acid beta- galactosidase) (Exo-(1-->4)-beta-D-galactanase).
LOC_Os01g65460	Os01g0875500	0.0493016	0.00582419	2.53467	1.18032	1.5329	1.31218	1.3418		0.089465	-1.55681	-0.580104	-1.01932	-0.316343	-0.63859	Beta-galactosidase (EC 3.2.1.23).
LOC_Os02g12730	Os02g0219200	0.171798	0.11113	-1.18869	-0.0725089	-0.301433	-0.374159	-0.249367	0.142194	0.0596046	1.20727	0.19237	0.212632	0.41023	0.271744	Beta-galactosidase precursor (EC 3.2.1.23) (Lactase).
LOC_Os03g06940	Os03g0165400	0.0560768	0.010147	-1.72637	-0.704338	-0.947609	-0.711267	-0.787738	0.997178	0.995721	-1.00022	-0.0371133	-0.0655908	0.101766	-0.000312817	Relative to SR12 protein (Fragment).
LOC_Os03g15020	Os03g0255100	0.0428131	0.00208997	-1.44104	-0.479093	-0.555387	-0.546854	-0.527111	0.956682	0.942703	-1.00629	0.1089	0.0957565	-0.231791	-0.00904466	Beta-galactosidase (EC 3.2.1.23).
LOC_Os05g35360	Os05g0428100
LOC_Os05g46200	Os05g0539400	0.0580465	0.0113798	-1.38299	-0.488466	-0.372138	-0.542782	-0.467795	0.0976032	0.0213996	-1.32023	-0.488174	-0.286911	-0.427279	-0.400788	Glycoside hydrolase, family 35 protein.
LOC_Os06g37560	Os06g0573600	0.102142	0.047708	-1.55439	-0.919485	-0.542304	-0.447251	-0.636347	0.179132	0.0915391	1.10925	0.112099	0.246103	0.0905332	0.149578	Beta-galactosidase precursor (EC 3.2.1.23) (Lactase).
LOC_Os06g42310	Os06g0628500
LOC_Os08g43570	Os08g0549200		0.489782	-1.17459	-0.650146	-0.337319	0.29098	-0.232162		0.113677	-1.46743	-0.272954	-0.951148	-0.435773	-0.553291	Glycoside hydrolase, family 35 protein.
LOC_Os09g36810	Os09g0539200		0.297761	1.34762	-0.125433	0.476192	0.940481	0.430413		0.16448	-1.2612	-0.444493	-0.027584	-0.532311	-0.334796	Beta-galactosidase (EC 3.2.1.23).
LOC_Os10g18400	Os10g0330600		0.529353	-1.18348	-0.687192	-0.425188	0.383289	-0.24303		0.0982397	-1.47922	-0.300967	-0.937043	-0.4565	-0.564837	Glycoside hydrolase, family 35 protein.
LOC_Os10g19960	Os10g0340600		0.244479	-1.28742	-0.687025	-0.471172	0.0647516	-0.364482		0.111489	-1.51249	-0.286266	-1.01715	-0.487376	-0.59693	(No Hit)
LOC_Os12g24190
Glycoside hydrolases 9 (GH9)
LOC_Os01g12030	Os01g0219600		0.220338	1.72383	1.32216	1.13484	-0.100151	0.785615		0.168462	1.2462	0.260685	0.601045	0.0908861	0.317539	Endo-beta-1,4-glucanase.
LOC_Os01g12070	Os01g0220100	0.11455	0.0588659	-1.21108	-0.18549	-0.229016	-0.414363	-0.27629	0.203495	0.113266	1.48385	0.624552	0.181376	0.90211	0.569346	Cellulase.
LOC_Os01g21070	Os01g0312800	0.0640878	0.0161763	-2.06506	-0.787079	-1.23961	-1.11187	-1.04619	0.101214	0.024517	1.16027	0.278078	0.160825	0.204495	0.214466	Endo-1,4-beta-glucanase precursor (EC 3.2.1.4).
LOC_Os02g03120	Os02g0123700	0.0470811	0.00453624	-1.70412	-0.688561	-0.866244	-0.752273	-0.769026	0.19185	0.102846	1.63104	0.814879	0.236267	1.06623	0.705791	Endoglucanase 1 precursor (EC 3.2.1.4) (Endo-1,4-beta-glucanase) (Abscission cellulase 1).
LOC_Os02g05750
LOC_Os02g50040	Os02g0733300		0.243955	-1.42483	-0.0351338	-1.10021	-0.397015	-0.510787	0.294492	0.199996	-1.34149	-0.792937	-0.0170517	-0.461519	-0.423836	Endo-beta-1,4-glucanase precursor (EC 3.2.1.4).
LOC_Os02g50490	Os02g0738600	0.0470811	0.00450334	1.19239	0.272839	0.219743	0.26899	0.253857	0.127377	0.0469121	1.32936	0.45496	0.543725	0.233517	0.410734	Endo-beta-1,4-glucanase precursor (EC 3.2.1.4).
LOC_Os02g53820	Os02g0778600		0.0328698	-1.44365	-0.662149	-0.337238	-0.589776	-0.529721		0.107003	-1.48419	-0.2779	-0.960102	-0.471021	-0.569674	Endo-1,4-beta-glucanase (EC 3.2.1.4) (Fragment).
LOC_Os03g21210	Os03g0329500	0.753728	0.710921	-1.04441	-0.234381	-0.183117	0.229419	-0.0626929	0.527084	0.436974	1.06731	-0.0599212	0.0671018	0.274751	0.0939772	Endo-1,4-beta-glucanase (EC 3.2.1.4).
LOC_Os03g52630	Os03g0736300	0.0471072	0.00462459	-1.39265	-0.508285	-0.41266	-0.512542	-0.477829	0.117536	0.0382686	-1.20401	-0.29309	-0.164361	-0.346095	-0.267849	Endo-1,4-beta-glucanase (EC 3.2.1.4).
LOC_Os04g36610	Os04g0443300	0.0624525	0.0148238	1.49893	0.57124	0.714329	0.46624	0.583936	0.0903053	0.0146502	1.20616	0.335612	0.227869	0.247799	0.270427	Endo-1,4-beta-glucanase (EC 3.2.1.4) (Fragment).
LOC_Os04g41970	Os04g0497200	0.0828615	0.0316911	-1.24105	-0.377112	-0.359195	-0.198388	-0.311565	0.189629	0.100949	-1.16769	-0.311391	-0.0701409	-0.289456	-0.223662	Cellulase precursor (Cellulase homolog OR16pep) (Endo-1,4-beta-D- glucanase KORRIGAN) (EC 3.2.1.4).
LOC_Os04g57860	Os04g0674800	0.10512	0.0504106	-1.12633	-0.210575	-0.212816	-0.0915108	-0.171634	0.106093	0.0284582	-1.86146	-1.07355	-0.588508	-1.02725	-0.896435	Cellulase (Fragment).
LOC_Os05g03840	Os05g0129200		0.759124	-1.09694	-0.642561	-0.368406	0.610506	-0.133487		0.310486	-1.29897	-0.217896	-0.922528	0.00831543	-0.37737	CEL5=CELLULASE 5 (Fragment).
LOC_Os05g12150	Os05g0212300	0.0467849	0.00418717	-1.5879	-0.630427	-0.75341	-0.617529	-0.667122	0.085841	0.00984444	1.42593	0.569958	0.409886	0.555855	0.5119	Endo-beta-1,4-glucanase precursor (EC 3.2.1.4).
LOC_Os06g13830	Os06g0247900	0.107547	0.0525802	-1.36721	-0.555031	-0.562923	-0.235748	-0.451234	0.118338	0.03919	1.25479	0.239138	0.458423	0.284766	0.327442	Endo-beta-1,4-glucanase precursor (EC 3.2.1.4).
LOC_Os06g14540	Os06g0256900	0.147696	0.0891859	-1.28314	-0.220168	-0.58839	-0.270484	-0.359681	0.305423	0.210447	1.15244	-0.00720927	0.245135	0.376154	0.204693	Endo-beta-1,4-glucanase precursor (EC 3.2.1.4).
LOC_Os06g50140	Os06g0715300	0.492341	0.428613	-1.11678	-0.126457	0.103063	-0.454636	-0.159343	0.185737	0.0973364	-1.33193	-0.238395	-0.313197	-0.688955	-0.413516	CEL5=CELLULASE 5 (Fragment).
LOC_Os08g02220	Os08g0114200	0.0565093	0.0104589	-1.25375	-0.287999	-0.393286	-0.297462	-0.326249	0.143398	0.0606802	1.59942	0.716197	0.357026	0.95943	0.677551	Endoglucanase 1 precursor (EC 3.2.1.4) (Endo-1,4-beta-glucanase) (Abscission cellulase 1).
LOC_Os08g29770	Os08g0387400		0.580879	-1.15507	-0.65848	-0.372966	0.407496	-0.207983		0.112007	-1.45699	-0.247712	-0.921311	-0.459953	-0.542992	Cellulase (Endo-beta-1,4-glucanase) (EC 3.2.1.4).
LOC_Os08g32940	Os08g0425300
LOC_Os09g23090
LOC_Os09g36060	Os09g0530200	0.0600941	0.0128829	-1.14708	-0.205221	-0.155539	-0.233123	-0.197961	0.08121	0.00301117	-1.19893	-0.233938	-0.269185	-0.282112	-0.261745	CMCase; cellulase; endo-1,4-beta-D-glucanase (Fragment).
LOC_Os09g36350	Os09g0533900	0.0607339	0.0134013	-1.50593	-0.681105	-0.635862	-0.455003	-0.590657	0.127144	0.0466564	-1.23042	-0.372789	-0.16541	-0.359246	-0.299149	Endo-beta-1,4-glucanase (EC 3.2.1.4) (Fragment).
Glycoside hydrolases 17 (GH17)
LOC_Os01g51570	Os01g0713200	0.19247	0.13073	1.16837	0.0922335	0.397063	0.184195	0.224497	0.315527	0.220593	1.33268	0.557499	0.731357	-0.0458612	0.414331	Beta-1,3-glucanase precursor.
LOC_Os01g53750	Os01g0739700	0.102538	0.048022	-1.77956	-0.835527	-1.15703	-0.502006	-0.83152	0.932721	0.910906	-1.01379	-0.303004	0.00780167	0.235929	-0.0197575	Glycoside hydrolase, family 17 protein.
LOC_Os01g58730	Os01g0801500		0.658867	-1.07113	-0.0273657	0.193718	-0.463749	-0.0991322		0.0881771	-1.1075	-0.0540428	-0.185241	-0.202651	-0.147311	Beta-1,3-glucanase precursor.
LOC_Os01g64170	Os01g0860800	0.0422429	0.00194888	-1.82661	-0.792322	-0.908284	-0.906909	-0.869172	0.305163	0.210142	-1.18915	-0.510761	-0.0455951	-0.193435	-0.24993	Glycoside hydrolase, family 17 protein.
LOC_Os01g71340	Os01g0940700	0.178518	0.117378	1.93705	0.527795	1.66788	0.665912	0.953862	0.22391	0.13298	1.89075	1.40503	1.16701	0.184831	0.918957	Beta-1,3-glucanase (Fragment).
LOC_Os01g71350	Os01g0940800	0.543767	0.482647	-1.28014	-0.839489	0.473446	-0.702846	-0.356296		0.847863	1.04973	0.237584	0.524174	-0.551684	0.0700247	Beta-1,3-glucanase precursor.
LOC_Os01g71380	Os01g0941200	0.132606	0.0752394	-1.57663	-0.374996	-0.574139	-1.02141	-0.656849	0.08121	0.00182696	-2.13563	-1.15386	-1.00215	-1.12797	-1.09466	Beta-1,3-glucanase precursor.
LOC_Os01g71400	Os01g0941400	0.243132	0.179203	2.6633	0.911142	2.78758	0.540928	1.41322	0.216138	0.125151	2.37032	1.9948	1.40999	0.330468	1.24508	Beta-1,3-glucanase precursor.
LOC_Os01g71410	Os01g0941500	0.052201	0.00738472	3.06251	1.67957	1.81735	1.34723	1.61471	0.169004	0.0829184	1.89464	0.934611	0.42482	1.40634	0.921924	Glycoside hydrolase, family 17 protein.
LOC_Os01g71470
LOC_Os01g71650	Os01g0944500	0.200971	0.138874	2.35432	0.796458	2.26305	0.646417	1.23531	0.188773	0.100141	2.21538	1.78974	1.21992	0.433004	1.14756	Glycoside hydrolase, family 17 protein.
LOC_Os01g71670	Os01g0944700		0.569972	-1.1591	-0.67336	-0.35835	0.392699	-0.213004		0.16805	-1.17385	-0.211754	-0.0528632	-0.429123	-0.231247	Glucan endo-1,3-beta-glucosidase GII precursor (EC 3.2.1.39) ((1->3)- beta-glucan endohydrolase GII) ((1->3)-beta-glucanase isoenzyme GII) (Beta-1,3-endoglucanase GII).
LOC_Os01g71680	Os01g0944800		0.936997	1.02013	-0.613487	0.391526	0.308208	0.028749		0.0507371	-1.80384	-1.1596	-0.915556	-0.478052	-0.85107	Beta-1,3-glucanase precursor.
LOC_Os01g71690	Os01g0944900		0.0866387	2.24299	1.69571	0.459898	1.34066	1.16542		0.498035	1.17294	0.212947	-0.24668	0.724121	0.230129	Beta-1,3-glucanase precursor.
LOC_Os01g71810	Os01g0946500	0.071433	0.0221815	1.98987	0.866685	1.29213	0.819202	0.992674	0.194837	0.105368	1.2316	0.504561	0.147801	0.249242	0.300535	Glucan endo-1,3-beta-glucosidase GV (EC 3.2.1.39) ((1->3)-beta-glucan endohydrolase GV) ((1->3)-beta-glucanase isoenzyme GV) (Beta-1,3- endoglucanase GV).
LOC_Os01g71820	Os01g0946600	0.0466927	0.00403137	2.68664	1.28372	1.5948	1.3989	1.4258	0.390482	0.295097	1.21925	0.542795	0.431044	-0.115843	0.285999	Glucan endo-1,3-beta-glucosidase GV (EC 3.2.1.39) ((1->3)-beta-glucan endohydrolase GV) ((1->3)-beta-glucanase isoenzyme GV) (Beta-1,3- endoglucanase GV).
LOC_Os01g71830	Os01g0946700	0.0883391	0.0359844	1.30965	0.250153	0.511431	0.405962	0.389182	0.135817	0.0540476	-1.28866	-0.377317	-0.206843	-0.51345	-0.36587	Glucan endo-1,3-beta-glucosidase GV (EC 3.2.1.39) ((1->3)-beta-glucan endohydrolase GV) ((1->3)-beta-glucanase isoenzyme GV) (Beta-1,3- endoglucanase GV).
LOC_Os01g71860	Os01g0947000	0.0403612	0.00118574	3.64631	1.76408	1.85011	1.98512	1.86644	0.298941	0.204295	2.03849	0.732845	0.251537	2.09812	1.0275	Beta-1,3-glucanase precursor.
LOC_Os01g71890	Os01g0947500
LOC_Os01g71930	Os01g0947700	0.0416023	0.00179576	-2.07119	-1.04446	-1.13049	-0.976432	-1.05046		0.0665305	-1.11416	-0.235895	-0.0916276	-0.140351	-0.155958	Beta-1,3-glucanase.
LOC_Os02g04670	Os02g0139300	0.0696102	0.020828	-1.38732	-0.366126	-0.448369	-0.602401	-0.472299	0.56698	0.47983	1.03524	-0.0567284	0.0638391	0.142797	0.0499694	Glycoside hydrolase, family 17 protein.
LOC_Os02g10660	Os02g0200300	0.112106	0.0568308	1.36131	0.404162	0.654161	0.276676	0.445	0.605361	0.522412	-1.04715	-0.0244111	-0.232771	0.0577669	-0.0664719	Glycoside hydrolase, family 17 protein.
LOC_Os02g33000	Os02g0532900	0.0477233	0.00518954	3.4447	1.57554	1.75746	2.02013	1.78438		2.61893e-05	1.04957	0.0691314	0.0698953	0.0703563	0.0697944	Glycoside hydrolase, family 17 protein.
LOC_Os02g53200	Os02g0771700	0.0907301	0.0380238	-1.08929	-0.121924	-0.167018	-0.0812378	-0.123393	0.758887	0.696464	1.01727	-0.0712738	0.118648	0.026739	0.0247043	Glycoside hydrolase, family 17 protein.
LOC_Os03g12140	Os03g0221500	0.0981092	0.0440452	-1.46211	-0.414966	-0.785449	-0.443751	-0.548055	0.0985997	0.0224323	1.32046	0.308227	0.378613	0.516283	0.401041	Glycoside hydrolase, family 17 protein.
LOC_Os03g12620	Os03g0227400	0.0686363	0.0200368	-1.68529	-0.546833	-0.913154	-0.798992	-0.752993	0.15886	0.0740939	-1.37916	-0.598449	-0.196198	-0.596734	-0.463794	Glycoside hydrolase, family 17 protein.
LOC_Os03g14210	Os03g0246100	0.308504	0.243344	-1.05327	-0.161378	-0.00581319	-0.0574269	-0.0748728	0.0853849	0.00936037	1.2789	0.419446	0.34415	0.301115	0.354904	Glycoside hydrolase, family 17 protein.
LOC_Os03g18520	Os03g0296500		0.101279	-1.40562	-0.39545	-0.257496	-0.820673	-0.491206	0.917407	0.8911	-1.01347	0.121844	-0.267717	0.0879636	-0.0193029	Glycoside hydrolase, family 17 protein.
LOC_Os03g25790	Os03g0374600		0.065316	3.6355	0.957653	1.9419	2.68692	1.86216		0.113533	1.72974	0.935991	1.20737	0.228302	0.790554	Glycoside hydrolase, family 17 protein.
LOC_Os03g40330
LOC_Os03g45390	Os03g0656800		0.0511522	1.85982	0.587604	1.29823	0.799649	0.895161		0.0447824	-2.34054	-0.731942	-1.65584	-1.29274	-1.22684	Beta-1,3-glucanase-like protein.
LOC_Os03g46660	Os03g0669300	0.0950167	0.041456	-1.152	-0.205514	-0.277759	-0.129135	-0.204136	0.388891	0.293346	-1.04499	-0.123433	0.0245122	-0.0915623	-0.0634944	Beta-1,3-glucanase-like protein.
LOC_Os03g51240	Os03g0722500	0.0461256	0.00368088	1.39527	0.500153	0.518446	0.423036	0.480545	0.118338	0.0392137	1.11187	0.0911684	0.191527	0.176252	0.152983	Glycoside hydrolase, family 17 protein.
LOC_Os03g57880	Os03g0792800	0.112622	0.0572381	1.54205	0.935488	0.499574	0.439494	0.624852	0.0933411	0.017746	1.35395	0.540735	0.336317	0.434464	0.437172	Beta-1,3-glucanase-like protein.
LOC_Os03g62860	Os03g0845600		0.0615107	-1.58634	-0.325188	-0.891005	-0.780912	-0.665701		0.174303	-1.22081	-0.560586	-0.104408	-0.198524	-0.287839	Glycoside hydrolase, family 17 protein.
LOC_Os04g33640	Os04g0412300	0.305874	0.240576	-1.12107	-0.293238	0.0318567	-0.233261	-0.164881		0.337098	-1.3358	-0.941588	0.20203	-0.513566	-0.417708	Glycoside hydrolase, family 17 protein.
LOC_Os04g58560	Os04g0682000	0.446734	0.381692	-1.08014	-0.311107	-0.00742326	-0.0151358	-0.111222	0.415017	0.319961	-1.08568	0.0389156	-0.120437	-0.274265	-0.118595	Autophagy 4a.
LOC_Os05g31140	Os05g0375400	0.871865	0.845134	1.04809	-0.307892	0.673317	-0.162125	0.0677668	0.296462	0.201908	1.05849	0.169502	0.0355042	0.041007	0.0820045	(1,3;1,4) beta glucanase precursor (EC 3.2.1.73).
LOC_Os05g37130	Os05g0443400	0.0761944	0.0259066	1.31323	0.286906	0.382721	0.509738	0.393122	0.530579	0.440705	-1.05832	-0.0156575	0.0221223	-0.251778	-0.081771	Glycoside hydrolase, family 17 protein.
LOC_Os05g41610	Os05g0495900	0.0712339	0.0220462	1.66797	0.526708	0.904988	0.782577	0.738091	0.0923917	0.0168347	1.3617	0.509503	0.498192	0.328524	0.445406	Beta-1,3-glucanase precursor (Fragment).
LOC_Os05g45860	Os05g0535100		0.181574	1.11163	0.21264	0.243255	0.00211624	0.15267	0.718346	0.649805	1.0616	0.228344	-0.239125	0.269521	0.0862465	Beta-1,3-glucanase-like protein.
LOC_Os06g04080	Os06g0131500	0.176622	0.115623	-1.39796	-0.138645	-0.747908	-0.563404	-0.483319	0.462115	0.368932	1.05275	0.0415592	-0.0175571	0.198499	0.0741671	Glycoside hydrolase, family 17 protein.
LOC_Os06g34020	Os06g0531000	0.107308	0.0523813	1.05105	0.0652475	0.104217	0.0460194	0.0718278	0.878352	0.842396	-1.00845	0.0632209	-0.116235	0.0166111	-0.0121342	Glycoside hydrolase, family 17 protein.
LOC_Os06g39060	Os06g0590600		0.582583	-1.156	-0.666399	-0.373082	0.412071	-0.209137		0.745506	-1.0717	-0.259306	0.423751	-0.464129	-0.0998943	Beta-1,3-glucanase-like protein.
LOC_Os06g40490	Os06g0607000	0.093033	0.0398015	-1.06171	-0.059556	-0.0796375	-0.119994	-0.0863959	0.0892662	0.0129438	-1.1939	-0.228436	-0.314383	-0.22423	-0.255683	Beta-1,3-glucanase-like protein.
LOC_Os07g07340	Os07g0168600	0.0475102	0.00493485	1.39489	0.412484	0.516102	0.511866	0.480151	0.176466	0.0892215	1.25697	0.440536	0.430818	0.118484	0.329946	Glycoside hydrolase, family 17 protein.
LOC_Os07g13580	Os07g0240200		0.392397	-1.26249	-0.685518	-0.606995	0.283709	-0.336268		0.0910121	-1.47982	-0.313093	-0.921985	-0.461179	-0.565419	Beta-1,3 glucanase precursor (EC 3.2.1.39).
LOC_Os07g32600	Os07g0510200	0.0583847	0.0116233	-1.42564	-0.436182	-0.620186	-0.478459	-0.511609	0.340531	0.245294	1.07085	-0.0224343	0.165618	0.153069	0.0987508	Glycoside hydrolase, family 17 protein.
LOC_Os07g35350	Os07g0538000	0.278101	0.213524	-1.22362	-0.0131054	-0.573133	-0.287236	-0.291158		0.149247	-1.30136	-0.0765448	-0.648369	-0.415151	-0.380021	Beta-1,3-glucanase precursor.
LOC_Os07g35480	Os07g0539100	0.0936201	0.040298	-1.26458	-0.466424	-0.224699	-0.324849	-0.338657	0.638054	0.559693	1.08248	-0.00837713	0.440734	-0.0893422	0.114338	Glycoside hydrolase, family 17 protein.
LOC_Os07g35510	Os07g0539300	0.528304	0.466017	1.18997	-0.0163393	0.812593	-0.0434712	0.250927	0.111961	0.0335003	1.43437	0.487571	0.703699	0.369984	0.520418	Glycoside hydrolase, family 17 protein.
LOC_Os07g35520	Os07g0539400	0.201622	0.13957	1.23661	0.0851251	0.529572	0.304461	0.306386	0.451367	0.357548	1.05533	0.0928765	0.182844	-0.0426359	0.0776949	Glycoside hydrolase, family 17 protein.
LOC_Os07g35560	Os07g0539900	0.096705	0.042881	1.41821	0.288983	0.626406	0.596827	0.504072	0.124429	0.0444216	3.33897	1.51205	2.47996	1.2262	1.7394	Beta-1,3-glucanase-like protein.
LOC_Os07g38930	Os07g0577300	0.0685221	0.019931	-1.23927	-0.31201	-0.385032	-0.23143	-0.309491	0.498838	0.406633	1.03925	0.16108	-0.00990391	0.0154428	0.0555395	Glycoside hydrolase, family 17 protein.
LOC_Os08g12800	Os08g0224500		0.392794	-1.11364	0.00695128	-0.441795	-0.0309967	-0.15528		0.373135	1.05349	-0.0254579	0.0513321	0.199676	0.0751834	Glycoside hydrolase, family 17 protein.
LOC_Os08g14700	Os08g0244500	0.815943	0.780601	1.07761	-0.0842534	0.767104	-0.359355	0.107832	0.312854	0.218032	1.27617	0.268853	0.729173	0.0574342	0.35182	Beta-1,3-glucanase-like protein.
LOC_Os08g23720	Os08g0326500		0.0222988	-2.59979	-1.41126	-1.00048	-1.72345	-1.3784		0.0492222	-1.24417	-0.445802	-0.194811	-0.304933	-0.315182	Glycoside hydrolase, family 17 protein.
LOC_Os08g41410	Os08g0525800		0.573632	-1.1735	-0.706055	-0.429401	0.443018	-0.230812		0.0761841	-1.52025	-0.351637	-0.945562	-0.51572	-0.604306	Glycoside hydrolase, family 17 protein.
LOC_Os09g09980	Os09g0272300	0.119817	0.0633497	-1.82191	-0.856252	-1.26635	-0.473754	-0.865451	0.299761	0.205074	-1.08478	-0.070858	-0.0386067	-0.242756	-0.117407	Glycoside hydrolase, family 17 protein.
LOC_Os09g32550	Os09g0502200	0.688134	0.637674	1.05032	0.305259	0.0462456	-0.139013	0.0708303	0.563378	0.475633	1.08226	0.172983	0.305603	-0.136425	0.114054	Beta-1,3-glucanase homologue (Fragment).
LOC_Os09g36280	Os09g0533200	0.107836	0.0528755	-1.61944	-0.483426	-1.02412	-0.578948	-0.695498	0.416313	0.321432	1.11878	-0.0677728	0.196063	0.357481	0.161924	Beta-1,3-glucanase precursor (EC 3.2.1.39).
LOC_Os10g07290	Os10g0160100	0.36349	0.29794	-1.09215	-0.164301	-0.263293	0.0460702	-0.127175	0.0766098	0.000495134	1.25114	0.312723	0.319998	0.337007	0.323242	Glycoside hydrolase, family 17 protein.
LOC_Os11g36940	Os11g0577800		0.578473	-1.15728	-0.679547	-0.355077	0.402417	-0.210736		0.127479	-1.41763	-0.212217	-0.884906	-0.413314	-0.503479	Glycoside hydrolase, family 17 protein.
LOC_Os11g47820
Polygalacturonases (GH28)
LOC_Os01g07790	Os01g0172900
LOC_Os01g19170	Os01g0296200	0.0388341	0.000702	1.40669	0.516914	0.472462	0.487537	0.492304	0.08121	0.00336556	1.54887	0.673177	0.558057	0.662418	0.631217	Glycoside hydrolase, family 28 protein.
LOC_Os01g22590	Os01g0329300		0.492529	1.35636	0.253319	-0.367156	1.43305	0.439737		0.126309	-1.4269	-0.206267	-0.893846	-0.438551	-0.512888	Glycoside hydrolase, family 28 protein.
LOC_Os01g33300	Os01g0517500		0.760757	-1.08185	-0.712141	-0.0366207	0.408269	-0.113497		0.0913425	-1.4953	-0.305491	-0.941543	-0.494272	-0.580435	Polygalacturonase (Fragment).
LOC_Os01g36830	Os01g0549000
LOC_Os01g43160	Os01g0618900	0.0710742	0.0218811	-1.10712	-0.13642	-0.189171	-0.114829	-0.146807	0.0915314	0.0158664	1.17372	0.238068	0.278267	0.176932	0.231089	Glycoside hydrolase, family 28 protein.
LOC_Os01g43490	Os01g0623600	0.100415	0.0461402	1.71428	0.441193	0.875164	1.01645	0.777603	0.0862786	0.0101907	1.69552	0.764495	0.626148	0.894534	0.761726	Glycoside hydrolase, family 28 protein.
LOC_Os01g44970	Os01g0636500	0.0748466	0.0248244	-3.33904	-1.86283	-2.14952	-1.20595	-1.73943	0.135935	0.0541887	-1.33314	-0.616226	-0.315567	-0.312678	-0.414824	Glycoside hydrolase, family 28 protein.
LOC_Os01g45060	Os01g0637500	0.0717409	0.0225041	-3.80754	-2.00529	-2.39616	-1.38514	-1.92886	0.08121	0.00157813	-1.409	-0.470937	-0.479369	-0.533724	-0.494676	(No Hit)
LOC_Os01g66710	Os01g0891100	0.138419	0.0805031	1.36074	0.332754	0.71186	0.28857	0.444395	0.105984	0.0283504	3.93188	2.60545	1.88055	1.43966	1.97522	Polygalacturonase C (Fragment).
LOC_Os02g03750	Os02g0130200		0.789211	-1.05901	0.400854	-0.111534	-0.537481	-0.0827203		0.0369902	-1.2019	-0.166153	-0.344769	-0.28502	-0.265314	Glycoside hydrolase, family 28 protein.
LOC_Os02g10300	Os02g0196700		0.288798	-2.04929	-1.87985	-1.63019	0.404656	-1.03513		0.0344283	-1.87085	-0.58557	-0.948682	-1.17682	-0.903692	Exopolygalacturonase precursor (EC 3.2.1.67) (ExoPG) (Pectinase) (Galacturan 1,4-alpha-galacturonidase).
LOC_Os02g15690	Os02g0256100	0.790987	0.752206	-1.05291	-0.136245	-0.395592	0.308682	-0.0743852	0.222528	0.131464	-1.09681	-0.192936	-0.181054	-0.0259461	-0.133312	Glycoside hydrolase, family 28 protein.
LOC_Os02g54030	Os02g0781000	0.0403612	0.00108452	-2.00926	-1.00878	-1.06305	-0.948174	-1.00667	0.0913466	0.0156448	-1.27635	-0.43933	-0.323857	-0.292899	-0.352029	Glycoside hydrolase, family 28 protein.
LOC_Os03g03350	Os03g0124900	0.158945	0.099172	-1.76301	-0.28684	-0.93684	-1.23043	-0.818038	0.43764	0.343317	-1.0735	-0.188827	0.063818	-0.181961	-0.102323	Glycoside hydrolase, family 28 protein.
LOC_Os03g11760	Os03g0216800		0.552903	-1.17664	-0.698647	-0.413992	0.408631	-0.23467		0.0994651	-1.51071	-0.286585	-0.978531	-0.520556	-0.595224	Polygalacturonase precursor (EC 3.2.1.15) (PG) (Pectinase).
LOC_Os03g59330	Os03g0808000		0.549303	-1.51524	-0.468654	0.784966	-2.11496	-0.599551		0.071634	-2.41513	-1.03409	-1.9798	-0.802409	-1.2721	Polygalacturonase PG1.
LOC_Os03g61800	Os03g0833800	0.0457763	0.00349602	-2.28288	-1.11122	-1.33164	-1.1297	-1.19085	0.125352	0.0452366	-1.30368	-0.546634	-0.33395	-0.267177	-0.382587	Glycoside hydrolase, family 28 protein.
LOC_Os05g20020	Os05g0279900	0.441616	0.376231	1.13253	0.494185	-0.0188256	0.0633049	0.179555	0.08121	0.00140299	1.39871	0.476839	0.51853	0.45692	0.484096	Polygalacturonase A (Fragment).
LOC_Os05g46510	Os05g0542800	0.0403612	0.00145421	4.2703	2.08125	2.2389	1.96286	2.09434	0.753703	0.690406	1.01662	0.0998573	-0.074731	0.0461951	0.0237738	Glycoside hydrolase, family 28 protein.
LOC_Os05g46520	Os05g0542900	0.644205	0.589279	1.07592	0.0919823	-0.174427	0.399171	0.105576	0.160176	0.075141	-1.39116	-0.218049	-0.692138	-0.518668	-0.476285	Glycoside hydrolase, family 28 protein.
LOC_Os05g50260	Os05g0578600	0.0472653	0.00481001	-2.35647	-1.31913	-1.06452	-1.32622	-1.23663	0.68577	0.612496	-1.02279	-0.140406	0.00596337	0.0369196	-0.0325075	Polygalacturonase PG2.
LOC_Os05g50960	Os05g0587000		0.553289	-1.16459	-0.651498	-0.392591	0.384604	-0.219828		0.316649	2.27565	1.30624	2.67508	-0.422485	1.18628	Glycoside hydrolase, family 28 protein.
LOC_Os06g01760	Os06g0106800	0.0879411	0.0356727	1.23239	0.188387	0.384126	0.331875	0.301462	0.10971	0.0315261	1.3274	0.295458	0.381692	0.54865	0.4086	Conserved hypothetical protein.
LOC_Os06g28670	Os06g0481400
LOC_Os06g31270	Os06g0509600
LOC_Os06g35300	Os06g0545200		0.416723	-1.55744	-0.723865	0.490867	-1.68454	-0.639179		0.846087	-1.02129	-0.305314	0.0862027	0.127921	-0.0303969	Glycoside hydrolase, family 28 protein.
LOC_Os06g35320	Os06g0545400		0.564471	-1.16504	-0.646868	-0.425194	0.410935	-0.220376		0.0771092	-1.5198	-0.351207	-0.9478	-0.512634	-0.60388	Polygalacturonase (Fragment).
LOC_Os06g35370	Os06g0545800		0.527399	-1.18982	-0.677983	-0.474192	0.399948	-0.250742		0.0707215	-1.54596	-0.356049	-0.95952	-0.569928	-0.628499	Polygalacturonase (Fragment).
LOC_Os06g40880	Os06g0611400		0.55029	-1.16761	-0.64362	-0.417749	0.390685	-0.223562		0.129851	-1.41088	-0.214223	-0.880357	-0.395217	-0.496599	Glycoside hydrolase, family 28 protein.
LOC_Os06g40890	Os06g0611500		0.0380098	-1.42352	-0.7114	-0.380414	-0.436562	-0.509459		0.0875723	-1.49213	-0.326174	-0.93377	-0.472184	-0.577376	Exopolygalacturonase precursor (EC 3.2.1.67) (ExoPG) (Pectinase) (Galacturan 1,4-alpha-galacturonidase).
LOC_Os07g10680	Os07g0207600
LOC_Os07g10700	Os07g0207800
LOC_Os07g10730	Os07g0208100		0.310306	-1.27185	-0.0647305	-0.861222	-0.114833	-0.346929		0.393898	-1.12898	-0.0761419	0.0434879	-0.49242	-0.175025	Polygalacturonase A (Fragment).
LOC_Os07g10740	Os07g0208200
LOC_Os07g14160	Os07g0245200	0.312276	0.247206	-1.13094	-0.245985	0.037342	-0.323938	-0.177527	0.151394	0.0675356	1.11132	0.0725718	0.213486	0.170761	0.152273	Glycoside hydrolase, family 28 protein.
LOC_Os08g01600	Os08g0107300		0.0436287	-1.44887	-0.495948	-0.751679	-0.357143	-0.534923		0.400957	-1.17659	-0.0313525	-0.67762	0.00512029	-0.234617	Glycoside hydrolase, family 28 protein.
LOC_Os08g23790	Os08g0327200		0.604875	-1.14108	-0.624571	-0.363887	0.417257	-0.1904		0.102486	-1.4435	-0.254529	-0.878799	-0.455386	-0.529571	Glycoside hydrolase, family 28 protein.
LOC_Os09g26800	Os09g0439400	0.374755	0.309273	-1.02653	-0.0869331	-0.0362711	0.00989062	-0.0377712	0.0817583	0.00580502	-1.16501	-0.242229	-0.18718	-0.231619	-0.220343	Glycoside hydrolase, family 28 protein.
LOC_Os09g31270	Os09g0487600	0.0559323	0.0100018	-1.19316	-0.297493	-0.208744	-0.25811	-0.254782	0.678327	0.60461	-1.01666	0.0506247	-0.0400581	-0.0820818	-0.0238384	Glycoside hydrolase, family 28 protein.
LOC_Os11g14400
LOC_Os11g14410	Os11g0249600		0.128135	1.96479	1.30845	1.41202	0.202648	0.974375		0.0331239	-1.29889	-0.484635	-0.244635	-0.402565	-0.377278	Polygalacturonase C (Fragment).
LOC_Os11g43750	Os11g0658800	0.0471072	0.00461745	-2.12346	-1.22748	-0.976645	-1.05513	-1.08642	0.283657	0.189695	-1.17686	-0.0827522	-0.150006	-0.472079	-0.234946	Glycoside hydrolase, family 28 protein.
LOC_Os12g36810	Os12g0554800	0.0534742	0.00834789	-2.05242	-1.22084	-0.990651	-0.900489	-1.03733	0.647398	0.570207	-1.10504	-0.514171	0.227336	-0.145449	-0.144095	Polygalacturonase-like protein.
Glycoside Hydrolase Family 10 (GH10)
LOC_Os01g04290	Os01g0134800		0.0326039	1.21349	0.254289	0.204713	0.378474	0.279159		0.138628	1.44144	0.850147	0.625223	0.10717	0.527513	(1,4)-beta-xylan endohydrolase, isoenzyme X-II (EC 3.2.1.8) (Fragment).
LOC_Os01g04300	Os01g0134900	0.478473	0.414132	-1.12835	-0.43284	-0.237095	0.147301	-0.174212	0.0902572	0.0145784	1.34289	0.352733	0.397347	0.525949	0.425343	(1,4)-beta-xylan endohydrolase, isoenzyme X-II (EC 3.2.1.8) (Fragment).
LOC_Os03g10440	Os03g0201500	0.105554	0.0507777	-2.28345	-0.786537	-1.0604	-1.7267	-1.19121	0.129347	0.0486628	1.29521	0.208359	0.416337	0.494868	0.373188	(No Hit)
LOC_Os03g10470
LOC_Os03g14010	Os03g0243700	0.0661732	0.0178868	2.07101	0.853492	0.970527	1.32698	1.05033	0.164745	0.0792105	-1.15933	-0.116773	-0.189038	-0.334071	-0.213294	Glycoside hydrolase, family 10 protein.
LOC_Os03g47010	Os03g0672900		0.0286309	-1.43237	-0.639665	-0.343383	-0.572172	-0.518407		0.694612	-1.26649	-0.273856	-1.67463	0.925983	-0.340835	RXF12 protein (Xylan endohydrolase) (F19C14.2 protein).
LOC_Os05g23350	Os05g0298700		0.603756	-1.14897	-0.683916	-0.343067	0.425965	-0.200339		0.128313	-1.4146	-0.225109	-0.886783	-0.389285	-0.500393	Xylan endohydrolase isoenzyme X-I (EC 3.2.1.8).
LOC_Os05g23920
LOC_Os05g25560	Os05g0319900	0.0711753	0.0219984	-1.38388	-0.447588	-0.358217	-0.600348	-0.468718	0.155005	0.0711083	1.15266	0.208614	0.303184	0.103107	0.204968	(1,4)-beta-xylan endohydrolase, isoenzyme X-II (EC 3.2.1.8) (Fragment).
LOC_Os07g27320	Os07g0456700	0.0492584	0.00580334	-1.24385	-0.317417	-0.355161	-0.271844	-0.314807	0.0847759	0.00884766	-1.50799	-0.690686	-0.496316	-0.590878	-0.592627	(1,4)-beta-xylan endohydrolase (EC 3.2.1.8).
LOC_Os10g21100	Os10g0351600		0.0612835	1.76517	0.845616	1.1749	0.438896	0.819804		0.134398	-1.42303	-0.205595	-0.907639	-0.413655	-0.508963	Tapetum specific protein (Tapetum-specific endoxylanase).
LOC_Os10g21110	Os10g0351700		0.160876	-1.29942	-0.687709	-0.357102	-0.0887995	-0.37787		0.0954184	-1.48917	-0.303878	-0.944401	-0.47525	-0.57451	Tapetum specific protein (Tapetum-specific endoxylanase).
Glycoside Hydrolase Family 43 (GH43)
LOC_Os01g65720	Os01g0879400	0.768844	0.727307	-1.01385	0.0648671	-0.0178108	-0.106587	-0.0198434	0.0976975	0.0215897	-1.28064	-0.462417	-0.291167	-0.316998	-0.356861	Glycoside hydrolase, family 43 protein.
LOC_Os12g21800
Glycoside Hydrolase Family 51 (GH51)
LOC_Os03g20420	Os03g0320100	0.897304	0.875242	1.00845	-0.124158	0.0870209	0.0735511	0.012138	0.31286	0.218059	1.13364	0.286342	0.279552	-0.0230151	0.180959	Alpha-L-arabinofuranosidase, C-terminal domain containing protein.
LOC_Os04g20590	Os04g0274400	0.22663	0.163504	-1.0792	-0.202493	-0.100607	-0.0267897	-0.109963	0.340379	0.245146	-1.11201	-0.329103	-0.0072708	-0.123145	-0.153173	Conserved hypothetical protein.
LOC_Os07g48750	Os07g0686900	0.127351	0.0701623	-1.28319	-0.527836	-0.371627	-0.179737	-0.359733	0.920403	0.894881	-1.00931	0.155692	-0.148679	-0.0471383	-0.013375	Alpha-L-arabinofuranosidase.
LOC_Os11g03730	Os11g0131900	0.226591	0.163445	-1.40755	-0.58813	-0.0587606	-0.832676	-0.493189	0.209339	0.118514	-1.26387	-0.217049	-0.202834	-0.593677	-0.337853	Arabinoxylan arabinofuranohydrolase isoenzyme AXAH-II.
LOC_Os11g03780	Os11g0132600	0.0447391	0.00295298	-1.1181	-0.161352	-0.145705	-0.176084	-0.161047	0.0933411	0.0178604	1.30419	0.282143	0.454383	0.41294	0.383155	Arabinoxylan arabinofuranohydrolase isoenzyme AXAH-II.
LOC_Os12g03470	Os12g0128700	0.209263	0.14686	-1.33624	-0.623959	-0.0577574	-0.572821	-0.418179	0.118237	0.0390189	-1.20753	-0.255851	-0.185287	-0.375045	-0.272061	Arabinoxylan arabinofuranohydrolase isoenzyme AXAH-II.
LOC_Os12g03480	Os12g0128800		0.0420294	-1.20012	-0.359382	-0.263803	-0.166344	-0.263176		0.199352	-1.08664	0.00698243	-0.18401	-0.182576	-0.119868	Arabinoxylan arabinofuranohydrolase isoenzyme AXAH-I.
LOC_Os12g03530	Os12g0129300		0.564032	-1.17297	-0.712429	-0.394249	0.416172	-0.230168		0.884134	1.04528	-0.338399	0.838212	-0.308154	0.0638864	Arabinoxylan arabinofuranohydrolase isoenzyme AXAH-II.
Pectate and pectin lyases (PL1)
LOC_Os01g36620	Os01g0546800	0.897304	0.875238	1.00841	0.0286627	0.120639	-0.113043	0.0120862	0.137523	0.0556138	-1.23535	-0.398599	-0.156457	-0.35972	-0.304925	Pectate lyase/Amb allergen family protein.
LOC_Os01g62000	Os01g0837100
LOC_Os02g12300	Os02g0214400		0.119387	-1.31001	-0.682024	-0.285425	-0.201289	-0.389579		0.0608567	-1.64811	-0.892864	-0.921285	-0.3483	-0.720816	Pectate lyase homolog (EC 4.2.2.2) (Fragment).
LOC_Os04g05050	Os04g0137100	0.0730191	0.023491	-1.67683	-0.644514	-0.977816	-0.614867	-0.745732	0.297197	0.202669	1.07337	0.0121793	0.0933076	0.200957	0.102148	Pectate lyase (Fragment).
LOC_Os05g22800	Os05g0293500		0.44974	-1.18202	-0.501612	-0.498605	0.276469	-0.241249		0.133738	-1.48728	-0.269311	-1.03192	-0.416785	-0.572672	Probable pectate lyase 18 precursor (EC 4.2.2.2) (Pectate lyase A10).
LOC_Os06g05210
LOC_Os06g05260	Os06g0144900		0.400197	-1.42224	-0.658346	-1.25307	0.38693	-0.508161		0.119413	-1.42689	-0.22757	-0.886209	-0.424838	-0.512872	Pectate lyase precursor (EC 4.2.2.2) (ZePel).
LOC_Os06g05270
LOC_Os06g38510	Os06g0583900		0.526133	-1.1646	-0.649652	-0.339281	0.329418	-0.219838		0.102864	-1.47849	-0.279358	-0.940865	-0.472161	-0.564128	Pectate lyase homolog (EC 4.2.2.2).
LOC_Os06g38520	Os06g0584000	0.109503	0.054346	-1.97104	-1.02442	-0.545831	-1.36663	-0.97896	0.08121	0.00216129	-2.99862	-1.54169	-1.48327	-1.72794	-1.5843	Pectate lyase/Amb allergen family protein.
LOC_Os08g18970	Os08g0286100
LOC_Os10g31910	Os10g0457100	0.0403612	0.00130351	-2.70856	-1.36047	-1.53642	-1.41568	-1.43752	0.653694	0.577185	-1.02762	-0.151623	0.0512524	-0.0175428	-0.0393045	Pectate lyase/Amb allergen family protein.
Rhamnogalacturonan I lyases (PL4)
LOC_Os08g44020	Os08g0554100		0.0677636	-2.05587	-0.590226	-1.56908	-0.959939	-1.03975		0.37786	-1.37845	-0.463046	0.220568	-1.20337	-0.491399	Rhamnogalacturonate lyase family protein.
LOC_Os08g44040	Os08g0554300		0.0308137	-2.03254	-1.29669	-0.673512	-1.09964	-1.02328		0.073475	-1.25283	-0.325194	-0.147375	-0.463515	-0.305445	Rhamnogalacturonate lyase family protein.
LOC_Os11g03940	Os11g0134100		0.240435	1.13888	0.308516	-0.0394306	0.293755	0.187613	0.0901018	0.0142553	1.55476	0.636689	0.74093	0.682366	0.711648	Rhamnogalacturonate lyase family protein.
LOC_Os12g03790	Os12g0131900		0.189196	1.32779	0.455885	0.74495	0.0262441	0.409027		0.00213255	1.58089	0.660738	0.643471	0.720149	0.68181	MYST1 protein (Fragment).
Pectin methyl esterases (PME)
LOC_Os01g13320	Os01g0234300		0.0720383	-1.45759	-0.410935	-0.36848	-0.851347	-0.543587		0.0834286	1.3749	0.384661	0.733418	0.259907	0.459329	(No Hit)
LOC_Os01g15040
LOC_Os01g19440	Os01g0300100
LOC_Os01g20980	Os01g0311800		0.0911654	3.10777	0.818082	1.45816	2.63139	1.63588		0.197338	1.60434	0.0453392	0.715302	1.2853	0.68198	Pectin methylesterase isoform alpha (EC 3.1.1.11) (Fragment).
LOC_Os01g21040
LOC_Os01g44340	Os01g0634600		0.0131221	-3.04582	-1.97777	-1.44328	-1.39945	-1.60683		0.404084	-1.51781	0.410264	-0.640512	-1.57572	-0.601991	Pectinesterase family protein.
LOC_Os01g53990	Os01g0743200	0.0467218	0.00413969	2.44449	1.12858	1.33324	1.40678	1.28953	0.08121	0.00238421	2.7929	1.60086	1.49379	1.35064	1.48176	Pectinesterase family protein.
LOC_Os01g57860
LOC_Os01g65790	Os01g0880300	0.693195	0.643211	-1.05566	-0.0350199	-0.347521	0.148093	-0.0781492	0.0903053	0.0146623	1.65107	0.693096	0.587398	0.889698	0.723398	Pectinesterase family protein.
LOC_Os02g18650	Os02g0288100		0.562277	-1.16133	-0.664005	-0.371114	0.387788	-0.215777		0.130332	-1.42243	-0.201826	-0.894913	-0.42834	-0.50836	Pectinesterase.
LOC_Os02g46310
LOC_Os02g54190	Os02g0783000		0.614238	-1.13902	-0.646209	-0.339318	0.422154	-0.187791		0.110301	-1.47533	-0.263441	-0.950463	-0.469202	-0.561035	Pectinesterase (EC 3.1.1.11) (Fragment).
LOC_Os03g18860	Os03g0300500		0.528794	-1.17317	-0.623151	-0.438194	0.37011	-0.230412		0.0994054	-1.48121	-0.299004	-0.942456	-0.458864	-0.566775	Pectinesterase (EC 3.1.1.11) (Fragment).
LOC_Os03g19610	Os03g0309400		0.543834	-1.17276	-0.654023	-0.426281	0.390591	-0.229904		0.117345	-1.41878	-0.235151	-0.871457	-0.407337	-0.504648	Pectinesterase family protein.
LOC_Os03g28090	Os03g0399000		0.805956	-1.05293	-0.542791	-0.0587928	0.378337	-0.0744158		0.778259	-1.11807	-0.303303	-0.948259	0.76852	-0.161014	Pectinesterase family protein.
LOC_Os04g35770	Os04g0438400	0.128624	0.07134	-1.21074	-0.425564	-0.23867	-0.163445	-0.275893	0.176261	0.0889954	1.14439	0.30476	0.0891627	0.189809	0.194577	Pectin methylesterase-like protein.
LOC_Os04g38560	Os04g0458900		0.601324	-1.14733	-0.594892	-0.440536	0.44058	-0.198283		0.106629	-1.40179	-0.289655	-0.832664	-0.339502	-0.487274	Pectin methylesterase-like protein.
LOC_Os04g46740	Os04g0553500		0.0766285	-1.6375	-0.333838	-1.05618	-0.744469	-0.711497		0.450312	1.13405	-0.183657	0.482842	0.245279	0.181488	Pectinesterase family protein.
LOC_Os04g54850	Os04g0641200		0.635433	1.0945	0.396761	0.332882	-0.338838	0.130268		0.230577	1.21506	-0.00634288	0.565073	0.284336	0.281022	Pectinesterase (EC 3.1.1.11) (Fragment).
LOC_Os05g29790	Os05g0361500	0.103921	0.0492741	2.04517	0.869389	1.50103	0.726244	1.03222	0.211338	0.12055	1.22855	0.324524	0.0877809	0.478567	0.296957	Pectinesterase family protein.
LOC_Os05g44600	Os05g0521600	0.720955	0.674205	-1.02187	-0.0121985	-0.150444	0.0689931	-0.0312165	0.292797	0.198375	-1.05303	0.00304415	-0.102354	-0.124346	-0.0745519	Pectinesterase family protein.
LOC_Os06g09340	Os06g0193200	0.059918	0.0128013	-2.62631	-1.08059	-1.49671	-1.60181	-1.39304	0.440396	0.346059	1.09383	-0.0429879	0.322006	0.109157	0.129392	Pectinesterase (EC 3.1.1.11) (Fragment).
LOC_Os07g41650	Os07g0607400		0.544323	-1.18243	-0.712944	-0.416044	0.403738	-0.24175		0.0969365	-1.49494	-0.288775	-0.950532	-0.50095	-0.580086	Pectinesterase family protein.
LOC_Os07g46190	Os07g0655600		0.611659	-1.15397	-0.707113	-0.371885	0.459178	-0.206607		0.0893085	-1.48628	-0.323975	-0.929759	-0.461376	-0.571704	Pectinesterase family protein.
LOC_Os07g47830	Os07g0675100	0.122226	0.0653661	-1.21229	-0.151466	-0.410094	-0.271637	-0.277733	0.282895	0.188896	1.09273	0.0261565	0.249518	0.10813	0.127935	Pectinesterase (EC 3.1.1.11) (Pectin methylesterase) (PE).
LOC_Os07g49100	Os07g0691100		0.546231	-1.1755	-0.682605	-0.412787	0.395577	-0.233272		0.0947749	-1.95295	-1.55374	-0.892604	-0.450622	-0.965657	Pectinesterase (EC 3.1.1.11) (Fragment).
LOC_Os08g10610
LOC_Os08g12410	Os08g0220400		0.453683	1.45087	-0.607924	1.29212	0.926553	0.536917		0.632943	1.12983	-0.0581644	-0.21431	0.800809	0.176112	Pectinesterase family protein.
LOC_Os08g34900	Os08g0450100		0.175982	1.76755	1.6189	0.470855	0.375512	0.821755		0.744141	1.08528	-0.46843	0.612527	0.210086	0.118061	Pectinesterase (EC 3.1.1.11) (Fragment).
LOC_Os08g34910	Os08g0450200		0.578181	-1.16751	-0.716164	-0.381912	0.427768	-0.223436		0.420782	-1.14501	-0.296682	0.180405	-0.469815	-0.195364	Pectinmethylesterase precursor (EC 3.1.1.11) (Fragment).
LOC_Os09g26360	Os09g0433700		0.0248438	1.77923	0.860326	0.58682	1.0466	0.83125		0.0151873	2.36138	1.51902	1.21437	0.98549	1.23963	Pectinmethylesterase precursor (EC 3.1.1.11) (Fragment).
LOC_Os09g39760	Os09g0571100		0.257542	1.2308	0.404394	0.565592	-0.0711863	0.2996		0.844303	1.04594	-0.0483551	0.615241	-0.372494	0.0647974	Pectinesterase family protein.
LOC_Os10g26680	Os10g0407000	0.389614	0.324198	1.08319	0.0388575	0.292564	0.014453	0.115292	0.12186	0.0423828	-1.26156	-0.383177	-0.19493	-0.427509	-0.335205	Pectinesterase family protein.
LOC_Os11g07090	Os11g0172100		0.0101842	-2.20054	-0.908496	-1.22582	-1.27926	-1.13786		0.387533	-1.17167	0.146045	-0.256838	-0.574911	-0.228568	Pectinesterase family protein.
LOC_Os11g08750	Os11g0192400		0.113655	-1.32108	-0.683526	-0.341396	-0.180218	-0.401714		0.10598	-1.48598	-0.283078	-0.961855	-0.469324	-0.571419	Pectinesterase family protein.
LOC_Os11g08870	Os11g0194000
LOC_Os11g36240	Os11g0570950
LOC_Os11g36240	Os11g0570700
LOC_Os11g45720	Os11g0683700		0.0216761	-1.27499	-0.416368	-0.388248	-0.246831	-0.350482		0.110555	-1.451	-0.247138	-0.908274	-0.455737	-0.53705	Pectinesterase family protein.
LOC_Os11g45730	Os11g0683800		0.0273462	-1.41622	-0.645028	-0.351654	-0.509466	-0.502049		0.26475	-2.07833	-0.292814	-2.42859	-0.444879	-1.05543	Pectinesterase family protein.
LOC_Os12g37660	Os12g0563700		0.695599	-1.11674	-0.640976	-0.364227	0.527312	-0.159297		0.122422	-1.44854	-0.221856	-0.924625	-0.457326	-0.534603	Pectinesterase family protein.
Pectin acetylesterases (PAE)
LOC_Os01g21630	Os01g0319000	0.589715	0.531359	1.08533	-0.138206	0.404714	0.087884	0.11813	0.629371	0.549892	-1.0407	0.0626946	-0.211005	-0.0243455	-0.0575519	Pectinacetylesterase family protein.
LOC_Os01g66830	Os01g0892400		0.172815	-1.54529	-0.38917	-0.267482	-1.22698	-0.627879	0.549357	0.460477	-1.19178	-0.063363	-0.803037	0.107029	-0.253124	Pectinacetylesterase family protein.
LOC_Os01g66840	Os01g0892500	0.0533504	0.00828446	2.52924	1.21913	1.21308	1.5839	1.3387	0.330913	0.236007	-2.23379	-0.393872	-0.542932	-2.54167	-1.15949	Pectinacetylesterase family protein.
LOC_Os01g66850	Os01g0892600		0.0374878	-1.8047	-0.919774	-1.10577	-0.529743	-0.851762	0.454669	0.36094	1.24065	0.0609738	0.0319635	0.840357	0.311098	Pectinacetylesterase family protein.
LOC_Os01g74330	Os01g0974500	0.091844	0.0388967	-1.4799	-0.383385	-0.77796	-0.535165	-0.565503	0.200471	0.110668	-1.1763	-0.336289	-0.301345	-0.0651179	-0.234251	Pectinacetylesterase family protein.
LOC_Os02g47400	Os02g0702400		0.163453	-1.3223	-0.0476818	-0.481689	-0.679785	-0.403052	0.503056	0.411229	-1.08115	-0.00935456	-0.331019	0.0026607	-0.112571	Pectinacetylesterase family protein.
LOC_Os04g51340	Os04g0602500	0.429467	0.363827	1.0967	0.225415	-0.0939088	0.268002	0.133169	0.118338	0.0391231	-1.2502	-0.348358	-0.420517	-0.197617	-0.322164	Pectinacetylesterase precursor.
LOC_Os05g02120	Os05g0111900	0.0396483	0.000908	-1.53894	-0.589619	-0.621618	-0.654564	-0.621934	0.0964687	0.0203637	-1.24667	-0.393735	-0.325891	-0.234621	-0.318082	Pectinacetylesterase precursor.
LOC_Os07g44070	Os07g0634600	0.0896952	0.0372451	-1.24329	-0.320667	-0.203007	-0.418831	-0.314168	0.112735	0.034202	-1.47624	-0.713963	-0.356277	-0.615539	-0.561926	Pectinacetylesterase precursor.
LOC_Os10g40290	Os10g0550500	0.165241	0.104983	-1.78053	-0.249028	-1.07004	-1.17784	-0.832304		0.16172	-1.96967	-1.19676	-0.112901	-1.6242	-0.977955	Pectinacetylesterase.
Feruloyl esterases (FE)
LOC_Os01g71290
LOC_Os01g71300	Os01g0939700	0.120633	0.0640197	-1.20249	-0.128711	-0.364293	-0.305067	-0.266024	0.499273	0.407243	-1.06284	-0.193768	-0.149038	0.0790358	-0.0879234	Esterase D (EC 3.1.1.1).

## Sheet: Structural proteins
Structural proteins
		Short exposures							Long exposures
					log2[Fold change (treatment/control)]							log2[Fold change (treatment/control)]
TIGR Locus ID	RAB-DB Locus ID	FDR	P Value	Fold change	1	2	3	mean (N=3)	FDR	P Value	Fold change	1	2	3	mean (N=3)	Description
Hydroxyproline-rich glycoproteins (HRGP)
LOC_Os03g58070	Os03g0794900	0.128496	0.0712215	-1.16857	-0.128832	-0.344571	-0.200821	-0.224741	0.150825	0.0670903	-1.16106	-0.320503	-0.208676	-0.117138	-0.215439	Conserved hypothetical protein.
LOC_Os07g07680	Os07g0173200	0.0543178	0.00891719	-1.18772	-0.203361	-0.257837	-0.28337	-0.24819	0.10067	0.0241242	-1.22267	-0.207967	-0.366627	-0.295524	-0.290039	Conserved hypothetical protein.
Leucine-rich repeat extensins (LRX)
LOC_Os01g08470	Os01g0180000	0.273017	0.208335	1.15938	0.126118	0.0699958	0.44393	0.213348	0.168071	0.0821513	1.27361	0.225794	0.259541	0.561422	0.348919	RNA-binding region RNP-1 (RNA recognition motif) domain containing protein.
LOC_Os01g25460	Os01g0356900		0.593326	1.27675	-0.338033	1.46119	-0.0657263	0.352476		0.71286	1.09743	-0.302908	0.748926	-0.0436473	0.134123	Extensin-like protein.
LOC_Os01g41120	Os01g0594300	0.050451	0.00653814	1.29283	0.351186	0.33083	0.429598	0.370538	0.120335	0.0411051	1.23012	0.258038	0.421564	0.216804	0.298802	Extensin-like protein.
LOC_Os02g04540	Os02g0138000	0.703157	0.654048	1.05036	0.0865279	-0.172003	0.298136	0.070887	0.0864223	0.0102967	1.39284	0.432029	0.42632	0.575748	0.478032	Leucine-rich repeat, plant specific containing protein.
LOC_Os03g43650	Os03g0637600	0.0375422	0.000502	1.2294	0.297514	0.286616	0.309738	0.297956	0.107103	0.0292564	1.12836	0.158987	0.232947	0.130738	0.174224	Extensin protein-like.
LOC_Os03g58110	Os03g0795300	0.0413561	0.00167981	1.41816	0.517644	0.531032	0.46338	0.504019	0.150598	0.0668449	1.18608	0.379922	0.170282	0.188402	0.246202	Extensin protein-like.
LOC_Os04g42620	Os04g0505200	0.0463716	0.00385512	-1.46288	-0.585806	-0.58008	-0.48054	-0.548809	0.500881	0.409042	-1.09837	-0.264269	0.125946	-0.267758	-0.13536	Leucine-rich repeat, plant specific containing protein.
LOC_Os04g57430	Os04g0670100	0.444077	0.378886	1.01743	0.0579959	0.0341825	-0.0173808	0.0249325	0.08121	0.00209533	1.35053	0.472653	0.420044	0.407883	0.433527	Leucine-rich repeat, plant specific containing protein.
LOC_Os05g08770	Os05g0180300	0.0447391	0.00294885	-1.60051	-0.673183	-0.745002	-0.617414	-0.678533	0.270601	0.177356	1.07727	0.0772018	0.209513	0.0354099	0.107375	Extensin protein-like.
LOC_Os05g09640	Os05g0188700		0.0539565	-1.33329	-0.608743	-0.36451	-0.271722	-0.414992		0.34035	-1.33929	-0.25844	-1.07391	0.0679416	-0.421469	Conserved hypothetical protein.
LOC_Os06g49100	Os06g0704500	0.190062	0.128315	1.15443	0.370717	0.108259	0.142577	0.207185	0.08121	0.00114171	1.7008	0.792773	0.714393	0.791467	0.766211	Leucine-rich repeat, plant specific containing protein.
LOC_Os07g07990	Os07g0176500	0.0908571	0.0381129	1.71803	0.486082	1.02175	0.834438	0.780756	0.167787	0.08188	1.21908	0.207711	0.459933	0.189717	0.285787	Extensin protein-like.
LOC_Os11g43640	Os11g0657400		0.552477	-1.16668	-0.642089	-0.417764	0.392626	-0.222409		0.130441	-1.40946	-0.214539	-0.879469	-0.391406	-0.495138	Atrophin family protein.
LOC_Os12g35710	Os12g0542200		0.563681	-1.16659	-0.65734	-0.421088	0.411519	-0.222303		0.0930199	-1.4978	-0.29665	-0.946054	-0.505824	-0.582843	Extensin-like protein.
Proline-rich proteins (PRP)
LOC_Os03g14130	Os03g0245200		0.381421	1.44488	-0.421075	0.957048	1.05688	0.53095		0.967537	-1.01691	0.891368	-0.93281	-0.0311248	-0.0241889	Protein of unknown function DUF1210 family protein.
LOC_Os10g05750	Os10g0148100		0.166889	-1.2635	-0.641813	-0.261326	-0.109146	-0.337428		0.895273	-1.0481	0.584732	-0.94368	0.155607	-0.0677806	Protein of unknown function DUF1210 family protein.
LOC_Os10g05790	Os10g0148700	0.178707	0.117572	-1.55252	-1.09732	-0.508723	-0.297788	-0.634611	0.08121	0.00371469	-1.97919	-0.874651	-0.99817	-1.08191	-0.98491	Protein of unknown function DUF1210 family protein.
LOC_Os10g05820	Os10g0149000		0.694917	-1.11514	-0.638273	-0.349958	0.516572	-0.15722		0.110054	-1.45434	-0.278428	-0.923464	-0.419212	-0.540368	Protein of unknown function DUF1210 family protein.
LOC_Os10g05860	Os10g0149200		0.0833248	1.88333	1.04053	1.32469	0.374639	0.913287		0.752439	1.10043	0.603238	-0.619595	0.430573	0.138072	(No Hit)
LOC_Os10g05930	Os10g0150000		0.255275	1.53142	0.359183	1.3802	0.105239	0.614874		0.0727103	2.06359	1.63996	0.788881	0.706629	1.04516	Protein of unknown function DUF1210 family protein.
LOC_Os10g05950	Os10g0150300		0.903053	1.03369	-0.630847	0.261274	0.51298	0.0478024		0.00925939	1.12092	0.18613	0.133493	0.174441	0.164688	Protein of unknown function DUF1210 family protein.
LOC_Os10g05970	Os10g0150400		0.0716164	-1.47368	-0.618061	-0.799631	-0.260591	-0.559427		0.0861421	-1.53894	-0.305801	-0.978955	-0.581048	-0.621935	Protein of unknown function DUF1210 family protein.
LOC_Os10g05980	Os10g0150600		0.173834	-1.57736	-1.09482	-0.836592	-0.0411401	-0.657516		0.120624	-2.15819	-1.91374	-0.946414	-0.469311	-1.10982	Protein of unknown function DUF1210 family protein.
LOC_Os10g05990	Os10g0150700	0.840178	0.808105	1.03209	-0.223575	0.344906	0.015379	0.0455701	0.328349	0.23342	-1.17827	0.0256109	-0.282004	-0.453629	-0.236674	Protein of unknown function DUF1210 family protein.
LOC_Os10g06000	Os10g0150800		0.0292827	-1.71308	-0.66033	-1.04747	-0.621965	-0.77659		0.273037	-1.46831	-0.579422	0.09919	-1.18224	-0.554159	Protein of unknown function DUF1210 family protein.
Arabinogalactan proteins (AGP)
LOC_Os01g06580	Os01g0159200	0.0951656	0.0415725	-1.28093	-0.403605	-0.457878	-0.210107	-0.357196	0.187308	0.0989241	1.34489	0.356503	0.707337	0.218615	0.427485	Arabinogalactan protein.
LOC_Os01g47780	Os01g0668100	0.135039	0.0774798	-1.4859	-0.705418	-0.773035	-0.235565	-0.57134	0.335896	0.240766	-1.0998	-0.301369	-0.0316324	-0.0787087	-0.137237	Beta-Ig-H3/fasciclin domain containing protein.
LOC_Os01g62380	Os01g0841100	0.120805	0.064178	-1.25222	-0.183045	-0.481234	-0.309173	-0.324484	0.330066	0.235224	1.07822	0.00912281	0.2301	0.0867328	0.108652	Beta-Ig-H3/fasciclin domain containing protein.
LOC_Os02g20540	Os02g0308400		0.275947	-1.2736	-0.70707	-0.433491	0.0938123	-0.348916		0.0776672	-1.52159	-0.344506	-0.949242	-0.522982	-0.605577	Beta-Ig-H3/fasciclin domain containing protein.
LOC_Os02g20560	Os02g0308800		0.563031	-1.15916	-0.656289	-0.367315	0.384359	-0.213082		0.1251	-1.43085	-0.208176	-0.897763	-0.444667	-0.516869	Beta-Ig-H3/fasciclin domain containing protein.
LOC_Os02g26320	Os02g0461500		0.569959	-1.16758	-0.706389	-0.376288	0.412131	-0.223515		0.102476	-1.50087	-0.289954	-0.975822	-0.491635	-0.585804	Beta-Ig-H3/fasciclin domain containing protein.
LOC_Os02g49420	Os02g0726000	0.0585043	0.0117439	-1.45666	-0.645732	-0.542045	-0.440205	-0.542661	0.586827	0.501386	-1.07879	0.0903386	-0.0532598	-0.365321	-0.109414	Beta-Ig-H3/fasciclin domain containing protein.
LOC_Os03g03600	Os03g0128000	0.0466927	0.00402831	-1.54452	-0.5498	-0.682988	-0.648676	-0.627155	0.425434	0.330899	1.04748	0.0665151	0.158159	-0.0239096	0.0669216	Beta-Ig-H3/fasciclin domain containing protein.
LOC_Os04g21570	Os04g0283600
LOC_Os04g39590	Os04g0472100		0.587162	1.12745	0.464158	-0.366331	0.421357	0.173061		0.104396	-1.44122	-0.251084	-0.879113	-0.451674	-0.52729	Hypothetical protein.
LOC_Os04g39600	Os04g0472200	0.0727035	0.0233085	-1.38848	-0.344274	-0.47716	-0.599099	-0.473511	0.0968517	0.0208527	-1.78424	-0.962829	-0.590283	-0.952821	-0.835311	Beta-Ig-H3/fasciclin domain containing protein.
LOC_Os04g48490	Os04g0574200	0.399113	0.333307	1.11378	0.397707	0.0703393	-0.00166412	0.155461	0.199488	0.109862	1.32363	0.329008	0.197201	0.687292	0.4045	Fasciclin-like arabinogalactan protein 10 precursor.
LOC_Os05g07060	Os05g0163300	0.506203	0.443428	1.06995	-0.0850697	0.271241	0.10645	0.0975405	0.130542	0.0496893	1.32238	0.435898	0.545978	0.22752	0.403132	Beta-Ig-H3/fasciclin domain containing protein.
LOC_Os05g38500	Os05g0459700	0.757962	0.715323	1.01293	-0.0696277	0.0591449	0.0660762	0.0185311	0.112989	0.0344156	1.15201	0.278048	0.188167	0.146227	0.204147	Beta-Ig-H3/fasciclin domain containing protein.
LOC_Os05g48890	Os05g0563550
LOC_Os05g48900	Os05g0563600	0.065766	0.0175171	-1.30151	-0.322991	-0.481907	-0.335665	-0.380188	0.40254	0.307239	1.08714	0.0347996	0.297976	0.0288562	0.120544	Beta-Ig-H3/fasciclin domain containing protein.
LOC_Os06g17460	Os06g0285100
LOC_Os06g44660	Os06g0656800		0.105909	-1.67713	-0.649103	-0.344512	-1.24437	-0.745994		0.45491	-1.47358	0.446371	-1.65507	-0.469271	-0.559324	Beta-Ig-H3/fasciclin domain containing protein.
LOC_Os08g23180	Os08g0321000	0.0500853	0.00633156	-1.34672	-0.4507	-0.475369	-0.36227	-0.429446	0.959236	0.946025	-1.00485	-0.154269	0.16033	-0.0270137	-0.00698441	Beta-Ig-H3/fasciclin domain containing protein.
LOC_Os08g38270	Os08g0490600	0.181062	0.119929	1.16381	0.187033	0.0927907	0.37673	0.218851	0.139333	0.0572104	1.21755	0.28413	0.406895	0.160915	0.28398	Beta-Ig-H3/fasciclin domain containing protein.
LOC_Os08g39270	Os08g0502400	0.0658243	0.017559	-1.51135	-0.645934	-0.70241	-0.439171	-0.595838	0.0877849	0.0115571	1.16688	0.206985	0.270051	0.190932	0.222656	Beta-Ig-H3/fasciclin domain containing protein.
LOC_Os09g07350	Os09g0248100	0.0970991	0.0432567	-1.11909	-0.218456	-0.170209	-0.0983181	-0.162328	0.0984447	0.0223086	1.2715	0.299666	0.451614	0.288316	0.346532	Beta-Ig-H3/fasciclin domain containing protein.
LOC_Os09g30010	Os09g0476800	0.110423	0.0552352	-1.35155	-0.289222	-0.642376	-0.372231	-0.43461	0.08121	0.00112031	1.59609	0.719565	0.648648	0.65541	0.674541	Beta-Ig-H3/fasciclin domain containing protein.

## Sheet:  Glycoprotein 
Glycoprotein glycosyltransferases
		Short exposures							Long exposures
					log2[Fold change (treatment/control)]							log2[Fold change (treatment/control)]
TIGR Locus ID	RAB-DB Locus ID	FDR	P Value	Fold change	1	2	3	mean (N=3)	FDR	P Value	Fold change	1	2	3	mean (N=3)	Description
Glycoprotein fucosyltransferases (GFT)
LOC_Os04g35270	Os04g0432300
LOC_Os08g36840	Os08g0472600	0.638451	0.58312	-1.04786	0.0471231	-0.275029	0.0255804	-0.0674419	0.197988	0.108407	-1.18878	-0.0727882	-0.363676	-0.311974	-0.249479	Alpha1,3-fucosyltransferase (Fragment).
LOC_Os12g07290	Os12g0170600	0.151197	0.0923543	1.15833	0.118453	0.170212	0.347456	0.21204	0.0833827	0.00763493	-1.3598	-0.41174	-0.397556	-0.520902	-0.443399	Alpha-1,4-fucosyltransferase.
Glycosyl transferases 21A (GT31a)
LOC_Os01g22550	Os01g0328900	0.80456	0.767426	1.02044	-0.103592	6.81e-05	0.191081	0.0291856	0.505933	0.414172	1.08402	-0.031025	0.0397978	0.340408	0.116394	Glycosyl transferase, family 31 protein.
LOC_Os01g65590	Os01g0877400		0.675317	-1.12332	-0.654459	-0.349386	0.500553	-0.167764		0.102697	-1.46027	-0.292324	-0.918051	-0.428333	-0.546236	Avr9 elicitor response-like protein.
LOC_Os02g06840	Os02g0164300	0.082369	0.0312718	-1.49888	-0.608313	-0.753617	-0.389737	-0.583889	0.0916909	0.0163509	-1.22963	-0.335958	-0.221011	-0.337699	-0.298223	Glycosyl transferase, family 31 protein.
LOC_Os02g35870	Os02g0566800	0.0983678	0.0442584	-1.48726	-0.782625	-0.351276	-0.584073	-0.572658	0.133073	0.0517855	-1.25939	-0.210196	-0.308115	-0.479855	-0.332722	Glycosyl transferase, family 31 protein.
LOC_Os02g36770	Os02g0577300		0.0700996	-1.8503	-0.538386	-1.36807	-0.756827	-0.887762		0.0172608	-3.49017	-1.55727	-1.5693	-2.28332	-1.8033	Glycosyl transferase, family 31 protein.
LOC_Os03g38050	Os03g0577500	0.0675082	0.0191047	-1.49975	-0.470478	-0.743737	-0.539938	-0.584718	0.113261	0.0345811	-1.15755	-0.228843	-0.270274	-0.134094	-0.21107	Avr9 elicitor response-like protein.
LOC_Os03g48610	Os03g0692500		0.206776	-1.30143	-0.719301	-0.00699055	-0.413994	-0.380095	0.390691	0.29527	-1.048	-0.0790887	0.0208932	-0.144709	-0.0676348	Glycosyl transferase, family 31 protein.
LOC_Os03g58900	Os03g0803600		0.385622	-1.19428	-0.576942	-0.38749	0.196017	-0.256138		0.750375	-1.10523	0.356471	-0.92595	0.136452	-0.144343	Glycosyl transferase, family 31 protein.
LOC_Os03g58920	Os03g0803900		0.342546	-1.01669	-0.0453815	-0.041017	0.0147453	-0.0238844	0.267061	0.174333	-1.23124	-0.0536399	-0.555686	-0.291014	-0.300113	Glycosyl transferase, family 31 protein.
LOC_Os05g11060	Os05g0199500	0.135946	0.0782788	-1.22038	-0.210836	-0.193136	-0.458004	-0.287325	0.172925	0.0860487	-1.23084	-0.483801	-0.240996	-0.174129	-0.299642	Glycosyl transferase, family 31 protein.
LOC_Os05g35270
LOC_Os06g06280	Os06g0156900	0.103031	0.0484249	-1.15382	-0.282885	-0.12038	-0.216002	-0.206422	0.151144	0.067293	-1.16026	-0.262281	-0.283254	-0.0978127	-0.214449	Glycosyl transferase, family 31 protein.
LOC_Os06g07910
LOC_Os06g08010
LOC_Os06g12390	Os06g0229200	0.100972	0.0466522	-1.32214	-0.228748	-0.530813	-0.449047	-0.402869	0.104594	0.0268891	-1.56885	-0.818458	-0.446513	-0.684151	-0.649707	Glycosyl transferase, family 31 protein.
LOC_Os06g46570	Os06g0679500	0.128962	0.0717159	1.13547	0.165284	0.280864	0.10373	0.183293	0.143096	0.0603658	1.18388	0.189896	0.172152	0.368517	0.243521	Avr9 elicitor response-like protein.
LOC_Os07g09670	Os07g0194800	0.123162	0.0662647	1.11376	0.235757	0.0931769	0.137389	0.155441	0.250091	0.1579	1.1737	0.0882491	0.434958	0.16999	0.231066	Conserved hypothetical protein.
LOC_Os07g09690	Os07g0195200	0.15197	0.0930613	-1.24001	-0.473412	-0.334784	-0.122854	-0.31035	0.109244	0.0310693	-1.19167	-0.243494	-0.17907	-0.336398	-0.252988	Glycosyl transferase, family 31 protein.
LOC_Os08g02370	Os08g0116900	0.111757	0.056449	-1.36294	-0.495628	-0.609612	-0.234938	-0.446726	0.298165	0.203591	-1.08179	-0.222158	-0.0115366	-0.106552	-0.113416	Avr9 elicitor response-like protein.
LOC_Os08g03670	Os08g0130900	0.0673097	0.0189849	-1.63119	-0.662747	-0.89428	-0.560735	-0.705921	0.367398	0.272002	-1.08363	-0.22449	-0.156496	0.0333709	-0.115872	Glycosyl transferase, family 31 protein.
LOC_Os08g29710	Os08g0386700	0.0404	0.00156178	-1.51097	-0.588711	-0.639239	-0.558469	-0.595473	0.0916909	0.0163424	-1.26511	-0.398038	-0.366395	-0.253365	-0.339266	Beta 1,3-glycosyltransferase-like protein I.
LOC_Os09g27950	Os09g0452900	0.0995605	0.0454357	2.79062	0.938378	2.06789	1.43549	1.48058		0.495485	-1.06916	0.134597	-0.241009	-0.183005	-0.0964722	Glycosyl transferase, family 31 protein.
Glycosyl transferases 31B (GT31b)
LOC_Os02g45700	Os02g0681100		0.446321	1.32223	1.12689	-0.356391	0.438414	0.402971		0.146262	-1.58757	-0.296743	-1.23315	-0.470554	-0.666817	Protein of unknown function DUF604 family protein.
LOC_Os03g03270	Os03g0124100		0.516559	-1.19186	-0.68089	-0.46144	0.382698	-0.253211		0.0875176	-1.53655	-0.310626	-0.984359	-0.564111	-0.619699	Protein of unknown function DUF604 family protein.
LOC_Os03g16290	Os03g0269700		0.46602	-1.52679	-1.8942	-0.375778	0.438468	-0.610503		0.141058	-1.41979	-0.198958	-0.915485	-0.402584	-0.505676	Protein of unknown function DUF604 family protein.
LOC_Os03g16330
LOC_Os04g48950	Os04g0578800	0.284439	0.219801	1.11716	0.151314	0.00732229	0.320886	0.159841	0.308967	0.214082	1.12166	0.0494675	0.0998154	0.347621	0.165634	Protein of unknown function DUF604 family protein.
LOC_Os08g04300	Os08g0137300		0.0448763	-1.48715	-0.537959	-0.37445	-0.805238	-0.572549		0.599253	1.17515	0.829199	0.332566	-0.463237	0.232843	Conserved hypothetical protein.
LOC_Os10g37260	Os10g0516600		0.515582	-1.2552	-0.711865	-0.78051	0.508638	-0.327912		0.112446	-1.90371	-0.332016	-0.941672	-1.51276	-0.928816	Protein of unknown function DUF604 family protein.
LOC_Os10g39020	Os10g0534700	0.103428	0.048841	1.43734	0.466544	0.753965	0.349688	0.523399	0.0900635	0.0141986	1.39361	0.564983	0.369333	0.502157	0.478825	Protein of unknown function DUF604 family protein.
