# Supplementary material for: Autotoxicity mechanism of Oryza sativa: transcriptome response in rice roots exposed to ferulic acid
Source: BMC Genomics. 2013 May 25;14:351. doi: 10.1186/1471-2164-14-351 (PMC4008027; doi:10.1186/1471-2164-14-351)
Supplement: Additional file 8: Table S4 — Expression profiles of ROS-related genes induced by ferulic acid stress. [file 1471-2164-14-351-S8.xlsx]

## Sheet: table S4
Table S4. FA-responsive transcripts related to ROS				Short exposures		Long exposures
Functional categories	In genome	On arrary	Detected	Increased	Decreased	Increased	Decreased
Reactive oxygen species (ROS) network	343	323	270	51	4	5	2
AOX (Alternative oxidases) genes＊	4	4	4	4	0	0	0
APx (Ascorbate peroxidase) genes	11	11	8	0	0	0	0
Cat (Catalase) genes	3	3	3	0	0	0	0
DiOx (Alpha-dioxygenase)	1	1	1	0	0	0	0
Ferritin genes	2	2	2	0	0	0	0
GPx(Glutathione peroxidase) genes	5	5	5	1	0	0	0
GR (Glutathione reductase) genes	3	3	3	2	0	0	0
Grx (Glutaredoxins) genes	27	22	17	5	0	0	0
GST (Glutathione-S-transferases) genes＊	79	74	67	25	0	3	2
MDAR (monodehydroascorbate reductase) genes	15	14	8	2	0	0	0
Prx (Class III Peroxidase) genes＊	138	130	103	7	4	2	0
PrxR(Peroxiredoxin) genes	8	8	7	2	0	0	0
Rboh (Respiratory burst oxidase homolog; NADPH oxidase) genes	9	9	7	1	0	0	0
SOD (superoxide dismutase) genes	8	8	8	0	0	0	0
Trx (thioredoxin) genes	30	29	27	2	0	0	0
Functional categories of genes, total number of genes found within the rice genome, numbers of genes present on and detected on arrays,
and numbers of genes showing significant differences (FDR <0.1) in transcript abundance are shown in rows and columns labeled accordingly.
ROS families that are overrepresented in the response group are shown with asterisks (P<0.05).

## Sheet: AOX
AOX (Alternative oxidases) genes
			Short exposures						Long exposures
					log2[Fold change (treatment/control)]						log2[Fold change (treatment/control)]
Gene name	RAB-DB Locus ID	TIGR Locus ID	FDR	P Value	1	2	3	mean (N=3)	FDR	P Value	1	2	3	mean (N=3)	Description
AOX1a	Os04g0600200	LOC_OS04g51150	0.0324106	6.96e-05	2.15662	2.19236	2.13015	2.15971	0.460317	0.36706	0.0124445	-0.0307817	-0.148778	-0.055705	Alternative oxidase 1c, mitochondrial precursor (EC 1.-.-.-).
AOX1b	Os04g0600300	LOC_OS04g51160	0.0467218	0.00412588	4.80805	5.59641	4.52462	4.97636	0.657011	0.581012	0.25977	-0.334986	-0.302865	-0.126027	Alternative oxidase (OSJNBa0083N12.12 protein).
AOX1c	Os02g0700400	LOC_Os02g47200	0.076428	0.0261	1.95369	2.20191	1.21862	1.79141		0.299066	0.0869474	0.0415181	0.552896	0.227121	Alternative oxidase AOX1.
AOX1d	Os02g0318100	LOC_Os02g21300	0.0628194	0.0152082	2.21565	1.6065	1.50659	1.77625	0.337064	0.241906	0.208896	-0.0072326	0.450821	0.217495	Alternative oxidase 1a (Fragment).

## Sheet: APx
APx (Ascorbate peroxidase) genes
			Short exposures						Long exposures
					log2[Fold change (treatment/control)]						log2[Fold change (treatment/control)]
Gene name	RAB-DB Locus ID	TIGR Locus ID	FDR	P Value	1	2	3	mean (N=3)	FDR	P Value	1	2	3	mean (N=3)	Description
APx00	Os08g0522400	LOC_Os08g41090		0.0158876	-0.585057	-0.68032	-0.432425	-0.565934		0.0863356	-0.310091	-0.948185	-0.527725	-0.595334	Haem peroxidase, plant/fungal/bacterial family protein.
APx01 (APX1)	Os03g0285700	LOC_Os03g17690	0.604509	0.547311	0.2582	-0.0838365	0.0408917	0.0717516	0.547599	0.458343	-0.207395	-0.20004	0.116013	-0.0971403	Ascorbate peroxidase (EC 1.11.1.11) (Cytosolic ascorbate peroxidase 1).
APx02 (APX2, APXb)	Os07g0694700	LOC_Os07g49400	0.19284	0.131072	-0.0507365	-0.362377	-0.369034	-0.260716	0.10682	0.0289589	-0.566099	-0.875045	-0.511301	-0.650815	Ascorbate peroxidase (EC 1.11.1.11).
APx03 (APX3)	Os04g0223300	LOC_Os04g14680		0.235641	0.00362393	1.09204	0.487767	0.52781	0.200997	0.111101	0.277113	0.0576829	0.298082	0.210959	Peroxisome type ascorbate peroxidase.
APx04 (APX4); OsAPx11	Os08g0549100	LOC_Os08g43560	0.0658479	0.0175929	0.202896	0.319413	0.241911	0.25474	0.203531	0.113301	0.119265	0.0347986	0.0539646	0.0693426	Peroxisome type ascorbate peroxidase.
APx05	Os12g0178200	LOC_Os12g07830	0.0815685	0.0305779	-0.483735	-0.677299	-0.364875	-0.508636	0.08121	0.00349486	-0.468644	-0.384787	-0.453714	-0.435715	Thylakoid-bound ascorbate peroxidase (EC 1.11.1.11) (Fragment).
APx06	Os12g0178100	LOC_Os12g07820	0.0914578	0.0385642	-0.161541	-0.339972	-0.299444	-0.266986	0.131993	0.0507769	-0.22374	-0.256576	-0.105778	-0.195364	Thylakoid-bound ascorbate peroxidase (EC 1.11.1.11) (Fragment).
APx07	Os04g0434800	LOC_Os04g35520	0.0776447	0.0271142	-0.214476	-0.212253	-0.342691	-0.256474	0.0848855	0.00890561	-0.387554	-0.303238	-0.287842	-0.326211	Stromal ascorbate peroxidase.
APx08	Os02g0553200	LOC_Os02g34810		0.02264	-0.667909	-0.429704	-0.436567	-0.511393		0.120619	-0.263114	-0.874101	-0.354118	-0.497111	Thylakoid-bound ascorbate peroxidase.
APx10	Os04g0602100	LOC_Os04g51300		0.578005	-0.63221	-0.410446	0.414065	-0.20953		0.131504	-0.225483	-0.875912	-0.366812	-0.489402	Haem peroxidase, plant/fungal/bacterial family protein.
APx11	Os08g0549100	LOC_Os08g43560	0.0658479	0.0175929	0.202896	0.319413	0.241911	0.25474	0.203531	0.113301	0.119265	0.0347986	0.0539646	0.0693426	Peroxisome type ascorbate peroxidase.

## Sheet: Cat
Cat (Catalase) genes
			Short exposures						Long exposures
					log2[Fold change (treatment/control)]						log2[Fold change (treatment/control)]
Gene name	RAB-DB Locus ID	TIGR Locus ID	FDR	P Value	1	2	3	mean (N=3)	FDR	P Value	1	2	3	mean (N=3)	Description
CatA	Os02g0115700	LOC_Os02g02400	0.123655	0.0666722	-0.400963	-0.314919	-0.749506	-0.488463	0.160971	0.0758666	-0.335045	-0.149829	-0.149406	-0.211427	Catalase isozyme A (EC 1.11.1.6) (CAT-A).
CatB	Os06g0727200	LOC_Os06g51150	0.0693409	0.0205088	-0.174274	-0.210519	-0.284558	-0.223117	0.0934206	0.0180052	-0.317177	-0.235246	-0.381606	-0.311343	Catalase isozyme B (EC 1.11.1.6) (CAT-B).
CatC	Os03g0131200	LOC_Os03g03910		0.000417	-0.522291	-0.487895	-0.497344	-0.50251		0.126294	-0.276705	-1.01206	-0.423416	-0.570727	Catalase isozyme 2 (EC 1.11.1.6).

## Sheet: ferritin
Ferritin genes
			Short exposures						Long exposures
					log2[Fold change (treatment/control)]						log2[Fold change (treatment/control)]
Gene name	RAB-DB Locus ID	TIGR Locus ID	FDR	P Value	1	2	3	mean (N=3)	FDR	P Value	1	2	3	mean (N=3)	Description
Ferritin-1	Os11g0106700	LOC_Os11g01530	0.062195	0.0146254	0.379933	0.246311	0.325469	0.317238	0.991841	0.98816	-0.0996265	-0.0731239	0.168466	-0.00142828	Ferritin 1, chloroplast precursor (ZmFer1).
Ferritin-2	Os12g0106000	LOC_Os12g01530	0.0744204	0.0245464	0.459402	0.276031	0.314261	0.349898	0.799021	0.744053	-0.147311	0.00811279	0.0673093	-0.0239631	Ferritin 1, chloroplast precursor (ZmFer1).

## Sheet: GPx
GPx(Glutathione peroxidase) genes
			Short exposures						Long exposures
					log2[Fold change (treatment/control)]						log2[Fold change (treatment/control)]
Gene name	RAB-DB Locus ID	TIGR Locus ID	FDR	P Value	1	2	3	mean (N=3)	FDR	P Value	1	2	3	mean (N=3)	Description
GPx01	Os04g0556300	LOC_Os04g46960	0.0563591	0.0103477	1.17077	1.65341	1.33025	1.38481	0.716056	0.647132	0.126367	-0.0395365	-0.00582683	0.0270014	Glutathione peroxidase-like protein GPX54Hv.
GPx02	Os03g0358100	LOC_Os03g24380	0.058363	0.0115806	0.661603	0.96947	0.82734	0.819471	0.127851	0.0473995	0.48605	0.297718	0.230934	0.338234	Phospholipid hydroperoxide glutathione peroxidase, mitochondrial precursor (EC 1.11.1.12) (PHGPx) (GPX-4).
GPx03	Os02g0664000	LOC_Os02g44500	0.0447832	0.00299748	0.498944	0.600885	0.575561	0.558463	0.134937	0.0534193	0.0495491	0.0631171	0.108231	0.0736323	GPX12Hv, glutathione peroxidase-like protein.
GPx04	Os06g0185900	LOC_Os06g08670	0.525367	0.463067	-0.15451	0.0863656	-0.144161	-0.0707684	0.692138	0.619726	0.13268	0.101606	-0.104475	0.0432706	Glutathione peroxidase.
GPx05	Os11g0284900	LOC_Os11g18170	0.811326	0.775396	-0.21456	-0.0036097	0.122118	-0.0320174	0.233429	0.141823	-0.512474	-0.0940723	-0.257041	-0.287862	Glutathione peroxidase.

## Sheet: GR_R
GR (Glutathione reductase) genes
			Short exposures						Long exposures
					log2[Fold change (treatment/control)]						log2[Fold change (treatment/control)]
Gene name	RAB-DB Locus ID	TIGR Locus ID	FDR	P Value	1	2	3	mean (N=3)	FDR	P Value	1	2	3	mean (N=3)	Description
Glutathione reductase-1	Os02g0813500	LOC_Os02g56850	0.0539649	0.00857836	1.06913	1.48192	1.28511	1.27872	0.872007	0.834355	0.0606336	-0.103331	0.00824258	-0.0114848	Glutathione reductase, cytosolic (EC 1.8.1.7) (GR) (GRase).
Glutathione reductase-2	Os03g0163300	LOC_Os03g06740	0.102314	0.0478398	-0.263836	-0.520043	-0.620858	-0.468246	0.1126	0.0340152	-0.31944	-0.177089	-0.200982	-0.232504	Glutathione reductase (Fragment).
Glutathione reductase-3	Os10g0415300	LOC_Os10g28000	0.0396483	0.000905	2.14716	2.21182	1.9966	2.11853	0.0990888	0.0227533	0.0829611	0.109278	0.142091	0.111443	Glutathione reductase (EC 1.6.4.2) (Fragment).

## Sheet: Grx
Grx (Glutaredoxins) genes
			Short exposures						Long exposures
					log2[Fold change (treatment/control)]						log2[Fold change (treatment/control)]
Gene name	RAB-DB Locus ID	TIGR Locus ID	FDR	P Value	1	2	3	mean (N=3)	FDR	P Value	1	2	3	mean (N=3)	Description
Grx_S15.2	Os01g0174900	LOC_Os01g07950	0.102123	0.0476919	0.114982	0.167354	0.253873	0.178736	0.131367	0.0503398	0.118897	0.0530462	0.0761413	0.082695	Glutaredoxin-related protein family protein.
Grx_A2	Os01g0194600	LOC_Os01g09830	0.164716	0.104507	0.24552	0.188183	0.563931	0.332544	0.08121	0.00113629	0.928393	0.842352	0.938297	0.903014	Glutaredoxin domain containing protein.
Grx_A1	Os01g0241400	LOC_Os01g13950	0.0467069	0.00411522	3.14203	3.14802	2.57462	2.95489	0.0934206	0.0179892	0.921868	0.821469	0.569468	0.770935	Glutaredoxin domain containing protein.
Grx_C7.2	Os01g0368900	LOC_Os01g27140		0.566248	-0.631328	-0.430671	0.410323	-0.217225		0.0901277	-0.300871	-0.949916	-0.521839	-0.590876	GLUTAREDOXIN.
Grx_S15.1	Os01g0530400	LOC_Os01g34620	0.0769993	0.0265658	-0.271994	-0.449713	-0.491294	-0.404333	0.375877	0.280339	-0.195011	-0.152416	0.035716	-0.103904	Glutaredoxin-related protein family protein.
Grx_I1	Os01g0667900	LOC_Os01g47760	0.0403612	0.00119429	1.74915	1.55159	1.6467	1.64915	0.392361	0.296933	0.190274	0.630814	-0.0184183	0.267557	Glutaredoxin domain containing protein.
Grx_C6	Os01g0936000	LOC_Os01g70990	0.844099	0.812513	0.0143985	0.12064	-0.215325	-0.0267623	0.34265	0.247421	0.39442	-0.0347777	0.252484	0.204042	Glutaredoxin family protein.
Grx_C8	Os02g0512400	LOC_Os02g30850	0.0314634	4.18e-05	1.39746	1.39519	1.42351	1.40538	0.089804	0.0135773	0.559485	0.370974	0.45776	0.462739	Glutaredoxin domain containing protein.
Grx_C2.1	Os02g0618100	LOC_Os02g40500	0.0415111	0.00175919	3.0978	3.5102	3.10675	3.23825	0.087806	0.0115929	0.264603	0.205627	0.185478	0.218569	Glutaredoxin.
Grx_C3	Os02g0646400	LOC_Os02g43180	0.148611	0.0900678	-0.0582885	-0.187227	-0.105196	-0.116904	0.109772	0.0315645	-0.245067	-0.126722	-0.192505	-0.188098	Glutaredoxin.
Grx_S14	Os03g0851200	LOC_Os03g63420	0.0811055	0.0301391	0.425823	0.562691	0.298705	0.429073	0.349455	0.254019	0.162564	0.186749	-0.0274444	0.107289	CAXIP1 protein.
Grx_C9	Os04g0393500	LOC_Os04g32300	0.0558221	0.00993441	0.830824	0.965957	0.679031	0.825271	0.0870709	0.0107217	0.748543	0.555849	0.553401	0.619264	Glutaredoxin family protein.
Grx_C2.2	Os04g0508300	LOC_Os04g42930	0.0726225	0.0232409	0.201963	0.318917	0.20957	0.243484	0.0813371	0.00434993	0.132136	0.117678	0.105043	0.118286	Glutaredoxin.
Grx_S1		LOC_Os05g05730
Grx_C15	Os05g0198200	LOC_Os05g10930	0.0551207	0.00952073	0.668	0.812346	0.942874	0.80774	0.0795703	0.000790838	0.734972	0.748017	0.804873	0.762621	Glutaredoxin domain containing protein.
Grx_S2	Os05g0563900	LOC_Os05g48930	0.0371146	0.000306	1.7527	1.86054	1.79176	1.80167	0.992	0.988449	0.0176238	0.218149	-0.242306	-0.0021776	Non-protein coding transcript, uncharacterized transcript.
Grx_C4	Os06g0659500	LOC_Os06g44910	0.326103	0.260718	0.0944748	-0.0173817	0.133389	0.0701606	0.907443	0.878637	-0.0533057	0.111271	-0.0312129	0.00891746	Glutaredoxin.
Grx_C10		LOC_Os07g05630
Grx_S12	Os08g0565800	LOC_Os08g45140	0.524348	0.461943	0.054368	-0.179872	-0.0576811	-0.0610616	0.325009	0.229911	0.0136261	0.0527257	0.163466	0.0766061	Glutaredoxin.
Grx_S17	Os10g0500700	LOC_Os10g35720	0.0525289	0.0076487	-0.419912	-0.360023	-0.309398	-0.363111	0.236352	0.144867	-0.410483	-0.330966	-0.0420127	-0.261154	Thioredoxin-related domain containing protein.
Grx_C17	Os11g0655900	LOC_Os11g43520		0.225996	-0.0758833	0.859325	1.22327	0.668903		0.790461	-0.224558	-1.92243	1.30066	-0.28211	Glutaredoxin domain containing protein.
Grx_C13		LOC_Os11g43530
Grx_C14		LOC_Os11g43550
Grx_C16		LOC_Os11g43580
Grx_S16	Os12g0175500	LOC_Os12g07650	0.0786134	0.0280922	-0.149571	-0.0833703	-0.147353	-0.126765	0.118261	0.0390438	-0.118938	-0.061491	-0.0750369	-0.0851555	Glutaredoxin-like protein.
Grx_C12	Os12g0538600	LOC_Os12g35330		0.483205	-0.849424	-0.474489	0.386724	-0.312396		0.0748049	-0.343582	-0.967446	-0.573244	-0.628091	GLUTAREDOXIN.
Grx_C11	Os12g0538700	LOC_Os12g35340		0.535699	-0.642433	-0.464458	0.394718	-0.237391		0.0879237	-0.303629	-0.985731	-0.58005	-0.623137	AT.I.24-1 protein (Fragment).

## Sheet: GST
GST (Glutathione-S-transferases) genes
				Short exposures						Long exposures
						log2[Fold change (treatment/control)]						log2[Fold change (treatment/control)]
Class	Gene name	RAB-DB Locus ID	TIGR Locus ID	FDR	P Value	1	2	3	mean (N=3)	FDR	P Value	1	2	3	mean (N=3)	Description
PHI	GSTF1	Os01g0371200	LOC_Os01g27360	0.074604	0.0246678	-0.0519037	-0.0548629	-0.0837678	-0.0635115	0.0830134	0.00724392	-0.940239	-0.787123	-1.06219	-0.92985	Glutathione S-transferase 1 (EC 2.5.1.18) (GST class-phi).
	GSTF2	Os01g0764000	LOC_Os01g55830	0.17435	0.113616	-0.113016	-0.144173	-0.0271205	-0.0947697	0.568427	0.481611	-0.00671199	0.404289	-0.0332965	0.121427	Glutathione S-transferase II.
	GSTF3	Os03g0135300	LOC_Os03g04260	0.170294	0.109687	-0.0533132	-0.179283	-0.254705	-0.162433	0.0851823	0.00905091	0.549142	0.442478	0.39974	0.463787	Glutathione S-transferase GST 10 (EC 2.5.1.18).
	GSTF4	Os01g0933900	LOC_Os01g70770	0.0494305	0.00588778	1.48745	1.17589	1.50622	1.38985	0.0856319	0.0094594	0.878436	0.62661	0.731582	0.745543	Glutathione transferase III(B) (EC 2.5.1.18).
	GSTF5	Os01g0369700	LOC_Os01g27210	0.0387268	0.000646	1.28899	1.24241	1.18041	1.23727	0.21579	0.124729	0.423795	0.0704374	0.460276	0.318169	Glutathione S-transferase GST 8 (EC 2.5.1.18).
	GSTF6	Os10g0543800	LOC_Os10g39740	0.0588639	0.0119899	0.177895	0.25753	0.248649	0.228025	0.08121	0.0024128	0.266831	0.29693	0.251391	0.271718	Glutathione S-transferase.
	GSTF7	Os01g0370200	LOC_Os01g27260		0.213935	-0.50491	0.0371293	-0.543896	-0.337225		0.681306	0.223631	0.032746	-0.116116	0.0467536	Glutathione-S-transferase 19E50.
	GSTF8	Os01g0370900	LOC_Os01g27340	0.0428131	0.00208866	5.12195	5.22033	4.49725	4.94651	0.593124	0.508949	2.56893	-1.19722	1.26969	0.880468	Glutathione-S-transferase 19E50.
	GSTF9	Os01g0371400	LOC_Os01g27380		0.611791	-0.687099	-0.349834	0.440012	-0.198974		0.211154	-0.290567	-1.1785	-0.215237	-0.561436	Glutathione S-transferase, C-terminal domain containing protein.
	GSTF10	Os01g0371500	LOC_Os01g27390	0.0475102	0.00493586	-0.652157	-0.530813	-0.531681	-0.57155	0.0816926	0.00565908	-1.02645	-0.911153	-1.18231	-1.03997	Glutathione-S-transferase 19E50.
	GSTF11	Os01g0353400	LOC_Os01g25100	0.047317	0.00484735	1.38761	1.54926	1.21437	1.38375	0.374997	0.279482	0.207681	-0.046361	0.226753	0.129358	Glutathione S-transferase GST 8 (EC 2.5.1.18).
	GSTF12	Os01g0374000	LOC_Os01g27630		0.0295754	0.236526	0.418225	0.279805	0.311519		0.100004	0.381991	0.170764	0.642624	0.39846	Glutathione transferase (EC 2.5.1.18).
	GSTF13	Os01g0372400	LOC_Os01g27480		0.424819	-0.647185	-0.939123	0.386574	-0.399911		0.0860193	-0.309057	-0.988972	-0.587809	-0.628613	Glutathione S-transferase, C-terminal domain containing protein.
	GSTF14	Os03g0134900	LOC_Os03g04220	0.0770213	0.0265968	0.211812	0.240371	0.132058	0.194747	0.132019	0.0508012	0.0694388	0.166801	0.12447	0.120237	Glutathione S-transferase GSTF14 (Fragment).
	GSTF15	Os03g0135100	LOC_Os03g04240	0.247618	0.183487	0.0706453	0.360551	0.112021	0.181072	0.753897	0.690611	0.18523	-0.00257499	-0.0754642	0.0357304	Glutathione S-transferase GSTF15.
	GSTF16	Os03g0135200	LOC_Os03g04250	0.0484402	0.00549697	0.207705	0.254581	0.202795	0.221694	0.922432	0.897632	-0.0400409	0.0999908	-0.0841894	-0.00807981	Glutathione S-transferase GST 9 (EC 2.5.1.18).
	GSTF17	Os05g0148900	LOC_Os05g05620	0.16806	0.107684	0.160586	0.239785	0.523456	0.307942	0.186995	0.0985412	-0.372488	-0.483036	-0.113113	-0.322879	Glutathione-S-transferase 19E50.
THETA	GSTT1	Os11g0588300	LOC_Os11g37730	0.0630086	0.0153902	0.537334	0.776977	0.828139	0.71415	0.120832	0.0414779	0.344241	0.175934	0.211124	0.243766	Glutathione transferase AtGST 10 (EC 2.5.1.18).
TAU	GSTU1	Os03g0785900	LOC_Os03g57200	0.0498233	0.00609774	1.21293	1.58117	1.33867	1.37759	0.0996069	0.0230942	0.57982	0.34351	0.423141	0.448824	Glutathione S-transferase GST 19 (EC 2.5.1.18).
	GSTU2	Os10g0529800	LOC_Os10g38630	0.0433327	0.00221427	0.292453	0.249381	0.263804	0.268546	0.292121	0.197724	0.0581417	0.0660199	0.268634	0.130932	Tau class GST protein 4.
	GSTU3		LOC_Os10g38501
	GSTU4		LOC_Os10g38495
	GSTU5	Os09g0367700	LOC_Os09g20220	0.0403972	0.00149272	3.287	3.21608	2.89332	3.13213	0.124614	0.0445926	0.497525	0.451849	0.870429	0.606601	GST6 protein (EC 2.5.1.18).
	GSTU6	Os01g0558100	LOC_Os01g37750		0.023882	1.3605	2.20088	2.36353	1.97497		0.916532	0.108212	0.209996	-0.2667	0.0171693	Glutathione S-transferase TSI-1 (EC 2.5.1.18) (Glutathione S- transferase 1).
	GSTU7	Os01g0949700	LOC_Os01g72120	0.066243	0.017987	1.1878	1.92646	1.68723	1.6005	0.0858441	0.00994778	0.826117	0.654088	0.594286	0.691497	Glutathione S-transferase, C-terminal domain containing protein.
	GSTU8	Os10g0529700	LOC_Os10g38610		0.000768	3.64468	3.53084	3.87786	3.68446		0.0769577	2.36951	0.719877	2.02587	1.70508	Glutathione-S-transferase 2.
	GSTU9	Os10g0529400	LOC_Os10g38590	0.0403612	0.00131425	0.730184	0.691143	0.643784	0.68837	0.670653	0.596054	0.0187045	0.0043669	-0.0819874	-0.0196387	Tau class GST protein 4.
	GSTU10	Os01g0371200	LOC_Os01g27360	0.074604	0.0246678	-0.0519037	-0.0548629	-0.0837678	-0.0635115	0.0830134	0.00724392	-0.940239	-0.787123	-1.06219	-0.92985	Glutathione S-transferase 1 (EC 2.5.1.18) (GST class-phi).
	GSTU11	Os07g0168300	LOC_Os07g07320	0.038965	0.000742	1.11797	1.19288	1.22678	1.17921	0.106212	0.0285387	0.433869	0.327972	0.235236	0.332359	Glutathione S-transferase GST 40 (EC 2.5.1.18).
	GSTU12	Os10g0527800	LOC_Os10g38360	0.0394851	0.000865	2.77303	3.02692	2.77619	2.85872	0.123841	0.0439865	0.926935	0.499558	0.513054	0.646516	Tau class GST protein 3.
	GSTU13	Os10g0530500	LOC_Os10g38710		0.592276	-0.691255	-0.360523	0.424789	-0.208997		0.0152579	-0.311272	-0.462052	-0.471096	-0.414806	Glutathione S-transferase, C-terminal domain containing protein.
	GSTU14	Os10g0528900	LOC_Os10g38540		0.110816	-0.230253	-0.28454	-0.695113	-0.403302	0.0814977	0.00497649	-0.390686	-0.321443	-0.31492	-0.342349	Glutathione S-transferase, C-terminal domain containing protein.
	GSTU15	Os10g0525400	LOC_Os10g38140		0.00995457	0.978511	1.36992	1.31925	1.22256		0.0227064	1.51246	1.39959	0.882548	1.26487	Glutathione S-transferase GST 31 (EC 2.5.1.18).
	GSTU16	Os05g0412800	LOC_Os05g34150	0.120914	0.0642774	1.84093	1.43449	0.651829	1.30908	0.0898026	0.0134786	0.433588	0.286701	0.365139	0.361809	Glutathione S-transferase GST 41 (EC 2.5.1.18).
	GSTU17	Os09g0467200	LOC_Os09g29200	0.0755227	0.0254122	0.483228	0.798803	0.530893	0.604308	0.109696	0.0314914	0.665965	0.689428	0.365528	0.57364	Probable glutathione S-transferase (EC 2.5.1.18) (Auxin-induced protein PGNT1/PCNT110).
	GSTU18	Os10g0529300	LOC_Os10g38580	0.046838	0.00427011	-0.593197	-0.497516	-0.483808	-0.52484	0.129454	0.0487597	-0.377332	-0.259018	-0.576768	-0.404373	Tau class GST protein 3.
	GSTU19	Os10g0527400	LOC_Os10g38340	0.0442871	0.00271103	4.70798	5.52099	4.77263	5.00053	0.104984	0.0272135	1.35744	0.752417	1.28293	1.13093	Glutathione S-transferase TSI-1 (EC 2.5.1.18) (Glutathione S- transferase 1).
	GSTU20	Os10g0527601	LOC_Os10g38350
	GSTU21	Os10g0525500	LOC_Os10g38150	0.0435524	0.0023741	2.92094	3.44224	3.32182	3.22833	0.114126	0.0355786	1.07062	0.532146	0.987381	0.863384	Glutathione S-transferase.
	GSTU22	Os10g0525600	LOC_Os10g38160	0.0403612	0.00131479	4.98909	5.56951	5.02032	5.19297	0.0976318	0.0214616	1.87828	1.11059	1.71473	1.56787	Tau class GST protein 3.
	GSTU23	Os10g0530400	LOC_Os10g38700	0.0374354	0.00041	1.04456	1.08926	1.01623	1.05002	0.08121	0.00388507	0.90069	0.992602	0.798399	0.897231	Glutathione-S-transferase Cla47.
	GSTU24	Os10g0528100	LOC_Os10g38470	0.0506041	0.0065971	1.6593	1.77993	1.34346	1.59423	0.982321	0.97529	0.189046	-0.128912	-0.0703801	-0.00341527	Glutathione S-transferase GST 42 (EC 2.5.1.18) (Fragment).
	GSTU25	Os10g0529900	LOC_Os10g38640	0.101821	0.0473824	0.792181	0.77122	0.350062	0.637821	0.147307	0.0640134	0.645291	0.255008	0.390339	0.430213	Tau class GST protein 4.
	GSTU26	Os10g0530200	LOC_Os10g38670	0.618274	0.561981	-0.365008	-0.0383119	0.112165	-0.0970519	0.0970721	0.021005	-1.17711	-1.12369	-1.74428	-1.34836	Glutathione S-transferase, C-terminal domain containing protein.
	GSTU27	Os10g0530000	LOC_Os10g38660	0.161946	0.101982	0.648417	0.46489	0.149192	0.420833	0.0739943	8.64956e-05	-0.854651	-0.858071	-0.880296	-0.864339	Glutathione S-transferase TSI-1 (EC 2.5.1.18) (Glutathione S- transferase 1).
	GSTU28	Os10g0530300	LOC_Os10g38690	0.18388	0.122569	0.290224	0.268473	0.0462464	0.201648	0.10716	0.0293676	0.716256	0.443064	0.432006	0.530442	Glutathione S-transferase GST 22 (EC 2.5.1.18) (Fragment).
	GSTU29	Os10g0528400	LOC_Os10g38489	0.0403612	0.00134823	1.81422	1.97649	1.74806	1.84626	0.871771	0.834034	0.264391	-0.152639	-0.0237283	0.0293411	Glutathione S-transferase, C-terminal domain containing protein.
	GSTU30	Os10g0529500	LOC_Os10g38600	0.0374354	0.000378	1.13082	1.05848	1.10821	1.09917	0.133598	0.0522136	0.683628	0.335441	0.372699	0.463923	Glutathione S-transferase, N-terminal domain containing protein.
	GSTU31	Os10g0525800	LOC_Os10g38189	0.0387268	0.000601	3.04797	3.14991	2.89421	3.03069	0.106248	0.0285644	0.646632	0.488589	0.889441	0.674888	Glutathione S-transferase GSTU31 (Fragment).
	GSTU32	Os10g0525800	LOC_Os10g38314	0.0387268	0.000601	3.04797	3.14991	2.89421	3.03069	0.106248	0.0285644	0.646632	0.488589	0.889441	0.674888	Glutathione S-transferase GSTU31 (Fragment).
	GSTU33	Os10g0365200	LOC_Os10g22070	0.0492056	0.00578262	1.06137	1.07794	0.842379	0.993895	0.0902524	0.0145106	0.597056	0.39111	0.480514	0.48956	Tau class GST protein 4.
	GSTU34	Os10g0395400	LOC_Os10g25590		0.412221	0.339276	-0.0981669	0.149249	0.130119	0.115553	0.0366771	0.682208	0.3691	0.756445	0.602584	Glutathione S-transferase, N-terminal domain containing protein.
	GSTU35	Os01g0949750	LOC_Os01g72130
	GSTU36	Os01g0949800	LOC_Os01g72140		0.293832	-0.637591	0.170591	-0.830918	-0.43264		0.398835	-0.23717	0.139662	-0.466279	-0.187929	Glutathione S-transferase GST 28 (EC 2.5.1.18) (Fragment).
	GSTU37	Os01g0949900	LOC_Os01g72150	0.038965	0.000752	3.41909	3.37566	3.12768	3.30748	0.0822497	0.00679307	0.853664	0.715094	0.95565	0.84147	GST7 protein (EC 2.5.1.18).
	GSTU38	Os06g0227500	LOC_Os06g12290
	GSTU39	Os01g0692100	LOC_Os01g49720	0.0580669	0.0114076	3.44012	4.39239	3.07864	3.63705	0.18841	0.0998175	0.954414	0.251784	1.11136	0.77252	Glutathione S-transferase GST 37 (EC 2.5.1.18).
	GSTU40	Os01g0692000	LOC_Os01g49710		0.0110058	2.26617	1.92411	2.76909	2.31979		0.00443909	0.796866	0.702405	0.632914	0.710728	Glutathione S-transferase GST 26 (EC 2.5.1.18).
	GSTU41	Os01g0950000	LOC_Os01g72160	0.20133	0.139259	0.67193	0.329761	1.50739	0.83636	0.734174	0.667651	0.510744	-0.173031	-0.0269055	0.103602	Glutathione S-transferase, C-terminal domain containing protein.
	GSTU42	Os01g0950300	LOC_Os01g72170	0.0723462	0.0230223	0.975525	1.50101	0.964129	1.14689	0.081611	0.00536615	1.05594	0.856269	1.09389	1.00203	Glutathione S-transferase GST 29 (EC 2.5.1.18).
	GSTU43	Os03g0595600	LOC_Os03g39850	0.580768	0.521961	0.565451	-0.216315	0.171972	0.173702	0.101239	0.0245474	0.957247	0.643064	0.582491	0.727601	Glutathione S-transferase GST 29 (EC 2.5.1.18).
	GSTU44	Os03g0643700	LOC_Os03g44170	0.0444386	0.00282038	4.34895	4.85762	4.05206	4.41955	0.0833923	0.00818326	3.64112	2.84907	3.89557	3.46192	Glutathione transferase (EC 2.5.1.18).
	GSTU45	Os07g0152700	LOC_Os07g05800		0.578761	-0.66373	-0.356434	0.398375	-0.207263		0.117055	-0.222758	-0.872987	-0.432887	-0.509544	Glutathione S-transferase GST 20 (EC 2.5.1.18).
	GSTU46	Os07g0468100	LOC_Os07g28480	0.277605	0.21303	0.719426	-0.0396977	0.587456	0.422395	0.637106	0.558629	-0.239955	0.153416	0.581623	0.165028	Glutathione S-transferase GST 19 (EC 2.5.1.18).
	GSTU47	Os10g0481300	LOC_Os10g34020	0.0374354	0.000385	4.71835	5.01699	4.74968	4.82834	0.104973	0.0271956	1.6572	0.991094	1.80241	1.48357	Glutathione S-transferase GSTU31 (Fragment).
	GSTU48	Os10g0530600	LOC_Os10g38720	0.0374721	0.000489	4.44069	4.76734	4.49516	4.56773	0.244924	0.152994	1.01295	0.285834	1.94282	1.08053	Glutathione S-transferase GST 20 (EC 2.5.1.18).
	GSTU49	Os10g0530700	LOC_Os10g38730	0.0457736	0.00335904	1.73647	1.65283	1.4245	1.6046	0.08121	0.00333338	1.68756	1.63646	1.39262	1.57221	Glutathione S-transferase GST 38 (EC 2.5.1.18).
	GSTU50	Os10g0530900	LOC_Os10g38740	0.0403568	0.00107318	2.5799	2.84807	2.59077	2.67292	0.0911602	0.0154521	1.11863	0.768801	1.18321	1.02355	Glutathione S-transferase GST 30 (EC 2.5.1.18).
	GSTU51		LOC_Os11g03210
	GSTU52	Os12g0123200	LOC_Os12g02960	0.400322	0.334561	0.0901519	-0.664042	-0.250814	-0.274902		0.249839	-0.130874	0.0206562	-0.144764	-0.084994	Glutathione S-transferase GST 7 (EC 2.5.1.18).
ZETA	GSTZ1	Os12g0210200	LOC_Os12g10720	0.333488	0.267953	-0.105403	-0.0127144	-0.370217	-0.162778	0.0830134	0.00720504	-0.78851	-0.585125	-0.690702	-0.688112	Glutathione S-transferase GST 18 (EC 2.5.1.18).
	GSTZ2	Os12g0210300	LOC_Os12g10730	0.401723	0.335963	-0.00948621	0.351865	0.070506	0.137628	0.157936	0.0733803	-0.0912266	-0.131731	-0.239429	-0.154129	Glutathione S-transferase GST 18 (EC 2.5.1.18).
	GSTZ3	Os02g0564000	LOC_Os02g35590	0.110553	0.0553757	0.0875396	0.224084	0.192931	0.168185	0.0985152	0.0223798	0.267146	0.182879	0.31588	0.255302	Glutathione S-transferase.
	GSTZ4	Os11g0245100	LOC_Os11g14040		0.452596	0.173534	-0.351599	-0.277224	-0.151763		0.168306	0.0483873	1.1084	1.23876	0.798518	(No Hit)
DHAR	DHAR1	Os05g0116100	LOC_Os05g02530	0.0470811	0.00447426	-0.241365	-0.191013	-0.220483	-0.217621	0.122127	0.0426986	-0.138246	-0.143138	-0.255192	-0.178858	Glutathione dependent dehydroascorbate reductase precursor (EC 1.8.5.1) (Dehydroascorbate reductase) (Fragment).
	DHAR2	Os06g0232600	LOC_Os06g12630	0.215117	0.152399	0.125815	0.0230164	0.201286	0.116706	0.914373	0.887284	0.158834	-0.220526	0.119666	0.0193245	Dehydroascorbate reductase.
TCHQD	TCHQD1	Os04g0435500	LOC_Os04g35560	0.429237	0.363601	0.110961	0.3975	-0.0502025	0.152753	0.122548	0.0430084	-0.340255	-0.231298	-0.493725	-0.355093	Glutathione S-transferase, N-terminal domain containing protein.
EF1G	EF1G1	Os02g0220600	LOC_Os02g12800	0.0500853	0.00627204	-0.421622	-0.523043	-0.409865	-0.45151	0.13463	0.053193	-0.318628	-0.208365	-0.135955	-0.220983	Elongation factor 1-gamma (EF-1-gamma) (eEF-1B gamma).
	EF1G2	Os06g0571400	LOC_Os06g37440	0.0648332	0.0166542	-0.501652	-0.414388	-0.647929	-0.521323	0.0833923	0.00825495	-0.467972	-0.366522	-0.353408	-0.395967	Elongation factor 1-gamma (EF-1-gamma) (eEF-1B gamma).

## Sheet: MDAR
MDAR (monodehydroascorbate reductase) genes
			Short exposures						Long exposures
					log2[Fold change (treatment/control)]						log2[Fold change (treatment/control)]
Gene name	RAB-DB Locus ID	TIGR Locus ID	FDR	P Value	1	2	3	mean (N=3)	FDR	P Value	1	2	3	mean (N=3)	Description
MDAR-1	Os02g0533300	LOC_Os02g33030		0.0141775	-0.499551	-0.362102	-0.347178	-0.402943		0.12606	-0.209779	-0.102312	-0.434503	-0.248865	Carbonic anhydrase, eukaryotic family protein.
MDAR-2	Os02g0707000	LOC_Os02g47790	0.0479019	0.00531191	2.14445	2.5033	1.95403	2.20059	0.166099	0.0804859	0.668643	0.201758	0.473191	0.447864	Monodehydroascorbate reductase, seedling isozyme (EC 1.6.5.4) (MDAR seedling) (Ascorbate free radical reductase seedling) (AFR reductase seedling).
MDAR-3	Os02g0707100	LOC_Os02g47800	0.194071	0.132285	-0.301954	-0.230239	-0.0419721	-0.191388	0.0902524	0.0145446	-0.771631	-0.642812	-0.501903	-0.638782	Monodehydroascorbate reductase, seedling isozyme (EC 1.6.5.4) (MDAR seedling) (Ascorbate free radical reductase seedling) (AFR reductase seedling).
MDAR-4	Os04g0412500	LOC_Os04g33660		0.515997	-0.67784	-0.462275	0.381562	-0.252851		0.150996	-0.312972	-0.984318	-0.274173	-0.523821	Conserved hypothetical protein.
MDAR-5	Os08g0151800	LOC_Os08g05570	0.519466	0.4571	-0.240356	0.0833444	-0.100035	-0.0856822	0.34039	0.245168	-0.0344707	-0.063345	-0.279226	-0.125681	Pyridine nucleotide-disulphide oxidoreductase, class I family protein.
MDAR-6	Os08g0423500	LOC_Os08g32750		0.55674	-0.70257	-0.407605	0.411211	-0.232988		0.100534	-0.285529	-0.977406	-0.514274	-0.592403	Carbonic anhydrase, eukaryotic family protein.
MDAR-7		LOC_Os08g32780
MDAR-8	Os08g0424100	LOC_Os08g32840	0.381869	0.316308	0.0693618	0.0182486	0.438165	0.175259	0.253969	0.161436	-0.30679	-0.0661201	-0.110198	-0.161036	(No Hit)
MDAR-9	Os08g0470200	LOC_Os08g36630	0.257725	0.193355	-0.30406	0.00722219	-0.321696	-0.206178	0.236	0.144587	-0.146271	-0.189367	-0.541508	-0.292382	Carbonic anhydrase, eukaryotic family protein.
MDAR-10	Os08g0470700	LOC_Os08g36680		0.49002	-0.663179	-0.458081	0.346356	-0.258301		0.10816	-0.291839	-0.96985	-0.450754	-0.570814	(No Hit)
MDAR-11	Os08g0557600	LOC_Os08g44340	0.0378981	0.000545	2.49834	2.54281	2.35234	2.4645	0.368818	0.27331	0.255939	-0.0424328	0.194954	0.136154	Monodehydroascorbate reductase (EC 1.6.5.4) (MDAR) (Ascorbate free radical reductase) (AFR reductase).
MDAR-12	Os09g0454500	LOC_Os09g28150		0.287938	-0.137618	-0.122982	-1.03019	-0.430263	0.0924576	0.0168872	0.28702	0.454514	0.362355	0.367963	Carbonic anhydrase, eukaryotic family protein.
MDAR-13	Os09g0567300	LOC_Os09g39380	0.0500853	0.00628157	-0.776044	-0.913937	-0.697097	-0.795693	0.706526	0.635654	-0.00542213	-0.0778828	0.246446	0.0543803	Monodehydroascorbate reductase (EC 1.6.5.4) (MDAR) (Ascorbate free radical reductase) (AFR reductase).
MDAR-14	Os11g0153200	LOC_Os11g05510		0.592884	-0.684101	-0.355059	0.420159	-0.206334		0.0944135	-0.305069	-0.9385	-0.472771	-0.572113	Carbonic anhydrase, eukaryotic family protein.
MDAR-15	Os12g0153500	LOC_Os12g05730		0.634292	-0.635033	-0.353577	0.44784	-0.180257		0.0960584	-0.28587	-0.895552	-0.451122	-0.544181	Carbonic anhydrase, eukaryotic family protein.

[truncated: 6 more sheets: DiOx, OsPrxR, Prx, rboh, SOD, Trx]
