# Supplementary material for: Autotoxicity mechanism of Oryza sativa: transcriptome response in rice roots exposed to ferulic acid
Source: BMC Genomics. 2013 May 25;14:351. doi: 10.1186/1471-2164-14-351 (PMC4008027; doi:10.1186/1471-2164-14-351)
Supplement: Additional file 9: Table S5 — Expression profiles of transporter genes induced by ferulic acid stress. [file 1471-2164-14-351-S9.xlsx]

## Sheet: Table S5
Table S5. FA-responsive transcripts related to transprter
ATP-Dependent				Short exposures		Long exposures
Family Name	Transporter Type	In genome	On array	Increase	Decrease	Increase	Decrease
Total		285	237	20	1	3	0
ATP-binding Cassette (ABC) Superfamily＊	ATP-Dependent	130	115	17	1	3	0
H+-translocating Pyrophosphatase (H+-PPase) Family	ATP-Dependent	7	7	0	0	0	0
H+- or Na+-translocating F-type, V-type and A-type ATPase (F-ATPase) Superfamily	ATP-Dependent	50	29	0	0	0	0
P-type ATPase (P-ATPase) Superfamily	ATP-Dependent	45	42	3	0	0	0
Arsenite-Antimonite (ArsAB) Efflux Family	ATP-Dependent	2	2	0	0	0	0
Type II (General) Secretory Pathway (IISP) Family	ATP-Dependent	17	12	0	0	0	0
Mitochondrial Protein Translocase (MPT) Family	ATP-Dependent	30	26	0	0	0	0
Chloroplast Envelope Protein Translocase (CEPT or Tic-Toc) Family	ATP-Dependent	4	4	0	0	0	0
Ion Channels				Short exposures		Long exposures
Family Name	Transporter Type	In genome	On array	Increase	Decrease	Increase	Decrease
Total		137	110	2	2	2	1
Voltage-gated Ion Channel (VIC) Superfamily	Ion Channels	31	27	0	0	0	0
Glutamate-gated Ion Channel (GIC) Family of Neurotransmitter Receptors	Ion Channels	21	12	1	0	1	0
Ammonia Transporter Channel (Amt) Family	Ion Channels	12	8	0	2	0	0
Non-selective Cation Channel-2 (NSCC2) Family	Ion Channels	1	1	0	0	0	0
Chloroplast Envelope Anion Channel-forming Tic110 (Tic110) Family	Ion Channels	2	2	0	0	0	0
Small Conductance Mechanosensitive Ion Channel (MscS) Family	Ion Channels	5	5	0	0	0	0
Annexin (Annexin) Family	Ion Channels	9	6	1	0	1	0
CorA Metal Ion Transporter (MIT) Family	Ion Channels	10	9	0	0	0	0
Copper Transporter (Ctr) Family	Ion Channels	7	5	0	0	0	0
Major Intrinsic Protein (MIP) Family	Ion Channels	37	33	0	0	0	1
Nucleotide-sensitive Anion-selective Channel, ICln (ICln) Family	Ion Channels	2	2	0	0	0	0
Secondary Transporter				Short exposures		Long exposures
Family Name	Transporter Type	In genome	On array	Increase	Decrease	Increase	Decrease
Total		860	762	42	7	4	2
Major Facilitator Superfamily (MFS)	Secondary Transporter	151	133	9	2	1	1
ATP:ADP Antiporter (AAA) Family	Secondary Transporter	2	2	0	0	0	0
Telurite-resistance/Dicarboxylate Transporter (TDT) Family	Secondary Transporter	9	8	0	1	1	0
Proton-dependent Oligopeptide Transporter (POT) Family	Secondary Transporter	86	74	5	0	0	0
Amino Acid/Auxin Permease (AAAP) Family	Secondary Transporter	63	52	5	0	0	0
Ca2+:Cation Antiporter (CaCA) Family	Secondary Transporter	16	15	1	0	0	0
Glycoside-Pentoside-Hexuronide (GPH):Cation Symporter Family	Secondary Transporter	7	7	0	0	0	0
Inorganic Phosphate Transporter (PiT) Family	Secondary Transporter	1	1	0	0	0	0
Solute:Sodium Symporter (SSS) Family	Secondary Transporter	1	1	0	0	0	0
Bile Acid:Na+ Symporter (BASS) Family	Secondary Transporter	6	6	0	0	0	0
Mitochondrial Carrier (MC) Family	Secondary Transporter	61	59	2	0	0	0
Amino Acid-Polyamine-Organocation (APC) Family	Secondary Transporter	27	22	1	0	0	0
Cation-Chloride Cotransporter (CCC) Family	Secondary Transporter	2	2	0	0	0	0
Anion Exchanger (AE) Family	Secondary Transporter	3	3	0	0	0	0
Monovalent Cation:Proton Antiporter-1 (CPA1) Family	Secondary Transporter	7	6	0	0	0	0
Monovalent Cation:Proton Antiporter-2 (CPA2) Family	Secondary Transporter	20	18	1	0	1	0
K+ Transporter (Trk) Family	Secondary Transporter	7	7	1	0	0	0
Nucleobase:Cation Symporter-1 (NCS1) Family	Secondary Transporter	1	1	0	0	0	0
Cation Diffusion Facilitator (CDF) Family	Secondary Transporter	9	9	0	0	0	0
Nucleobase:Cation Symporter-2 (NCS2) Family	Secondary Transporter	14	13	0	0	0	0
Hydroxy/Aromatic Amino Acid Permease (HAAAP) Family	Secondary Transporter	3	3	0	0	0	0
Lysosomal Cystine Transporter (LCT) Family	Secondary Transporter	2	2	0	0	0	0
Arsenite-Antimonite (ArsB) Efflux Family	Secondary Transporter	3	3	1	0	0	0
Divalent Anion:Na+ Symporter (DASS) Family	Secondary Transporter	7	7	1	0	0	0
Chloride Carrier/Channel (ClC) Family	Secondary Transporter	9	9	0	1	0	0
Zinc (Zn2+)-Iron (Fe2+) Permease (ZIP) Family	Secondary Transporter	18	16	2	0	0	0
Glycerol Uptake (GUP) Family	Secondary Transporter	1	1	0	0	0	0
Ni2+-Co2+ Transporter (NiCoT) Family	Secondary Transporter	2	2	0	0	0	0
Sulfate Permease (SulP) Family	Secondary Transporter	14	14	1	0	0	0
Metal Ion (Mn2+-iron) Transporter (Nramp) Family	Secondary Transporter	14	11	0	0	0	0
Equilibrative Nucleoside Transporter (ENT) Family	Secondary Transporter	4	4	0	0	0	0
Resistance-Nodulation-Cell Division (RND) Superfamily	Secondary Transporter	3	2	0	0	0	0
NhaD Na+:H+ Antiporter (NhaD) Family	Secondary Transporter	1	1	0	0	0	0
Twin Arginine Targeting (Tat) Family	Secondary Transporter	3	3	0	0	0	0
Multidrug/Oligosaccharidyl-lipid/Polysaccharide (MOP) Flippase Superfamily	Secondary Transporter	57	44	5	1	0	0
Oligopeptide Transporter (OPT) Family	Secondary Transporter	29	27	0	0	0	0
Auxin Efflux Carrier (AEC) Family	Secondary Transporter	19	16	2	1	0	0
Drug/Metabolite Transporter (DMT) Superfamily	Secondary Transporter	123	106	4	1	0	1
Folate-Biopterin Transporter (FBT) Family	Secondary Transporter	8	7	0	0	0	0
K+ Uptake Permease (KUP) Family	Secondary Transporter	27	26	0	0	0	0
Chloroplast Maltose Exporter (MEX) Family	Secondary Transporter	1	1	0	0	0	0
Aromatic Acid Exporter (ArAE) Family	Secondary Transporter	14	13	1	0	1	0
Cytochrome Oxidase Biogenesis (Oxa1) Family	Secondary Transporter	5	5	0	0	0	0
Unclassified				Short exposures		Long exposures
Family Name	Transporter Type	In genome	On array	Increase	Decrease	Increase	Decrease
Total		4	4	0	0	0	0
Ferroportin (FP) Family	Unclassified	1	1	0	0	0	0
Peroxisomal Protein Importer (PPI) Family	Unclassified	3	3	0	0	0	0
Functional categories of genes, total number of genes found within the rice genome, numbers of genes present on and detected on arrays,
and numbers of genes showing significant differences (FDR <0.1) in transcript abundance are shown in rows and columns labeled accordingly.
Transporter families that are overrepresented in the response group are shown with asterisks (P<0.05).

## Sheet: ATP_transporter
ATP-Dependent
		Short exposures						Long exposures
				log2[Fold change (treatment/control)]						log2[Fold change (treatment/control)]
TIGR Locus ID	RAB-DB Locus ID	FDR	P Value	1	2	3	mean (N=3)	FDR	P Value	1	2	3	mean (N=3)	Description
ATP-binding Cassette (ABC) Superfamily
LOC_Os01g56400	Os01g0770500		0.176463	-0.0748248	-0.477929	-0.187069	-0.246608		0.00790924	0.109428	0.0799637	0.0967298	0.0953739	ABC transporter ATP-binding protein.
LOC_Os02g01820	Os02g0107900
LOC_Os02g56550	Os02g0810300	0.0586507	0.0118186	-0.674203	-0.464629	-0.641478	-0.593437	0.143227	0.0604929	-0.703759	-0.381893	-1.00374	-0.696463	NBD-like protein.
LOC_Os03g20170	Os03g0316900	0.0464451	0.00390098	-0.0465116	-0.0520811	-0.0578251	-0.0521393	0.145173	0.0622746	-0.120495	-0.277034	-0.334302	-0.243944	NBD-like protein.
LOC_Os03g21490	Os03g0332600	0.613333	0.55674	0.126601	-0.0697995	0.0648436	0.0405485	0.369522	0.274007	0.238727	-0.0428715	0.197301	0.131052	Non-protein coding transcript, unclassifiable transcript.
LOC_Os03g46740	Os03g0670100	0.648474	0.593952	-0.00347617	-0.0239343	0.0992661	0.0239519	0.0890458	0.0125752	-0.161295	-0.239449	-0.197614	-0.199453	ATP-binding protein of ABC transporter.
LOC_Os04g53550	Os04g0627200		0.215097	0.616985	1.0843	-0.00523993	0.565347		0.0335116	0.849703	0.434505	0.631173	0.63846	Heme exporter protein CcmA family protein.
LOC_Os06g48060	Os06g0695800	0.0656657	0.017429	-0.224784	-0.178339	-0.28425	-0.229124	0.393991	0.298555	-0.462993	-0.0371532	-0.0706625	-0.190269	ABC transporter related domain containing protein.
LOC_Os07g04660	Os07g0139300
LOC_Os11g29850	Os11g0490800	0.280541	0.215882	-0.0370741	-0.0716286	-0.256587	-0.121763	0.119861	0.0406893	-0.313054	-0.347648	-0.16181	-0.27417	ABC transporter related domain containing protein.
LOC_Os11g39020	Os11g0603200	0.0554082	0.0096394	-0.423167	-0.411043	-0.304937	-0.379716	0.0879827	0.0117535	-0.540307	-0.461255	-0.367587	-0.456383	ABCF-type protein.
LOC_Os06g38950	Os06g0589300	0.059613	0.0126362	0.618439	0.872518	0.644033	0.711663	0.192384	0.103357	0.70109	0.471493	0.164062	0.445548	Viral coat and capsid protein family protein.
LOC_Os08g30740	Os08g0398000	0.0527113	0.00785393	0.579407	0.779231	0.637751	0.665463		0.597445	-0.00655788	0.119809	-0.413362	-0.100037	ABC transporter related domain containing protein.
LOC_Os08g30770	Os08g0398300		0.598569	-0.675397	-0.354545	0.423358	-0.202195		0.134833	-0.220912	-1.66733	-1.2692	-1.05248	ABC transporter domain containing protein.
LOC_Os08g30780	Os08g0398350
LOC_Os09g19680	Os09g0360900		0.457197	-0.636963	-0.806289	0.404905	-0.346116		0.0022019	-0.776883	-0.911364	-0.824509	-0.837585	ABC transporter related domain containing protein.
LOC_Os01g18670	Os01g0290700	0.875605	0.849733	-0.0993184	0.304695	-0.116616	0.0295868	0.113665	0.0350819	-0.607921	-0.304956	-0.45109	-0.454656	MDR-like p-glycoprotein.
LOC_Os01g29870	Os01g0393400	0.147677	0.0891529	-0.677729	-0.243132	-0.910732	-0.610531	0.525541	0.43533	0.0207057	0.424455	-0.0285944	0.138855	Hypothetical protein.
LOC_Os11g39020	Os11g0603200	0.0554082	0.0096394	-0.423167	-0.411043	-0.304937	-0.379716	0.0879827	0.0117535	-0.540307	-0.461255	-0.367587	-0.456383	ABCF-type protein.
LOC_Os01g34970	Os01g0533900	0.11724	0.0611473	0.217567	0.588267	0.539494	0.448443	0.342934	0.247727	-0.148186	-0.00554841	-0.390367	-0.181367	Multidrug resistance protein 1 homolog.
LOC_Os01g35030	Os01g0534700
LOC_Os01g50080	Os01g0695700		0.518523	-0.544929	0.336163	-0.438321	-0.215696	0.181457	0.0937906	0.119216	0.440717	0.481064	0.346999	Multidrug resistance protein 1 homolog.
LOC_Os01g50070
LOC_Os01g50100	Os01g0695800	0.046838	0.00427683	4.01718	3.51103	4.41348	3.98056		0.527853	1.75265	-0.95815	1.05149	0.615332	Multidrug resistance protein 1 homolog.
LOC_Os01g50160	Os01g0696600	0.0426699	0.00204417	1.25062	1.08122	1.11292	1.14826	0.0916909	0.0164061	0.425833	0.271441	0.337375	0.344883	Hypothetical protein.
LOC_Os01g52550	Os01g0723800		0.410894	-0.0965953	0.678424	0.129828	0.237219		0.0147413	-0.476894	-0.690293	-0.724197	-0.630462	P-glycoprotein homologue.
LOC_Os01g68330	Os01g0911300	0.225525	0.162423	-0.45573	-0.320338	-0.0335226	-0.269864	0.0858441	0.00985311	-0.498225	-0.4595	-0.352228	-0.436651	Multidrug resistance protein 2 (P-glycoprotein 2).
LOC_Os01g74470	Os01g0976100		0.053198	-0.623324	-0.341088	-0.840629	-0.60168	0.244976	0.153035	-0.0351147	-0.458675	-0.420929	-0.304906	ABC transporter, transmembrane region domain containing protein.
LOC_Os01g11946	Os01g0218700	0.141767	0.0836131	0.246637	0.080596	0.14305	0.156761	0.10986	0.0317358	-0.48838	-0.269523	-0.512532	-0.423478	Sugar transporter superfamily protein.
LOC_Os02g09720	Os02g0190300	0.0398955	0.00101934	1.2047	1.31361	1.33846	1.28559	0.179872	0.0922441	0.124459	0.0634193	0.214238	0.134039	P-glycoprotein homologue.
LOC_Os02g21750	Os02g0323000		0.979107	-0.351994	0.477721	-0.103926	0.0072668		0.558091	0.0713912	-0.23089	0.796846	0.212449	Multidrug resistance p-glycoprotein.
LOC_Os02g46680	Os02g0693700		0.521183	-0.696226	-0.444843	0.385093	-0.251992		0.0877663	-0.313427	-0.977709	-0.546931	-0.612689	MDR-like p-glycoprotein.
LOC_Os03g08380	Os03g0181750
LOC_Os03g17180	Os03g0280000	0.063018	0.0154171	0.130143	0.191511	0.198937	0.173531	0.491477	0.399178	-0.176327	0.0718661	-0.143931	-0.0827974	ABC transporter, transmembrane region domain containing protein.
LOC_Os03g54790	Os03g0755100	0.143736	0.0856631	0.117387	0.117609	0.278225	0.171074	0.303084	0.208179	0.149975	-0.00740148	0.128295	0.0902894	Transporter associated with antigen processing-like protein.
LOC_Os04g38570	Os04g0459000	0.174156	0.113427	-0.118185	-0.519493	-0.305046	-0.314241	0.130148	0.0493303	0.173578	0.308468	0.410669	0.297572	MDR-like ABC transporter.
LOC_Os04g40570	Os04g0481700		0.480466	-1.06696	-0.406486	0.388243	-0.361735		0.0301518	0.878286	1.22944	1.64786	1.25186	Multidrug resistance p-glycoprotein; ABC transporter-like protein.
LOC_Os04g54930	Os04g0642000	0.109576	0.054406	-0.45877	-0.699214	-0.293716	-0.4839	0.259223	0.166414	0.0381976	0.123228	0.0297242	0.0637166	P-glycoprotein; multi-drug resistance related; ABC transporter-like protein.
LOC_Os05g04600	Os05g0137100		0.598201	-0.651026	-0.356869	0.415728	-0.197389		0.0634444	-0.251138	-0.676281	-0.463823	-0.463747	ABC transporter, transmembrane region domain containing protein.
LOC_Os05g47490	Os05g0548300		0.327025	0.349446	-0.068504	1.37756	0.552833		0.392114	-0.213046	-1.56688	0.110905	-0.55634	Multidrug resistance protein 1 homolog.
LOC_Os05g47500	Os05g0548500
LOC_Os05g04610	Os05g0137200	0.045501	0.00322431	-0.488352	-0.589766	-0.572421	-0.550179	0.141341	0.0589526	0.299288	0.211813	0.115461	0.208854	ABC transporter domain containing protein.
LOC_Os06g03770	Os06g0128300	0.0854975	0.0338517	0.113432	0.0624541	0.123139	0.0996752	0.134368	0.0529765	-0.275	-0.206305	-0.111535	-0.197613	Mitochondrial half-ABC transporter.
LOC_Os07g28090	Os07g0464600	0.159172	0.0994393	-0.890862	-0.368961	-0.329727	-0.52985	0.152293	0.0684109	-0.335775	-0.140037	-0.416437	-0.297416	ABC transporter, transmembrane region domain containing protein.
LOC_Os08g05690	Os08g0153000
LOC_Os08g05710	Os08g0153200
LOC_Os08g45030	Os08g0564300	0.0514577	0.00694365	0.405639	0.46892	0.350519	0.408359	0.0833827	0.00760738	0.298003	0.229589	0.306768	0.27812	P-glycoprotein 1.
LOC_Os01g07870	Os01g0173900	0.050389	0.0065009	0.806107	0.843824	0.642148	0.764027	0.308303	0.213445	-0.19315	-0.449326	-0.0246725	-0.222383	MRP-like ABC transporter.
LOC_Os01g25386	Os01g0356400	0.0403612	0.00146078	1.50009	1.51037	1.33905	1.44984	0.795173	0.739547	0.00427637	-0.157278	0.309714	0.0522374	Hypothetical protein.
LOC_Os01g67580	Os01g0902100	0.0470811	0.00446838	-0.807058	-1.01887	-0.941174	-0.922368	0.113512	0.0349049	-0.829617	-0.549376	-0.438924	-0.605972	(No Hit)
LOC_Os02g18670	Os02g0288400		0.563549	-0.654821	-0.366994	0.384312	-0.212501		0.124551	-0.209173	-0.898757	-0.44647	-0.518133	MRP-like ABC transporter.
LOC_Os02g18700	Os02g0288700		0.0592483	-0.677799	-0.342017	-0.905042	-0.641619		0.0524796	-1.17306	-0.966646	-0.472757	-0.87082	ABC transporter related domain containing protein.
LOC_Os03g04920	Os03g0142800	0.0830234	0.0318379	-0.356441	-0.486193	-0.255041	-0.365892	0.0903053	0.0147804	-0.388466	-0.286545	-0.263244	-0.312751	MRP-like ABC transporter.
LOC_Os04g13210	Os04g0209200	0.152761	0.0938588	2.43586	2.60909	0.649058	1.898		0.856898	0.18976	0.331303	-0.386419	0.044881	Glutathione-conjugate transporter AtMRP4.
LOC_Os04g13220	Os04g0209300		0.914343	-0.313429	0.361571	0.0229324	0.0236915		0.850779	0.254152	-0.602362	0.572879	0.0748897	Glutathione-conjugate transporter AtMRP4.
LOC_Os04g49890
LOC_Os04g49900	Os04g0588700	0.0405965	0.001576	-1.23141	-1.30219	-1.4111	-1.3149	0.0877641	0.0114398	-1.02254	-1.05137	-0.734953	-0.936288	ABC transporter, transmembrane region domain containing protein.
LOC_Os04g52900	Os04g0620000	0.0415111	0.00177265	1.22501	1.16834	1.05962	1.15099	0.449721	0.355768	0.161731	-0.0735626	0.332357	0.140175	Multidrug resistance-associated protein 2.
LOC_Os05g10730	Os05g0196100	0.687991	0.637443	-0.18756	0.0647955	-0.00185301	-0.0415392	0.08121	0.00123591	-0.466779	-0.489014	-0.432982	-0.462925	Multidrug resistance associated protein 1.
LOC_Os06g06440	Os06g0158900		0.0883373	1.78369	1.196	0.503254	1.16098		0.399232	0.107808	0.0703516	-0.0383796	0.0465932	Multidrug-resistance associated protein 3.
LOC_Os06g08560	Os06g0184700	0.195305	0.133474	-0.301421	-0.739358	-0.191589	-0.410789	0.0900326	0.0139267	-0.723362	-0.484323	-0.562463	-0.590049	ABC transporter domain containing protein.
LOC_Os06g36650	Os06g0561800		0.0240833	0.393766	0.642392	0.684121	0.573426		0.511226	-1.66796	0.522325	-0.36617	-0.503935	Multidrug resistance associated protein 1.
LOC_Os11g05700	Os11g0155600	0.0486303	0.0056077	0.851555	1.09789	0.935341	0.961596	0.128349	0.0477338	-0.292788	-0.276672	-0.127388	-0.232283	ABC transporter related domain containing protein.
LOC_Os12g37580	Os12g0562700		0.173681	-0.0821357	-1.83029	-1.31668	-1.07637	0.194768	0.105319	-0.266651	-0.0951347	-0.107497	-0.156428	Multidrug-resistance associated protein 3.
LOC_Os01g73530	Os01g0966100	0.0403612	0.00142826	0.591154	0.651422	0.671484	0.63802	0.0821815	0.00648524	-0.365796	-0.281372	-0.359517	-0.335562	Peroxisomal ABC transporter.
LOC_Os05g01700	Os05g0107600	0.0566733	0.0105341	-0.447689	-0.493546	-0.34375	-0.428328	0.081611	0.00542559	-0.280968	-0.221107	-0.276025	-0.259367	Peroxisomal ABC transporter.
LOC_Os01g03144	Os01g0121600	0.0463716	0.00387657	2.73807	2.88206	2.32957	2.6499	0.0977128	0.0216132	0.823802	0.783954	0.491981	0.699912	Conserved hypothetical protein.
LOC_Os01g08260	Os01g0177900		0.0638938	-0.42988	-0.466679	-0.933416	-0.609991		0.0465076	-0.39742	-0.506941	-0.827506	-0.577289	PDR-like ABC transporter (PDR4 ABC transporter).
LOC_Os01g33260	Os01g0516900	0.138022	0.0800946	0.602392	0.903451	0.281467	0.59577	0.0830134	0.00734664	0.649427	0.487426	0.626966	0.58794	PDR-like ABC transporter (PDR3 ABC transporter).
LOC_Os01g42350	Os01g0609000		0.875534	-0.147049	-0.361927	0.389977	-0.0396665		0.12525	-0.208966	-0.886479	-0.43155	-0.508998	PDR1 ABC transporter.
LOC_Os01g42370	Os01g0609200	0.0436739	0.00248668	2.87862	3.11813	2.62109	2.87261	0.355706	0.260591	0.515298	0.0387954	0.127586	0.227227	ABC transporter related domain containing protein.
LOC_Os01g42380	Os01g0609300	0.038965	0.000745	4.16327	4.4405	4.56977	4.39118	0.13664	0.054826	1.11705	0.438564	0.945695	0.83377	PDR-like ABC transporter (PDR3 ABC transporter).
LOC_Os01g42410	Os01g0609900	0.0543533	0.00904641	0.520357	0.668303	0.725411	0.638024	0.689435	0.616671	-0.316313	0.212455	-0.174359	-0.0927391	PDR-like ABC transporter (PDR4 ABC transporter).
LOC_Os01g42900	Os01g0615500	0.0443318	0.00273405	0.702893	0.770818	0.642844	0.705518	0.127683	0.0472065	1.60792	1.16015	0.704433	1.1575	ABC transporter related domain containing protein.
LOC_Os01g52560	Os01g0724500		0.110708	-0.249659	-0.989501	-0.53726	-0.59214		0.138366	-0.485215	-1.1331	-0.262487	-0.626935	PDR-like ABC transporter.
LOC_Os01g61940	Os01g0836600	0.0997464	0.0455574	1.23585	2.83355	2.35194	2.14045	0.08121	0.00402678	2.82685	2.57446	2.26443	2.55525	ABC transporter related domain containing protein.
LOC_Os02g11760	Os02g0208300	0.0564417	0.0104212	1.71365	2.41781	1.93337	2.02161	0.973306	0.963813	0.835309	-0.087493	-0.68008	0.0225785	PDR5-like ABC transporter.
LOC_Os02g21340	Os02g0318500		0.515465	-0.696613	-0.435942	0.37461	-0.252648		0.0995152	-0.302476	-0.953041	-0.463216	-0.572911	PDR-like ABC transporter (PDR2 ABC transporter).
LOC_Os02g32690	Os02g0528900	0.0463716	0.00386934	0.633234	0.687207	0.782825	0.701089	0.185738	0.0973573	-0.263756	-0.0744915	-0.150896	-0.163048	PDR9 ABC transporter.
LOC_Os03g06139	Os03g0157400		0.243221	0.100377	-0.698738	-0.857614	-0.485325		0.329346	-1.18696	-0.805389	0.291966	-0.566793	ABC transporter related domain containing protein.
LOC_Os03g17350	Os03g0281900	0.801156	0.763699	-0.367354	0.720822	-0.0222187	0.110416	0.0899561	0.013749	1.92468	1.67425	1.26548	1.62147	ABC transporter related domain containing protein.
LOC_Os03g17370	Os03g0282100
LOC_Os03g64200	Os03g0859500	0.0793918	0.028746	0.312883	0.302924	0.171698	0.262502	0.187746	0.0992669	-0.221952	-0.154687	-0.0536507	-0.14343	ABC transporter related domain containing protein.
LOC_Os04g11820	Os04g0194500	0.0470811	0.00448199	1.97147	1.55991	1.80202	1.7778		0.280934	0.827526	0.414119	-0.0843654	0.38576	ABC transporter-like protein.
LOC_Os04g44610	Os04g0528300		0.221928	-0.643709	-0.369834	0.012906	-0.333546		0.125387	-0.213815	-0.918874	-0.452111	-0.528267	ABC transporter related domain containing protein.
LOC_Os05g02870	Os05g0120000	0.213873	0.151279	0.263401	0.802733	0.215618	0.427251	0.150734	0.0669981	1.60718	1.00765	0.600637	1.07182	ABC transporter related domain containing protein.
LOC_Os05g02890	Os05g0120200		0.54466	-0.7129	-0.40983	0.401147	-0.240528		0.393777	0.780181	0.566355	-0.289571	0.352322	ABC transporter related domain containing protein.
LOC_Os05g13520	Os05g0222200		0.585013	-0.637009	-0.354946	0.395633	-0.198774		0.948853	-0.246454	-0.0488131	0.263043	-0.0107414	ABC transporter.
LOC_Os05g31910	Os05g0384600	0.551847	0.491326	0.179166	0.628742	-0.204407	0.201167	0.0958061	0.0198841	1.78133	1.60517	1.0733	1.4866	ABC transporter related domain containing protein.
LOC_Os06g24460
LOC_Os06g30730	Os06g0503100	0.0687132	0.0201063	-0.484239	-0.629238	-0.381859	-0.498445	0.179409	0.0917725	0.251993	0.24665	0.0655585	0.188067	ABC transporter related domain containing protein.
LOC_Os06g36090	Os06g0554800	0.0614382	0.0141214	0.610198	0.713934	0.91564	0.746591	0.239368	0.147844	0.273694	0.432712	0.0533991	0.253268	ABC transporter (PDR5-like) isolog (PDR1 ABC transporter).
LOC_Os06g40550	Os06g0607700		0.0479288	-1.41401	-1.63694	-0.696358	-1.2491		0.0952093	-0.266208	-0.919003	-1.1027	-0.762636	ABC transporter related domain containing protein.
LOC_Os06g51460	Os06g0731200		0.6042	-0.672969	-0.338911	0.420376	-0.197168		0.183286	0.133124	1.06734	0.44753	0.549331	ABC transporter-like protein.
LOC_Os07g18874	Os07g0288700		0.0127337	1.75821	2.21088	1.50017	1.82309		0.00361337	2.44861	2.00493	2.1281	2.19388	ABC transporter related domain containing protein.
LOC_Os07g33780	Os07g0522500	0.0433327	0.00219781	1.46489	1.37431	1.61341	1.4842	0.101298	0.0245955	-0.509432	-0.61037	-0.864727	-0.66151	PDR6 ABC transporter.
LOC_Os08g07010	Os08g0167000	0.107385	0.0524684	-0.149621	-0.323438	-0.369842	-0.280967	0.203486	0.113209	0.202356	0.159748	0.494607	0.28557	ABC transporter related domain containing protein.
LOC_Os08g29570	Os08g0384500	0.0470811	0.0044982	5.17346	4.6943	4.09113	4.65296		0.73489	0.817781	-0.596315	0.258156	0.159874	PDR-like ABC transporter (PDR3 ABC transporter).
LOC_Os08g43120	Os08g0544400		0.154888	0.547507	1.75693	0.479085	0.927841		0.452619	-0.655608	0.171984	-0.181664	-0.221763	ABC transporter related domain containing protein.
LOC_Os09g07670	Os09g0250800	0.373306	0.307864	-0.0608478	-0.110665	-0.803171	-0.324895	0.381067	0.28556	-0.107438	-0.0247355	-0.00435981	-0.045511	ABC transporter.
LOC_Os09g16290	Os09g0332300		0.0808517	0.334361	0.597435	1.00768	0.646492		0.0099748	0.771044	0.546005	0.723043	0.680031	ABC transporter domain containing protein.
LOC_Os09g16330	Os09g0332700	0.0457763	0.00351779	2.27031	2.79258	2.56884	2.54391	0.235279	0.14378	0.109931	0.154333	0.422675	0.22898	PDR-type ABC transporter 2 (Fragment).
LOC_Os09g16380	Os09g0333000
LOC_Os09g16458	Os09g0333600	0.488752	0.424785	-0.0451566	0.12846	0.0686045	0.0506359	0.0795703	0.000790371	0.576834	0.633913	0.619798	0.610182	ABC1 protein.
LOC_Os09g23640	Os09g0401100		0.917685	-0.0308042	0.520416	-0.396251	0.0311203		0.0781543	1.19909	1.80272	0.574982	1.19226	ABC transporter related domain containing protein.
LOC_Os09g29660	Os09g0472100	0.0705997	0.0215473	0.638305	0.561516	0.907188	0.702336	0.139874	0.0577071	-0.734015	-0.409465	-0.330602	-0.491361	ABC transporter.
LOC_Os09g29670	Os09g0472200	0.0457736	0.0033609	1.74707	1.72203	1.4495	1.63954	0.242281	0.150524	0.44369	0.250265	0.0608854	0.251614	ABC transporter.
LOC_Os09g03939	Os09g0125900		0.53894	0.479242	-0.464034	-0.927694	-0.304162		0.123803	-0.289123	-0.971966	-0.385094	-0.548728	ATP-binding cassette, sub-family G, member 1 (White protein homolog) (ATP-binding cassette transporter 8). Splice isoform 3.
LOC_Os09g16449	Os09g0333500		0.549887	-0.632942	-0.427745	0.391471	-0.223072		0.0943933	-0.301199	-0.936532	-0.477631	-0.571788	PDR-like ABC transporter (PDR3 ABC transporter).
LOC_Os10g08014
LOC_Os10g13830	Os10g0205500		0.115662	-0.357372	-1.16152	-1.77093	-1.09661		0.0898302	-0.396827	-0.497668	-0.129493	-0.341329	PDR3 ABC transporter.
LOC_Os10g30610	Os10g0442900	0.0773677	0.0268535	0.282188	0.464935	0.298959	0.348694	0.08121	0.00188444	-0.416517	-0.391687	-0.454612	-0.420939	ABC transporter domain containing protein.
LOC_Os10g35180	Os10g0494300		0.551149	-0.64657	-0.41007	0.388988	-0.222551		0.132822	-0.206913	-0.887663	-0.401171	-0.498582	ABC transporter.
LOC_Os11g07600	Os11g0177400	0.0576073	0.0110429	0.975182	0.674773	0.896637	0.848864	0.156675	0.0724742	0.626468	0.246962	0.770464	0.547965	ABC transporter related domain containing protein.
LOC_Os11g22350	Os11g0416900		0.741116	-0.641111	-0.35408	0.577089	-0.139367		0.247326	0.466845	-0.0565405	0.804244	0.40485	ABC transporter related domain containing protein.
LOC_Os11g37700	Os11g0587600	0.0388891	0.00071	3.10801	3.11944	2.87134	3.03293	0.111736	0.0332005	0.590394	0.486151	0.89564	0.657395	PDR11 ABC transporter.
LOC_Os12g13720	Os12g0239900	0.0870255	0.0349979	-0.818865	-0.423565	-0.821427	-0.687952	0.28959	0.195313	-0.282089	-0.176586	-0.00522707	-0.154634	Hypothetical protein.
LOC_Os12g22110	Os12g0409700	0.389658	0.324248	0.194552	0.188311	-0.0586138	0.108083	0.8568	0.815611	-0.247328	0.0174274	0.139104	-0.0302655	ABC transporter related domain containing protein.
LOC_Os12g22284	Os12g0411700		0.300178	-0.613577	0.143241	-0.519569	-0.329968		0.648012	-0.994219	0.675161	-0.467005	-0.262021	ABC transporter related domain containing protein.
LOC_Os12g32820	Os12g0512700		0.172841	-1.07945	-0.338599	-0.238333	-0.552126		0.235799	-1.23497	-0.961347	0.118818	-0.692499	PDR9 ABC transporter.
LOC_Os01g74280	Os01g0974000	0.353969	0.288462	-0.0175839	-0.227289	-0.0404729	-0.0951153	0.118218	0.0390044	-0.147991	-0.088542	-0.187519	-0.141351	Mammalian cell entry related domain containing protein.
LOC_Os04g51310	Os04g0602200		0.398448	-0.204002	0.10686	-0.283081	-0.126741		0.240202	-0.0453687	-0.234598	-0.0385537	-0.106174	Conserved hypothetical protein.
LOC_Os01g61400	Os01g0830000	0.048963	0.00571707	-0.24894	-0.191958	-0.214182	-0.21836	0.0900589	0.014099	-0.509496	-0.442608	-0.333102	-0.428402	SufB.
LOC_Os01g03650	Os01g0127300	0.0589519	0.012042	-0.315418	-0.466203	-0.409114	-0.396911	0.239382	0.147862	-0.466275	-0.110388	-0.177545	-0.251403	SufBD family protein.
LOC_Os02g11960	Os02g0211000		0.564998	-0.668041	-0.366558	0.389737	-0.214954		0.308961	-0.204577	-2.98314	-0.427649	-1.20512	Viral coat and capsid protein family protein.
LOC_Os04g33700	Os04g0413000	0.302701	0.237515	0.208331	0.727888	0.0676594	0.334626	0.193216	0.104072	0.113158	0.235461	0.0718078	0.140142	ABC transporter related domain containing protein.
LOC_Os04g46700	Os04g0553000	0.546128	0.485231	0.382201	-0.034275	-0.00574774	0.11406	0.0841254	0.00862304	0.277223	0.212393	0.211088	0.233568	Protein of unknown function DUF140 domain containing protein.
LOC_Os05g02750	Os05g0119000	0.0527113	0.00783709	1.12234	1.52819	1.41037	1.35363	0.169336	0.0831681	0.117168	0.273219	0.116864	0.169084	Conserved hypothetical protein 245 family protein.
LOC_Os05g33230	Os05g0400600		0.0299673	0.28403	0.512703	0.522308	0.43968		0.106916	0.586929	1.13797	0.314665	0.679857	Cobalt transport protein family protein.
LOC_Os12g34010
H+-translocating Pyrophosphatase (H+-PPase) Family
LOC_Os01g23580	Os01g0337500	0.0522287	0.00754029	0.807289	0.635195	0.620088	0.687524	0.80779	0.754675	0.0288883	-0.0198516	-0.0281352	-0.00636619	Vacuolar H+-pyrophosphatase (EC 3.6.1.1) (Ovp2).
LOC_Os02g09150	Os02g0184200	0.1836	0.12229	-0.0481729	-0.287771	-0.297031	-0.210992	0.108537	0.0306403	-0.113603	-0.178973	-0.103489	-0.132022	Inorganic H+ pyrophosphatase family protein.
LOC_Os02g33490	Os02g0537900	0.0627165	0.0150772	-0.147542	-0.165267	-0.106625	-0.139811	0.377381	0.281902	-0.206074	-0.103329	0.0214385	-0.0959879	Vacuolar-type H+-translocating inorganic pyrophosphatase (EC 3.6.1.1).
LOC_Os02g55890	Os02g0802500	0.0539649	0.00856701	-0.196949	-0.142491	-0.167417	-0.168953	0.089646	0.0132637	0.0885811	0.109904	0.133109	0.110531	H(+)-translocating (Pyrophosphate-ENERGIZED) inorganic pyrophosphatase beta-1 polypeptide (EC 3.6.1.1) (Fragment).
LOC_Os05g06480	Os05g0156900	0.147531	0.0890329	0.24912	0.702516	0.343001	0.431545		0.382787	-0.00888735	0.354318	0.0353499	0.126927	Pyrophosphate-energized vacuolar membrane proton pump (EC 3.6.1.1) (Pyrophosphate-energized inorganic pyrophosphatase) (H+-PPase).
LOC_Os06g08080	Os06g0178900	0.0434478	0.00228952	-0.61656	-0.608335	-0.528698	-0.584531	0.123456	0.0436768	-0.577103	-0.287614	-0.352563	-0.40576	Vacuolar H+-pyrophosphatase (EC 3.6.1.1) (Ovp2).
LOC_Os06g43660	Os06g0644200	0.0416023	0.00178991	0.574411	0.560077	0.641449	0.591979	0.109772	0.0315547	0.181776	0.171301	0.293924	0.215667	Vacuolar H+-pyrophosphatase (EC 3.6.1.1).
H+- or Na+-translocating F-type, V-type and A-type ATPase (F-ATPase) Superfamily
LOC_Os10g38270
LOC_Os12g23630
LOC_Os01g49190	Os01g0685800	0.0636189	0.0158521	-0.110443	-0.166762	-0.167435	-0.148213	0.08121	0.00159603	-0.22142	-0.244271	-0.253736	-0.239809	ATP synthase beta chain, mitochondrial precursor (EC 3.6.3.14).
LOC_Os05g35320
LOC_Os07g31310	Os07g0495400	0.0460226	0.00360667	0.323177	0.262121	0.292774	0.292691	0.0817583	0.0058516	0.437582	0.526828	0.571368	0.511926	ATP synthase delta' chain, mitochondrial precursor (EC 3.6.3.14).
LOC_Os10g17280	Os10g0320400	0.0696544	0.0208729	-0.374907	-0.223024	-0.298198	-0.29871	0.08121	0.00298557	-0.610071	-0.508051	-0.538469	-0.552197	ATP synthase gamma chain, mitochondrial precursor (EC 3.6.3.14).
LOC_Os10g21270
LOC_Os12g23610	Os12g0424000
LOC_Os01g08350
LOC_Os04g16740
LOC_Os07g31300	Os07g0495200	0.194282	0.132527	0.276033	0.0417148	0.317668	0.211805	0.0829446	0.00713063	0.314881	0.252561	0.24128	0.269574	ATP synthase delta' chain, mitochondrial precursor (EC 3.6.3.14).
LOC_Os09g08910
LOC_Os12g19430
LOC_Os03g55874
LOC_Os06g02980
LOC_Os09g08880
LOC_Os10g21240
LOC_Os12g10570
LOC_Os12g34110
LOC_Os01g58000
LOC_Os05g47980	Os05g0553000	0.10744	0.0525072	-0.159331	-0.390333	-0.291533	-0.280399	0.121167	0.0417256	-0.445117	-0.437893	-0.210862	-0.364624	ATP synthase beta chain, mitochondrial precursor (EC 3.6.3.14).
LOC_Os08g15170	Os08g0250200	0.378598	0.31303	0.33578	0.568852	-0.108182	0.265483	0.713592	0.643758	0.0302612	0.172525	-0.083149	0.0398792	ATP synthase epsilon chain, mitochondrial (EC 3.6.3.14).
LOC_Os10g21230
LOC_Os01g42430	Os01g0610100	0.0775158	0.0269504	-0.155286	-0.188911	-0.103043	-0.14908	0.0977913	0.0217405	-0.240133	-0.141133	-0.216875	-0.199381	Vacuolar ATP synthase 21 kDa proteolipid subunit (EC 3.6.3.14) (23-kDa subunit of V-ATPase).
LOC_Os01g73130	Os01g0962300	0.0543533	0.00896786	0.395658	0.528071	0.407474	0.443734	0.0902524	0.0145194	0.49729	0.337213	0.369375	0.401292	Vacuolar ATP synthase 16 kDa proteolipid subunit (EC 3.6.3.14).
LOC_Os03g14690	Os03g0251500	0.147247	0.0887799	-0.322938	-0.270703	-0.0847454	-0.226129	0.0878384	0.011673	-0.333641	-0.227538	-0.281933	-0.281037	Vacuolar proton-ATPase subunit-like protein.
LOC_Os05g01560	Os05g0106100	0.0471072	0.00471267	0.553249	0.532919	0.662243	0.582804	0.0746222	0.000226867	0.328242	0.315477	0.312621	0.31878	Vacuolar ATP synthase 16 kDa proteolipid subunit (EC 3.6.3.14).
LOC_Os07g36480
LOC_Os01g40470	Os01g0587000	0.936071	0.922006	0.0287199	-0.00717444	-0.0269537	-0.00180277	0.153977	0.0701704	-0.10306	-0.229706	-0.109211	-0.147325	Vacuolar ATP synthase subunit d (EC 3.6.3.14) (V-ATPase d subunit) (Vacuolar proton pump d subunit) (V-ATPase 41 KDa accessory protein) (DVA41).
LOC_Os01g61780	Os01g0834200	0.0579819	0.0113055	-0.0543576	-0.079236	-0.0673942	-0.0669959	0.0892512	0.0128513	-0.442464	-0.394093	-0.295633	-0.377397	Vacuolar proton-ATPase subunit-like protein.
LOC_Os02g47320	Os02g0701700		0.54283	-0.65799	-0.422211	0.388807	-0.230464		0.117149	-0.233624	-0.876725	-0.415858	-0.508735	Hypothetical protein.
LOC_Os04g55040	Os04g0643100	0.118661	0.0623758	-0.0934974	-0.137513	-0.0518818	-0.0942974	0.450903	0.357049	-0.12274	0.0219908	-0.0480776	-0.0496088	Vacuolar ATP synthase subunit D (EC 3.6.3.14) (V-ATPase D subunit) (Vacuolar proton pump D subunit).
LOC_Os07g36470
LOC_Os01g12260	Os01g0222500	0.0756118	0.0254639	-0.308818	-0.511106	-0.339854	-0.386593	0.168415	0.0824297	-0.118879	-0.33565	-0.178519	-0.211016	Vacuolar ATP synthase subunit E (EC 3.6.3.14) (V-ATPase E subunit) (Vacuolar proton pump E subunit).
LOC_Os01g51380	Os01g0711000	0.261582	0.197042	-0.0190763	-0.169631	-0.0656472	-0.0847848	0.132069	0.0508757	-0.0909433	-0.221556	-0.185409	-0.165969	Vacuolar ATPase B subunit.
LOC_Os02g34510	Os02g0550100	0.0849476	0.0334235	-0.118275	-0.0708856	-0.140934	-0.110031	0.0976241	0.0214078	-0.320179	-0.229237	-0.196577	-0.248664	Vacuolar ATP synthase 16 kDa proteolipid subunit (EC 3.6.3.14) (V- ATPase 16 kDa proteolipid subunit) (Fragment).
LOC_Os04g51270	Os04g0601700	0.159515	0.0997454	0.0597201	0.0755395	0.171698	0.102319	0.0972528	0.0211323	0.202698	0.20808	0.126203	0.178994	Vacuolar ATP synthase subunit G 1 (EC 3.6.3.14) (V-ATPase G subunit 1) (Vacuolar proton pump G subunit 1).
LOC_Os05g51530	Os05g0593100	0.100812	0.0464828	-0.0814943	-0.0377894	-0.0528203	-0.057368	0.182118	0.0943223	-0.368621	-0.0906558	-0.336946	-0.265407	Vacuolar ATP synthase subunit C (EC 3.6.3.14) (V-ATPase C subunit) (Vacuolar proton pump C subunit).
LOC_Os11g06890	Os11g0169900	0.0628001	0.0151141	-0.17541	-0.139361	-0.11414	-0.142971	0.112116	0.033634	-0.478502	-0.260213	-0.311654	-0.350123	Vacuolar ATP synthase 16 kDa proteolipid subunit (EC 3.6.3.14) (V- ATPase 16 kDa proteolipid subunit) (Fragment).
LOC_Os01g46980	Os01g0659200	0.527904	0.465606	-0.135134	-0.118597	0.0738287	-0.0599673	0.104432	0.0267073	-0.177747	-0.179004	-0.10189	-0.15288	H+-transporting two-sector ATPase, E subunit family protein.
LOC_Os02g07870	Os02g0175400	0.142993	0.0848449	-0.128382	-0.374738	-0.200913	-0.234678	0.189151	0.100556	-0.185888	-0.0417642	-0.165257	-0.13097	Vacuolar proton-ATPase.
LOC_Os04g05080	Os04g0137500	0.0648839	0.0167481	-0.199503	-0.184071	-0.126308	-0.169961	0.100091	0.0235268	-0.418023	-0.251993	-0.29168	-0.320566	Vacuolar ATP synthase subunit F (EC 3.6.3.14) (V-ATPase F subunit) (Vacuolar proton pump F subunit) (V-ATPase 14 kDa subunit).
LOC_Os05g40230	Os05g0480700	0.322575	0.257399	-0.129971	-0.493831	-0.034503	-0.219435		0.0242616	-0.848422	-0.479268	-0.730225	-0.685972	Vacuolar ATP synthase subunit E (EC 3.6.3.14) (V-ATPase E subunit) (Vacuolar proton pump E subunit).
LOC_Os10g10500	Os10g0184300	0.100196	0.0459815	-0.274218	-0.239479	-0.11944	-0.211046	0.0795703	0.000795499	-0.32689	-0.359338	-0.351347	-0.345858	Hypothetical protein.
LOC_Os03g48471	Os03g0690700
LOC_Os03g17070	Os03g0278900	0.0877734	0.0355416	0.749201	0.974287	0.481621	0.735036	0.085841	0.00978154	0.945836	0.668582	0.797472	0.803963	H+-transporting ATP synthase chain 9-like protein.
LOC_Os02g51470	Os02g0750200		0.0534935	-1.5124	-0.628634	-1.03692	-1.05932		0.131087	0.0294957	0.19796	0.218559	0.148671	Non-protein coding transcript, unclassifiable transcript.
LOC_Os07g32880	Os07g0513000	0.0621542	0.0145558	-0.42927	-0.66135	-0.575372	-0.555331	0.56698	0.479848	-0.289811	-0.0033798	0.0306207	-0.0875233	ATP synthase gamma chain, chloroplast (EC 3.6.1.34) (Fragment).
LOC_Os10g38292
LOC_Os03g52660	Os03g0736600		0.00172929	-1.22309	-1.085	-1.07926	-1.12912		0.0726933	-1.10312	-0.422296	-1.32207	-0.949161	Conserved hypothetical protein.
P-type ATPase (P-ATPase) Superfamily
LOC_Os01g17010	Os01g0277600	0.0656728	0.0174592	0.238735	0.357173	0.249938	0.281948	0.209443	0.118589	-0.171214	-0.0300417	-0.170976	-0.124077	Phospholipid-transporting ATPase 1 (EC 3.6.3.1) (Aminophospholipid flippase 1).
LOC_Os01g71240	Os01g0939100	0.447854	0.382897	-0.710745	-2.34029	0.40176	-0.883093		0.143222	-0.161742	-0.752648	-0.326563	-0.413651	Calmodulin-stimulated calcium-ATPase.
LOC_Os02g07630	Os02g0172600	0.879493	0.854455	0.089488	-0.365799	0.418175	0.0472881		0.125308	-0.216068	-0.88756	-0.418856	-0.507494	Copper-transporting ATPase RAN1 (EC 3.6.3.4) (Responsive-to-antagonist 1).
LOC_Os02g08010	Os02g0176650
LOC_Os02g10290	Os02g0196600	0.735889	0.690816	-0.292064	0.206317	-0.115489	-0.0670786	0.120331	0.0410981	0.199339	0.153008	0.308493	0.22028	Copper-translocating P-type ATPase family protein.
LOC_Os02g55400	Os02g0797300		0.590732	-0.633655	-0.357794	0.402096	-0.196451		0.102231	-0.253792	-0.88426	-0.464413	-0.534155	Plasma membrane H+-ATPase (Fragment).
LOC_Os02g57920	Os02g0825600	0.0710626	0.021845	-0.0640668	-0.0618238	-0.0962743	-0.074055	0.313609	0.218722	-0.292849	-0.180948	0.00784306	-0.155318	Plasma membrane H+ ATPase (EC 3.6.3.6).
LOC_Os03g01120	Os03g0100800		0.263809	-0.245913	0.00742444	-0.661743	-0.300077		0.00235514	-0.654834	-0.623267	-0.554267	-0.61079	Plasma membrane H+-ATPase.
LOC_Os03g01670	Os03g0107100	0.766118	0.724342	-0.0382804	0.121876	-0.0217267	0.0206229	0.293372	0.198858	0.0588398	0.0096882	0.130247	0.0662584	(No Hit)
LOC_Os03g08070	Os03g0178100		0.0155283	-0.392144	-0.260076	-0.292732	-0.314984		0.0953163	-0.773781	-0.19723	-0.535893	-0.502301	Copper-translocating P-type ATPase family protein.
LOC_Os03g08560	Os03g0183900		0.473899	0.209956	-0.164084	0.368543	0.138138		0.172175	0.0817085	0.619367	1.04663	0.582567	ATPase 10, plasma membrane-type (EC 3.6.3.6) (Proton pump 10).
LOC_Os03g10640	Os03g0203700	0.0443318	0.00276311	0.252319	0.252119	0.214357	0.239599	0.266614	0.173847	-0.431989	-0.103039	-0.896192	-0.477073	Plasma membrane Ca2+-ATPase.
LOC_Os03g17310	Os03g0281600	0.0879402	0.0356692	-0.170948	-0.182052	-0.303574	-0.218858	0.08121	0.00407629	-0.391598	-0.441185	-0.353705	-0.395496	Ca2+-ATPase.
LOC_Os03g20970	Os03g0326200	0.0414281	0.0017021	3.12352	3.1381	3.53532	3.26565		0.110708	1.25332	0.304486	0.709825	0.755879	Phospholipid-transporting ATPase 1 (EC 3.6.3.1) (Aminophospholipid flippase 1).
LOC_Os03g20949	Os03g0326100	0.0503257	0.00647086	4.39498	3.53282	4.65453	4.19411		0.0540459	0.63714	1.27065	0.659891	0.855894	Phospholipid-transporting ATPase 1 (EC 3.6.3.1) (Aminophospholipid flippase 1).
LOC_Os03g21680	Os03g0334700	0.0782647	0.0277652	-0.383481	-0.583753	-0.34336	-0.436865	0.107777	0.0299215	-0.478564	-0.251291	-0.396705	-0.37552	ATPase, E1-E2 type family protein.
LOC_Os03g48310	Os03g0689300	0.236728	0.173027	-0.115578	-0.0119186	-0.183019	-0.103505		0.147165	-0.622067	-0.0573616	-0.551589	-0.41034	Plasma membrane H+ ATPase (EC 3.6.3.6) (H-ATPase).
LOC_Os03g52090	Os03g0730800	0.156068	0.0967407	-0.0666352	-0.175307	-0.0727982	-0.104914	0.130265	0.0494867	-0.211805	-0.381551	-0.19071	-0.261355	Calcium-transporting ATPase 3, endoplasmic reticulum-type (EC 3.6.3.8).
LOC_Os03g42020	Os03g0616400		0.0639726	-0.893937	-0.495097	-0.376637	-0.588557		0.0154278	-0.376678	-0.555915	-0.574898	-0.502497	Plasma membrane Ca2+-ATPase.
LOC_Os03g20958
LOC_Os04g28460	Os04g0353000	0.113542	0.0580364	-0.191272	-0.252973	-0.096705	-0.180316	0.0966575	0.0204533	-0.287536	-0.312173	-0.187516	-0.262409	Potential phospholipid-transporting ATPase 2 (EC 3.6.3.1) (Aminophospholipid flippase 2).
LOC_Os04g46940	Os04g0556000	0.153648	0.094685	-0.504123	-0.122662	-0.44386	-0.356881	0.115105	0.0362549	0.333705	0.167653	0.236674	0.246011	Copper-translocating P-type ATPase family protein.
LOC_Os04g51610	Os04g0605500	0.0969626	0.0431014	-0.923391	-0.544603	-0.476169	-0.648054	0.0877168	0.011349	-0.909614	-0.695251	-0.647217	-0.750694	Calcium-transporting ATPase 8, plasma membrane-type (EC 3.6.3.8) (Ca(2+)-ATPase isoform 8).
LOC_Os04g56160	Os04g0656100	0.0435524	0.00233421	0.265342	0.311561	0.277976	0.28496	0.114399	0.0357468	-0.176838	-0.267588	-0.140186	-0.194871	H(+)-transporting ATPase (EC 3.6.1.35).
LOC_Os05g01030	Os05g0100600	0.0435768	0.00244548	1.35841	1.26243	1.14347	1.25477	0.218547	0.127648	0.107049	0.13058	0.0191299	0.0855863	Potential phospholipid-transporting ATPase 10 (EC 3.6.3.1) (Aminophospholipid flippase 10).
LOC_Os05g25550	Os05g0319800	0.167039	0.106717	0.646046	0.821201	0.170852	0.546033	0.148272	0.064839	0.766508	0.295099	0.476204	0.512604	Plasma membrane H+ ATPase (EC 3.6.3.6).
LOC_Os05g33390	Os05g0402800	0.0716705	0.0223977	0.267979	0.178902	0.169915	0.205598	0.293554	0.199038	-0.0462542	-0.036786	0.00103943	-0.0273336	ATPase, E1-E2 type family protein.
LOC_Os05g41580	Os05g0495600	0.156499	0.0971084	-0.576368	-0.327948	-0.163962	-0.356093	0.0928305	0.01723	-0.618451	-0.679809	-0.942325	-0.746862	P-type ATPase (Fragment).
LOC_Os05g02940	Os05g0120700	0.311257	0.246175	-0.13345	0.0200796	-0.168674	-0.0940148	0.198394	0.108801	-0.0466423	-0.197901	-0.234219	-0.159587	Cation transporting ATPase, C-terminal domain containing protein.
LOC_Os06g29380	Os06g0488600	0.0766217	0.0262282	-0.519316	-0.495418	-0.292398	-0.43571	0.201344	0.111342	-0.23252	-0.0688496	-0.105965	-0.135778	Hypothetical protein.
LOC_Os06g36990	Os06g0565900	0.845103	0.813691	-0.0764016	-0.101254	0.121071	-0.0188617	0.165965	0.0803769	-0.212586	-0.0619774	-0.174762	-0.149775	Phospholipid-translocating P-type ATPase, flippase family protein.
LOC_Os07g09340	Os07g0191200	0.256191	0.191839	-0.179376	-0.0601568	-0.0282287	-0.0892537	0.0830134	0.00718171	-0.27424	-0.365984	-0.306286	-0.315503	Plasma membrane H+ ATPase (EC 3.6.3.6).
LOC_Os07g12900	Os07g0232900	0.052201	0.00739109	-0.573817	-0.450087	-0.603065	-0.542323	0.0933411	0.0177925	0.113147	0.157081	0.102145	0.124124	Heavy metal translocating P-type ATPase family protein.
LOC_Os08g29150	Os08g0379200	0.0976411	0.0436752	-0.420946	-0.765086	-0.416537	-0.53419	0.0814977	0.00481152	-0.374411	-0.295226	-0.325151	-0.331596	Hypothetical protein.
LOC_Os08g37950	Os08g0486100	0.0543533	0.00896478	-0.521668	-0.397168	-0.395588	-0.438141	0.568264	0.481314	0.018651	-0.0278149	0.128218	0.0396846	Potential copper-transporting ATPase PAA1 (EC 3.6.3.4).
LOC_Os08g40530	Os08g0517200	0.15193	0.0930201	0.144695	0.156896	0.371587	0.224393	0.275104	0.181383	0.00524624	0.0672379	0.107739	0.0600745	Potential calcium-transporting ATPase 9, plasma membrane-type (EC 3.6.3.8) (Ca(2+)-ATPase isoform 9).
LOC_Os10g27220	Os10g0412000	0.0584669	0.0117123	-0.237926	-0.2781	-0.189308	-0.235111	0.0903596	0.0149657	-0.374245	-0.368102	-0.248672	-0.33034	Phospholipid-translocating P-type ATPase, flippase family protein.
LOC_Os10g28240	Os10g0418100		0.420588	-0.686041	-0.606543	0.319321	-0.324421		0.0696344	-0.363554	-0.951106	-0.550908	-0.621856	Calcium-transporting ATPase 8, plasma membrane-type (EC 3.6.3.8) (Ca(2+)-ATPase isoform 8).
LOC_Os11g04460	Os11g0140400	0.0543533	0.0089668	-0.477474	-0.604834	-0.666133	-0.582814	0.127329	0.0468525	-0.63325	-0.290242	-0.415863	-0.446452	Calcium-translocating P-type ATPase, PMCA-type family protein.
LOC_Os11g25980	Os11g0446500	0.990498	0.988219	-0.0967369	0.87461	-0.802168	-0.00809857	0.938088	0.918316	-0.0851307	-0.233778	0.383596	0.0215625	ATPase, E1-E2 type family protein.
LOC_Os11g29490	Os11g0485200	0.193192	0.131401	0.213736	0.167677	0.029726	0.137046	0.118018	0.0386439	0.133287	0.147596	0.246518	0.175801	ATPase, E1-E2 type family protein.
LOC_Os11g29750	Os11g0489600
LOC_Os12g04220	Os12g0136900	0.0466935	0.00407593	-0.357642	-0.432892	-0.360784	-0.383772	0.20258	0.112379	-0.337158	-0.120072	-0.126226	-0.194486	Plasma membrane Ca2+-ATPase.
LOC_Os12g39660	Os12g0586600	0.146701	0.0883033	0.0524397	0.191843	0.137707	0.12733	0.197035	0.107453	-0.203392	-0.0803728	-0.335975	-0.20658	Plasma membrane Ca2+-ATPase.
LOC_Os12g44150	Os12g0638700	0.0832229	0.0320553	-0.709165	-0.464993	-0.392393	-0.522184	0.141442	0.0590613	-0.568406	-0.318734	-0.820409	-0.569183	N.plumbaginifolia H+-translocating ATPase mRNA.
Arsenite-Antimonite (ArsAB) Efflux Family
LOC_Os02g51100	Os02g0745000	0.0828028	0.0316359	-0.381058	-0.547078	-0.294006	-0.407381	0.842572	0.79705	-0.0137244	-0.0454074	0.0378085	-0.00710776	Anion-transporting ATPase family protein.
LOC_Os09g34970	Os09g0521500	0.069189	0.0204067	-0.377949	-0.530216	-0.33173	-0.413298	0.0973886	0.0212462	-0.337181	-0.294794	-0.198563	-0.276846	Arsenical pump-driving ATPase (EC 3.6.3.16) (Arsenite-translocating ATPase) (Arsenical resistance ATPase) (Arsenite-transporting ATPase) (ARSA).
Type II (General) Secretory Pathway (IISP) Family
LOC_Os01g56600	Os01g0772800	0.0975224	0.0435871	-0.261254	-0.262218	-0.122314	-0.215262	0.08121	0.0038681	-0.166413	-0.160464	-0.135088	-0.153989	Signal recognition particle 54 kDa protein 2 (SRP54).
LOC_Os01g72800	Os01g0958100		0.0427121	-0.899886	-0.913953	-1.64568	-1.15317	0.364879	0.269591	-0.180134	-0.216451	0.0372296	-0.119785	Cell division transporter substrate-binding protein FtsY family protein.
LOC_Os03g11440	Os03g0213100	0.199008	0.137004	0.172975	0.0643168	0.336923	0.191405	0.100217	0.0237337	0.259546	0.184023	0.154523	0.199364	Protein transport protein Sec61 alpha subunit.
LOC_Os03g48590	Os03g0692300
LOC_Os05g33020	Os05g0397700	0.0825367	0.0314096	-0.0835219	-0.0956745	-0.148068	-0.109088	0.451135	0.357299	0.157527	-0.0690241	0.241906	0.110136	SecY protein family protein.
LOC_Os05g43390	Os05g0509500	0.165459	0.105181	-0.256727	-0.0558232	-0.256218	-0.189589	0.401539	0.305964	0.278024	-0.0798083	0.322994	0.173736	Signal recognition particle 54 kDa protein 2 (SRP54).
LOC_Os08g15460	Os08g0254500	0.113758	0.0582285	-0.49846	-1.19288	-1.30428	-0.998539	0.081611	0.0053346	-0.444052	-0.482261	-0.373747	-0.433353	Preprotein translocase secY subunit, chloroplast precursor (CpSecY).
LOC_Os08g37444	Os08g0480100	0.0534858	0.0083574	0.413159	0.399288	0.529051	0.447166	0.205168	0.114804	-0.12042	-0.0838461	-0.278857	-0.161041	Signal recognition particle receptor protein (Fragment).
LOC_Os09g17830	Os09g0347500	0.124306	0.0673154	-0.130929	-0.129981	-0.0464182	-0.102443	0.129327	0.0484973	-0.0682726	-0.0851889	-0.142877	-0.0987797	Protein transport protein Sec61 alpha subunit.
LOC_Os09g17840	Os09g0347700	0.192535	0.130809	-0.148891	-0.275956	-0.0542183	-0.159688	0.252228	0.159915	0.070698	0.0216912	0.146843	0.0797441	SecY protein family protein.
LOC_Os09g33720	Os09g0512000		0.111732	-0.6564	-0.339543	-1.2859	-0.760616		0.0890963	0.809432	0.233168	0.884596	0.642399	Hypothetical protein.
LOC_Os09g33770	Os09g0512600
LOC_Os11g05556	Os11g0153700	0.547159	0.486287	-1.07868	-0.248516	0.305458	-0.34058		0.818191	0.122829	-0.168157	-0.0205664	-0.0219647	Signal recognition particle 54 kDa protein, chloroplast precursor (SRP54) (54 chloroplast protein) (54CP) (FFC).
LOC_Os12g41840	Os12g0612600	0.0742381	0.0243582	0.170275	0.221343	0.295744	0.229121	0.14343	0.0607372	0.138288	0.0648832	0.0705786	0.0912498	(No Hit)
LOC_Os12g43070	Os12g0625900
LOC_Os12g43080	Os12g0625966
LOC_Os12g43300	Os12g0627700
Mitochondrial Protein Translocase (MPT) Family
LOC_Os01g16910	Os01g0276200	0.308421	0.243245	0.00866319	-0.255453	-0.127749	-0.124846	0.0962471	0.0201635	0.258999	0.178202	0.298288	0.245163	Porin, eukaryotic type family protein.
LOC_Os01g19770	Os01g0303300		0.871253	-0.694694	-0.363237	0.807038	-0.0836313		0.0933335	-0.308964	-0.941758	-0.475859	-0.575527	Mitochondrial import inner membrane translocase, subunit Tim17/22 family protein.
LOC_Os01g55700	Os01g0762400	0.0700941	0.0212225	-0.556537	-0.709767	-0.421439	-0.562581	0.691187	0.618723	-0.064867	-0.221694	0.115894	-0.0568889	Conserved hypothetical protein.
LOC_Os02g45100	Os02g0672500		0.0309648	-0.552582	-0.350898	-0.676554	-0.526678		0.0967689	-0.303026	-0.915005	-0.438813	-0.552281	Mitochondrial import inner membrane translocase, subunit Tim17/22 family protein.
LOC_Os02g45820	Os02g0682600	0.222599	0.159668	-0.0852813	-0.400492	-0.147894	-0.211222	0.228053	0.136715	0.154342	0.0659007	0.319854	0.180032	Zn-finger, Tim10/DDP type domain containing protein.
LOC_Os02g48610	Os02g0717300	0.557708	0.497627	0.134905	-0.0623665	0.070653	0.0477305	0.255642	0.163102	0.0228996	0.0490848	0.123515	0.0651665	Mitochondrial import inner membrane translocase, subunit Tim17/22 family protein.
LOC_Os03g02390	Os03g0114900	0.208368	0.14588	-0.0288658	-0.297818	-0.252884	-0.193189	0.110601	0.032338	-0.0870495	-0.120797	-0.166413	-0.124753	Inner mitochondrial membrane protein (Mitochondrial inner membrane translocase TM23-2) (Inner mitochondrial membrane protein; 26940- 26374).
LOC_Os03g09870	Os03g0194500	0.188376	0.126717	-0.0360718	-0.244751	-0.225324	-0.168715	0.321696	0.226662	-0.219065	-0.221707	0.0222303	-0.139514	Mitochondrial import inner membrane translocase, subunit Tim17/22 family protein.
LOC_Os03g19290	Os03g0305600		0.0525251	0.929756	0.801542	1.66984	1.13371		0.48571	1.3577	-0.400688	0.339778	0.432263	Mitochondrial import inner membrane translocase, subunit Tim17/22 family protein.
LOC_Os03g20750	Os03g0323800	0.0631892	0.015545	-0.342064	-0.477318	-0.325244	-0.381542	0.105157	0.0275858	-0.338885	-0.306201	-0.184675	-0.276587	Porin, eukaryotic type family protein.
LOC_Os03g30200	Os03g0415500		0.0228098	0.322119	0.555756	0.438806	0.438894		0.357725	0.563574	-0.222192	0.634615	0.325332	Mitochondrial import inner membrane translocase, subunit Tim17/22 family protein.
LOC_Os03g30220	Os03g0415700
LOC_Os03g30230	Os03g0415800
LOC_Os03g47300	Os03g0676750
LOC_Os03g18500	Os03g0296300	0.140176	0.0820445	-0.130583	-0.449928	-0.337888	-0.306133	0.137666	0.0557654	-0.363028	-0.275265	-0.142306	-0.2602	Mitochondrial import inner membrane translocase, subunit Tim17/22 family protein.
LOC_Os04g30740	Os04g0376100	0.433913	0.368343	0.188298	-0.0199757	0.0444832	0.0709352	0.121167	0.0417124	0.189635	0.145491	0.294786	0.209971	Mitochondrial import inner membrane translocase, subunit Tim17/22 family protein.
LOC_Os04g52580	Os04g0616100	0.419486	0.353924	-0.0186615	-0.0280838	-0.37861	-0.141785	0.38473	0.289246	0.0252476	-0.220985	-0.109416	-0.101718	TPR-like domain containing protein.
LOC_Os05g02050	Os05g0111100	0.195137	0.133299	0.110967	0.0146742	0.0894889	0.0717099	0.235694	0.1443	0.10353	0.273024	0.561646	0.312733	(No Hit)
LOC_Os05g02060	Os05g0111200		0.224938	0.0302787	0.00868268	0.00359957	0.014187	0.500457	0.408556	0.0508598	0.214561	-0.0364638	0.076319	Amino acid selective channel protein.
LOC_Os05g07250
LOC_Os05g43770	Os05g0513200		0.0980283	1.01835	0.237214	0.911497	0.722352		0.128695	-0.220768	-0.117117	-0.0454521	-0.127779	NLI interacting factor domain containing protein.
LOC_Os07g09450	Os07g0192300	0.0668598	0.0185102	-0.182533	-0.185536	-0.27236	-0.213476	0.490221	0.397817	-0.221297	0.0320387	-0.0496416	-0.0796334	Heat shock protein DnaJ, N-terminal domain containing protein.
LOC_Os07g22700	Os07g0409700	0.250205	0.186008	-0.00477801	-0.0850353	-0.133782	-0.0745319	0.719795	0.651285	0.0277672	-0.0593156	-0.0083274	-0.0132919	Mitochondrial import inner membrane translocase, subunit Tim44 family protein.
LOC_Os07g41330	Os07g0604500	0.286059	0.221361	0.21564	0.141632	-0.00911518	0.116052	0.206053	0.115578	-0.0614785	-0.223662	-0.10472	-0.129954	Mitochondrial inner membrane translocase TM17-2 (Fragment).
LOC_Os08g42380	Os08g0535600	0.21663	0.153845	-0.184037	-0.808191	-0.299371	-0.430533	0.956917	0.94297	-0.059391	-0.0886384	0.131316	-0.00557109	Zn-finger, Tim10/DDP type domain containing protein.
LOC_Os10g37530	Os10g0519700	0.900678	0.879479	0.18422	-0.172613	0.04181	0.0178057	0.100713	0.0241932	0.469466	0.293509	0.307162	0.356713	Mitochondrial import inner membrane translocase, subunit Tim17/22 family protein.
LOC_Os11g03710	Os11g0131700	0.0868689	0.0348662	-0.417416	-0.687681	-0.387698	-0.497598	0.260403	0.167524	-0.238494	-0.364895	-0.0263062	-0.209898	Zn-finger, Tim10/DDP type domain containing protein.
LOC_Os12g03460	Os12g0128600	0.210504	0.148071	-0.0800677	-0.421186	-0.191784	-0.231013	0.0900635	0.0141675	-0.197119	-0.226249	-0.294252	-0.239207	Zn-finger, Tim10/DDP type domain containing protein.
LOC_Os12g33020	Os12g0514900	0.0887637	0.0363682	-0.0828256	-0.167477	-0.156703	-0.135668	0.582581	0.496796	-0.0485583	0.0773727	0.073224	0.0340128	Mitochondrial import inner membrane translocase, subunit Tim17/22 family protein.
LOC_Os12g38310	Os12g0571200	0.0602349	0.012978	-0.173575	-0.25081	-0.189518	-0.204634	0.265319	0.172495	0.0953674	0.073412	0.316373	0.161717	Mitochondrial import inner membrane translocase subunit Tim9.
Chloroplast Envelope Protein Translocase (CEPT or Tic-Toc) Family
LOC_Os02g51810	Os02g0754500	0.0548857	0.00935758	-0.744244	-0.669703	-0.529037	-0.647661	0.375604	0.280074	-0.067747	0.014452	-0.0660859	-0.0397936	Amidase family protein.
LOC_Os03g50010	Os03g0707900	0.0875635	0.0353496	-0.196578	-0.113673	-0.23118	-0.180477	0.168112	0.0821963	0.0162372	0.0379955	0.0545377	0.0362568	Toc64.
LOC_Os04g02754	Os04g0117900	0.963525	0.955351	-0.112688	0.570794	-0.403357	0.0182498	0.222352	0.131226	0.175075	0.0698804	0.339888	0.194948	Toc64.
LOC_Os04g02780	Os04g0118100	0.182371	0.121196	-0.384856	-0.0659209	-0.399254	-0.283344	0.210226	0.119403	-0.304882	-0.295171	-0.052042	-0.217365	Amidase family protein.

## Sheet: secondary_transporter
Secondary Transporter
		Short exposures						Long exposures
				log2[Fold change (treatment/control)]						log2[Fold change (treatment/control)]
TIGR Locus ID	RAB-DB Locus ID	FDR	P Value	1	2	3	mean (N=3)	FDR	P Value	1	2	3	mean (N=3)	Description
Major Facilitator Superfamily (MFS)
LOC_Os01g04190	Os01g0133400	0.170313	0.109706	0.113313	0.281983	0.477493	0.29093	0.119071	0.0399827	0.417654	0.23892	0.230745	0.295773	Hexose transporter (Fragment).
LOC_Os01g10240	Os01g0199350
LOC_Os01g16260	Os01g0268100	0.317964	0.25284	-0.103327	0.0142926	-0.178356	-0.0891301	0.658334	0.582509	0.0542974	-0.0826274	-0.052681	-0.0270036	Major facilitator superfamily antiporter.
LOC_Os01g17214	Os01g0279400	0.208209	0.145716	-0.346489	-0.668991	-0.111414	-0.375631	0.41357	0.318377	-0.319296	-0.351943	0.0983316	-0.190969	Major facilitator superfamily antiporter.
LOC_Os01g17240	Os01g0279700		0.258681	0.0735787	0.85976	0.205665	0.379668		0.109354	-0.0702809	-0.281355	-0.157315	-0.16965	Major facilitator superfamily protein.
LOC_Os01g22710	Os01g0330600	0.0691238	0.0203609	0.789772	1.05411	0.643513	0.829133	0.089826	0.0136211	0.621408	0.44829	0.675882	0.58186	General substrate transporter family protein.
LOC_Os01g36720	Os01g0547600
LOC_Os01g38670	Os01g0567500		0.849939	-0.198365	-0.358127	0.406534	-0.0499859		0.282988	-0.237485	-2.62986	-0.461726	-1.10969	Monosaccharide transporter 3.
LOC_Os01g38680	Os01g0567600	0.0470811	0.00459144	1.75097	1.86818	1.47818	1.69911		0.0104721	0.427211	0.39469	0.54958	0.45716	H(+)/MONOSACCHARIDE cotransporter.
LOC_Os01g46860	Os01g0657100		0.570623	-0.665213	-0.375668	0.399669	-0.213737		0.19561	-0.203721	-1.2683	-0.404186	-0.625402	Phosphate transporter PT4.
LOC_Os01g50820	Os01g0704100	0.0655432	0.0173007	-0.493347	-0.786562	-0.721611	-0.667173	0.642282	0.56434	0.210386	0.172698	-0.148952	0.0780442	Membrane transporter.
LOC_Os01g63290	Os01g0852200	0.0447832	0.00299072	-0.256498	-0.237501	-0.286489	-0.260163	0.08121	0.00213178	-0.248501	-0.25971	-0.221773	-0.243328	Major facilitator superfamily protein.
LOC_Os01g73590	Os01g0966900	0.0741122	0.0242609	0.454657	0.687725	0.425727	0.522703	0.114655	0.0359326	0.808559	0.452038	0.486791	0.582463	Sorbitol transporter.
LOC_Os02g02170	Os02g0112100		0.731319	-0.204058	0.783205	-1.28644	-0.235766		0.102157	-0.284387	-0.968708	-0.496541	-0.583212	BCH2.
LOC_Os02g02190	Os02g0112600	0.975823	0.970106	0.0387774	0.0914946	-0.12212	0.00271737	0.0817583	0.00595453	-1.5793	-1.20448	-1.41232	-1.3987	Membrane transporter.
LOC_Os02g06540	Os02g0160400	0.965659	0.957884	-0.079032	-0.238595	0.289652	-0.00932504		0.205827	0.274291	-0.0139537	0.325659	0.195332	H(+)/hexose cotransporter (MONOSACCHARIDE transporter STP4).
LOC_Os02g13560	Os02g0229400	0.126273	0.0691826	-0.625925	-0.703819	-0.235545	-0.521763	0.0870709	0.0109037	0.218682	0.221088	0.297478	0.245749	Hexose transporter.
LOC_Os02g17500	Os02g0274900	0.862985	0.834787	0.0802087	-0.245931	0.0875721	-0.02605	0.103278	0.0258217	-0.191528	-0.27643	-0.161601	-0.209853	General substrate transporter family protein.
LOC_Os02g36414	Os02g0573500	0.0435524	0.00238805	-0.664599	-0.753434	-0.643683	-0.687239	0.0955487	0.0196337	0.161444	0.262574	0.198776	0.207598	Monosaccharide transporter 1.
LOC_Os02g36440	Os02g0574000		0.0640621	-1.22799	-1.48478	-0.524322	-1.07903		0.779111	-0.32415	0.548192	0.0197305	0.0812574	Monosaccharide transporter 1.
LOC_Os02g36450	Os02g0574100		0.552049	-0.688384	-0.411024	0.403136	-0.232091		0.143209	-0.298974	-0.931422	-0.279321	-0.503239	General substrate transporter family protein.
LOC_Os02g36490	Os02g0574500	0.0592405	0.0122971	-0.48224	-0.388005	-0.328608	-0.399618	0.543619	0.454277	-0.227433	-0.00848533	0.019968	-0.0719835	Conserved hypothetical protein.
LOC_Os02g39750	Os02g0610900
LOC_Os02g43620	Os02g0652800		0.677208	-0.504444	-0.359117	0.43914	-0.141474		0.0668584	-0.290899	-0.224335	-0.100184	-0.205139	Major facilitator superfamily protein.
LOC_Os02g44730	Os02g0667500	0.0722007	0.0229137	-1.07709	-1.25623	-1.78114	-1.37149	0.273987	0.180466	0.0273772	0.191103	0.0760526	0.0981776	Hypothetical protein.
LOC_Os02g58530	Os02g0832100
LOC_Os03g01170	Os03g0101300	0.0574463	0.0109379	-1.17966	-1.51655	-1.07749	-1.2579	0.0917402	0.0164597	-0.706244	-0.450127	-0.657844	-0.604738	Monosaccharide transporter 3.
LOC_Os03g02380	Os03g0114800	0.18086	0.119704	0.097021	0.493861	0.311986	0.300956	0.915932	0.889098	-0.150535	0.189845	-0.0888824	-0.0165243	Protein of unknown function DUF791 family protein.
LOC_Os03g03680
LOC_Os03g04360	Os03g0136400		0.520975	-0.695194	-0.445545	0.384879	-0.251953		0.0880217	-0.312547	-0.978619	-0.548058	-0.613075	Inorganic phosphate transporter 1.
LOC_Os03g05610	Os03g0150500		0.436049	0.091494	-0.346231	-0.111684	-0.12214		0.192706	-0.273539	-0.944089	-0.179487	-0.465705	Phosphate transporter 6.
LOC_Os03g05620	Os03g0150600	0.0371146	0.000273	1.1834	1.24527	1.24277	1.22382	0.62941	0.550051	0.100308	0.552464	-0.190643	0.154043	High affinity phosphate transporter 2 (Phosphate transporter).
LOC_Os03g05640	Os03g0150800	0.0500853	0.00633755	0.855769	1.00024	0.76025	0.872086	0.2106	0.119859	0.36315	0.410307	0.0683022	0.280586	High affinity phosphate transporter 2 (Phosphate transporter).
LOC_Os03g10090	Os03g0197100		0.0182559	1.07622	1.20504	1.67037	1.31721		0.10109	1.23965	0.483596	1.94185	1.2217	Sugar transporter protein.
LOC_Os03g10100	Os03g0197200		0.838031	-0.582455	-0.0818832	0.455616	-0.0695741		0.151204	-0.186499	-0.935393	-0.396926	-0.506272	Sorbitol transporter.
LOC_Os03g11900	Os03g0218400	0.0447408	0.00297852	2.14206	2.57915	2.4669	2.39604	0.173467	0.0864999	0.762583	0.300141	0.342841	0.468522	Hexose transporter.
LOC_Os03g24860	Os03g0363500		0.0274997	-1.27828	-1.41141	-0.770362	-1.15335		0.313138	-0.346044	-0.568567	0.111696	-0.267638	Sugar transporter-like protein.
LOC_Os03g24870	Os03g0363600	0.0995553	0.0454154	-0.608671	-0.621224	-0.281551	-0.503815	0.190341	0.10155	-0.511597	-0.128069	-0.321509	-0.320392	Sugar transporter-like protein.
LOC_Os03g39710	Os03g0594400	0.0809346	0.0299505	1.15069	1.61436	0.877748	1.21427	0.0956574	0.019737	0.383649	0.283571	0.237948	0.301723	Monosaccharide transporter 2.
LOC_Os03g43720	Os03g0638200	0.299555	0.234562	-0.207573	0.0254515	-0.250154	-0.144092	0.98641	0.98068	0.0910119	0.0770569	-0.17516	-0.00236356	Transporter-like protein.
LOC_Os03g47810	Os03g0682100
LOC_Os03g58580	Os03g0800000	0.0629727	0.015353	-0.744365	-0.478069	-0.618113	-0.613516	0.0940885	0.0185123	-0.566305	-0.845066	-0.917847	-0.776406	Conserved hypothetical protein.
LOC_Os03g59450	Os03g0809100	0.270169	0.205424	0.282818	0.00198366	0.167754	0.150852	0.158658	0.0739013	-0.159802	-0.143211	-0.334625	-0.212546	Major facilitator superfamily protein.
LOC_Os03g60820	Os03g0823100	0.61284	0.556193	-0.0792622	-0.0755281	0.697588	0.180933	0.659698	0.583908	-0.0767627	-0.0331788	0.0423764	-0.0225217	Sugar transporter-like protein.
LOC_Os04g10690	Os04g0185600		0.0174222	0.292471	0.469053	0.421246	0.394257		0.100893	-0.285422	-0.964561	-0.497916	-0.582633	Phosphate transporter 6.
LOC_Os04g10750	Os04g0186400	0.0697507	0.0209888	0.918967	1.49593	1.49228	1.30239	0.0924151	0.0168513	1.85693	1.50327	1.16935	1.50985	Phosphate transporter 6.
LOC_Os04g10800	Os04g0186800		0.583489	-0.715866	-0.375071	0.430386	-0.220184		0.32798	1.65264	1.38085	-0.468208	0.855095	Transmembrane protein.
LOC_Os04g31924	Os04g0388700	0.0745679	0.02464	0.595494	1.05987	0.881336	0.845567	0.917331	0.890959	-0.228692	0.57888	-0.501104	-0.0503052	Nodulin-like domain containing protein.
LOC_Os04g37970	Os04g0452600	0.257817	0.193474	-0.0910417	-0.138581	-0.480655	-0.236759	0.113752	0.0352151	0.288297	0.420897	0.217691	0.308961	Sugar transporter family protein.
LOC_Os04g37980	Os04g0452700	0.0475509	0.00502637	-0.365897	-0.344973	-0.434938	-0.381936	0.608288	0.525983	-0.192378	0.171681	-0.310958	-0.110552	Monosaccharide transporter 1.
LOC_Os04g37990	Os04g0453200	0.529632	0.467417	0.109459	0.466583	-0.120248	0.151931	0.408123	0.312708	-0.269591	-0.0598779	0.000719568	-0.109583	Monosaccharide transporter 1.
LOC_Os04g38010	Os04g0453300	0.101605	0.0472084	-0.606202	-0.611714	-1.14033	-0.786081	0.144975	0.0620441	-0.189838	-0.0831708	-0.23013	-0.167713	Monosaccharide transporter 1.
LOC_Os04g38026	Os04g0453400	0.066518	0.0182458	-0.453549	-0.397565	-0.278623	-0.376579	0.135931	0.0541674	0.135775	0.314784	0.197988	0.216182	Sugar transporter family protein.
LOC_Os04g38220	Os04g0454200	0.0434146	0.00228058	-0.463091	-0.502935	-0.546616	-0.504214	0.127384	0.0469191	0.20997	0.242478	0.104377	0.185608	Monosaccharide transporter 1.
LOC_Os04g41460	Os04g0491700	0.686693	0.635771	-0.0358124	0.191239	-0.0311233	0.0414346	0.146568	0.0635088	-0.341909	-0.156873	-0.439126	-0.312636	General substrate transporter family protein.
LOC_Os04g42420	Os04g0502800	0.0978238	0.0438273	-0.49181	-0.242171	-0.30486	-0.34628		0.0496203	-0.317572	-0.137898	-0.314732	-0.256734	Nodulin-like protein.
LOC_Os04g43210	Os04g0511400		0.610192	-0.647134	-0.34629	0.421856	-0.190523		0.444987	-0.073065	0.0793197	-0.467021	-0.153589	General substrate transporter family protein.
LOC_Os04g44430	Os04g0525900	0.0525419	0.00771411	-0.541847	-0.43753	-0.595493	-0.524957	0.127421	0.0469655	-0.322205	-0.147745	-0.334026	-0.267992	Major facilitator superfamily protein.
LOC_Os04g44750	Os04g0529800	0.0629708	0.0153443	0.329334	0.372127	0.496169	0.39921	0.763286	0.701916	0.0388612	0.0875397	-0.278412	-0.0506703	General substrate transporter family protein.
LOC_Os04g46880	Os04g0555300	0.0776263	0.0270794	-0.415456	-0.761368	-0.667434	-0.614752	0.454305	0.360557	-0.105827	0.0484104	-0.326935	-0.128117	Major facilitator superfamily protein.
LOC_Os04g51970	Os04g0609200	0.0403612	0.00122348	0.512744	0.461329	0.514091	0.496055	0.581498	0.49551	-0.214272	0.0929518	-0.101051	-0.074124	Transporter-like protein.
LOC_Os04g58220	Os04g0679000	0.0908687	0.0381276	0.259494	0.509805	0.335852	0.368383	0.143248	0.0605489	0.667391	0.318447	0.335394	0.440411	Sorbitol transporter.
LOC_Os04g58230
LOC_Os04g53930	Os04g0631100	0.0794883	0.0288095	0.649622	0.353829	0.618052	0.540501	0.0883751	0.0120431	0.336912	0.416557	0.49679	0.416753	General substrate transporter family protein.
LOC_Os05g32900	Os05g0396000
LOC_Os05g37820	Os05g0451100	0.103174	0.0485505	-0.12663	-0.278397	-0.178803	-0.19461	0.245231	0.15325	-0.240188	-0.0390453	-0.116351	-0.131861	General substrate transporter family protein.
LOC_Os05g49260	Os05g0567700	0.748019	0.704313	-0.218925	-0.00952819	0.104187	-0.0414222	0.250521	0.15832	-0.183352	-0.0215005	-0.104154	-0.103002	Integral membrane protein.
LOC_Os05g49270	Os05g0567800	0.0404	0.00154183	-0.271838	-0.303633	-0.308965	-0.294812	0.136694	0.0549148	-0.435635	-0.172224	-0.332159	-0.313339	Integral membrane protein.
LOC_Os05g50280	Os05g0579000	0.0749688	0.0250399	-0.342347	-0.338815	-0.198705	-0.293289	0.0817583	0.0056896	-0.307579	-0.246513	-0.247244	-0.267112	Integral membrane protein.
LOC_Os06g04900	Os06g0141100	0.211787	0.149309	-0.203404	-0.225977	-0.0195226	-0.149635	0.131221	0.0501372	-0.0853596	-0.200878	-0.191848	-0.159362	NUDIX hydrolase domain containing protein.
LOC_Os06g08110	Os06g0179200	0.0849476	0.0334224	-0.558283	-0.551828	-0.292123	-0.467411	0.302612	0.207788	-0.410793	-0.0812946	-0.0980572	-0.196715	Nodulin-like protein.
LOC_Os06g08170	Os06g0179900	0.200746	0.138654	-0.876117	-0.200743	-1.37943	-0.818763		0.0933953	-0.294686	-0.934735	-0.494129	-0.574517	Major facilitator superfamily protein.
LOC_Os06g21930
LOC_Os06g21920	Os06g0324800		0.0192781	1.10271	1.77868	1.33758	1.40632		0.355814	0.370076	0.0124164	0.0322181	0.138237	Major facilitator superfamily protein.
LOC_Os06g21950	Os06g0325200	0.516881	0.454287	-0.0463905	-0.033771	1.48203	0.46729		0.0633538	-0.384127	-0.95012	-0.561734	-0.631993	(No Hit)
LOC_Os07g01560	Os07g0106200	0.0594155	0.0125067	0.86664	1.13005	0.782871	0.926522	0.113665	0.0350994	0.298183	0.527451	0.317896	0.381177	Monosaccharide transporter 3.
LOC_Os07g03910	Os07g0131200	0.076814	0.0264001	-0.221736	-0.186395	-0.321003	-0.243045	0.0860156	0.0101149	0.155795	0.154962	0.20794	0.172899	Sugar transporter family protein.
LOC_Os07g03960	Os07g0131600		0.608654	-0.14864	0.184425	-0.289143	-0.0844528		0.548697	0.345018	0.270719	-0.229007	0.12891	Monosaccharide transporter 3.
LOC_Os07g05640	Os07g0151200	0.154059	0.0950657	0.220273	0.0578936	0.145128	0.141098	0.162085	0.076741	0.58644	0.473045	0.178861	0.412782	General substrate transporter family protein.
LOC_Os07g08310
LOC_Os07g09010	Os07g0187900	0.0447391	0.00296131	1.18919	1.14609	0.990154	1.10848	0.101959	0.0249843	0.8516	0.973107	0.545331	0.790012	Nodule-specific protein-like.
LOC_Os07g10590	Os07g0206600		0.0882083	0.250826	0.19561	0.530711	0.325716		0.831423	0.469412	0.20249	-0.469279	0.067541	Hexose transporter.
LOC_Os07g10820	Os07g0208900		0.0947185	-0.57693	-1.24511	-0.435383	-0.752473		0.55116	-0.332473	0.0887732	-0.0245014	-0.0894003	Major facilitator superfamily protein.
LOC_Os07g37320	Os07g0559700	0.0413561	0.00167698	1.97236	2.1554	1.87556	2.00111	0.137083	0.0552239	0.674341	0.482809	0.270254	0.475801	Monosaccharide transporter 3.
LOC_Os07g37454	Os07g0561800	0.13654	0.078861	0.184315	0.493215	0.618933	0.432154	0.194971	0.10558	0.0840606	0.401013	0.364815	0.283296	Hypothetical protein.
LOC_Os07g37510	Os07g0562300	0.0841573	0.0328099	0.586477	0.442345	0.301226	0.44335	0.217203	0.126365	0.881063	0.23329	0.379682	0.498012	General substrate transporter family protein.
LOC_Os07g37530	Os07g0562400		0.189072	-0.475624	-0.000845	-0.369381	-0.28195		0.639387	-0.255661	-0.683489	0.41485	-0.174767	General substrate transporter family protein.
LOC_Os07g38400	Os07g0571700	0.0881864	0.0358629	-0.177798	-0.355435	-0.337967	-0.2904	0.139206	0.0570458	-0.419657	-0.179267	-0.46402	-0.354315	Transporter-like protein.
LOC_Os07g39350	Os07g0582400	0.0587612	0.011879	0.324565	0.471136	0.375807	0.390503	0.21547	0.124449	-0.192224	-0.109169	-0.424733	-0.242042	Sorbitol transporter.
LOC_Os07g39360	Os07g0582500	0.0505278	0.00656422	1.16428	1.46142	1.14535	1.25701	0.105093	0.0274225	1.73383	1.44254	0.939534	1.37197	Sugar transporter family protein.
LOC_Os07g39400	Os07g0583000	0.871865	0.845104	-0.0995836	0.140074	0.00564374	0.015378	0.180257	0.0926016	-0.123767	-0.0559921	-0.199254	-0.126338	Ribosome associated membrane RAMP4 family protein.
LOC_Os08g06010	Os08g0156600	0.338106	0.272474	-0.59287	0.000909	-0.194167	-0.262043	0.627543	0.54787	0.0992642	0.136529	-0.0870581	0.0495783	Major facilitator superfamily protein.
LOC_Os08g08070	Os08g0178200		0.0129763	0.341033	0.325045	0.462076	0.376051		0.0424529	1.38506	1.36137	0.650391	1.13227	Monosaccharide transporter 3.
LOC_Os08g15450	Os08g0254300
LOC_Os08g31670	Os08g0409900		0.775991	-0.177102	0.615035	-0.179974	0.0859862		0.209044	0.654099	-0.015874	0.448551	0.362259	Major facilitator superfamily protein.
LOC_Os08g31700	Os08g0410500	0.0453922	0.00315153	-0.659379	-0.552833	-0.656545	-0.622919	0.0921906	0.0167062	-0.517102	-0.424079	-0.664756	-0.535312	Major facilitator superfamily protein.
LOC_Os08g31710
LOC_Os08g42010	Os08g0532400	0.103183	0.0486151	-0.378663	-0.262293	-0.165733	-0.268896	0.851741	0.80896	-0.0618878	-0.015893	0.0507755	-0.00900178	Nodulin-like protein.
LOC_Os08g45000	Os08g0564000	0.124469	0.0675025	0.174093	0.368236	0.171436	0.237922	0.110943	0.0326273	0.480652	0.245297	0.377405	0.367785	Phosphate transporter 6.
LOC_Os09g09520	Os09g0268300		0.102337	-0.680972	-0.467971	-1.46177	-0.870238		0.106718	-0.281969	-0.96505	-0.470364	-0.572461	Monosaccharide transporter 3.
LOC_Os09g12590	Os09g0297300
LOC_Os09g15330	Os09g0322000	0.0512026	0.00686689	0.928144	1.18479	0.933951	1.01563	0.24304	0.151293	0.0320758	0.315974	0.219329	0.189126	H(+)/hexose cotransporter.
LOC_Os09g20480	Os09g0371000		0.0723118	0.917275	2.2759	1.18592	1.4597		0.266302	0.396404	0.102886	0.0218949	0.173728	Major facilitator superfamily protein.
LOC_Os09g20490	Os09g0371100		0.674792	-0.601448	-0.341984	0.471745	-0.157229		0.177514	-0.182955	-0.985855	-0.339067	-0.502626	(No Hit)
LOC_Os09g20500	Os09g0371200	0.0958935	0.0421663	-0.849303	-1.21361	-0.57051	-0.877808	0.106652	0.0288535	-0.385382	-0.205477	-0.310691	-0.300517	Major facilitator superfamily protein.
LOC_Os09g20510	Os09g0371300	0.655	0.601135	-0.198222	-0.491183	0.276591	-0.137605	0.135591	0.0538895	2.15565	1.499	0.886698	1.51378	Major facilitator superfamily protein.
LOC_Os09g20520	Os09g0371400
LOC_Os09g23110	Os09g0394500	0.0879194	0.0356386	0.144641	0.150902	0.0759111	0.123818	0.508003	0.416479	0.0135585	-0.010891	0.161048	0.0545718	General substrate transporter family protein.
LOC_Os09g24924	Os09g0416200	0.101697	0.0472926	-0.319051	-0.334072	-0.146645	-0.266589	0.497031	0.404742	-0.0642185	0.0443344	-0.259501	-0.0931285	H(+)/hexose cotransporter.
LOC_Os09g27900	Os09g0452300	0.288854	0.22421	0.0278768	-0.418551	-0.310989	-0.233888	0.768384	0.707759	0.00284574	-0.226325	0.098526	-0.0416511	(No Hit)
LOC_Os09g36600	Os09g0536700	0.0413561	0.00167506	-0.435765	-0.406032	-0.378053	-0.406617	0.314866	0.219998	-0.503885	-0.0951539	-0.109307	-0.236115	Nodulin-like domain containing protein.
LOC_Os09g38410	Os09g0556400		0.346462	0.703403	-0.144435	0.340737	0.299902		0.0924224	-0.299175	-0.516314	-0.152827	-0.322772	Hypothetical protein.
LOC_Os09g38690	Os09g0559800	0.149621	0.0910098	-0.235812	-0.0602284	-0.207265	-0.167769	0.0885296	0.0121953	-0.276555	-0.29028	-0.38932	-0.318719	Transporter-like protein.
LOC_Os09g39680	Os09g0570400	0.166751	0.106374	0.100432	0.0512715	0.189178	0.113627	0.114655	0.035939	0.131031	0.0786486	0.161069	0.123583	General substrate transporter family protein.
LOC_Os10g08850	Os10g0169900
LOC_Os10g13440
LOC_Os10g21590	Os10g0360100	0.0461256	0.00373724	1.28795	1.47607	1.20156	1.32186	0.0916909	0.0163946	0.645999	0.639711	0.421587	0.569099	Sugar transporter protein.
LOC_Os10g30770	Os10g0444600	0.0710742	0.0218952	0.944588	1.51248	1.04111	1.16606	0.101441	0.0246646	0.782306	0.598676	0.445296	0.608759	Phosphate transporter (Fragment).
LOC_Os10g30790	Os10g0444700	0.0846065	0.0331735	0.608547	1.20087	0.944768	0.918061	0.118056	0.0387066	0.321714	0.37092	0.175591	0.289408	Phosphate transporter 6.
LOC_Os10g37520	Os10g0519600	0.0389255	0.000721	-0.501562	-0.465943	-0.508665	-0.492057	0.0746222	0.000284035	-0.244619	-0.249061	-0.235171	-0.24295	Protein of unknown function DUF791 family protein.
LOC_Os10g39440	Os10g0539900	0.0654891	0.01725	-0.598654	-0.537168	-0.374166	-0.503329	0.485965	0.393558	-0.00219531	0.154622	0.0103674	0.0542647	Sugar transporter family protein.
LOC_Os10g40950	Os10g0558800	0.0404	0.00154948	0.72355	0.644694	0.643826	0.67069	0.0964138	0.0203113	0.797236	0.663028	0.47525	0.645171	Major facilitator superfamily protein.
LOC_Os10g41190	Os10g0561300	0.261128	0.196569	-0.27298	-0.0194998	-0.127899	-0.140126	0.145173	0.0622904	-0.207622	-0.0770454	-0.200191	-0.161619	H(+)/MONOSACCHARIDE cotransporter.
LOC_Os10g42830	Os10g0579200	0.357041	0.291447	-0.2702	0.0387974	-0.152091	-0.127831	0.183152	0.095152	-0.294792	-0.181625	-0.573473	-0.349963	Sugar transporter family protein.
LOC_Os11g04020	Os11g0134900	0.111938	0.05667	-1.86117	-0.906688	-2.35322	-1.70703	0.296677	0.202184	-0.486957	-0.0514527	-0.18485	-0.241087	Major facilitator superfamily antiporter.
LOC_Os11g04030	Os11g0135000		0.040126	-0.547921	-0.736167	-1.1087	-0.797596	0.259753	0.166849	-0.290121	-0.142137	-0.0369959	-0.156418	Major facilitator superfamily antiporter.
LOC_Os11g04060	Os11g0135300	0.0888931	0.0365506	-0.43711	-0.299355	-0.222284	-0.319583	0.937751	0.917814	-0.123961	-0.0349623	0.132608	-0.00877164	Major facilitator superfamily antiporter.
LOC_Os11g04150	Os11g0136400		0.568243	-0.704784	-0.376182	0.409588	-0.223792		0.095098	-0.305862	-0.956907	-0.487112	-0.583293	Conserved hypothetical protein.
LOC_Os11g05390	Os11g0151500	0.137503	0.0796461	-0.700906	-0.329628	-1.05212	-0.694218	0.396863	0.301369	-0.203543	-0.464094	0.051284	-0.205451	Major facilitator superfamily protein.
LOC_Os11g08370	Os11g0186800		0.182569	-0.0431447	-0.598388	-0.323505	-0.321679		0.0356875	-0.208733	-0.368587	-0.21958	-0.265633	Major facilitator superfamily protein.
LOC_Os11g28610	Os11g0475600	0.363043	0.297494	0.0652126	1.12301	0.20254	0.463587	0.111691	0.0331673	0.662466	0.478504	0.343519	0.494829	Hexose transporter.
LOC_Os11g38160	Os11g0594000		0.130179	0.340543	0.63383	0.126181	0.366851		0.0295194	-0.243472	-0.395001	-0.461053	-0.366509	General substrate transporter family protein.
LOC_Os11g40540	Os11g0620400	0.0628194	0.0151498	-0.712109	-0.542724	-0.470494	-0.575109	0.0916618	0.016291	-0.591166	-0.381488	-0.454291	-0.475648	General substrate transporter family protein.
LOC_Os11g41840	Os11g0637100
LOC_Os11g41850	Os11g0637200		0.00103547	-0.725484	-0.787758	-0.808403	-0.773882		0.0645252	-0.371755	-0.321482	-0.130838	-0.274691	Sugar transporter protein.
LOC_Os11g41870	Os11g0637400	0.0663327	0.0180953	0.384916	0.502607	0.315243	0.400922	0.0898026	0.0134364	0.596826	0.421837	0.432463	0.483708	Sorbitol transporter.
LOC_Os11g42430	Os11g0643800	0.0470811	0.00445493	-0.34683	-0.30348	-0.275789	-0.3087	0.37317	0.277693	-0.0408787	0.227383	0.179569	0.122024	(No Hit)
LOC_Os11g04104	Os11g0135900	0.0403612	0.001139	2.05595	2.27517	2.06261	2.13124	0.349061	0.253511	-0.0192689	-0.395165	-0.120187	-0.178207	Major facilitator superfamily protein.
LOC_Os12g03830	Os12g0132500	0.193866	0.13209	-1.32103	-0.174605	-1.19018	-0.895273	0.82701	0.777555	0.214943	-0.0740271	-0.0511388	0.0299257	Major facilitator superfamily antiporter.
LOC_Os12g03860	Os12g0132800		0.610079	-0.692698	-0.326788	0.427197	-0.19743		0.208497	-0.231908	-0.544733	-0.0365504	-0.271064	Major facilitator superfamily antiporter.
LOC_Os12g03870	Os12g0133000		0.0987694	-0.642797	-0.348838	-1.19394	-0.728526		0.118627	-0.280519	-0.0967892	-0.465751	-0.28102	Major facilitator superfamily antiporter.
LOC_Os12g03950	Os12g0133300		0.660202	-0.706868	-0.203371	0.413593	-0.165549		0.091249	-0.300745	-0.928852	-0.489411	-0.573003	Major facilitator superfamily antiporter.
LOC_Os12g04640	Os12g0140500
LOC_Os12g07970	Os12g0180100	0.149914	0.0913067	-0.369144	-0.586055	-0.165677	-0.373625	0.419086	0.324338	-0.301314	-0.383321	0.101748	-0.194295	Major facilitator superfamily protein.
LOC_Os12g29950	Os12g0484600	0.0602283	0.0129657	-0.435641	-0.584132	-0.40785	-0.475875	0.64938	0.572332	0.189433	-0.0402031	-0.00572107	0.0478363	Nodule-specific protein-like.
LOC_Os12g32760	Os12g0512100	0.046838	0.00426419	0.914794	0.730988	0.864072	0.836618	0.0938449	0.0183015	0.642821	0.396565	0.515606	0.518331	General substrate transporter family protein.
LOC_Os12g32940	Os12g0514000	0.0658032	0.0175445	-0.292292	-0.191322	-0.209884	-0.231166	0.08121	0.00176678	-0.341319	-0.30122	-0.301924	-0.314821	Sugar transporter family protein.
LOC_Os12g44060	Os12g0637700	0.463998	0.399602	-0.0694188	0.0450167	-0.220926	-0.0817762	0.0903053	0.0147185	0.424824	0.506685	0.328408	0.419972	Nodulin-like domain containing protein.
LOC_Os12g44070	Os12g0637800		0.635773	-0.487524	-0.359719	0.392	-0.151748		0.124772	-0.210416	-0.884421	-0.429148	-0.507995	Nodulin-like domain containing protein.
LOC_Os12g44180	Os12g0639100	0.189617	0.127877	0.0406446	0.21775	0.128241	0.128878	0.166137	0.0805619	-0.267562	-0.151302	-0.453183	-0.290683	Nodulin-like domain containing protein.
LOC_Os12g03899	Os12g0133100	0.0538973	0.00852563	1.39367	1.91506	1.59377	1.63416	0.361623	0.266366	-0.0365295	-0.262492	-0.0419274	-0.11365	Major facilitator superfamily protein.
ATP:ADP Antiporter (AAA) Family
LOC_Os01g45910	Os01g0647100	0.0542186	0.0088218	0.461915	0.572654	0.418858	0.484475	0.113956	0.035446	-0.162471	-0.120714	-0.0811053	-0.12143	Plastidic ATP/ADP transporter (Fragment).
LOC_Os02g11740	Os02g0208100	0.111803	0.0565191	0.516749	0.823232	0.346043	0.562008	0.240031	0.148377	0.672852	0.156166	0.259264	0.362761	Plastidic ATP/ADP transporter (Fragment).
Telurite-resistance/Dicarboxylate Transporter (TDT) Family
LOC_Os01g14520	Os01g0247700	0.557083	0.49697	0.0403968	0.0280856	-0.546949	-0.159489	0.118215	0.038963	0.563632	0.312025	0.662216	0.512624	(No Hit)
LOC_Os01g28840	Os01g0385400	0.0404	0.00152454	-1.08614	-1.14453	-0.99963	-1.07677	0.120234	0.0410312	-0.210587	-0.120326	-0.26152	-0.197478	C4-dicarboxylate transporter/malic acid transport protein family protein.
LOC_Os01g43460	Os01g0623200	0.0540648	0.00866073	-0.947039	-0.690532	-0.904568	-0.84738	0.750286	0.686234	-0.154205	0.0702448	0.246541	0.0541935	C4-dicarboxylate transporter/malic acid transport protein family protein.
LOC_Os01g12680	Os01g0226600		0.0234055	-1.23773	-0.839627	-1.47043	-1.1826	0.0853038	0.00929202	1.35739	1.69455	1.23012	1.42735	C4-dicarboxylate transporter/malic acid transport protein family protein.
LOC_Os04g48530	Os04g0574700		0.684044	-0.65901	-0.292581	0.478129	-0.157821		0.304249	-0.233887	-2.59372	-0.336851	-1.05482	C4-dicarboxylate transporter/malic acid transport protein family protein.
LOC_Os05g13320	Os05g0219900	0.0561571	0.010208	-0.341873	-0.475107	-0.371901	-0.396294	0.169434	0.0832346	-0.206369	-0.0594297	-0.151772	-0.13919	Conserved hypothetical protein.
LOC_Os05g18670	Os05g0269200
LOC_Os05g50770	Os05g0584900		0.133611	-0.639486	-0.357859	-0.116025	-0.371123		0.219051	-0.231965	-0.00528092	-0.461719	-0.232988	Conserved hypothetical protein.
LOC_Os07g08350	Os07g0181100		0.555012	-0.649926	-0.388787	0.38419	-0.218174		0.131969	-0.201643	-0.906718	-0.431498	-0.513286	C4-dicarboxylate transporter/malic acid transport protein family protein.
Proton-dependent Oligopeptide Transporter (POT) Family
LOC_Os01g01360	Os01g0103100		0.559551	-0.706773	-0.400599	0.412342	-0.231677		0.0978928	-0.284996	-0.291828	-0.730585	-0.435803	TGF-beta receptor, type I/II extracellular region family protein.
LOC_Os01g04950	Os01g0142800	0.0845906	0.0331612	0.268909	0.520202	0.495682	0.428264	0.417251	0.322446	0.120974	0.347113	-0.0347729	0.144438	Peptide transporter.
LOC_Os01g28980	Os01g0386600	0.210504	0.148072	0.181018	0.834399	0.341471	0.452296	0.0967831	0.0206953	0.609201	0.503317	0.361365	0.491295	(No Hit)
LOC_Os01g37590	Os01g0556700	0.0941842	0.0406969	2.23928	1.03478	1.79381	1.68929	0.797321	0.742069	0.0745787	-0.489699	0.857553	0.147477	Dicarboxylate transporter.
LOC_Os01g55600	Os01g0761400		0.544606	-0.702119	-0.416441	0.40113	-0.239143		0.0986731	-0.290052	-0.982985	-0.523832	-0.598957	TGF-beta receptor, type I/II extracellular region family protein.
LOC_Os01g55610	Os01g0761500		0.766796	-0.695614	0.431339	-0.0674527	-0.110576		0.270268	0.0731616	-0.946678	-0.460021	-0.444513	TGF-beta receptor, type I/II extracellular region family protein.
LOC_Os01g65100	Os01g0871500	0.270377	0.20563	-0.0222292	0.415136	0.447615	0.280174	0.0836919	0.00849301	0.269845	0.347465	0.262408	0.29324	TGF-beta receptor, type I/II extracellular region family protein.
LOC_Os01g65110	Os01g0871600	0.70786	0.659211	-1.10754	0.196779	0.232719	-0.226013	0.958499	0.945019	-0.80179	0.238944	0.664598	0.0339171	TGF-beta receptor, type I/II extracellular region family protein.
LOC_Os01g65120	Os01g0871700
LOC_Os01g65140	Os01g0871900	0.0875222	0.0353152	0.121141	0.245318	0.192667	0.186375	0.087806	0.0116147	0.555356	0.38093	0.512946	0.483077	TGF-beta receptor, type I/II extracellular region family protein.
LOC_Os01g65130	Os01g0871800	0.136477	0.0787416	-1.8206	-0.750677	-2.47257	-1.68129	0.113665	0.0350965	-1.16977	-0.966177	-0.576631	-0.904192	Conserved hypothetical protein.
LOC_Os01g65150	Os01g0872000		0.572528	-0.714743	-0.394273	0.426959	-0.227352		0.0977052	-0.295038	-0.939349	-0.472091	-0.568826	TGF-beta receptor, type I/II extracellular region family protein.
LOC_Os01g65169	Os01g0872100		0.802755	-0.641078	-0.357873	1.60054	0.200531		0.284831	0.55504	-0.00532252	1.8883	0.812674	TGF-beta receptor, type I/II extracellular region family protein.
LOC_Os01g65190	Os01g0872400	0.256692	0.192316	0.245909	-0.00518081	0.241209	0.160645	0.164732	0.0791718	0.267854	0.153957	0.45388	0.291897	(No Hit)
LOC_Os01g65200	Os01g0872500	0.0758009	0.0256041	-0.45525	-0.398125	-0.670327	-0.5079	0.143248	0.0605439	-0.494674	-0.214566	-0.583287	-0.430843	Oligopeptide transporter-like protein.
LOC_Os01g65210	Os01g0872600	0.134033	0.0765693	-0.622153	-0.20952	-0.388042	-0.406572	0.0813371	0.00446983	-0.481958	-0.422862	-0.382827	-0.429216	Hypothetical protein.
LOC_Os01g67630	Os01g0902700	0.594211	0.536242	-0.378698	0.311579	-0.489384	-0.185501	0.0817583	0.005702	1.003	0.851073	1.10922	0.987764	TGF-beta receptor, type I/II extracellular region family protein.
LOC_Os01g67640	Os01g0902800	0.101826	0.0473938	0.23257	0.449898	0.247897	0.310122	0.08121	0.00393927	0.316298	0.279717	0.348307	0.314774	TGF-beta receptor, type I/II extracellular region family protein.
LOC_Os01g68510	Os01g0913300		0.834173	-0.583634	0.365698	0.455031	0.0790317		0.00641706	-0.183491	-0.153407	-0.203258	-0.180052	TGF-beta receptor, type I/II extracellular region family protein.
LOC_Os02g37040	Os02g0580900	0.09075	0.0380387	0.23404	0.471392	0.326486	0.343973	0.190275	0.101438	0.0688066	0.0907384	0.203808	0.121118	TGF-beta receptor, type I/II extracellular region family protein.
LOC_Os02g46460	Os02g0689900	0.76554	0.723658	-0.0132618	0.463464	-0.20714	0.0810208	0.972275	0.962434	0.134619	-0.3336	0.173008	-0.00865778	TGF-beta receptor, type I/II extracellular region family protein.
LOC_Os02g47090	Os02g0699000	0.0771954	0.0267298	2.57853	2.44698	1.43998	2.15516	0.300085	0.205384	0.449099	0.32194	-0.0103922	0.253549	TGF-beta receptor, type I/II extracellular region family protein.
LOC_Os02g48570	Os02g0716800		0.323757	-0.637503	-0.351395	0.123996	-0.288301		0.0214708	-0.286173	-0.475148	-0.460093	-0.407138	TGF-beta receptor, type I/II extracellular region family protein.
LOC_Os03g01290	Os03g0103000		0.569031	-0.641382	-0.435675	0.419131	-0.219309		0.106514	-0.271036	-0.8542	-0.382973	-0.502736	(No Hit)
LOC_Os03g04570	Os03g0138700		0.126299	1.65427	1.32478	0.250472	1.07651		0.313882	0.852638	0.508611	-0.165181	0.398689	TGF-beta receptor, type I/II extracellular region family protein.
LOC_Os03g13240	Os03g0235300	0.524893	0.462612	0.118037	0.285385	-0.100987	0.100811	0.182763	0.0947934	-0.884505	-0.380536	-0.33171	-0.53225	Peptide transporter 1.
LOC_Os03g13250	Os03g0235700	0.378999	0.313417	-0.109904	0.02949	-0.0987815	-0.0597319	0.0780258	0.000690014	-0.827654	-0.763842	-0.767636	-0.786377	TGF-beta receptor, type I/II extracellular region family protein.
LOC_Os03g13274	Os03g0235900	0.0947563	0.0412166	-0.665779	-0.813713	-0.373246	-0.617579	0.128788	0.0481371	-0.21982	-0.170943	-0.361323	-0.250696	Nitrate transporter.
LOC_Os03g48180	Os03g0687000	0.0455544	0.00323883	0.54439	0.591247	0.662003	0.599213	0.0821815	0.00633004	0.623129	0.710829	0.538034	0.623997	Nitrate transporter NRT1-5 (Fragment).
LOC_Os03g51050	Os03g0719900	0.060494	0.0131034	-0.174674	-0.262492	-0.221012	-0.219393	0.671334	0.596807	0.0803729	0.0238885	-0.367501	-0.0877466	Peptide transporter 1.
LOC_Os03g60850	Os03g0823500		0.00483205	0.467053	0.400653	0.510954	0.459554		0.378481	-0.141632	0.328352	0.357973	0.181564	TGF-beta receptor, type I/II extracellular region family protein.
LOC_Os04g36040	Os04g0441800
LOC_Os04g39030	Os04g0464400		0.511934	0.300142	-0.360365	-0.552262	-0.204161		0.478309	-0.560563	0.779666	1.10095	0.440019	(No Hit)
LOC_Os04g41400	Os04g0491200	0.0542186	0.00882447	1.38159	1.78634	1.34117	1.50303	0.0802676	0.000894363	-0.259172	-0.233992	-0.251119	-0.248094	TGF-beta receptor, type I/II extracellular region family protein.
LOC_Os04g41410
LOC_Os04g41450	Os04g0491500	0.0445653	0.00288947	-0.587559	-0.498851	-0.590757	-0.559056	0.12426	0.0443116	-1.01576	-0.595543	-1.33394	-0.981749	TGF-beta receptor, type I/II extracellular region family protein.
LOC_Os04g50930	Os04g0597400		0.293523	0.662775	-0.0220556	2.36592	1.00221		0.1336	1.13814	1.42689	0.188539	0.917856	TGF-beta receptor, type I/II extracellular region family protein.
LOC_Os04g50940	Os04g0597600	0.0415111	0.00176403	2.24261	2.47487	2.15139	2.28962		0.0250727	2.3959	1.61211	1.44406	1.81735	Proton-dependent high affinity oligopeptide transporter PepT2.
LOC_Os04g50950	Os04g0597800	0.038965	0.000739	1.36494	1.29892	1.24241	1.30209	0.202116	0.111964	0.2585	0.336631	0.065404	0.220178	Oligopeptide transporter, kidney isoform (Peptide transporter 2) (Kidney H+/peptide cotransporter).
LOC_Os04g56560	Os04g0660900		0.90934	-0.690403	0.179177	0.384021	-0.0424017		0.0883101	-0.310713	-0.981442	-0.553564	-0.61524	TGF-beta receptor, type I/II extracellular region family protein.
LOC_Os04g59480	Os04g0691400		0.194529	0.145447	0.0969195	0.510732	0.251033		0.000651928	-0.519771	-0.478959	-0.515055	-0.504595	TGF-beta receptor, type I/II extracellular region family protein.
LOC_Os05g27010	Os05g0335800	0.352252	0.286625	0.0619191	0.303573	0.0179692	0.12782	0.081611	0.00532863	0.508054	0.422094	0.543305	0.491151	TGF-beta receptor, type I/II extracellular region family protein.
LOC_Os05g27304	Os05g0338900	0.142419	0.0842588	-0.701045	-0.412448	-0.225101	-0.446198	0.437461	0.343133	-0.112089	0.0315703	-0.466333	-0.182284	TGF-beta receptor, type I/II extracellular region family protein.
LOC_Os05g33960	Os05g0410500		0.248183	0.984549	0.675134	-0.0997286	0.519985		0.466252	-0.412554	-0.362219	0.225933	-0.182947	TGF-beta receptor, type I/II extracellular region family protein.
LOC_Os05g34000	Os05g0410800		0.0589265	-0.652122	-0.362053	-0.933558	-0.649244		0.210309	-0.838003	0.0537642	-0.851684	-0.545307	Conserved hypothetical protein.
LOC_Os05g34010	Os05g0410900		0.0407206	-0.765462	-1.03196	-1.55814	-1.11852		0.021642	-0.803331	-0.947994	-0.554403	-0.768576	TGF-beta receptor, type I/II extracellular region family protein.
LOC_Os05g34030	Os05g0411100
LOC_Os05g35594	Os05g0430900		0.514985	-0.541285	-1.53575	0.614842	-0.487396		0.678432	-0.210761	-0.0923751	0.150109	-0.0510089	TGF-beta receptor, type I/II extracellular region family protein.
LOC_Os05g35670
LOC_Os05g35650	Os05g0431700	0.200971	0.138881	-0.152894	-0.0572615	-0.0408674	-0.0836743	0.694735	0.622533	-0.0010709	0.074092	-0.232662	-0.0532136	TGF-beta receptor, type I/II extracellular region family protein.
LOC_Os06g13200	Os06g0239300
LOC_Os06g13210	Os06g0239500	0.294938	0.230148	0.321755	0.327557	-0.0352659	0.204682	0.08121	0.00252083	0.461401	0.408854	0.390924	0.420393	TGF-beta receptor, type I/II extracellular region family protein.
LOC_Os06g15370	Os06g0264500	0.197707	0.13584	0.33727	1.04202	0.335013	0.571436	0.124945	0.0448432	0.268737	0.482353	0.255348	0.335479	TGF-beta receptor, type I/II extracellular region family protein.
LOC_Os06g38294	Os06g0581000	0.0629727	0.0153597	0.463528	0.544743	0.34915	0.452473	0.103274	0.0258103	0.600772	0.332813	0.489529	0.474371	TGF-beta receptor, type I/II extracellular region family protein.
LOC_Os06g49210	Os06g0705600		0.662929	-0.670865	-0.350492	0.49375	-0.175869		0.0987703	-0.302633	-0.919662	-0.433724	-0.552006	TGF-beta receptor, type I/II extracellular region family protein.
LOC_Os06g49220	Os06g0705700	0.0378981	0.000531	-0.615314	-0.570158	-0.581326	-0.588933	0.269073	0.176047	0.0818405	0.044034	0.00714689	0.0443405	TGF-beta receptor, type I/II extracellular region family protein.
LOC_Os06g49250	Os06g0706400	0.135749	0.0780923	0.0994778	0.145737	0.0459299	0.0970482	0.0822548	0.00692362	0.70557	0.637222	0.526665	0.623152	Peptide transporter PTR2-B (Histidine transporting protein).
LOC_Os07g01070	Os07g0100600		0.492549	-0.689027	-0.644162	0.424175	-0.303005		0.0954973	-0.289903	-0.921892	-0.475675	-0.56249	Peptide transporter.
LOC_Os07g09300	Os07g0190600		0.51235	-0.674155	-0.469527	0.379366	-0.254772		0.604866	-0.319544	0.727541	-1.67974	-0.423915	Nucleic acid-binding OB-fold domain containing protein.
LOC_Os07g41250	Os07g0603800	0.0557994	0.00990831	-0.689017	-0.545384	-0.496171	-0.576857	0.137136	0.0552652	-0.384768	-0.152741	-0.357168	-0.298226	Proton-dependent high affinity oligopeptide transporter PepT2.
LOC_Os08g05910	Os08g0155400	0.119528	0.0631022	-0.216287	-0.108791	-0.298067	-0.207715	0.538198	0.448285	-0.0236558	0.0258445	0.0909376	0.0310421	Nitrate transporter (Fragment).
LOC_Os08g41600
LOC_Os08g41590	Os08g0527700	0.214979	0.152286	0.0256443	0.0403862	0.109728	0.0585861	0.946692	0.928917	-0.0641308	0.0530815	0.000799154	-0.0034167	Hypothetical protein.
LOC_Os10g02080	Os10g0109700
LOC_Os10g02100	Os10g0109900	0.0987822	0.044758	-1.15305	-0.82967	-0.520214	-0.834311	0.133296	0.051946	-0.892161	-0.901764	-1.73395	-1.17596	TGF-beta receptor, type I/II extracellular region family protein.
LOC_Os10g02210	Os10g0110600	0.0723566	0.0230568	-0.16813	-0.292378	-0.237306	-0.232605	0.169341	0.0831766	0.0724249	0.22978	0.255777	0.185994	TGF-beta receptor, type I/II extracellular region family protein.
LOC_Os10g02220	Os10g0110800		0.0218013	-0.711116	-0.435425	-0.505939	-0.550827	0.208855	0.118024	-0.239264	-0.983129	-0.505375	-0.575923	Nitrate transporter (Fragment).
LOC_Os10g02240	Os10g0111300	0.267138	0.202504	-0.0209226	-1.19622	-1.98901	-1.06872		0.119249	-1.32436	-0.383268	-2.00752	-1.23838	TGF-beta receptor, type I/II extracellular region family protein.
LOC_Os10g02230	Os10g0111100
LOC_Os10g02340	Os10g0112500
LOC_Os10g05780	Os10g0148400	0.070037	0.0211835	-0.525198	-0.460711	-0.309652	-0.431854	0.793157	0.737034	0.12178	0.00369736	-0.25364	-0.0427208	TGF-beta receptor, type I/II extracellular region family protein.
LOC_Os10g22560	Os10g0370700		0.561188	0.115808	-0.167853	0.379464	0.10914		0.13979	-0.229926	-0.036716	-0.304625	-0.190423	Nitrate transporter (Fragment).
LOC_Os10g33170	Os10g0469900		0.0484035	-0.308223	-0.659839	-0.720755	-0.562939	0.971948	0.961829	0.145405	0.126428	-0.250917	0.00697205	TGF-beta receptor, type I/II extracellular region family protein.
LOC_Os10g33210	Os10g0470700	0.127907	0.0706963	0.826841	0.464381	0.319505	0.536909	0.103531	0.0260098	0.208537	0.115113	0.178418	0.167356	Peptide transporter.
LOC_Os10g40600	Os10g0554200	0.107062	0.0521354	-0.217817	-0.140097	-0.0949363	-0.15095	0.0933411	0.017727	0.266276	0.25506	0.168137	0.229824	Nitrate transporter.
LOC_Os10g42870	Os10g0579600	0.184972	0.123601	-0.354841	-0.137098	-0.108556	-0.200165	0.162332	0.0770083	-0.391785	-0.122891	-0.278454	-0.264377	TGF-beta receptor, type I/II extracellular region family protein.
LOC_Os10g42900	Os10g0579800	0.0835922	0.0324363	-0.4331	-0.27722	-0.2424	-0.317573	0.894351	0.862203	0.1491	-0.0894461	-0.0179358	0.0139061	TGF-beta receptor, type I/II extracellular region family protein.
LOC_Os10g02260	Os10g0111700		0.5898	-0.638972	-0.366498	0.407401	-0.199356		0.115372	-0.226416	-0.875439	-0.436883	-0.512913	Nitrate transporter (Fragment).
LOC_Os11g12740	Os11g0235200	0.128343	0.0710592	0.361859	0.700547	0.288498	0.450302	0.128788	0.0481316	0.340944	0.150839	0.339085	0.276956	TGF-beta receptor, type I/II extracellular region family protein.
LOC_Os11g17970	Os11g0282800	0.181705	0.120518	-0.269732	-0.205114	-0.0460986	-0.173648	0.271813	0.178514	-0.00107392	-0.0742464	-0.0666742	-0.0473315	TGF-beta receptor, type I/II extracellular region family protein.
LOC_Os11g18044	Os11g0283500	0.494864	0.431431	-0.559253	0.112022	-0.128543	-0.191925	0.281563	0.187704	-0.241386	-0.0641404	-0.56987	-0.291799	TGF-beta receptor, type I/II extracellular region family protein.
LOC_Os11g18110
LOC_Os11g23890	Os11g0426100
LOC_Os12g12934	Os12g0231000		0.503009	-0.69206	-0.447847	0.364158	-0.258583		0.102748	-0.298899	-0.96864	-0.466962	-0.578167	TGF-beta receptor, type I/II extracellular region family protein.
LOC_Os12g13790	Os12g0240800	0.126075	0.0689198	0.552373	1.05813	0.442401	0.684301	0.305217	0.210243	0.446423	0.132471	0.0640908	0.214328	TGF-beta receptor, type I/II extracellular region family protein.
LOC_Os12g44100	Os12g0638200		0.665338	-0.324019	-0.443986	0.380506	-0.129166		0.188059	2.23594	2.10751	-0.0222335	1.4404	Peptide transporter.
Amino Acid/Auxin Permease (AAAP) Family
LOC_Os01g40380	Os01g0586200
LOC_Os01g40390	Os01g0586300
LOC_Os01g40410	Os01g0586500
LOC_Os01g41400	Os01g0597400		0.25015	0.106162	0.725385	0.137114	0.322887		0.470162	0.457083	0.653713	-0.32154	0.263085	Amino acid/polyamine transporter II family protein.
LOC_Os01g41420	Os01g0597600	0.0583847	0.0116575	2.97004	2.23312	3.26801	2.82372		0.800161	-1.6579	1.64998	-0.85396	-0.287293	Amino acid/polyamine transporter II family protein.
LOC_Os01g43040	Os01g0617600		0.141172	-0.805092	-0.486839	-0.118699	-0.47021		0.0620946	0.349017	0.517641	0.196668	0.354442	Plant specific of unknown function DUF860 family protein.
LOC_Os01g43320	Os01g0621200	0.149206	0.0906176	0.46174	1.06743	0.416757	0.648641	0.283156	0.189277	0.100676	0.489822	0.137908	0.242802	Amino acid/polyamine transporter II family protein.
LOC_Os01g63770	Os01g0856500	0.063809	0.01606	-0.391909	-0.618063	-0.536644	-0.515539	0.109995	0.0318545	0.257623	0.470138	0.314382	0.347381	AUX1-like protein.
LOC_Os01g63854	Os01g0857400	0.127486	0.0703419	0.464815	0.154139	0.422627	0.347194	0.0869335	0.0106101	0.4169	0.423482	0.301738	0.380707	Amino acid/polyamine transporter II family protein.
LOC_Os01g65660	Os01g0878400	0.0610018	0.0136316	1.41125	1.49636	0.998911	1.30218	0.408131	0.312729	-0.00810245	-0.405132	-0.0779762	-0.163737	Amino acid/polyamine transporter II family protein.
LOC_Os01g65670	Os01g0878700	0.0582755	0.0115444	1.37181	1.8876	1.39522	1.55154	0.115275	0.0363702	0.571285	0.699311	1.0834	0.784667	Amino acid/polyamine transporter II family protein.
LOC_Os01g66010	Os01g0882800	0.362229	0.296684	0.46339	0.109124	0.00749117	0.193335	0.118018	0.0386489	-0.234726	-0.43218	-0.495121	-0.387342	Amino acid carrier.
LOC_Os01g68050	Os01g0908600		0.0373291	-2.01741	-1.59755	-0.971289	-1.52875		0.0278835	-0.332058	-0.395384	-0.212978	-0.313473	Amino acid/polyamine transporter II family protein.
LOC_Os01g61044	Os01g0825800	0.0758395	0.0256388	0.451927	0.672586	0.814723	0.646412	0.796895	0.741498	0.0681116	-0.0189456	-0.0166463	0.0108399	Amino acid/polyamine transporter II family protein.
LOC_Os02g01100	Os02g0101000	0.302546	0.23736	-0.133793	-0.0623122	0.00114065	-0.0649881	0.0925053	0.0169997	-0.209332	-0.329401	-0.255525	-0.264753	Amino acid/polyamine transporter II family protein.
LOC_Os02g01210	Os02g0102200		0.890125	0.331824	-0.433746	0.213514	0.0371973		0.00860698	0.802617	0.959281	0.695849	0.819249	Amino acid/polyamine transporter II family protein.
LOC_Os02g09810	Os02g0191300	0.0697021	0.0209291	1.547	2.40397	1.62704	1.85933	0.118338	0.0392232	0.244579	0.131067	0.14661	0.174086	Amino acid/polyamine transporter II family protein.
LOC_Os02g44980	Os02g0670900	0.0557692	0.00988934	0.530863	0.665471	0.75513	0.650488	0.121529	0.0420205	0.599837	0.650239	0.299811	0.516629	Amino acid transporter protein-like.
LOC_Os02g46810	Os02g0695500
LOC_Os02g49060	Os02g0722400	0.26556	0.20106	-0.351833	-0.0944811	-0.0660129	-0.170776	0.08121	0.00358257	0.469527	0.456396	0.385105	0.437009	Amino acid transporter c (Fragment).
LOC_Os02g49510	Os02g0727100		0.611259	-0.642605	-0.340299	0.418127	-0.188259		0.0865661	-1.54445	-0.946754	-0.469579	-0.986928	Amino acid/polyamine transporter II family protein.
LOC_Os02g54730	Os02g0788800	0.0631694	0.0155289	-1.14219	-0.936954	-0.73279	-0.937312	0.055612	4.27553e-06	-0.46291	-0.461318	-0.459606	-0.461278	Amino acid/polyamine transporter II family protein.
LOC_Os03g14080	Os03g0244600	0.248653	0.184399	-0.00827793	-0.631709	-0.486034	-0.37534	0.114949	0.0361339	0.53248	0.299316	0.613347	0.481715	AUX1-like protein.
LOC_Os03g44230	Os03g0644400	0.0403568	0.00104869	-0.880379	-0.927589	-0.984732	-0.9309	0.376831	0.281244	0.0185213	-0.116775	-0.279126	-0.125793	Amino acid permease.
LOC_Os03g60260	Os03g0817200	0.0442157	0.00268118	0.416317	0.450713	0.497756	0.454929	0.14751	0.0641472	0.126312	0.336038	0.220892	0.227747	Amino acid/polyamine transporter II family protein.
LOC_Os04g12499	Os04g0201500	0.107822	0.0528422	0.159948	0.28555	0.135858	0.193786	0.491465	0.399151	0.0292178	0.0956068	-0.0189343	0.0352967	Amino acid/polyamine transporter II family protein.
LOC_Os04g12508
LOC_Os04g38670
LOC_Os04g38660	Os04g0460200
LOC_Os04g38680	Os04g0460300	0.265411	0.200906	-0.360447	-0.191319	-0.0133405	-0.188369	0.236717	0.145268	0.0443598	0.374091	0.255034	0.224495	Amino acid/polyamine transporter II family protein.
LOC_Os04g38860	Os04g0462400	0.0697618	0.0210138	0.197215	0.304013	0.203495	0.234908	0.907559	0.87889	0.0607375	-0.176839	0.073925	-0.0140588	Lysine and histidine specific transporter.
LOC_Os04g39489	Os04g0470700	0.462044	0.39757	-0.160458	-0.0496054	0.031719	-0.0594483	0.246108	0.154183	-0.24451	-0.0179949	-0.224813	-0.162439	Amino acid transporter c (Fragment).
LOC_Os04g41350	Os04g0490900		0.905587	0.0759428	0.728835	-0.645125	0.0532175		0.114717	0.433943	0.982841	0.289293	0.568692	Amino acid carrier.
LOC_Os04g47420	Os04g0562100		0.00806495	2.11765	1.54987	1.96494	1.87749		0.318832	0.126268	-0.394682	-0.477595	-0.24867	Amino acid/polyamine transporter II family protein.
LOC_Os04g47780	Os04g0565500	0.40018	0.334414	-0.0610534	0.427592	0.167555	0.178031	0.861746	0.82183	-1.43606e-05	0.427772	-0.271418	0.0521135	Amino acid transporter protein-like.
LOC_Os04g56470	Os04g0659800	0.0314634	3.95e-05	0.434381	0.436199	0.427287	0.432623	0.0746222	0.000303159	0.389353	0.382856	0.367078	0.379762	Amino acid/polyamine transporter II family protein.
LOC_Os05g14820	Os05g0237800
LOC_Os05g30150	Os05g0364700
LOC_Os05g34980	Os05g0424000	0.846908	0.815796	0.271488	-0.0663714	-0.109364	0.0319176	0.517351	0.426524	-0.0219975	0.0235682	0.183018	0.0615295	Amino acid carrier (Fragment).
LOC_Os05g50920	Os05g0586500	0.149053	0.090498	-0.775583	-0.554126	-0.206798	-0.512169	0.330094	0.235289	-0.233135	-0.108123	-0.905647	-0.415635	Amino acid/polyamine transporter II family protein.
LOC_Os05g37470	Os05g0447200	0.400852	0.335148	-0.274263	0.0723757	-0.193554	-0.131814	0.08121	0.00207783	0.575818	0.630688	0.6748	0.627102	AUX1-like protein.
LOC_Os06g12320	Os06g0228500	0.0753211	0.0252412	-0.449122	-0.250519	-0.387416	-0.362352	0.884025	0.849536	0.0621853	0.0518399	-0.0836811	0.0101147	Amino acid/polyamine transporter II family protein.
LOC_Os06g12330	Os06g0228600		0.903389	0.415196	-0.361676	-0.148973	-0.0318178		0.41163	0.295932	-0.934269	-0.46875	-0.369029	Amino acid/polyamine transporter II family protein.
LOC_Os06g12350	Os06g0228800		0.580488	-0.717253	-0.379011	0.429345	-0.222307		0.0969188	-0.297953	-0.936477	-0.468464	-0.567631	Amino acid/polyamine transporter II family protein.
LOC_Os06g16420	Os06g0275800	0.143131	0.085005	0.231311	0.714766	0.411269	0.452449	0.115387	0.0365039	-0.378241	-0.455171	-0.713189	-0.515533	Amino acid/polyamine transporter II family protein.
LOC_Os06g36180	Os06g0556000	0.0485668	0.00556066	0.570701	0.548178	0.444041	0.520974	0.941544	0.922283	0.0717478	0.0899324	-0.137543	0.00804582	Amino acid carrier (Fragment).
LOC_Os07g01090	Os07g0100800	0.0478013	0.00525697	-0.726032	-0.802912	-0.622704	-0.717216	0.0853038	0.00924293	-0.353788	-0.281918	-0.257783	-0.29783	Proline transporter.
LOC_Os07g04180	Os07g0134000	0.0474699	0.00488179	-0.384906	-0.406267	-0.483004	-0.424726	0.14343	0.0607207	-0.103635	-0.231702	-0.282413	-0.205917	Amino acid permease 6.
LOC_Os07g12770	Os07g0231400	0.0567911	0.0106485	-0.563927	-0.464137	-0.393974	-0.474013	0.0813371	0.00425837	-0.102819	-0.126857	-0.107498	-0.112391	Amino acid/polyamine transporter II family protein.
LOC_Os08g03350	Os08g0127100	0.266418	0.201786	0.0518064	0.318255	0.0944729	0.154845	0.435882	0.341558	0.0259896	-0.093894	-0.384897	-0.150934	Lysine and histidine specific transporter.
LOC_Os08g32070	Os08g0415900
LOC_Os10g05690	Os10g0147400	0.0647198	0.0165539	-0.768683	-1.14941	-0.822142	-0.913412	0.105637	0.0279584	0.172189	0.121922	0.224133	0.172748	AUX1-like protein.
LOC_Os10g27980	Os10g0415100	0.13076	0.0734285	-0.585444	-0.188971	-0.431902	-0.402105	0.162509	0.0772386	-1.11823	-0.34638	-0.817059	-0.760557	Amino acid/polyamine transporter II family protein.
LOC_Os11g06820	Os11g0169200	0.220413	0.157554	0.218456	0.126129	0.0253457	0.12331	0.0814977	0.00505858	0.355298	0.283828	0.294771	0.311299	Amino acid/polyamine transporter II family protein.
LOC_Os11g09020	Os11g0195600	0.122773	0.0659118	0.686441	1.10489	0.420282	0.737204	0.106785	0.0289128	0.604972	0.324931	0.465268	0.465057	Amino acid carrier (Fragment).
LOC_Os11g19240	Os11g0298000
LOC_Os12g08090	Os12g0181500	0.0822535	0.0311718	0.96928	0.510675	0.719531	0.733162	0.08121	0.00385926	0.511946	0.635353	0.569422	0.57224	Amino acid carrier (Fragment).
LOC_Os12g08130	Os12g0181600	0.0422889	0.00197916	1.68584	1.95471	1.90261	1.84772	0.08121	0.00149439	0.406618	0.459913	0.455328	0.44062	Amino acid/polyamine transporter II family protein.
LOC_Os12g09300	Os12g0194900	0.280566	0.215921	0.0158281	0.193474	0.424011	0.211104	0.08121	0.00233473	0.816245	0.744613	0.690817	0.750558	Amino acid carrier (Fragment).
LOC_Os12g09320	Os12g0195100		0.0604923	0.783726	0.432981	1.1322	0.78297		0.0241834	0.798361	1.38352	1.03611	1.07266	Amino acid carrier (Fragment).
LOC_Os12g14100	Os12g0244400		0.14031	0.416478	0.291771	1.11069	0.606312		0.546306	1.34487	-0.289841	0.0262592	0.360429	Amino acid/polyamine transporter II family protein.
LOC_Os12g30040	Os12g0485600	0.922637	0.905889	0.368747	-0.251455	-0.0441828	0.0243695	0.110113	0.0319888	0.289287	0.245643	0.442594	0.325841	Amino acid/polyamine transporter II family protein.
LOC_Os12g38570	Os12g0574000		0.548989	-0.667261	-0.429284	0.401798	-0.231582		0.107805	-0.256984	-0.87194	-0.41578	-0.514901	Amino acid/polyamine transporter II family protein.
Ca2+:Cation Antiporter (CaCA) Family
LOC_Os01g11414	Os01g0212400	0.309812	0.244776	-0.0921107	-0.168215	0.00917049	-0.0837183	0.11327	0.0345934	0.143555	0.283312	0.207603	0.21149	Calcium-binding EF-hand domain containing protein.
LOC_Os01g37690	Os01g0557500	0.110714	0.0555063	0.214807	0.131768	0.320858	0.222478	0.35054	0.255078	0.0743723	-0.00636094	0.161249	0.0764201	Cation/proton exchanger 1a.
LOC_Os02g04630	Os02g0138900	0.166567	0.106161	0.0839724	0.396203	0.301606	0.260594	0.153561	0.0697755	-0.319682	-0.370459	-0.742226	-0.477456	Low affinity calcium antiporter CAX2.
LOC_Os02g14980	Os02g0247800	0.183551	0.122237	-0.0970794	-0.605649	-0.511764	-0.404831	0.637199	0.55878	-0.127889	-0.260095	0.1415	-0.0821613	Sodium/calcium exchanger membrane region domain containing protein.
LOC_Os02g21009	Os02g0314400		0.608281	-0.678167	-0.352897	0.434464	-0.198866		0.100792	-0.284282	-0.935751	-0.469733	-0.563255	Non-protein coding transcript, uncharacterized transcript.
LOC_Os02g43110	Os02g0644900	0.209999	0.147611	0.042654	0.323357	0.19509	0.187034	0.14343	0.0607326	-0.127516	-0.264627	-0.344956	-0.2457	Sodium/potassium/calcium exchanger 4 precursor (Na(+)/K(+)/Ca(2+)- exchange protein 4). Splice isoform 2.
LOC_Os03g08230	Os03g0180000	0.613834	0.557305	-0.0322046	0.10334	0.0124044	0.0278467	0.265278	0.172443	-0.135431	-0.0392656	-0.298495	-0.157731	Sodium/calcium exchanger membrane region domain containing protein.
LOC_Os03g45370	Os03g0656500	0.039227	0.000849	-0.376999	-0.341164	-0.355028	-0.35773	0.0915314	0.015867	0.405973	0.585834	0.408647	0.466818	K-exchanger-like protein.
LOC_Os03g27960	Os03g0397400	0.124397	0.0674389	-0.43021	-0.766215	-0.307142	-0.501189	0.128491	0.0478594	-0.276988	-0.183667	-0.410912	-0.290523	Low affinity calcium transporter CAX2 (Fragment).
LOC_Os04g55940	Os04g0653200	0.10744	0.052511	0.168306	0.14431	0.301355	0.204657	0.0967739	0.0205826	-0.221951	-0.217742	-0.332284	-0.257325	Low affinity calcium transporter CAX2 (Fragment).
LOC_Os05g51610	Os05g0594200	0.123009	0.0661107	-1.06269	-0.921872	-0.367332	-0.783964		0.232112	-0.21231	-0.049137	-0.031384	-0.0976103	Calcium/proton exchanger superfamily protein.
LOC_Os10g30070	Os10g0436900		0.3381	-0.38742	0.146803	-0.536481	-0.259032	0.08121	0.00164703	0.994569	0.955307	0.8657	0.938526	Sodium/calcium exchanger membrane region domain containing protein.
LOC_Os11g01580	Os11g0107266
LOC_Os11g05070	Os11g0148000	0.111938	0.0566794	0.313298	0.693389	0.391174	0.465953	0.193642	0.104436	0.176066	0.329452	0.628253	0.377924	Sodium/calcium exchanger membrane region domain containing protein.
LOC_Os11g43860	Os11g0660000	0.261634	0.1971	-0.36644	-0.33151	0.0106053	-0.229115	0.0830134	0.00720593	-0.621637	-0.565397	-0.461513	-0.549516	Sodium/calcium exchanger membrane region domain containing protein.
LOC_Os12g42910	Os12g0624200	0.0543533	0.0090838	1.25061	1.02676	1.43791	1.23843		0.658621	0.474569	-0.398624	-0.576394	-0.166816	Sodium/calcium exchanger membrane region domain containing protein.
Glycoside-Pentoside-Hexuronide (GPH):Cation Symporter Family
LOC_Os02g36700	Os02g0576600		0.577706	-0.647206	-0.371434	0.399525	-0.206372		0.485498	-0.229306	0.130776	1.14998	0.350482	Sucrose transporter.
LOC_Os02g58080	Os02g0827200	0.0691899	0.0204151	0.294509	0.229549	0.177227	0.233762	0.184892	0.0965286	-0.476944	-0.11619	-0.353414	-0.315516	Sucrose transporter.
LOC_Os03g07170	Os03g0168000	0.0660547	0.0177893	0.476191	0.696119	0.471638	0.547983	0.381665	0.286147	-0.289479	0.00156591	-0.0851889	-0.124367	Conserved hypothetical protein.
LOC_Os03g07480	Os03g0170900	0.0471191	0.00473827	0.324484	0.404873	0.339978	0.356445	0.21305	0.122133	-0.134733	-0.757218	-0.517962	-0.469971	Sucrose transporter.
LOC_Os07g39010	Os07g0578200	0.080883	0.029911	0.286088	0.544292	0.467526	0.432636	0.146263	0.0632125	-0.281157	-0.132948	-0.369352	-0.261152	Conserved hypothetical protein.
LOC_Os10g26470	Os10g0404500		0.562611	-0.693227	-0.404533	0.413689	-0.228023		0.0959567	-0.295777	-0.936089	-0.477598	-0.569822	Sucrose transporter.
LOC_Os12g44380	Os12g0641400	0.08786	0.0355833	0.308873	0.630086	0.516039	0.484999	0.211028	0.120226	0.241943	0.361316	0.0672274	0.223496	Sucrose transporter.
Inorganic Phosphate Transporter (PiT) Family
LOC_Os02g38020	Os02g0593500		0.545615	-0.693666	-0.41736	0.400274	-0.236918		0.102884	-0.264484	-0.901982	-0.458773	-0.541746	Phosphate transporter family protein.
Solute:Sodium Symporter (SSS) Family
LOC_Os10g42960	Os10g0580400	0.0619274	0.0143978	-1.13409	-0.928861	-1.41396	-1.15897	0.129341	0.0485918	-2.1414	-1.19342	-1.07889	-1.47123	Urea active transporter-like protein.
Bile Acid:Na+ Symporter (BASS) Family
LOC_Os01g45750	Os01g0645200	0.101605	0.0472085	-0.115343	-0.0657302	-0.152101	-0.111058	0.80756	0.754401	-0.0346251	-0.0319489	0.122343	0.0185897	Bile acid:sodium symporter family protein.
LOC_Os02g27490	Os02g0475400		0.54726	-0.712562	-0.415622	0.406897	-0.240429		0.0916852	-0.305348	-0.944199	-0.495365	-0.581637	Bile acid:sodium symporter family protein.
LOC_Os02g32930	Os02g0531200		0.25562	-0.600598	-0.279039	0.0251732	-0.284821	0.907407	0.878569	-0.186486	-0.0244073	0.159083	-0.01727	Bile acid:sodium symporter family protein.
LOC_Os04g31210	Os04g0381100	0.225164	0.162074	-0.0576898	-0.544711	-0.313757	-0.305386	0.762354	0.700725	0.014698	-0.109319	0.224089	0.043156	Bile acid:sodium symporter family protein.
LOC_Os09g34900	Os09g0520600	0.262155	0.197605	-0.389457	0.00470173	-0.290671	-0.225142	0.177017	0.0897275	-0.332779	-0.0916967	-0.226155	-0.216877	Bile acid:sodium symporter family protein.
LOC_Os12g07270	Os12g0170300	0.0509528	0.00674914	-0.224265	-0.297203	-0.251554	-0.257674	0.168923	0.0828477	-0.692044	-0.207543	-0.467146	-0.455578	Bile acid:sodium symporter family protein.
Mitochondrial Carrier (MC) Family
LOC_Os01g04990	Os01g0143100	0.0468493	0.00430082	-0.714275	-0.569059	-0.632829	-0.638721	0.219085	0.128106	-0.471813	-0.0829792	-0.294168	-0.282987	Mitochondrial brown fat uncoupling protein family protein.
LOC_Os01g12470	Os01g0224400		0.11647	0.348968	1.35478	0.670073	0.791273		0.592913	0.115362	-0.13692	0.223448	0.0672965	Mitochondrial substrate carrier family protein.
LOC_Os01g12520	Os01g0225000	0.466805	0.402523	0.203135	0.469567	-0.127141	0.181854	0.237737	0.14633	0.334947	0.0916825	0.11363	0.180086	Mitochondrial substrate carrier family protein.
LOC_Os01g16040	Os01g0265200	0.518671	0.456158	-0.203094	0.0148573	-0.00361151	-0.0639493	0.107955	0.0300434	-0.0948162	-0.0715581	-0.13215	-0.099508	Mitochondrial substrate carrier family protein.
LOC_Os01g22600	Os01g0329400	0.223577	0.160579	0.406131	0.191043	0.0614663	0.219547	0.0864223	0.0103049	-0.291268	-0.204024	-0.244066	-0.246453	Mitochondrial substrate carrier family protein.
LOC_Os01g32980	Os01g0513200	0.237679	0.174005	-0.0364075	-0.269937	-0.118786	-0.14171	0.719226	0.650706	-0.0246106	-0.0192766	0.0210771	-0.00760337	Mitochondrial substrate carrier family protein.
LOC_Os01g38990	Os01g0571000	0.806261	0.769251	-0.103769	-0.0757508	0.315768	0.0454162	0.130973	0.0499683	-0.337885	-0.160308	-0.384921	-0.294371	Mitochondrial substrate carrier family protein.
LOC_Os01g51250	Os01g0708900	0.0403612	0.00140602	0.522208	0.475679	0.461816	0.486568	0.0859155	0.00997691	-0.446565	-0.339436	-0.329746	-0.371915	Mitochondrial substrate carrier family protein.
LOC_Os01g70800	Os01g0934200	0.0593587	0.0124813	0.365665	0.311438	0.457592	0.378232	0.118215	0.0389782	0.0618362	0.129913	0.0983187	0.0966894	Mitochondrial substrate carrier family protein.
LOC_Os01g73420	Os01g0964900	0.12579	0.0687005	-0.108161	-0.0393686	-0.0686693	-0.0720663	0.751455	0.687715	-0.0689669	0.0659589	-0.0571613	-0.0200564	Mitochondrial substrate carrier family protein.
LOC_Os01g74640	Os01g0978000	0.0457763	0.00351394	-0.219435	-0.269189	-0.253835	-0.247486	0.0813371	0.00444808	-0.471631	-0.412481	-0.375147	-0.419753	Uncoupling protein.
LOC_Os02g10740	Os02g0201500		0.0121073	-0.707538	-0.749049	-0.512602	-0.656397		0.668398	-0.389859	-0.249542	0.317132	-0.107423	Calcium-binding EF-hand domain containing protein.
LOC_Os02g10800	Os02g0202400		0.560263	-0.709269	-0.385934	0.40662	-0.229528		0.09345	-0.308971	-0.958038	-0.492904	-0.586638	Brittle-1 protein, chloroplast precursor.
LOC_Os02g13170	Os02g0225000	0.0936933	0.0403534	-0.396161	-0.329166	-0.183508	-0.302945	0.760547	0.698564	-0.0658579	-0.127884	0.10175	-0.030664	Mitochondrial substrate carrier family protein.
LOC_Os02g13300	Os02g0226300	0.0641718	0.0162229	0.809391	0.623364	0.982972	0.805243	0.08121	0.00392612	-1.04269	-0.842145	-0.914449	-0.933096	Mitochondrial substrate carrier family protein.
LOC_Os02g44570	Os02g0665200	0.22108	0.158252	-0.0916628	-0.0805358	-0.300059	-0.157419	0.347208	0.251829	-0.387489	-0.0718536	-0.056592	-0.171978	Mitochondrial substrate carrier family protein.
LOC_Os02g48720	Os02g0718900	0.0502314	0.00640441	-0.393879	-0.50747	-0.506746	-0.469365	0.158825	0.0740488	-0.488544	-0.306875	-0.168524	-0.321314	ADP,ATP carrier protein, mitochondrial precursor (ADP/ATP translocase) (Adenine nucleotide translocator) (ANT).
LOC_Os02g52860	Os02g0767500	0.108682	0.0536263	-0.0813999	-0.202805	-0.154244	-0.14615	0.0915631	0.0159612	-0.282824	-0.196947	-0.195907	-0.225226	Mitochondrial phosphate transporter.
LOC_Os03g07890	Os03g0175200	0.0725556	0.0231991	0.480233	0.380546	0.276643	0.379141	0.101487	0.0247609	0.241356	0.429676	0.374017	0.348349	Mitochondrial carrier protein family protein.
LOC_Os03g09110	Os03g0191100	0.0387268	0.000635	-0.187502	-0.202106	-0.20274	-0.197449	0.0821815	0.00636452	-0.206734	-0.266628	-0.265226	-0.246196	Mitochondrial substrate carrier family protein.
LOC_Os03g11510	Os03g0213800	0.0637621	0.0160293	-0.790889	-0.74241	-1.10171	-0.878337	0.105093	0.0273945	-0.240533	-0.443762	-0.371055	-0.351783	Mitochondrial substrate carrier family protein.
LOC_Os03g15860	Os03g0265300	0.102196	0.0477476	-0.251778	-0.244421	-0.110663	-0.202287	0.0875491	0.0112932	-0.341928	-0.440633	-0.498765	-0.427108	Mitochondrial substrate carrier family protein.
LOC_Os03g16080	Os03g0267700	0.0557692	0.00988121	-0.416015	-0.582948	-0.471459	-0.49014	0.594793	0.510707	-0.176648	-0.107876	0.0924187	-0.0640351	Adenine nucleotide translocator 1 family protein.
LOC_Os03g18160	Os03g0292200	0.046838	0.00426397	-0.548572	-0.667158	-0.554064	-0.589931	0.152182	0.0682	-0.418023	-0.402158	-0.14468	-0.32162	Mitochondrial substrate carrier family protein.
LOC_Os03g18550	Os03g0296800	0.0422982	0.0019887	0.826312	0.707802	0.778735	0.77095	0.0833923	0.00817186	0.15356	0.116652	0.157241	0.142484	Mitochondrial substrate carrier family protein.
LOC_Os03g52430	Os03g0734700	0.552953	0.492661	0.11476	-0.0486946	0.0529545	0.0396734	0.58969	0.504667	-0.0616951	-0.112839	0.0546504	-0.0399612	Mitochondrial carrier protein family protein.
LOC_Os03g54760	Os03g0754800	0.0637404	0.0159554	0.508736	0.371149	0.584323	0.488069	0.0894294	0.0130004	-0.178867	-0.133512	-0.200251	-0.170877	Mitochondrial substrate carrier family protein.
LOC_Os03g15690	Os03g0263400	0.0985432	0.0444649	-0.276349	-0.527388	-0.29882	-0.367519	0.401988	0.306535	0.0212823	-0.00505533	0.0561265	0.0241178	Mitochondrial phosphate transporter (Fragment).
LOC_Os04g37600	Os04g0448800	0.0625609	0.0149439	-0.799569	-1.03776	-0.684816	-0.840715	0.216676	0.12585	0.0885668	0.174607	0.368142	0.210439	Phosphate carrier protein, mitochondrial precursor (PTP). Splice isoform B.
LOC_Os04g44540	Os04g0527500		0.00891282	-0.264354	-0.283267	-0.358345	-0.301989	0.105093	0.0273901	-0.378837	-0.666171	-0.671615	-0.572208	Hypothetical protein.
LOC_Os05g07900	Os05g0171300	0.102724	0.048168	0.30487	0.176616	0.149516	0.210334	0.262712	0.169892	-0.179487	-0.0602541	-0.0378685	-0.0925366	Brittle-1 protein, chloroplast precursor.
LOC_Os05g11780	Os05g0208000	0.0676912	0.0192806	-0.64609	-0.867942	-0.540484	-0.684839	0.0853038	0.00911932	-0.403747	-0.512709	-0.377184	-0.431213	2-oxoglutarate/malate translocator.
LOC_Os05g23720	Os05g0302700	0.0505278	0.00656588	-0.588963	-0.700932	-0.532599	-0.607498	0.239368	0.147836	-0.542893	-0.176328	-0.15305	-0.290757	ATP/ADP carrier protein.
LOC_Os05g28870	Os05g0357200	0.0731828	0.0236101	0.478017	0.762873	0.503698	0.581529	0.524462	0.43421	0.129313	-0.0831733	0.204912	0.0836837	Mitochondrial substrate carrier family protein.
LOC_Os05g29860	Os05g0361900	0.0374721	0.0005	-0.391437	-0.408816	-0.422968	-0.40774	0.49316	0.400815	-0.0427428	-0.122925	0.0275983	-0.0460231	Mitochondrial substrate carrier family protein.
LOC_Os05g32630	Os05g0392700	0.0403612	0.0011922	0.403195	0.402358	0.446024	0.417192	0.380194	0.284711	-0.0724324	0.0158149	-0.143573	-0.0667301	Mitochondrial substrate carrier family protein.
LOC_Os05g46220	Os05g0539600		0.0412252	-0.681177	-0.336473	-0.442005	-0.486552		0.386539	-0.236138	0.131765	-0.494299	-0.199557	ADP/ATP carrier protein.
LOC_Os05g50840	Os05g0585900	0.133224	0.075869	-0.216345	-0.507628	-0.237797	-0.32059	0.481733	0.389082	-0.199618	-0.152538	0.074792	-0.0924549	Mitochondrial substrate carrier family protein.
LOC_Os06g10810	Os06g0210500	0.0486483	0.00561851	-0.39291	-0.510446	-0.469535	-0.45763	0.0996021	0.023083	-0.206158	-0.229099	-0.335068	-0.256775	Mitochondrial phosphate transporter.
LOC_Os06g40050	Os06g0602700	0.0585043	0.011745	0.338759	0.249229	0.245998	0.277995	0.97804	0.969644	-0.00803855	-0.0610704	0.0741785	0.00168986	Mitochondrial brown fat uncoupling protein family protein.
LOC_Os06g40200	Os06g0604500	0.104652	0.0499636	-0.209164	-0.237935	-0.424504	-0.290534	0.08121	0.00313198	-0.325121	-0.360482	-0.395123	-0.360242	Calcium-binding EF-hand domain containing protein.
LOC_Os07g19460	Os07g0295000	0.0599528	0.0128318	-0.645709	-0.590983	-0.433303	-0.556665	0.1458	0.0628417	-0.326836	-0.30378	-0.118984	-0.249867	Mitochondrial carrier protein family protein.
LOC_Os07g24060	Os07g0422800
LOC_Os08g29720	Os08g0386800	0.0437816	0.00253373	0.723585	0.78023	0.654728	0.719514	0.221863	0.130792	0.284135	0.169016	0.0503074	0.167819	Mitochondrial substrate carrier family protein.
LOC_Os08g37370	Os08g0478700	0.0421674	0.00190214	1.64517	1.57097	1.41622	1.54412	0.141554	0.0591424	0.189982	0.327469	0.14077	0.219407	Brain mitochondrial carrier protein-1 (BMCP-1) (Mitochondrial uncoupling protein 5) (UCP 5) (Solute carrier family 25, member 14).
LOC_Os08g40850	Os08g0520000	0.13654	0.0788668	0.453324	0.190957	0.207477	0.283919	0.104594	0.0268689	0.186168	0.220345	0.321388	0.242634	Mitochondrial substrate carrier family protein.
LOC_Os09g27240	Os09g0444700	0.0661732	0.0178883	-0.318744	-0.462939	-0.514472	-0.432052	0.467284	0.374425	0.0371352	-0.0196122	0.10282	0.0401145	Mitochondrial carrier-like protein.
LOC_Os09g28160	Os09g0454600	0.0364555	0.000129	3.80308	3.9412	3.92952	3.89127	0.08121	0.00242908	0.773793	0.684551	0.658785	0.70571	Phosphate carrier protein, mitochondrial precursor (PTP). Splice isoform B.
LOC_Os09g29050	Os09g0465400	0.72068	0.673921	0.282929	-0.100864	-0.522407	-0.113447	0.127338	0.0468619	0.632137	0.27349	0.563539	0.489722	Mitochondrial uncoupling protein (Fragment).
LOC_Os09g32200	Os09g0497000	0.0858587	0.0341089	-0.208404	-0.397968	-0.400594	-0.335655	0.367239	0.271817	-0.230366	-0.113751	0.0191755	-0.108314	Mitochondrial substrate carrier family protein.
LOC_Os09g33470	Os09g0508900		0.568491	-0.574259	-0.436263	0.395709	-0.204938		0.0886161	-0.310441	-0.943414	-0.504898	-0.586251	Mitochondrial substrate carrier family protein.
LOC_Os09g38100	Os09g0554000		0.310926	0.0196272	0.504112	0.0873356	0.203692		0.00442769	-0.418731	-0.332124	-0.373121	-0.374659	Mitochondrial substrate carrier family protein.
LOC_Os10g25830	Os10g0397800	0.128077	0.0708328	0.223587	0.478908	0.217011	0.306502	0.520515	0.429931	0.326525	0.042162	-0.0410824	0.109201	Mitochondrial substrate carrier family protein.
LOC_Os10g42299	Os10g0573800	0.0642402	0.0162893	0.508298	0.428327	0.321269	0.419298	0.967004	0.955629	-0.036542	0.0308666	0.00199603	-0.00122644	Mitochondrial carnitine/acylcarnitine carrier-like protein (A BOUT DE SOUFFLE) (Carnitine/acylcarnitine translocase-like protein) (CAC-like protein).
LOC_Os11g01270	Os11g0103700	0.0670436	0.0187993	-0.257526	-0.405398	-0.294813	-0.319246	0.286566	0.192458	-0.0551148	-0.0782738	-0.278435	-0.137274	Mitochondrial substrate carrier family protein.
LOC_Os11g23170	Os11g0423800	0.0530487	0.00808928	-0.352112	-0.44654	-0.337079	-0.378577	0.650801	0.573822	-0.21587	-0.094739	0.116502	-0.0647024	Mitochondrial basic amino acid carrier.
LOC_Os11g24450	Os11g0432400	0.60254	0.545102	0.981939	-0.374207	0.24187	0.283201		0.632665	-0.196302	0.268035	-0.405038	-0.111102	2-oxoglutarate/malate translocator.
LOC_Os11g43960	Os11g0661300	0.218705	0.155806	-0.690314	-0.218531	-0.183286	-0.364043	0.0822497	0.00683236	-0.45469	-0.440775	-0.345347	-0.413604	ADP/ATP translocase-like protein.
LOC_Os11g48040
LOC_Os12g01240	Os12g0103000	0.046662	0.00400032	-0.42255	-0.527108	-0.480494	-0.476718	0.0814977	0.00495352	-0.29717	-0.25822	-0.3304	-0.295263	Mitochondrial substrate carrier family protein.
LOC_Os12g34870	Os12g0533800	0.0637404	0.0159564	-0.336955	-0.292986	-0.447337	-0.359093	0.106062	0.0284344	-0.254481	-0.43242	-0.469907	-0.385603	Mitochondrial substrate carrier family protein.
Amino Acid-Polyamine-Organocation (APC) Family
LOC_Os01g11160	Os01g0209800	0.0671376	0.0188618	-0.136361	-0.197079	-0.223841	-0.18576	0.606345	0.523639	-0.22996	0.165537	-0.244208	-0.102877	Cationic amino acid transporter (Fragment).
LOC_Os01g42234	Os01g0607200	0.280196	0.215566	-0.19454	-0.485903	-0.0320196	-0.237487	0.0780258	0.00057753	-0.795505	-0.739176	-0.794855	-0.776512	Amino acid permease subfamily protein.
LOC_Os01g71700	Os01g0945100		0.376773	0.960164	-0.386787	0.925525	0.499634		0.416489	0.196479	-0.641115	-0.296266	-0.246967	Amino acid/polyamine transporter I family protein.
LOC_Os01g71710	Os01g0945200	0.36988	0.304466	0.0220166	0.344354	0.0544664	0.140279	0.0984447	0.0223141	0.490564	0.375137	0.288728	0.38481	Amino acid/polyamine transporter I family protein.
LOC_Os01g71720	Os01g0945300		0.552668	-0.685086	-0.424872	0.409422	-0.233512		0.105606	-0.264113	-0.89492	-0.437316	-0.532117	Amino acid/polyamine transporter I family protein.
LOC_Os01g71740	Os01g0945600	0.084313	0.0329072	0.0833589	0.147047	0.163424	0.131277	0.136422	0.0545838	0.738668	0.717375	0.300343	0.585462	Amino acid/polyamine transporter I family protein.
LOC_Os01g71760	Os01g0945700		0.0212441	2.88327	2.67503	1.71674	2.42501		0.155415	0.479876	0.0781674	0.752301	0.436782	Amino acid/polyamine transporter I family protein.
LOC_Os02g43860	Os02g0655700	0.0444386	0.00283116	0.861027	1.02297	0.894275	0.92609	0.405021	0.309724	-0.169497	0.00509064	-0.0455084	-0.0699717	Amino acid/polyamine transporter I family protein.
LOC_Os02g47210	Os02g0700500	0.565781	0.506275	0.0772858	-0.352619	-0.0348006	-0.103378	0.129327	0.0485186	0.428645	0.180809	0.362209	0.323888	Amino acid/polyamine transporter I family protein.
LOC_Os03g25840
LOC_Os03g25820	Os03g0374900		0.0832156	1.35361	0.588972	0.570391	0.837658		0.0754044	0.841884	0.476303	1.37796	0.898715	Conserved hypothetical protein.
LOC_Os03g25869	Os03g0375300		0.110266	-0.701	-0.356765	-1.34989	-0.80255		0.0205782	-0.284181	-0.418762	-0.478079	-0.393674	Amino acid/polyamine transporter I family protein.
LOC_Os03g25920	Os03g0375900	0.0525419	0.00770202	0.512385	0.376155	0.449123	0.445888	0.33999	0.244745	0.0255461	0.0682667	0.262245	0.118686	Amino acid/polyamine transporter I family protein.
LOC_Os03g37984	Os03g0576900	0.0500853	0.00630008	1.1869	1.16304	1.47969	1.27654		0.41956	-0.0288406	-0.230691	0.0245056	-0.0783421	Amino acid/polyamine transporter I family protein.
LOC_Os03g43970	Os03g0641200	0.0760753	0.0258306	0.628886	0.85608	0.486203	0.657057	0.0916909	0.0163768	0.95417	0.679437	0.642541	0.758716	Amino acid/polyamine transporter I family protein.
LOC_Os03g43980
LOC_Os03g45170	Os03g0654400	0.0792519	0.0286127	0.75651	1.33057	0.902304	0.99646	0.0765276	0.000440488	-0.333099	-0.321066	-0.345296	-0.333154	Cationic amino acid transporter-like protein.
LOC_Os04g35540	Os04g0435100	0.0778172	0.0273151	0.569613	0.756591	0.417429	0.581211	0.256563	0.163975	0.0289506	0.344953	0.220101	0.198002	Amino acid/polyamine transporter I family protein.
LOC_Os04g45950	Os04g0543600		0.596922	0.369842	0.421934	-0.335403	0.152124		0.0747216	0.216315	0.617917	0.374598	0.402943	Amino acid/polyamine transporter I family protein.
LOC_Os06g34830	Os06g0539400		0.825548	0.0980796	-0.190542	0.176315	0.027951		0.80388	0.180979	0.0910629	-0.435069	-0.0543423	Amino acid/polyamine transporter I family protein.
LOC_Os08g41370	Os08g0525400
LOC_Os10g30090	Os10g0437100	0.515466	0.452932	-0.233129	0.12378	-0.210633	-0.10666	0.247251	0.15507	-0.0206061	-0.1765	-0.240454	-0.145853	Amino acid/polyamine transporter I family protein.
LOC_Os11g05690	Os11g0155500	0.107065	0.0521693	0.428187	0.350766	0.745841	0.508265	0.102772	0.0254877	1.21553	0.928612	0.684444	0.942862	Amino acid/polyamine transporter I family protein.
LOC_Os12g06060	Os12g0156866
LOC_Os12g39080	Os12g0580400		0.206708	-0.174487	-0.168131	-0.781144	-0.374587	0.0950407	0.0192301	-0.527692	-0.438796	-0.705568	-0.557352	Amino acid/polyamine transporter I family protein.
LOC_Os12g41890	Os12g0613100
LOC_Os12g42850	Os12g0623500	0.340873	0.27526	-0.0500851	0.253867	0.234986	0.146256	0.264287	0.1715	-0.0331506	-0.184772	-0.34231	-0.186744	Cationic amino acid transporter-like protein.
Cation-Chloride Cotransporter (CCC) Family
LOC_Os01g19850	Os01g0304100		0.00533837	-1.62817	-1.71543	-1.33687	-1.56016		0.0516344	-1.19902	-0.51541	-0.800427	-0.838285	Cation-chloride co-transporter.
LOC_Os08g23440	Os08g0323700	0.0610018	0.0136588	-0.351522	-0.491393	-0.34964	-0.397518	0.082658	0.00706075	-0.489976	-0.371127	-0.477355	-0.446153	Hypothetical protein.
Anion Exchanger (AE) Family
LOC_Os01g08020	Os01g0175700		0.0491136	0.777417	1.12043	0.48723	0.795026		0.0790753	1.55276	0.710289	0.652878	0.971977	HCO3-transporter domain containing protein.
LOC_Os05g08430	Os05g0176800		0.526181	-0.702926	-0.434582	0.388189	-0.249773		0.088829	-0.312852	-0.974369	-0.535867	-0.607696	HCO3-transporter domain containing protein.
LOC_Os12g37840	Os12g0566000	0.127388	0.0702039	0.417838	0.560067	0.187024	0.38831	0.3996	0.304031	-0.122943	-0.399569	0.018094	-0.168139	HCO3-transporter domain containing protein.
Monovalent Cation:Proton Antiporter-1 (CPA1) Family
LOC_Os05g05590	Os05g0148600	0.0785678	0.0280551	-0.415765	-0.327942	-0.224638	-0.322782	0.0938614	0.0183503	-0.138175	-0.225398	-0.196013	-0.186528	Na/H antiporter.
LOC_Os06g21360	Os06g0318500	0.405759	0.340199	-0.109767	0.0177832	-0.555987	-0.21599	0.0817583	0.00607048	-0.238177	-0.282057	-0.216722	-0.245652	Conserved hypothetical protein.
LOC_Os07g47100	Os07g0666900	0.0720131	0.0227273	-0.463438	-0.269796	-0.425465	-0.386233	0.0817583	0.00603798	-0.475968	-0.486627	-0.603169	-0.521921	Na/H antiporter Nhx1.
LOC_Os09g11450	Os09g0286400	0.350559	0.284996	-0.0272779	0.11027	0.158055	0.0803493	0.356379	0.261137	0.00701802	-0.112752	-0.0551434	-0.0536258	Sodium/hydrogen exchanger family protein.
LOC_Os09g30446	Os09g0482620
LOC_Os11g42790	Os11g0648000	0.0634333	0.0157375	0.496831	0.733333	0.526765	0.585643	0.345597	0.250181	0.0361791	-0.22674	-0.297472	-0.162678	Sodium/hydrogen exchanger subfamily protein.
LOC_Os12g44360	Os12g0641100	0.0628194	0.0151623	-0.314714	-0.213646	-0.324341	-0.284234	0.877422	0.841204	-0.675048	0.0502648	0.407473	-0.0724368	Sodium/hydrogen exchanger family protein.
Monovalent Cation:Proton Antiporter-2 (CPA2) Family
LOC_Os01g60140	Os01g0817400		0.0600177	0.971026	0.411175	1.1074	0.829869		0.178008	0.20534	0.00384693	0.232778	0.147322	Conserved hypothetical protein.
LOC_Os02g58660	Os02g0833500		0.609598	-0.644428	-0.344329	0.419164	-0.189864		0.0302978	-0.2556	-0.468295	-0.467286	-0.39706	Conserved hypothetical protein.
LOC_Os03g61290	Os03g0828600		0.146911	1.21507	2.03376	0.275268	1.1747		0.689674	-0.326565	0.323473	-0.288645	-0.0972456	(No Hit)
LOC_Os03g03590	Os03g0127900	0.142209	0.0840628	-0.241354	-0.863966	-0.693062	-0.599461	0.131367	0.0503259	-0.212107	-0.292603	-0.468325	-0.324345	Conserved hypothetical protein.
LOC_Os04g58620	Os04g0682800	0.0457763	0.00345662	-0.395327	-0.484174	-0.456539	-0.445347	0.235279	0.143817	-0.166444	-0.227034	-0.0257284	-0.139735	Potassium efflux system protein family protein.
LOC_Os05g02240	Os05g0113300	0.0371146	0.000265	1.70906	1.7481	1.65256	1.70324	0.0910098	0.0153646	1.92796	1.37036	2.12873	1.80901	Conserved hypothetical protein.
LOC_Os05g19500	Os05g0276100		0.631661	-0.616461	-0.363857	0.443188	-0.179043		0.103118	-0.262097	-0.887755	-0.446878	-0.532243	Na+/H+ exchangeing protein-like.
LOC_Os05g31730	Os05g0382200	0.333921	0.268421	0.883834	0.984646	-0.176963	0.563839		0.0911108	0.97571	0.267496	0.649053	0.630753	Na+/H+ exchangeing protein-like.
LOC_Os05g39600	Os05g0473401
LOC_Os05g40650	Os05g0485000		0.038781	0.685175	1.16803	0.641484	0.831563		0.0507018	0.998356	0.968999	0.424218	0.797191	Conserved hypothetical protein.
LOC_Os06g36590	Os06g0561200	0.0895066	0.0370671	-0.374762	-0.443122	-0.213428	-0.343771	0.759442	0.697243	-0.0295877	-0.00900849	0.0870304	0.0161447	Potassium/proton antiporter-like protein.
LOC_Os08g02450	Os08g0117800		0.543743	-0.645975	-0.42677	0.388278	-0.228156		0.157213	-2.34854	-0.935399	-0.469314	-1.25109	Conserved hypothetical protein.
LOC_Os08g43690	Os08g0550600
LOC_Os09g37300	Os09g0545000		0.272596	-0.19319	0.894679	1.18469	0.628727		0.0392596	0.5228	0.556053	0.953423	0.677425	Conserved hypothetical protein.
LOC_Os11g01820	Os11g0109400		0.465964	-1.93553	-0.445848	0.489257	-0.630706		0.098363	-0.301439	-0.91711	-0.435141	-0.55123	Conserved hypothetical protein.
LOC_Os11g03070	Os11g0123600	0.439128	0.373591	-0.330078	0.0989495	-0.202544	-0.144557	0.13224	0.0510807	0.880775	0.369249	0.634571	0.628199	(No Hit)
LOC_Os12g01820	Os12g0109100		0.380096	-0.0970371	-0.373856	0.0523841	-0.139503		0.808551	-0.242944	0.609305	-0.679555	-0.104398	(No Hit)
LOC_Os12g02840	Os12g0121600		0.326763	0.57413	1.93642	-0.148972	0.787193		0.545021	0.69025	0.397854	-0.389315	0.23293	Conserved hypothetical protein.
LOC_Os12g42200	Os12g0616500	0.134729	0.0772461	0.300176	0.931265	0.619238	0.616893	0.286563	0.192434	0.53185	0.410276	-0.00257197	0.313184	Na+/H+ exchangeing protein-like.
LOC_Os12g44300	Os12g0640500		0.18043	1.1628	0.224843	0.376455	0.588031		0.0945405	-0.299008	-0.0775718	-0.312113	-0.229564	Na+/H+ antiporter-like protein.
K+ Transporter (Trk) Family
LOC_Os01g20160	Os01g0307500		0.605691	-0.634644	-0.390113	0.435439	-0.196439		0.105309	-0.236014	-0.880578	-1.11347	-0.743355	Cation transporter family protein.
LOC_Os01g34850	Os01g0532600		0.336964	-0.468454	-0.458975	0.15383	-0.257866		0.105367	-0.305502	-0.97883	-0.452249	-0.57886	HKT1.
LOC_Os02g07830	Os02g0175000		0.899384	-0.274325	1.33405	-1.40013	-0.113468		0.542445	1.05346	-0.0123534	-0.192369	0.282913	Cation transporter family protein.
LOC_Os04g51820	Os04g0607500		0.431452	-0.663381	-0.873584	0.390399	-0.382189	0.410241	0.314945	-0.19984	-3.09744	-0.419039	-1.23877	Hypothetical protein.
LOC_Os04g51830	Os04g0607600		0.0801572	-0.564869	-0.347965	-0.184125	-0.365653		0.247929	-0.298527	-0.931309	-0.0454888	-0.425108	Cation transporter family protein.
LOC_Os06g48800	Os06g0701600		0.419602	-0.560267	-0.363735	0.217723	-0.235426		0.0947374	-0.306222	-0.947318	-0.478289	-0.577276	Cation transporter family protein.
LOC_Os06g48810	Os06g0701700	0.0737024	0.0239599	1.09255	1.77207	1.18494	1.34985	0.08121	0.00303185	0.793226	0.686911	0.828103	0.769413	HKT-type transporter (Sodium ion transporter).
Nucleobase:Cation Symporter-1 (NCS1) Family
LOC_Os02g44680	Os02g0666700	0.0460444	0.0036353	-0.704715	-0.623854	-0.5731	-0.633889	0.952809	0.937146	-0.0475502	0.111311	-0.0795278	-0.00525569	Permease for cytosine/purines, uracil, thiamine, allantoin family protein.
Cation Diffusion Facilitator (CDF) Family
LOC_Os01g62070	Os01g0837800	0.0710742	0.0218793	0.390815	0.571601	0.358841	0.440419	0.588431	0.50331	0.0570602	-0.0350009	-0.219384	-0.065775	Cation diffusion facilitator 8.
LOC_Os01g03914	Os01g0130000	0.141043	0.0830127	-0.358295	-0.111786	-0.22473	-0.231604	0.0916481	0.0161923	0.431658	0.282628	0.427752	0.380679	Cation efflux protein family protein.
LOC_Os02g53490	Os02g0775100	0.222779	0.159829	0.0559559	0.355492	0.164143	0.191863	0.081611	0.00528978	0.34823	0.353809	0.433821	0.37862	Cation diffusion facilitator 8.
LOC_Os02g58580	Os02g0832700	0.100307	0.0460702	-0.220011	-0.176439	-0.362815	-0.253088	0.120135	0.0409271	-0.347262	-0.16666	-0.239773	-0.251232	Cation efflux protein family protein.
LOC_Os03g12530	Os03g0226400	0.0602219	0.0129471	-0.302322	-0.244512	-0.20326	-0.250031	0.283212	0.189335	-0.162396	-0.0952901	-0.00686837	-0.088185	Cation diffusion facilitator 8.
LOC_Os04g23180	Os04g0298200	0.186522	0.124887	-0.14148	-0.304928	-0.0759553	-0.174121	0.838535	0.791914	-0.176712	0.139299	-0.0453143	-0.0275756	Cation efflux protein family protein.
LOC_Os05g03780	Os05g0128400	0.103923	0.0492827	0.0542585	0.114479	0.0681267	0.0789548	0.111691	0.0331652	-0.183655	-0.100919	-0.196526	-0.160366	Metal tolerance protein 1.
LOC_Os05g38670	Os05g0461900		0.301542	0.0108567	-0.370597	-1.44504	-0.601593		0.663286	-0.336993	-0.999013	0.62207	-0.237979	Cation efflux protein family protein.
LOC_Os08g32650	Os08g0422200	0.0812706	0.0303129	0.115193	0.190826	0.116054	0.140691	0.163501	0.0780988	-0.332098	-0.625094	-0.232452	-0.396548	Cation efflux protein family protein.
Nucleobase:Cation Symporter-2 (NCS2) Family
LOC_Os01g55500	Os01g0759900	0.140461	0.0823579	-0.252795	-0.800074	-0.49769	-0.516853	0.275882	0.182127	0.00592997	0.235971	0.171021	0.13764	Permease 1.
LOC_Os01g63870	Os01g0857500	0.0607339	0.0133777	-0.684576	-0.704939	-0.477352	-0.622289		0.516983	0.187118	-0.185628	0.397592	0.133027	Conserved hypothetical protein.
LOC_Os02g50820	Os02g0741800	0.179966	0.118822	-0.102695	-0.446968	-0.585725	-0.378463	0.277824	0.183998	-0.0513906	-0.0459775	-0.195118	-0.0974954	Permease 1.
LOC_Os03g48810	Os03g0694500		0.294329	0.464713	1.14586	-0.0948038	0.505257	0.164906	0.0793508	1.68529	1.35899	0.498229	1.18084	Permease 1.
LOC_Os03g60880	Os03g0823800	0.213961	0.151365	0.324502	0.101792	0.091302	0.172532	0.172221	0.0854343	-0.235615	-0.2755	-0.0754298	-0.195515	Xanthine/uracil/vitamin C permease family protein.
LOC_Os05g26840	Os05g0332600	0.0508078	0.00669523	0.381218	0.492865	0.494677	0.456253	0.263854	0.17105	0.141986	0.197007	0.00996782	0.11632	Conserved hypothetical protein.
LOC_Os05g33450
LOC_Os07g30810	Os07g0490500	0.0543704	0.00913901	-0.65851	-0.795461	-0.572158	-0.675376	0.318715	0.22384	0.0167561	0.00520511	0.0526657	0.0248756	Conserved hypothetical protein.
LOC_Os08g28170	Os08g0369000	0.0470446	0.00441005	-1.11459	-0.8835	-1.01053	-1.00287	0.378322	0.282771	-0.408524	0.0766295	-0.318993	-0.216963	Permease 1.
LOC_Os08g32500	Os08g0420600	0.0486303	0.0056022	-0.346749	-0.285989	-0.273155	-0.301964	0.725059	0.657467	-0.058815	-0.0128431	0.0313807	-0.0134258	Permease 1.
LOC_Os09g15170	Os09g0320400	0.0457763	0.00344747	-0.822903	-0.804853	-0.678988	-0.768915	0.0933411	0.0177248	-0.413508	-0.256066	-0.364298	-0.344624	Xanthine/uracil/vitamin C permease family protein.
LOC_Os09g21340	Os09g0381100	0.067356	0.0190083	-0.407049	-0.267161	-0.280821	-0.318344	0.124671	0.0446714	-0.302035	-0.139256	-0.301417	-0.24757	Xanthine/uracil/vitamin C permease family protein.
LOC_Os11g24060	Os11g0427700	0.0464451	0.00392082	-0.51643	-0.641753	-0.599078	-0.585754	0.64503	0.567321	-0.0513744	0.116617	-0.331167	-0.0886415	Conserved hypothetical protein.
LOC_Os12g39420	Os12g0583900	0.0789186	0.0283646	0.00847342	0.00784495	0.00460042	0.00697293	0.921015	0.895547	-0.0179747	-0.0138646	0.0256433	-0.00206534	Permease.
Hydroxy/Aromatic Amino Acid Permease (HAAAP) Family
LOC_Os03g14910	Os03g0254200		0.115777	-0.295588	-1.50008	-1.65454	-1.15007		0.398522	0.101442	-0.156068	-0.704302	-0.252976	Amino acid/polyamine transporter II family protein.
LOC_Os07g12330	Os07g0225100		0.272164	-1.3307	-0.359749	-0.0483893	-0.579612		0.10451	-0.593364	-0.288525	-1.07662	-0.652837	Aromatic amino acid permease family protein.
LOC_Os07g46780	Os07g0662800		0.42886	-1.12132	-0.62517	0.412525	-0.444657		0.10266	-0.259624	-0.128736	-0.470544	-0.286301	Aromatic amino acid permease family protein.
Lysosomal Cystine Transporter (LCT) Family
LOC_Os07g29610	Os07g0479200	0.0593331	0.0124337	-0.308454	-0.448119	-0.349018	-0.368531	0.0746222	0.000242889	-0.452081	-0.463194	-0.438851	-0.451375	SL15-like (Fragment).
LOC_Os12g18110	Os12g0278700	0.0748871	0.0248804	0.409883	0.478701	0.69114	0.526575	0.344453	0.249075	0.242109	-0.00742335	0.1129	0.115862	Cystinosin homolog.
Arsenite-Antimonite (ArsB) Efflux Family
LOC_Os02g57620	Os02g0822100	0.0314634	4.94e-05	-0.607004	-0.609741	-0.595856	-0.6042	0.153985	0.0702058	-0.285667	-0.154069	-0.437323	-0.292353	Arsenical pump membrane protein family protein.
LOC_Os03g01700	Os03g0107300	0.102046	0.0476045	-0.891305	-0.38425	-0.812633	-0.696063	0.0916618	0.0162932	0.341868	0.268463	0.422531	0.344287	Conserved hypothetical protein.
LOC_Os03g05390	Os03g0147400	0.0403612	0.00117144	1.20513	1.33303	1.3426	1.29359	0.216641	0.12579	0.0179587	0.0891218	0.115579	0.0742197	Arsenical pump membrane protein family protein.
Divalent Anion:Na+ Symporter (DASS) Family
LOC_Os08g37600	Os08g0481800	0.0457763	0.00341576	-0.250295	-0.305895	-0.272042	-0.276077	0.173143	0.0862177	-0.0880479	-0.0716867	-0.0239086	-0.0612144	Plastidic general dicarboxylate transporter.
LOC_Os08g39370	Os08g0503700		0.162572	0.571439	0.0460975	0.380471	0.332669		0.480436	1.63553	0.405221	-0.467208	0.524516	Sodium/sulphate symporter family protein.
LOC_Os09g29430	Os09g0470000	0.0368735	0.000177	-0.962801	-0.997557	-0.955689	-0.972016	0.08121	0.00148353	-0.55963	-0.635473	-0.578502	-0.591202	Plastidic general dicarboxylate transporter.
LOC_Os09g31130	Os09g0484900	0.0378621	0.000517	3.16412	3.25798	3.01246	3.14485	0.263685	0.170858	0.535925	0.0404362	0.757541	0.444634	Sodium-dicarboxylate cotransporter-like.
LOC_Os10g31040	Os10g0447900		0.566418	-0.705281	-0.37703	0.408058	-0.224751		0.0742907	-0.29922	-0.833555	-0.490362	-0.541046	Conserved hypothetical protein.
LOC_Os10g39980	Os10g0547500	0.0842687	0.0328775	-0.80355	-0.591433	-1.12944	-0.841474	0.118237	0.0390194	0.588402	0.370725	0.778907	0.579344	Conserved hypothetical protein.
LOC_Os12g33080	Os12g0515400	0.0443318	0.00278711	-0.443577	-0.533132	-0.489429	-0.488713	0.869456	0.831057	-0.0564518	-0.0792522	0.0957566	-0.0133158	Plastidic 2-oxoglutarate/malate transporter.
Chloride Carrier/Channel (ClC) Family
LOC_Os01g50860	Os01g0704700	0.0853621	0.0337613	-0.321224	-0.522747	-0.296393	-0.380122	0.151895	0.0679437	-0.114645	-0.321762	-0.216193	-0.217533	Chloride channel protein CLC-e (AtCLC-e).
LOC_Os01g65500	Os01g0876100		0.54516	-0.666978	-0.412988	0.38984	-0.230042		0.627803	0.582437	-0.886966	-0.434704	-0.246411	(No Hit)
LOC_Os02g35190	Os02g0558100	0.0561571	0.0102045	-0.170388	-0.212731	-0.243791	-0.20897	0.51765	0.426827	-0.103844	0.0661068	-0.173281	-0.0703392	Chloride channel (Fragment).
LOC_Os02g48880	Os02g0720700	0.0817655	0.0307491	-0.456883	-0.85711	-0.624963	-0.646319	0.146457	0.0633445	-0.296097	-0.409501	-0.149223	-0.28494	Cl- channel, voltage gated family protein.
LOC_Os03g48940	Os03g0695700	0.452868	0.387803	0.188492	0.124064	-0.0638771	0.0828928	0.0814977	0.00506596	-0.312042	-0.318563	-0.387849	-0.339485	Chloride channel protein CLC-d (AtCLC-d).
LOC_Os04g55210	Os04g0644800	0.254446	0.190176	-0.180961	-0.293776	-0.00941281	-0.161383	0.293548	0.199007	-0.312505	-0.188993	-0.00523086	-0.168909	Cl- channel, voltage gated family protein.
LOC_Os08g20570	Os08g0300300	0.208846	0.14641	-0.41063	-0.620811	-0.0745201	-0.368654	0.63776	0.559389	-0.0419139	0.0737763	-0.1922	-0.0534458	C1C-Nt1 protein.
LOC_Os08g38980	Os08g0499200	0.198353	0.136456	-0.165514	-0.275374	-0.0441857	-0.161691	0.0900326	0.0139135	-0.127989	-0.0998764	-0.15213	-0.126665	Cl- channel, voltage gated family protein.
LOC_Os12g25200	Os12g0438600	0.0553633	0.00960314	-1.42156	-1.00521	-1.23002	-1.21893	0.08121	0.00331522	-0.87113	-0.905673	-0.745893	-0.840899	Chloride channel protein CLC-a (AtCLC-a).
Zinc (Zn2+)-Iron (Fe2+) Permease (ZIP) Family
LOC_Os01g74110	Os01g0972200	0.246703	0.182544	-0.116315	-0.588236	-1.21933	-0.641294	0.562911	0.475108	-0.0479842	0.00513365	0.49509	0.150747	Zinc transporter 2 precursor (ZRT/IRT-like protein 2).
LOC_Os02g10230	Os02g0196000	0.118945	0.0625967	-0.371174	-0.133492	-0.297813	-0.267493	0.118206	0.038852	-0.212274	-0.100488	-0.166608	-0.15979	Zinc transporter ZIP family protein.
LOC_Os03g29850	Os03g0411800	0.118188	0.0619931	-0.116216	-0.220225	-0.311605	-0.216015	0.22883	0.137432	0.0912123	0.352231	0.137867	0.19377	Zinc transporter 11 precursor (ZRT/IRT-like protein 11).
LOC_Os03g46454	Os03g0667300	0.0522287	0.00749488	0.671722	0.909841	0.787357	0.78964	0.126713	0.046334	0.135325	0.275457	0.311325	0.240703	Fe(II) transport protein 1 precursor (Iron-regulated transporter 1).
LOC_Os03g46470	Os03g0667500	0.0528534	0.00793669	0.467842	0.593394	0.449879	0.503705	0.758109	0.695411	-0.0470524	0.207698	-0.399467	-0.0796072	Iron-regulated transporter 1.
LOC_Os04g52310	Os04g0613000		0.556446	-0.654621	-0.394234	0.389809	-0.219682		0.121592	-0.22303	-0.905499	-0.440891	-0.52314	Zinc transporter 1 precursor (ZRT/IRT-like protein 1).
LOC_Os05g07210	Os05g0164800	0.376691	0.311196	0.0782385	0.316933	-0.00564769	0.129841	0.190953	0.102069	0.150924	0.146888	0.0339652	0.110592	Zinc transporter 6, chloroplast precursor (ZRT/IRT-like protein 6).
LOC_Os05g10940	Os05g0198400	0.0374354	0.000378	1.44317	1.35585	1.43191	1.41031	0.194954	0.10549	-0.194938	-0.0950375	-0.0577326	-0.115903	Zinc transporter 4, chloroplast precursor (ZRT/IRT-like protein 4).
LOC_Os05g25194	Os05g0316100	0.090024	0.037495	-0.267814	-0.131772	-0.192682	-0.197423	0.121832	0.0423287	-0.648176	-0.298078	-0.480665	-0.47564	Zinc transporter ZIP family protein.
LOC_Os05g39540	Os05g0472400		0.469357	0.49806	0.415527	-0.268403	0.215061		0.0640234	0.883577	0.341945	0.552536	0.592686	Zinc transporter ZIP1 (Fragment).
LOC_Os05g39550
LOC_Os05g39560	Os05g0472700	0.177195	0.116234	0.171657	0.608699	0.275766	0.352041	0.152525	0.0685985	0.728249	0.423034	1.1558	0.769028	Zinc transporter protein ZIP1.
LOC_Os06g37010	Os06g0566300	0.0858391	0.0340888	0.783794	1.0052	0.504447	0.764481	0.412927	0.317807	0.750541	-0.166441	0.4986	0.3609	Zinc transporter ZIP family protein.
LOC_Os07g12890	Os07g0232800	0.0548857	0.00938059	2.0246	2.13387	1.53228	1.89692	0.131901	0.0507032	0.790893	0.370719	0.466781	0.542798	Zinc transporter ZIP family protein.
LOC_Os08g01030	Os08g0100200		0.0162502	-0.707188	-0.447019	-0.605008	-0.586405		0.365803	0.246282	-1.00136	-0.507313	-0.420798	Conserved hypothetical protein.
LOC_Os08g10630	Os08g0207500	0.289081	0.2245	-0.14887	-0.0970163	-0.61853	-0.288139	0.603969	0.520837	0.227314	-0.20631	0.392627	0.137877	Zinc transporter 1 precursor (ZRT/IRT-like protein 1).
LOC_Os08g36420	Os08g0467400	0.0443318	0.00276039	-0.185428	-0.220656	-0.194695	-0.20026	0.287271	0.193186	-0.190043	-0.0422573	-0.0478602	-0.0933867	Zinc transporter ZIP family protein.
LOC_Os08g42170
Glycerol Uptake (GUP) Family
LOC_Os05g05200	Os05g0144000	0.0627033	0.015011	-0.297717	-0.321944	-0.439378	-0.353013	0.08121	0.00282096	-0.31509	-0.261912	-0.293658	-0.29022	Membrane bound O-acyl transferase, MBOAT family protein.
Ni2+-Co2+ Transporter (NiCoT) Family
LOC_Os03g06090	Os03g0156700	0.115751	0.0599307	0.131228	0.321776	0.199161	0.217388	0.179158	0.0915654	-0.533703	-0.135092	-0.45362	-0.374138	High-affinity nickel-transporter family protein.
LOC_Os06g02580	Os06g0116400		0.00537003	-0.627166	-0.808557	-0.753469	-0.72973	0.127582	0.0470807	0.619504	0.402012	0.899899	0.640472	High-affinity nickel-transporter family protein.
Sulfate Permease (SulP) Family
LOC_Os01g41050	Os01g0593700		0.555259	-0.714849	-0.401669	0.410242	-0.235425		0.264799	-0.312199	-1.06561	-0.0369673	-0.471593	(No Hit)
LOC_Os01g45830	Os01g0645900	0.169684	0.109124	0.362022	0.325357	0.0718145	0.253065	0.261984	0.169208	-0.189878	-0.188868	-0.00675493	-0.1285	Conserved hypothetical protein.
LOC_Os01g52130	Os01g0719300	0.113691	0.0581612	1.31159	3.36302	2.3678	2.34747	0.180084	0.0924332	0.336865	0.785266	0.303012	0.475048	Sulfate transporter 3.1 (AST12) (AtST1).
LOC_Os03g06520	Os03g0161200	0.15785	0.0982733	-0.0901223	-0.314697	-0.174686	-0.193169	0.199679	0.109989	-0.416378	-0.120159	-0.581801	-0.37278	Sulfate transporter 3.1 (AST12) (AtST1).
LOC_Os03g09930	Os03g0195300		0.743655	0.448539	-0.554256	0.489795	0.128026		0.814003	-0.412799	0.501764	0.124141	0.0710352	Low affinity sulphate transporter 3.
LOC_Os03g09940	Os03g0195500		0.0813425	2.10076	1.05992	0.787394	1.31602		0.520341	0.396296	-0.43704	-0.755851	-0.265532	Sulfate permease (Fragment).
LOC_Os03g09970	Os03g0195800	0.120249	0.0636993	0.730227	2.05356	1.62752	1.47043	0.152816	0.0689474	0.623814	0.422912	0.218847	0.421857	High affinity sulphate transporter.
LOC_Os03g09980	Os03g0196000	0.0593467	0.0124589	-1.40657	-1.96089	-2.06315	-1.8102	0.104042	0.0263916	-0.982254	-0.932448	-1.52603	-1.14691	Sulfate transporter ST1.
LOC_Os04g55800	Os04g0652400	0.129628	0.07228	-1.00892	-1.3086	-0.423393	-0.913636	0.333464	0.23844	-0.343049	0.0254865	-0.223675	-0.180412	Sulphate transporter protein.
LOC_Os06g05160	Os06g0143700	0.0555117	0.00974795	0.393037	0.553485	0.516441	0.487654	0.113665	0.0350984	0.540034	0.309838	0.627712	0.492528	Sulphate anion transporter family protein.
LOC_Os08g01120	Os08g0101500	0.0414089	0.00169747	2.15024	2.15361	1.89617	2.06668	0.0813371	0.00459536	0.605569	0.761767	0.728739	0.698692	Conserved hypothetical protein.
LOC_Os08g31410	Os08g0406400	0.0543533	0.0090443	1.22583	1.29284	0.933879	1.15085	0.143433	0.0607842	-0.355819	-0.379209	-0.751121	-0.495383	Sulfate transporter (Fragment).
LOC_Os09g06499	Os09g0240500	0.0596399	0.0126551	0.593006	0.875014	0.824173	0.764064	0.215463	0.124422	-0.0608663	-0.333604	-0.394741	-0.26307	Sulfate transporter 4.1, chloroplast precursor (AST82).
LOC_Os10g28440	Os10g0420400		0.010815	-1.2312	-1.71688	-1.72542	-1.55783		0.193713	-1.5126	-0.244946	-0.488459	-0.748669	Sulfate transporter.
Metal Ion (Mn2+-iron) Transporter (Nramp) Family
LOC_Os01g31870	Os01g0503400		0.00860445	-0.58521	-0.458555	-0.633668	-0.559144		0.126041	-1.30439	-0.333122	-0.583636	-0.740384	Root-specific metal transporter.
LOC_Os01g53210	Os01g0733001
LOC_Os02g03900	Os02g0131800	0.265419	0.200934	0.103931	0.0792657	-0.00226602	0.0603104	0.0983162	0.0221914	0.424642	0.306081	0.525631	0.418784	Root-specific metal transporter.
LOC_Os03g11010	Os03g0208500	0.455775	0.391029	-0.119059	0.0490246	-0.105626	-0.0585534	0.671362	0.596856	0.0565081	-0.325238	0.0367974	-0.0773109	Integral membrane protein.
LOC_Os03g41070
LOC_Os03g41064	Os03g0607400		0.632375	-0.624371	-0.35844	0.444167	-0.179548		0.241366	-0.274026	-2.02389	-0.450133	-0.916015	Natural resistance-associated macrophage protein family protein.
LOC_Os03g49400	Os03g0700800	0.131518	0.0741691	-0.10041	-0.292085	-0.184113	-0.192202	0.213282	0.122375	0.119026	0.118806	0.343392	0.193741	EIN2.
LOC_Os06g46310	Os06g0676000	0.133384	0.0759792	-0.753561	-0.267084	-0.867826	-0.62949	0.0883751	0.012038	-0.711144	-0.6368	-0.916255	-0.754733	Metal transporter Nramp1 (AtNramp1).
LOC_Os07g06130	Os07g0155600	0.0532164	0.00817522	-0.30153	-0.38543	-0.291981	-0.326314	0.566586	0.479161	-0.268559	0.0170622	0.00861156	-0.0809619	EIN2.
LOC_Os07g06190	Os07g0156732
LOC_Os07g06300	Os07g0157000	0.0645153	0.0163905	-0.285275	-0.45186	-0.378421	-0.371852	0.628056	0.548467	-0.159641	0.0350828	-0.00329878	-0.0426191	EIN2.
LOC_Os07g15370	Os07g0257200	0.495328	0.431979	-0.161756	0.240543	0.437778	0.172188	0.0860156	0.0101227	0.827947	0.795332	1.08473	0.902669	OsNramp1 (Integral membrane protein).
LOC_Os07g15460	Os07g0258400	0.159909	0.100159	0.292297	1.28809	1.03412	0.871503	0.74166	0.676339	-0.220191	0.0874658	0.387201	0.0848252	Metal transporter Nramp6 (AtNramp6).
LOC_Os12g39180	Os12g0581600	0.0589684	0.0121141	-0.255003	-0.374926	-0.307492	-0.312473	0.13674	0.054956	-0.929994	-0.426268	-0.528718	-0.628327	Integral membrane protein.
Equilibrative Nucleoside Transporter (ENT) Family
LOC_Os07g37100	Os07g0557100	0.120306	0.0637548	0.197385	0.183561	0.3964	0.259116	0.60788	0.525519	-0.125336	0.120736	-0.237129	-0.0805763	Delayed-early response protein/equilibrative nucleoside transporter family protein.
LOC_Os07g37110	Os07g0557200	0.0588617	0.0119528	-0.776668	-0.599643	-0.54223	-0.639514	0.238898	0.147397	-0.595909	-0.0585141	-0.466526	-0.37365	Delayed-early response protein/equilibrative nucleoside transporter family protein.
LOC_Os07g37130	Os07g0557400		0.0364912	-1.56079	-1.23881	-0.758799	-1.18613		0.351699	-0.0784869	0.0344633	-0.188542	-0.0775218	Conserved hypothetical protein.
LOC_Os08g10450	Os08g0205200	0.0545934	0.00922694	-0.456775	-0.384605	-0.538639	-0.460006	0.107362	0.029575	-0.592608	-0.340932	-0.636317	-0.523286	Delayed-early response protein/equilibrative nucleoside transporter family protein.
Resistance-Nodulation-Cell Division (RND) Superfamily
LOC_Os04g47590	Os04g0563801
LOC_Os08g40180	Os08g0512700	0.17186	0.111205	-0.141103	-0.296222	-0.0841188	-0.173814	0.212866	0.12195	0.0836973	0.169373	0.0409107	0.0979938	3-hydroxy-3-methylglutaryl coenzyme A reductase (EC 1.1.1.34) (Fragment).
LOC_Os09g31970	Os09g0492700	0.052201	0.00747551	-0.576654	-0.70189	-0.525901	-0.601481	0.0822497	0.00657461	-0.239771	-0.198295	-0.263508	-0.233858	3-hydroxy-3-methylglutaryl-coenzyme A reductase 1 (EC 1.1.1.34) (HMG- CoA reductase 1) (HMGR1).
NhaD Na+:H+ Antiporter (NhaD) Family
LOC_Os09g02214	Os09g0109800	0.0813785	0.030416	-0.484234	-0.312466	-0.277393	-0.358031	0.351452	0.256217	-0.196313	-0.214477	0.0337085	-0.125694	Conserved hypothetical protein.
Twin Arginine Targeting (Tat) Family
LOC_Os01g31680	Os01g0501700	0.167422	0.107085	-0.396212	-0.101111	-0.22306	-0.240128	0.391517	0.296137	0.0140586	0.0672911	0.332073	0.137807	OsTATC protein.
LOC_Os03g43430	Os03g0634000	0.0804081	0.0295238	-0.167174	-0.092986	-0.115159	-0.125106	0.219953	0.128946	0.0922737	0.0416605	0.0225563	0.0521635	THA4.
LOC_Os11g37130	Os11g0580800	0.596464	0.538769	-0.127025	0.103374	-0.158324	-0.0606584	0.113341	0.0347909	0.120917	0.10677	0.193611	0.140433	Bacterial sec-independent translocation protein mttA/Hcf106 family protein.
Multidrug/Oligosaccharidyl-lipid/Polysaccharide (MOP) Flippase Superfamily
LOC_Os01g31980	Os01g0504500	0.0505321	0.00657278	0.979386	0.772167	0.774941	0.842165	0.237737	0.146333	0.592525	0.316255	0.0939812	0.334254	Multi antimicrobial extrusion protein MatE family protein.
LOC_Os01g49120	Os01g0684900	0.720363	0.673495	0.478985	-0.148884	-0.0452863	0.0949383	0.355481	0.260348	0.0625105	0.0419407	0.333303	0.145918	Multi antimicrobial extrusion protein MatE family protein.
LOC_Os01g56050	Os01g0766000		0.612047	-0.643472	-0.340136	0.419211	-0.188132	0.228598	0.137192	-0.206163	-0.935156	-0.423404	-0.521575	Multi antimicrobial extrusion protein MatE family protein.
LOC_Os01g69010	Os01g0919100
LOC_Os02g02980	Os02g0122200	0.283627	0.219006	-0.136164	-0.295762	-0.00867755	-0.146868	0.0903248	0.0149172	-0.102778	-0.148357	-0.156911	-0.136015	Conserved hypothetical protein.
LOC_Os02g45380	Os02g0676400		0.699864	0.139874	0.0334843	-0.0861922	0.0290554		0.125079	-0.320237	-1.02838	-0.384491	-0.577704	Multi antimicrobial extrusion protein MatE family protein.
LOC_Os02g57580
LOC_Os02g57570	Os02g0821600		0.0753002	-0.645756	-0.363901	-0.236469	-0.415375		0.256789	-0.0863457	0.761535	1.54554	0.740242	Hypothetical protein.
LOC_Os03g08900	Os03g0188100	0.0403612	0.00121598	2.02383	1.95371	1.79661	1.92472	0.928365	0.905304	0.399283	-0.000676136	-0.50408	-0.0351577	Multi antimicrobial extrusion protein MatE family protein.
LOC_Os03g08910
LOC_Os03g11734	Os03g0216700	0.37092	0.305536	-0.501465	0.131056	-0.476298	-0.282236	0.136534	0.054718	0.616041	0.381742	0.920901	0.639562	Multi antimicrobial extrusion protein MatE family protein.
LOC_Os03g12790
LOC_Os03g37411	Os03g0570800	0.0658479	0.0175801	-0.52186	-0.842108	-0.712739	-0.692236		0.828429	-0.422276	0.0640092	0.216033	-0.0474111	Multi antimicrobial extrusion protein MatE family protein.
LOC_Os03g37470	Os03g0571700		0.417695	-0.675762	-1.39002	0.443916	-0.540622		0.1325	-0.231464	-0.903004	-0.375668	-0.503379	TRANSPARENT TESTA 12 protein.
LOC_Os03g37490	Os03g0571900	0.0403612	0.0014396	0.864995	0.956986	0.981655	0.934545	0.556371	0.468124	0.0937461	-0.0675792	0.143746	0.0566378	Multi antimicrobial extrusion protein MatE family protein.
LOC_Os03g37640	Os03g0572900	0.276881	0.212346	0.216061	0.346829	-0.00537534	0.185838	0.77119	0.711298	-0.162254	0.34354	0.0087461	0.0633442	Multi antimicrobial extrusion protein MatE family protein.
LOC_Os03g42830	Os03g0626700	0.0619868	0.0144742	0.599023	0.87614	0.897969	0.791044		0.0390902	-0.225828	-0.13192	-0.280278	-0.212675	Multi antimicrobial extrusion protein MatE family protein.
LOC_Os03g62270	Os03g0839200	0.120745	0.0641093	-0.330905	-0.849937	-0.525452	-0.568765	0.616874	0.536066	0.0967874	-0.130458	-0.137177	-0.056949	Multi antimicrobial extrusion protein MatE family protein.
LOC_Os03g64150	Os03g0858800	0.810788	0.774737	-0.0263953	0.0669156	-0.0835304	-0.0143367	0.256634	0.164087	0.0832485	0.234239	0.52972	0.282403	Multi antimicrobial extrusion protein MatE family protein.
LOC_Os04g30490	Os04g0373400	0.0371146	0.000249	1.88381	1.78464	1.82326	1.83057	0.469943	0.377156	0.239013	-0.0824519	0.175412	0.110658	Multi antimicrobial extrusion protein MatE family protein.
LOC_Os04g48290	Os04g0571600	0.110934	0.0557062	0.0990638	0.162863	0.0704823	0.110803	0.770333	0.710282	0.0744477	0.11396	-0.102808	0.0285333	Multi antimicrobial extrusion protein MatE family protein.
LOC_Os05g48040	Os05g0554000	0.251014	0.186735	0.193839	0.0391436	0.416587	0.216523	0.20364	0.113399	-0.382907	-0.125592	-0.15395	-0.220816	Multi antimicrobial extrusion protein MatE family protein.
LOC_Os06g29950	Os06g0495100		0.557702	-0.715411	-0.398119	0.411539	-0.233997		0.675247	-0.276157	-0.113342	0.949187	0.186563	Conserved hypothetical protein.
LOC_Os06g29994	Os06g0495500		0.119413	1.0191	1.77298	0.380541	1.05754		0.0583558	1.12994	0.518871	1.37638	1.0084	Multi antimicrobial extrusion protein MatE family protein.
LOC_Os06g36330	Os06g0558300
LOC_Os06g49310	Os06g0707100	0.138893	0.0809035	-0.221334	-0.427423	-0.688294	-0.445684	0.17347	0.0865152	-0.943399	-0.371098	-0.424309	-0.579602	Multi antimicrobial extrusion protein MatE family protein.
LOC_Os07g01750	Os07g0108200	0.7286	0.682846	0.0488492	0.272464	-0.148703	0.0575368	0.317191	0.222292	0.220836	0.0193606	0.0750771	0.105091	Multi antimicrobial extrusion protein MatE family protein.
LOC_Os07g31884	Os07g0502200	0.0534227	0.00832706	0.62934	0.621719	0.467827	0.572962	0.937736	0.917765	-0.243732	0.112802	0.176723	0.0152642	Multi antimicrobial extrusion protein MatE family protein.
LOC_Os07g33310	Os07g0516600	0.0374354	0.000352	-0.738416	-0.785622	-0.749872	-0.75797	0.148962	0.0654606	-0.521487	-0.296399	-0.211794	-0.343227	Multi antimicrobial extrusion protein MatE family protein.
LOC_Os08g37432	Os08g0480000	0.0404	0.00155807	1.67293	1.66211	1.47756	1.6042	0.460142	0.366887	-0.0421747	0.0863862	0.267757	0.10399	Multi antimicrobial extrusion protein MatE family protein.
LOC_Os08g43250	Os08g0545900	0.973757	0.967422	-0.135955	0.293632	-0.178531	-0.00695114		0.151145	-0.425355	-0.081955	-0.185534	-0.230948	(No Hit)
LOC_Os08g43654	Os08g0550200	0.251681	0.18735	0.00604969	0.318882	0.222185	0.182372	0.34867	0.253119	-0.0734091	-0.103312	-0.536819	-0.237847	Multi antimicrobial extrusion protein MatE family protein.
LOC_Os08g44870	Os08g0562800	0.977579	0.972238	0.156125	0.168806	-0.306506	0.0061415	0.0982179	0.0221371	0.143663	0.231851	0.241434	0.205649	Multi antimicrobial extrusion protein MatE family protein.
LOC_Os09g29284	Os09g0468000		0.735868	-0.26849	-0.00173988	0.550392	0.0933874	0.115511	0.0366366	-1.05307	-0.579233	-1.191	-0.941102	Multi antimicrobial extrusion protein MatE family protein.
LOC_Os09g35600	Os09g0524300	0.100877	0.0465551	-1.82982	-1.75587	-0.811492	-1.46573		0.132129	-0.234135	-0.417269	-0.0771093	-0.242838	Multi antimicrobial extrusion protein MatE family protein.
LOC_Os09g37610	Os09g0548300		0.0684797	-0.0609575	-0.164179	-0.179611	-0.134916		0.276015	-0.670593	-0.301188	0.0479869	-0.307931	Multi antimicrobial extrusion protein MatE family protein.
LOC_Os10g11354	Os10g0190900	0.0374354	0.000409	1.72611	1.73718	1.62909	1.69746	0.900789	0.87022	-0.28421	0.123	0.250786	0.0298586	Multi antimicrobial extrusion protein MatE family protein.
LOC_Os10g11860	Os10g0195000		0.0218891	-1.21666	-1.21367	-0.738486	-1.05627		0.0387995	-1.12449	-0.616285	-1.30407	-1.01495	Multi antimicrobial extrusion protein MatE family protein.
LOC_Os10g13940	Os10g0206800	0.115112	0.0593298	0.5013	0.974661	0.461838	0.645933	0.0967831	0.0207755	-0.350082	-0.323582	-0.50839	-0.394018	Multi antimicrobial extrusion protein MatE family protein.
LOC_Os10g20350	Os10g0344000		0.0122035	2.66905	3.21351	3.92827	3.27027		0.848191	0.612302	0.0975056	-0.500321	0.0698288	Multi antimicrobial extrusion protein MatE family protein.
LOC_Os10g20390
LOC_Os10g20380	Os10g0344500
LOC_Os10g20450	Os10g0344900		0.0254184	-0.602121	-1.07315	-0.977296	-0.884187		0.0498729	-1.0945	-1.06937	-2.06265	-1.40884	Multi antimicrobial extrusion protein MatE family protein.
LOC_Os10g20470	Os10g0345100	0.0457763	0.00346192	3.06751	3.74578	3.30169	3.37166	0.306217	0.21127	0.636675	-0.0189257	0.986934	0.534894	Multi antimicrobial extrusion protein MatE family protein.
LOC_Os10g37920	Os10g0523200
LOC_Os11g03240	Os11g0126100	0.039227	0.000853	-0.708747	-0.78433	-0.746267	-0.746448	0.137792	0.0558467	-0.497318	-0.294002	-0.726165	-0.505828	Multi antimicrobial extrusion protein MatE family protein.
LOC_Os11g03484	Os11g0129000	0.0607339	0.0133834	-1.17538	-0.779529	-0.978613	-0.977841	0.128358	0.0477467	-0.850503	-0.390736	-0.897205	-0.712815	TRANSPARENT TESTA 12 protein.
LOC_Os11g03500	Os11g0129200	0.201642	0.139605	0.184942	0.914196	0.43385	0.510996	0.320433	0.225439	0.710688	0.413118	-0.0206318	0.367725	Multi antimicrobial extrusion protein MatE family protein.
LOC_Os12g01580	Os12g0106600		0.0370509	-0.461889	-0.782671	-0.958735	-0.734432		0.221011	-0.995607	-0.18046	-0.22146	-0.465842	Multi antimicrobial extrusion protein MatE family protein.
LOC_Os12g03230	Os12g0125800
LOC_Os12g03240
LOC_Os12g03260	Os12g0126000	0.290982	0.226311	-0.205868	0.0135967	-0.147937	-0.113403	0.35295	0.257734	-0.00874425	-0.0405216	-0.146602	-0.0652892	Multi antimicrobial extrusion protein MatE family protein.
LOC_Os12g06050	Os12g0156700
LOC_Os12g25160	Os12g0438250
LOC_Os12g36660	Os12g0552600
LOC_Os12g42130	Os12g0615700		0.274846	-0.565696	-1.39024	0.0687894	-0.629049		0.0142363	0.0213203	0.0320787	0.0250515	0.0261502	TRANSPARENT TESTA 12 protein.
LOC_Os12g03200	Os12g0125500	0.0516773	0.00705315	-1.19951	-1.04865	-1.40332	-1.21716		0.0677472	-0.448751	-0.914062	-1.28659	-0.883134	Hypothetical protein.
Oligopeptide Transporter (OPT) Family
LOC_Os01g09290
LOC_Os01g13710	Os01g0238700		0.0240149	1.25671	1.40936	2.06848	1.57818		0.00737496	1.51478	2.02228	1.94428	1.82711	Oligopeptide transporter OPT superfamily protein.
LOC_Os01g43940	Os01g0630200
LOC_Os01g61390	Os01g0829900		0.548206	-0.662025	-0.406969	0.388961	-0.226677		0.116857	-0.231935	-0.892835	-0.435866	-0.520212	Oligopeptide transporter OPT superfamily protein.
LOC_Os02g02450	Os02g0116300	0.875848	0.850127	0.534733	-0.283836	-0.0919413	0.0529852	0.972377	0.962573	0.288075	-0.399325	0.0789223	-0.0107756	Oligopeptide transporter OPT superfamily protein.
LOC_Os02g02460	Os02g0116400		0.982346	-0.650467	-0.135887	0.755586	-0.0102558		0.116594	-0.224213	-0.874076	-0.433495	-0.510595	Oligopeptide transporter OPT superfamily protein.
LOC_Os02g42220	Os02g0633300	0.0545934	0.00922907	-0.929583	-0.792778	-0.663143	-0.795168	0.384842	0.289359	0.187102	0.261087	-0.0483694	0.133273	EspB-like protein.
LOC_Os02g43370	Os02g0649900		0.565214	-0.689767	-0.408977	0.417806	-0.226979		0.097141	-0.289581	-0.955406	-0.503536	-0.582841	Iron-phytosiderophore transporter protein yellow stripe 1.
LOC_Os02g46860	Os02g0695900		0.783491	0.147292	-0.23757	0.224792	0.0448381		0.175212	-0.254364	-0.888517	-0.211577	-0.451486	Hypothetical protein.
LOC_Os02g46850	Os02g0695800	0.403665	0.338008	-0.193891	0.0767861	-0.353097	-0.156734	0.135981	0.0542187	-0.466299	-0.189856	-0.449767	-0.368641	Oligopeptide transporter OPT superfamily protein.
LOC_Os02g43410	Os02g0650300	0.273419	0.208751	-0.588912	0.0190516	-0.868674	-0.479512	0.0915046	0.0157966	-1.10661	-0.709471	-1.01456	-0.943545	Oligopeptide transporter OPT superfamily protein.
LOC_Os03g54000	Os03g0751100	0.0958773	0.042142	0.431896	0.921567	0.894336	0.749266	0.0814977	0.00490993	0.554838	0.478409	0.611489	0.548245	Oligopeptide transporter OPT superfamily protein.
LOC_Os04g32050	Os04g0390500	0.0704162	0.0214311	-0.452752	-0.312733	-0.284281	-0.349922	0.141094	0.0586745	-0.26618	-0.116339	-0.30923	-0.230583	Iron-phytosiderophore transporter protein yellow stripe 1.
LOC_Os04g32060	Os04g0390600	0.116803	0.060786	0.331144	0.146701	0.180349	0.219398	0.730133	0.662974	-0.168434	0.0245156	0.0416307	-0.0340958	Oligopeptide transporter OPT superfamily protein.
LOC_Os04g44300	Os04g0524500		0.031909	1.28775	1.95746	1.08293	1.44271		0.290774	0.178677	0.642969	-0.0018797	0.273255	Oligopeptide transporter OPT superfamily protein.
LOC_Os04g44320	Os04g0524600	0.109285	0.0541277	0.423094	1.04194	0.744507	0.736513	0.193119	0.103935	-0.526867	-0.415252	-1.22352	-0.721881	Oligopeptide transporter OPT superfamily protein.
LOC_Os04g44330	Os04g0524900		0.0507041	-0.656365	-0.340558	-0.34412	-0.447014		0.109038	-0.26869	-0.951795	-0.467925	-0.562803	Oligopeptide transporter OPT superfamily protein.
LOC_Os04g45860	Os04g0542200	0.0512026	0.00684368	-1.07461	-0.804962	-0.988031	-0.955867	0.2104	0.119574	-0.193319	-0.244925	-0.0418367	-0.160027	Oligopeptide transporter OPT superfamily protein.
LOC_Os04g45900	Os04g0542800	0.102594	0.0480703	0.379608	0.883652	0.658926	0.640729	0.10706	0.0291412	-0.683848	-0.368509	-0.637742	-0.563366	Oligopeptide transporter OPT superfamily protein.
LOC_Os04g50820	Os04g0594800		0.545711	-0.707504	-0.416832	0.404176	-0.240054		0.10098	-0.273762	-0.930605	-0.483032	-0.562466	Oligopeptide transporter OPT superfamily protein.
LOC_Os04g57840	Os04g0674600		0.626874	-0.607029	-0.373714	0.43952	-0.180407		0.113246	-0.238558	-0.888954	-0.438143	-0.521885	Oligopeptide transporter OPT superfamily protein.
LOC_Os05g16280	Os05g0251900		0.283166	1.38803	1.12245	-0.269094	0.747132		0.0383663	1.10786	1.38747	2.15369	1.54967	Oligopeptide transporter OPT superfamily protein.
LOC_Os05g16290	Os05g0252000		0.591691	-0.706468	-0.368399	0.43342	-0.213816		0.0924742	-0.305471	-0.928527	-0.472765	-0.568921	Oligopeptide transporter OPT superfamily protein.
LOC_Os06g03540	Os06g0125400	0.152264	0.093356	-0.569846	-0.14105	-0.498368	-0.403088	0.107074	0.02922	-0.638109	-0.451035	-0.840378	-0.643174	Oligopeptide transporter OPT superfamily protein.
LOC_Os06g03560	Os06g0125500	0.493797	0.4302	-0.315002	0.154604	-0.28698	-0.149126	0.132267	0.0511062	-0.257246	-0.354531	-0.570982	-0.394253	Oligopeptide transporter OPT superfamily protein.
LOC_Os06g03700	Os06g0127700	0.0446488	0.00291563	-0.691271	-0.606997	-0.578507	-0.625592	0.124483	0.0444581	-0.0723811	-0.151053	-0.160436	-0.127957	Oligopeptide transporter OPT superfamily protein.
LOC_Os08g17830	Os08g0280300		0.572223	-0.687257	-0.38464	0.412995	-0.219634		0.887754	0.255833	-0.9143	0.453877	-0.0681966	Oligopeptide transporter OPT superfamily protein.
LOC_Os08g23130	Os08g0320200		0.518516	-0.703789	-0.434557	0.379433	-0.252971		0.0980751	-0.304731	-0.958505	-0.473147	-0.578794	Oligopeptide transporter OPT superfamily protein.
LOC_Os08g38400	Os08g0492000		0.00602845	-2.46408	-2.76076	-2.10197	-2.44227		0.850521	0.152734	0.196225	-0.491591	-0.0475438	Oligopeptide transporter OPT superfamily protein.
Auxin Efflux Carrier (AEC) Family
LOC_Os01g45550	Os01g0643300		0.567969	-0.7036	-0.396991	0.419439	-0.227051		0.096856	-0.294462	-0.938422	-0.477147	-0.57001	Efflux carrier of polar auxin transport.
LOC_Os01g51780	Os01g0715600	0.809903	0.773629	-0.0810948	-0.509523	0.34686	-0.0812523		0.699012	0.0908585	0.248465	-0.757734	-0.13947	Auxin Efflux Carrier family protein.
LOC_Os01g58860	Os01g0802700	0.0693409	0.0205131	-1.15564	-0.822947	-1.38473	-1.1211	0.548895	0.459788	-0.0208492	-0.0164566	0.588661	0.183785	Auxin Efflux Carrier family protein.
LOC_Os01g60230	Os01g0818000		0.043807	-0.968026	-0.434054	-0.866152	-0.756077		0.126213	-0.71643	-1.42925	-0.322766	-0.822814	Auxin Efflux Carrier family protein.
LOC_Os01g69070	Os01g0919800		0.402173	-0.69024	-1.06598	0.3828	-0.457808		0.100886	0.224905	0.615782	0.254428	0.365038	Efflux carrier of polar auxin transport.
LOC_Os02g50960	Os02g0743400	0.0825153	0.0313938	-0.23763	-0.33111	-0.176113	-0.248284	0.207124	0.116538	-0.0218659	-0.0570794	-0.019003	-0.0326494	Auxin transport protein REH1.
LOC_Os05g40330	Os05g0481900		0.0960145	-0.287925	-0.642741	-1.05349	-0.661386	0.546923	0.457678	-0.170444	0.114556	-0.242877	-0.0995884	Auxin Efflux Carrier family protein.
LOC_Os05g50140	Os05g0576900
LOC_Os06g12610	Os06g0232300	0.168414	0.108007	-0.187338	-0.275247	-0.0601416	-0.174242	0.0757679	0.000350717	-0.358851	-0.36196	-0.340704	-0.353838	Auxin transport protein REH1.
LOC_Os06g44970	Os06g0660200	0.0998068	0.0456306	-0.278052	-0.613615	-0.425096	-0.438921	0.401539	0.305997	-0.0940333	-0.148655	0.0284929	-0.0713984	Auxin efflux carrier component 2 (AtPIN2) (Auxin efflux carrier AGR) (Polar-auxin-transport efflux component AGRAVITROPIC 1) (AtAGR1) (Ethylene insensitive root 1) (AtEIR1) (WAVY6).
LOC_Os08g09190	Os08g0191000	0.0740712	0.0242449	-0.464661	-0.555265	-0.785326	-0.601751	0.0821815	0.00625815	-0.396598	-0.399593	-0.310196	-0.368796	Auxin Efflux Carrier family protein.
LOC_Os08g41720	Os08g0529000		0.29145	-0.638452	-0.357162	0.0909013	-0.301571		0.808498	0.526424	-0.318908	-0.462977	-0.0851536	Auxin efflux carrier component 1 (PIN-FORMED protein) (AtPIN1).
LOC_Os09g32770	Os09g0505400		0.515947	0.406545	-0.489124	-0.727741	-0.270107	0.119664	0.0405508	0.699534	0.365347	0.785409	0.616763	Auxin Efflux Carrier family protein.
LOC_Os09g38130	Os09g0554300	0.0489278	0.00569605	1.24793	1.49617	1.16784	1.30398	0.713269	0.643232	0.0658322	-0.157355	-0.0142469	-0.0352566	Auxin Efflux Carrier family protein.
LOC_Os09g38210	Os09g0555100	0.0436714	0.00247812	1.85142	1.56748	1.65064	1.68984	0.154204	0.0704061	-0.200939	-0.395776	-0.582757	-0.393157	Sulfotransferase family protein.
LOC_Os09g31478	Os09g0491740
LOC_Os11g02950	Os11g0122800
LOC_Os11g04190	Os11g0137000		0.285372	-0.0909782	-0.664261	-0.0806175	-0.278619	0.671629	0.597118	-0.237688	0.0803041	-0.0181455	-0.0585097	PIN1-like auxin transport protein.
LOC_Os12g04000	Os12g0133800	0.0561924	0.0102677	-0.594623	-0.844658	-0.694939	-0.711407	0.195927	0.106448	-0.328757	-0.29166	-0.0678129	-0.22941	PIN1-like auxin transport protein.
Drug/Metabolite Transporter (DMT) Superfamily
LOC_Os01g02870	Os01g0117900	0.121885	0.0650901	0.398089	0.405489	0.146781	0.316786	0.104297	0.0266048	0.617586	0.351799	0.612575	0.52732	Nodulin-like protein 5NG4.
LOC_Os01g07310	Os01g0167500	0.359125	0.293535	-0.0544777	0.0134743	-0.108862	-0.0499551	0.0885595	0.0122081	-0.345909	-0.233361	-0.303159	-0.294143	Conserved hypothetical protein.
LOC_Os01g07730	Os01g0172100	0.048963	0.0057165	1.95422	2.52822	2.15711	2.21318	0.188992	0.100395	-0.0964518	-0.351054	-0.198909	-0.215472	Triose phosphate/phosphate translocator, non-green plastid, chloroplast precursor (CTPT).
LOC_Os01g10970	Os01g0207700	0.4296	0.363956	0.039402	0.358479	-0.00058	0.132434	0.324144	0.228996	0.31828	0.130064	0.0110493	0.153131	Protein of unknown function DUF6 domain containing protein.
LOC_Os01g10980	Os01g0207900	0.502341	0.439377	-0.23231	0.182776	-0.599595	-0.216377	0.123085	0.0434248	-0.209101	-0.44039	-0.292266	-0.313919	Protein of unknown function DUF6 domain containing protein.
LOC_Os01g10990	Os01g0208000		0.454367	0.460812	-0.0534783	0.0321364	0.14649		0.369478	0.628191	0.532991	-0.227733	0.31115	Hypothetical protein.
LOC_Os01g13770	Os01g0239200	0.0422516	0.001963	-0.224375	-0.208255	-0.242836	-0.225155	0.291066	0.196617	-0.265868	-0.0266314	-0.109114	-0.133871	Triose phosphate/phosphate translocator.
LOC_Os01g19240	Os01g0296900
LOC_Os01g19290	Os01g0297700	0.121696	0.0649102	-0.223314	-0.232663	-0.478227	-0.311401	0.142815	0.0601053	0.0953293	0.254881	0.23306	0.194423	Protein of unknown function DUF6 domain containing protein.
LOC_Os01g31940	Os01g0504100	0.417137	0.351732	0.353596	0.252809	-0.104445	0.16732	0.0856319	0.00958518	0.387156	0.275029	0.357029	0.339738	Protein of unknown function DUF250 domain containing protein.
LOC_Os01g36560	Os01g0546100		0.232201	0.479372	-0.0157895	0.265409	0.242997	0.374862	0.279349	-0.597711	0.0485878	-0.273659	-0.274261	(No Hit)
LOC_Os01g36580	Os01g0546400		0.0993233	-0.548245	-0.267419	-0.964078	-0.593247		0.328461	-0.46942	0.126982	-0.364304	-0.235581	Protein of unknown function DUF6 domain containing protein.
LOC_Os01g36590
LOC_Os01g48800	Os01g0680200	0.921179	0.90406	-0.241132	-0.0207194	0.208742	-0.0177032	0.122116	0.0426835	0.633697	0.406113	0.879046	0.639618	Protein of unknown function DUF250 domain containing protein.
LOC_Os01g54580	Os01g0749900	0.20037	0.138314	-0.0292234	-0.142205	-0.0675554	-0.0796614	0.0898026	0.013504	-0.315682	-0.355144	-0.464209	-0.378345	Conserved hypothetical protein.
LOC_Os01g58870	Os01g0802850
LOC_Os01g58910	Os01g0803300	0.0500949	0.00635181	-0.205627	-0.159884	-0.205613	-0.190375	0.0964138	0.0202754	0.240772	0.333687	0.403521	0.325993	Protein of unknown function DUF6 domain containing protein.
LOC_Os01g60780	Os01g0823200	0.0333008	9.47e-05	-1.65129	-1.62467	-1.68036	-1.65211	0.252495	0.160195	-0.652318	-0.045641	-0.495018	-0.397659	Conserved hypothetical protein.
LOC_Os01g67330	Os01g0898900	0.135541	0.0778997	-0.324394	-0.797182	-0.382894	-0.50149	0.162445	0.0771904	-0.560317	-0.177702	-0.385898	-0.374639	Nucleotide-sugar transporter family protein.
LOC_Os02g01326	Os02g0103600		0.51473	-0.708843	-0.674824	0.470823	-0.304281		0.0787722	-0.350668	-0.943697	-0.497309	-0.597225	Protein of unknown function DUF6 domain containing protein.
LOC_Os02g02310	Os02g0114100		0.271289	-0.0310979	-0.336931	-1.17368	-0.513901		0.914796	-0.272448	-0.954134	1.0169	-0.0698932	Nodulin-like protein 5NG4.
LOC_Os02g06010	Os02g0154600		0.552195	-0.245052	0.474135	0.218112	0.149065		0.0950783	0.152883	0.0880375	0.0441036	0.0950079	Conserved hypothetical protein.
LOC_Os02g22680	Os02g0331400
LOC_Os02g39200	Os02g0604300	0.0683994	0.0198142	-0.395629	-0.578793	-0.377059	-0.450494	0.0833923	0.00812094	-0.28901	-0.22018	-0.224968	-0.244719	Nucleotide-sugar transporter family protein.
LOC_Os02g40030	Os02g0614100	0.0457763	0.00346717	0.414987	0.348216	0.35033	0.371178	0.360082	0.264831	-0.0109863	0.0821209	0.0567179	0.0426175	Conserved hypothetical protein.
LOC_Os02g40090	Os02g0614500	0.192811	0.131038	-0.684066	-0.41727	-1.62327	-0.908201		0.00966671	-0.675519	-0.816009	-0.580509	-0.690679	Conserved hypothetical protein.
LOC_Os02g41780	Os02g0628200	0.0828343	0.0316628	-0.343496	-0.226167	-0.190581	-0.253415	0.724826	0.657176	-0.0423069	0.213938	-0.0399789	0.043884	Conserved hypothetical protein.
LOC_Os02g46380	Os02g0689200	0.0671376	0.0188639	0.740495	1.12732	0.779566	0.882461	0.128342	0.0477175	-0.210632	-0.378612	-0.491746	-0.36033	Protein of unknown function DUF250 domain containing protein.
LOC_Os02g47500	Os02g0703900	0.0471072	0.00471128	-0.381845	-0.440836	-0.485577	-0.436086	0.0813371	0.00455473	-0.295242	-0.233607	-0.275171	-0.268007	Nodulin-like protein.
LOC_Os02g49260	Os02g0724500	0.155536	0.0962512	-0.564346	-0.213432	-0.83575	-0.537843	0.923678	0.89935	-0.13735	-0.00819447	0.114355	-0.0103965	Conserved hypothetical protein.
LOC_Os02g52930	Os02g0768300	0.0986481	0.0445666	0.28352	0.42323	0.197265	0.301338	0.0814977	0.00498064	0.638104	0.620047	0.772038	0.67673	Protein of unknown function DUF6 domain containing protein.
LOC_Os02g36390	Os02g0573300	0.19995	0.137888	-0.242802	-0.171572	-0.641778	-0.352051	0.0814456	0.00472459	-0.621307	-0.554442	-0.703883	-0.626544	Conserved hypothetical protein.
LOC_Os03g02670	Os03g0118200	0.111528	0.0561862	0.605266	0.763318	0.295638	0.554741	0.1066	0.0288223	0.421229	0.281723	0.240874	0.314609	Conserved hypothetical protein.
LOC_Os03g05530	Os03g0149300	0.111872	0.0565961	-0.327167	-0.247027	-0.560478	-0.378224	0.0813371	0.00459035	0.174188	0.182309	0.216569	0.191022	Protein of unknown function DUF6 domain containing protein.
LOC_Os03g08880	Os03g0187800	0.0374354	0.000368	2.43473	2.5727	2.58708	2.5315	0.468667	0.375738	0.109397	0.230125	-0.0571657	0.0941189	Protein of unknown function DUF250 domain containing protein.
LOC_Os03g17740	Os03g0286300	0.0387268	0.000644	-0.148246	-0.139067	-0.136404	-0.141239	0.107074	0.0291991	-0.350887	-0.186043	-0.30077	-0.279233	Phosphate/phosphoenolpyruvate translocator protein-like.
LOC_Os03g18990	Os03g0301900	0.331296	0.265823	0.00114048	0.190779	0.0639534	0.0852909	0.44215	0.347889	0.244936	0.0162984	0.0166684	0.0926342	(No Hit)
LOC_Os03g49570	Os03g0702700	0.0640887	0.0161811	-0.406238	-0.56563	-0.379887	-0.450585	0.153977	0.0701675	-0.323011	-0.108225	-0.30269	-0.244642	Conserved hypothetical protein.
LOC_Os03g49940	Os03g0707200	0.524566	0.462229	0.0360411	-0.0587697	-0.0664763	-0.0297349	0.936195	0.915641	-0.0814686	-0.0527486	0.161783	0.00918871	Protein of unknown function DUF6 domain containing protein.
LOC_Os03g58620	Os03g0800500	0.0722777	0.0229667	0.33132	0.410189	0.55939	0.433633	0.757018	0.694244	0.00234995	-0.0333505	0.0740075	0.0143357	Putative small multi-drug export family protein.
LOC_Os03g61100	Os03g0826300
LOC_Os03g11590	Os03g0215000	0.0447832	0.00301952	-0.31559	-0.28187	-0.341402	-0.312954	0.102772	0.0254834	-0.331523	-0.239282	-0.426758	-0.332521	Conserved hypothetical protein.
LOC_Os04g34490	Os04g0422300		0.0342945	1.14838	1.76412	0.951105	1.28787		0.0217267	0.734228	0.583701	0.977239	0.765056	Protein of unknown function DUF6 domain containing protein.
LOC_Os04g34530	Os04g0422600		0.0300403	-0.640062	-0.355334	-0.436804	-0.4774		0.479416	-0.237098	0.293867	0.529987	0.195585	Protein of unknown function DUF6 domain containing protein.
LOC_Os04g38430	Os04g0457300	0.771421	0.730105	-0.180586	0.75803	-0.201221	0.125408	0.226502	0.135425	0.649188	0.118751	0.352437	0.373459	Protein of unknown function DUF6 domain containing protein.
LOC_Os04g41320	Os04g0490600	0.0589684	0.0121159	-0.319185	-0.338168	-0.231336	-0.29623	0.081611	0.00523246	-0.233741	-0.296372	-0.248964	-0.259693	Nucleotide-sugar transporter family protein.
LOC_Os04g49748	Os04g0587400		0.595312	-0.365638	-1.05533	0.548724	-0.290748		0.247104	0.121008	0.372764	1.39182	0.628532	Protein of unknown function DUF250 domain containing protein.
LOC_Os04g55260	Os04g0645600	0.103255	0.048688	-0.240678	-0.1543	-0.35121	-0.248729	0.13224	0.0510856	-0.290111	-0.134682	-0.326959	-0.250584	Conserved hypothetical protein.
LOC_Os04g59120	Os04g0687800		0.314325	-0.0801105	0.512297	1.85288	0.761691		0.28025	0.396971	-0.0332742	1.13009	0.497928	Conserved hypothetical protein.
LOC_Os04g49739	Os04g0587300		0.641918	-0.697724	-0.417952	0.517713	-0.199321		0.784549	-0.266643	-0.171726	0.280394	-0.0526584	Purine permease-like protein.
LOC_Os04g59550	Os04g0692000	0.287917	0.223244	0.00697712	-0.126593	-0.0880852	-0.0692336	0.450913	0.35709	-0.00887783	0.0204746	0.0303745	0.0139904	Protein of unknown function DUF6 domain containing protein.
LOC_Os04g49757	Os04g0587500		0.546293	0.0882268	0.151992	-1.16987	-0.309884		0.0166573	1.39209	1.33106	0.89203	1.20506	Conserved hypothetical protein.
LOC_Os05g01570	Os05g0106200		0.655283	-0.699737	-0.359994	0.502325	-0.185802		0.0957625	-0.317041	-0.932036	-0.439433	-0.562837	Protein of unknown function DUF6 domain containing protein.
LOC_Os05g01580	Os05g0106300
LOC_Os05g02490	Os05g0115700	0.0527113	0.0078043	0.532914	0.483492	0.390716	0.469041	0.468967	0.37603	0.0973567	0.0289316	-0.0152864	0.0370006	Conserved hypothetical protein.
LOC_Os05g03070	Os05g0121900	0.160349	0.100578	-0.811582	-0.506205	-0.2067	-0.508162	0.0967831	0.0206794	-0.633855	-0.410569	-0.684725	-0.576383	Phosphate/phosphoenolpyruvate translocator protein-like.
LOC_Os05g07670	Os05g0168700	0.0670436	0.0187078	-0.26715	-0.176629	-0.183961	-0.209247	0.0902524	0.0145488	-0.507018	-0.391769	-0.336546	-0.411778	Conserved hypothetical protein.
LOC_Os05g07870	Os05g0170900	0.0457763	0.00350548	0.788283	0.641587	0.711162	0.713678	0.166249	0.080686	0.652832	0.261624	0.882892	0.599116	Phosphate/phosphoenolpyruvate translocator.
LOC_Os05g12490	Os05g0215800	0.0760665	0.0258085	-0.315564	-0.546422	-0.38721	-0.416399	0.0921906	0.0167006	-0.439171	-0.282941	-0.333266	-0.351793	Conserved hypothetical protein.
LOC_Os05g15160	Os05g0241200	0.0705587	0.0215261	-0.54284	-0.888383	-0.639389	-0.690204	0.654053	0.57755	-0.0844045	0.0532594	0.184866	0.0512403	Triose phosphate/phosphate translocator, chloroplast precursor (CTPT).
LOC_Os05g28930	Os05g0357500
LOC_Os05g33900	Os05g0409500	0.066038	0.0177368	-0.465513	-0.577973	-0.742229	-0.595238	0.153234	0.0693213	-0.502376	-0.693192	-1.26002	-0.818529	MtN21 protein.
LOC_Os05g41420	Os05g0493800	0.0606767	0.0131881	-0.876946	-0.598663	-0.862059	-0.779223	0.107526	0.0297107	0.487473	0.791634	0.476845	0.585317	MtN21 nodulin protein-like.
LOC_Os05g41480	Os05g0494500	0.0929045	0.0396597	0.185285	0.365937	0.235481	0.262234	0.34124	0.246017	-0.0827321	0.00584604	-0.169217	-0.0820344	Conserved hypothetical protein.
LOC_Os05g48300	Os05g0556800		0.553048	-0.633341	-0.426784	0.394632	-0.221831		0.131875	-0.301337	-0.936773	-0.315923	-0.518011	Protein of unknown function DUF250 domain containing protein.
LOC_Os06g01660	Os06g0105700	0.107062	0.0521571	-0.901182	-0.37222	-0.847766	-0.707056	0.158711	0.073964	0.348023	0.407142	0.128196	0.294454	Protein of unknown function DUF6 domain containing protein.
LOC_Os06g01840	Os06g0107600		0.162045	-0.915457	-0.681764	-0.0618593	-0.553027		0.352165	-0.352838	0.0681057	-0.153922	-0.146218	Conserved hypothetical protein.
LOC_Os06g01972	Os06g0109300		0.440042	-0.605091	-1.01114	0.407088	-0.403047		0.0851759	-0.307618	-0.973181	-0.576879	-0.619226	Protein of unknown function DUF6 domain containing protein.
LOC_Os06g05980	Os06g0153200	0.0403612	0.00131502	-0.442782	-0.40025	-0.395725	-0.412919	0.0887493	0.0122857	-0.562602	-0.412621	-0.608039	-0.527754	Conserved hypothetical protein.
LOC_Os06g19380	Os06g0297600	0.0940936	0.0406375	-0.837054	-0.82288	-0.401421	-0.687118	0.186854	0.0984061	0.0489235	0.204103	0.148223	0.13375	Conserved hypothetical protein.
LOC_Os06g33210	Os06g0523400	0.114286	0.0586506	-0.511234	-0.589287	-0.221945	-0.440822	0.0832841	0.00749356	-0.550482	-0.412396	-0.532989	-0.498623	Nucleotide-sugar transporter family protein.
LOC_Os06g49500	Os06g0708700	0.131812	0.0744371	0.145587	0.458258	0.343121	0.315655	0.975765	0.966641	0.169966	0.116728	-0.267193	0.00650027	Protein of unknown function DUF6 domain containing protein.
LOC_Os06g01966	Os06g0109200		0.0446324	-0.228301	-0.383811	-0.511546	-0.374553		0.0174718	-1.95006	-1.30846	-2.07915	-1.77922	Conserved hypothetical protein.
LOC_Os06g30950	Os06g0506200	0.052201	0.00747083	-0.795025	-0.680859	-0.588226	-0.688037	0.10706	0.0291407	-0.483353	-0.318348	-0.599288	-0.466996	Conserved hypothetical protein.
LOC_Os07g30210	Os07g0485500		0.148555	-0.35711	-0.0754385	-0.587682	-0.340077	0.54183	0.452346	0.000940267	-0.531633	0.0258102	-0.168294	Protein of unknown function DUF6 domain containing protein.
LOC_Os07g33954
LOC_Os07g34006	Os07g0523600	0.0374721	0.000491	0.554768	0.515629	0.546899	0.539099	0.958845	0.945465	0.0991678	0.093811	-0.172221	0.00691934	Glucose-6-phosphate/phosphate-translocator precursor.
LOC_Os07g34070	Os07g0524900		0.0430993	2.38748	1.09736	1.72225	1.7357		0.467902	-0.258639	0.175282	-0.346933	-0.14343	Protein of unknown function DUF6 domain containing protein.
LOC_Os07g34110	Os07g0525100	0.641941	0.586815	-0.0898304	0.143826	-0.301642	-0.0825485	0.156241	0.0721191	0.26415	0.140368	0.406154	0.270224	Protein of unknown function DUF6 domain containing protein.
LOC_Os07g34320	Os07g0527000	0.739807	0.695132	-0.0431948	0.65199	-0.241033	0.122587	0.109457	0.0312967	0.385125	0.201616	0.35598	0.314241	Conserved hypothetical protein.
LOC_Os07g34340	Os07g0527300
LOC_Os07g38610	Os07g0573700	0.231658	0.168154	-0.311694	-1.15319	-0.315136	-0.59334	0.964212	0.952025	0.0249232	-0.204718	0.203893	0.00803273	UDP-galactose transporter family protein.
LOC_Os07g39280	Os07g0581000	0.0470811	0.00451279	-0.59306	-0.581306	-0.47638	-0.550249	0.13368	0.0522903	-0.419287	-0.1734	-0.30192	-0.298202	Conserved hypothetical protein.
LOC_Os07g33910	Os07g0523400	0.113943	0.0583761	0.461352	0.197683	0.27219	0.310409	0.984349	0.97802	0.055748	-0.0613289	0.00242429	-0.00105221	Glucose-6-phosphate/phosphate-translocator precursor.
LOC_Os08g01410	Os08g0104900	0.0532164	0.00817707	0.555019	0.574012	0.424157	0.517729	0.673038	0.598568	0.00313665	-0.0678959	0.234554	0.0565984	Protein of unknown function DUF6 domain containing protein.
LOC_Os08g01610	Os08g0107400	0.0478798	0.00530226	0.606798	0.780964	0.681893	0.689885	0.0892512	0.0128412	-0.327244	-0.219252	-0.297174	-0.281223	GDP-mannose transporter.
LOC_Os08g04110	Os08g0135100	0.138415	0.080462	-0.122877	-0.303365	-0.141997	-0.189413	0.104791	0.0270489	-0.134172	-0.218124	-0.137666	-0.163321	Phosphate/phosphoenolpyruvate translocator protein-like.
LOC_Os08g08840	Os08g0187800	0.0831775	0.0319871	0.246894	0.431617	0.270835	0.316448	0.142254	0.0596505	-0.088276	-0.0780163	-0.0329543	-0.0664155	Glucose-6-phosphate/phosphate-translocator precursor.
LOC_Os08g10350	Os08g0203900		0.158166	-0.375855	-1.22796	-0.329216	-0.644342		0.193912	-0.819729	-0.011703	-0.53646	-0.455964	Conserved hypothetical protein.
LOC_Os08g25624	Os08g0344600	0.057759	0.0111447	0.188204	0.136541	0.194913	0.173219	0.119225	0.0401338	0.137288	0.084487	0.0712204	0.0976651	Phosphate/phosphoenolpyruvate translocator.
LOC_Os08g31130	Os08g0402800		0.899748	-0.711868	-0.405836	1.39927	0.0938561		0.0127431	1.1731	1.05039	1.52564	1.24971	Protein of unknown function DUF6 domain containing protein.
LOC_Os08g44750	Os08g0561500	0.37069	0.305291	-0.0329876	0.248737	0.117774	0.111175	0.17666	0.0893918	0.0959854	0.266133	0.126986	0.163035	Nodulin-like protein 5NG4.
LOC_Os09g12600	Os09g0297400		0.0238888	-0.637295	-0.611811	-0.973715	-0.74094		0.310838	-0.680552	0.0979919	-0.325481	-0.30268	Phosphate/phosphoenolpyruvate translocator.
LOC_Os09g14520	Os09g0314333
LOC_Os09g25770	Os09g0426000	0.0471072	0.00462898	0.439361	0.539097	0.444723	0.474393	0.08121	0.00185921	0.295619	0.266764	0.256195	0.272859	Protein of unknown function DUF6 domain containing protein.
LOC_Os09g25784	Os09g0426100		0.021966	-0.905127	-0.84603	-0.534887	-0.762015	0.264646	0.171849	0.884527	0.0398145	1.09005	0.671464	Protein of unknown function DUF6 domain containing protein.
LOC_Os09g25810	Os09g0426500	0.321726	0.256606	-1.84167	-1.84762	0.30711	-1.12739		0.255239	-0.12674	0.000966563	-0.328862	-0.151545	Protein of unknown function DUF6 domain containing protein.
LOC_Os09g25800	Os09g0426200
LOC_Os09g29210	Os09g0467300		0.602869	-0.602764	-0.438677	0.44444	-0.199		0.103186	-0.29578	-0.834765	-0.346852	-0.492466	Protein of unknown function DUF250 domain containing protein.
LOC_Os09g29239	Os09g0467500	0.613779	0.557233	0.0172444	0.339586	-0.0875607	0.0897567	0.0903053	0.0148059	1.04838	0.886037	0.678112	0.870844	Conserved hypothetical protein.
LOC_Os09g37640	Os09g0548600
LOC_Os09g38510	Os09g0557500	0.0497087	0.00601868	0.621876	0.733863	0.816636	0.724125	0.158855	0.07408	0.172863	0.409943	0.198478	0.260428	Protein of unknown function DUF250 domain containing protein.
LOC_Os10g07998	Os10g0163130
LOC_Os10g09710	Os10g0175800
LOC_Os10g12190	Os10g0197700		0.793442	-0.713535	-0.406784	0.727721	-0.130866		0.0908899	-0.310038	-0.941706	-0.488836	-0.580193	Protein of unknown function DUF6 domain containing protein.
LOC_Os10g12400	Os10g0198900		0.543209	-0.664514	-0.424848	0.392383	-0.232326		0.112058	-0.24421	-0.874435	-0.419531	-0.512725	Protein of unknown function DUF6 domain containing protein.
LOC_Os10g12500	Os10g0199500		0.0393077	-0.691807	-0.46515	-0.965121	-0.707359		0.0224489	-0.289576	-0.365018	-0.488857	-0.38115	Protein of unknown function DUF6 domain containing protein.
LOC_Os10g14920	Os10g0210500		0.874792	0.0705152	-0.358048	0.405906	0.0394574		0.243864	-0.143958	-1.66473	-0.461689	-0.756792	Protein of unknown function DUF6 domain containing protein.
LOC_Os10g33920	Os10g0479700	0.131918	0.0745373	-0.109464	-0.325827	-0.212313	-0.215868	0.636916	0.558438	0.0595427	0.0301055	-0.0327902	0.0189527	Conserved hypothetical protein.
LOC_Os10g34490	Os10g0486200
LOC_Os10g35140	Os10g0493900		0.228122	-0.417452	-0.381826	0.0409485	-0.252777	0.491411	0.39907	0.124069	-0.0700898	0.21122	0.0883997	Protein of unknown function DUF6 domain containing protein.
LOC_Os11g04140	Os11g0136300	0.0415111	0.00175404	3.16994	3.47512	3.01548	3.22018	0.694416	0.622197	0.485443	-0.62635	-0.458041	-0.199649	Protein of unknown function DUF6 domain containing protein.
LOC_Os11g04380	Os11g0139400		0.0203818	-1.29863	-2.18077	-1.88821	-1.78921		0.183244	-0.74079	-0.114823	-0.273006	-0.376206	Conserved hypothetical protein.
LOC_Os11g37720	Os11g0588100
LOC_Os12g03920	Os12g0133200
LOC_Os12g04170	Os12g0136100	0.0457763	0.00342094	-1.22456	-1.49712	-1.33251	-1.3514	0.343915	0.248599	0.0393515	-0.259319	-0.36505	-0.195006	Conserved hypothetical protein.
LOC_Os12g05780	Os12g0154000	0.0428131	0.00208411	-0.232656	-0.213293	-0.25002	-0.23199	0.08121	0.00158851	-0.123726	-0.109307	-0.110828	-0.11462	Conserved hypothetical protein.
LOC_Os12g05830	Os12g0154600	0.0470446	0.00441348	-0.335565	-0.3493	-0.414756	-0.36654	0.0916481	0.0161473	-0.452022	-0.289885	-0.355908	-0.365938	Conserved hypothetical protein.
LOC_Os12g18960	Os12g0288000		0.158862	-0.671046	-0.469462	-0.0553538	-0.398621		0.130822	-0.376964	-0.088742	-0.562885	-0.342864	Protein of unknown function DUF6 domain containing protein.
LOC_Os12g31850	Os12g0502800	0.0882578	0.0359313	-0.556364	-0.322978	-0.661734	-0.513692	0.267557	0.174764	-0.275755	-0.0147132	-0.373743	-0.221404	Allantoin permease.
LOC_Os12g31860	Os12g0503000	0.101985	0.0475194	0.164022	0.323234	0.384521	0.290592	0.08121	0.00233433	-1.17359	-1.29073	-1.38864	-1.28432	Allantoin permease.
LOC_Os12g31890	Os12g0503300		0.550287	-0.64996	-0.399845	0.38429	-0.221838		0.13189	-0.203658	-0.899374	-0.421479	-0.50817	Allantoin permease.
LOC_Os12g33300	Os12g0518200	0.0460444	0.00364886	3.69871	3.86584	3.14964	3.5714	0.439591	0.345234	0.239681	-0.86352	-0.597973	-0.407271	Protein of unknown function DUF6 domain containing protein.
Folate-Biopterin Transporter (FBT) Family
LOC_Os01g14100	Os01g0243200	0.0862981	0.0344388	0.401932	0.201398	0.362564	0.321965	0.0903053	0.0148244	-0.701331	-0.503522	-0.48445	-0.563101	Biopterin transport-related protein BT1 family protein.
LOC_Os03g58080	Os03g0795000		0.633477	0.735259	-0.475537	0.335591	0.198437		0.0596561	-0.284771	-0.191369	-0.464802	-0.313648	Biopterin transport-related protein BT1 family protein.
LOC_Os04g42130	Os04g0499100	0.0640942	0.016185	-0.793538	-0.724419	-0.505365	-0.674441	0.375939	0.280413	-0.0916319	0.0215005	-0.135693	-0.068608	Biopterin transport-related protein BT1 family protein.
LOC_Os05g32320	Os05g0389400	0.250127	0.185918	-0.146773	-0.0318165	-0.320574	-0.166388	0.149375	0.0657547	-0.0608225	-0.118778	-0.0523662	-0.0773223	Biopterin transport-related protein BT1 family protein.
LOC_Os06g08750	Os06g0186700	0.0398955	0.000956	-0.469571	-0.450152	-0.421902	-0.447208	0.108107	0.0303058	-0.529234	-0.350619	-0.298097	-0.39265	Biopterin transport-related protein BT1 family protein.
LOC_Os07g24230	Os07g0425000		0.253622	-0.643852	-0.751138	0.108381	-0.42887		0.149333	-0.28661	-0.0380257	-0.386308	-0.236981	Conserved hypothetical protein.
LOC_Os07g07654
LOC_Os09g25560	Os09g0423400	0.686386	0.635413	0.153503	0.13284	-0.133065	0.0510925	0.249764	0.157576	-0.172518	-0.0113181	-0.153845	-0.11256	Biopterin transport-related protein BT1 family protein.
K+ Uptake Permease (KUP) Family
LOC_Os01g27170	Os01g0369300	0.259129	0.194766	0.322597	1.09105	0.196716	0.536789	0.686865	0.613574	0.31404	0.145982	-0.194257	0.0885884	Potassium transporter 1 (AtPOT1) (AtKUP1) (AtKT1). Splice isoform 2.
LOC_Os01g70490	Os01g0930400	0.0631892	0.0155533	-0.731783	-0.48278	-0.551186	-0.588583		0.106747	-0.268399	-0.898883	-0.42808	-0.531788	K+ potassium transporter family protein.
LOC_Os01g70660	Os01g0932500		0.0315861	1.4498	2.79368	2.15089	2.13145		0.123112	0.976856	0.859429	0.153562	0.663282	K+ potassium transporter family protein.
LOC_Os01g70940	Os01g0935500	0.0462131	0.00377214	-0.503536	-0.56395	-0.455858	-0.507781	0.089846	0.0136566	-0.413806	-0.524481	-0.35089	-0.429726	Potassium transporter 4 (AtPOT4) (AtKUP3) (AtKT4).
LOC_Os02g31910	Os02g0518600		0.5758	-0.651115	-0.361762	0.393816	-0.206354		0.112075	-0.22864	-0.873418	-0.448015	-0.516691	Potassium transporter 5 (AtPOT5) (AtHAK1) (AtHAK5).
LOC_Os02g31940	Os02g0519100		0.556184	-0.702027	-0.410257	0.411685	-0.233533		0.100427	-0.285497	-0.976709	-0.514267	-0.592158	K+ potassium transporter family protein.
LOC_Os02g49760	Os02g0730300	0.128077	0.0708332	-0.443143	-0.693629	-0.245621	-0.460798	0.156701	0.0725138	-0.165757	-0.0837078	-0.247154	-0.16554	Potassium transporter 8 (AtPOT8) (AtHAK8).
LOC_Os03g21890	Os03g0337500	0.883678	0.85941	0.0202216	0.560142	-0.411099	0.0564213	0.351585	0.256429	-0.0876312	-0.00701621	-0.265284	-0.119977	K+ potassium transporter family protein.
LOC_Os03g37830	Os03g0574900		0.593228	-0.668249	-0.364423	0.420131	-0.20418		0.132705	-0.217677	-0.88937	-0.385103	-0.497383	K+ potassium transporter family protein.
LOC_Os03g37840	Os03g0575200	0.0559718	0.0100536	1.0758	0.754663	0.963596	0.931353	0.426775	0.3323	1.05782	0.167684	0.013224	0.412908	K+ potassium transporter family protein.
LOC_Os03g37930	Os03g0576200
LOC_Os04g32920	Os04g0401700	0.130169	0.0728461	0.228342	0.706692	0.532292	0.489109	0.583875	0.498091	0.0240431	0.183126	-0.0424242	0.0549148	Potassium transporter 5 (AtPOT5) (AtHAK1) (AtHAK5).
LOC_Os04g52120	Os04g0610700	0.50942	0.446814	-0.159032	-0.134765	0.079899	-0.0712992	0.377561	0.282051	-0.231781	-0.0272132	-0.0343351	-0.0977764	Potassium transporter 13 (AtPOT13) (AtKT5).
LOC_Os04g52390	Os04g0613900	0.122716	0.0658708	0.479396	1.30161	0.857279	0.879429	0.129068	0.0483031	-0.189773	-0.148018	-0.312854	-0.216881	K+ potassium transporter family protein.
LOC_Os06g15910	Os06g0270200	0.123582	0.066599	0.466289	1.0838	0.564353	0.704814	0.180124	0.0924803	-0.279532	-0.280636	-0.688823	-0.41633	K+ potassium transporter family protein.
LOC_Os06g42030	Os06g0625900	0.0532454	0.00824965	0.338486	0.439901	0.337378	0.371922	0.0746222	0.000318933	0.518621	0.499198	0.487922	0.501914	Potassium transporter 8 (AtPOT8) (AtHAK8).
LOC_Os06g45940	Os06g0671000		0.526459	0.765506	0.510663	-0.439689	0.278827		0.890938	0.190238	0.08537	-0.353065	-0.025819	Potassium transporter 1 (AtPOT1) (AtKUP1) (AtKT1).
LOC_Os07g01214	Os07g0102100		0.26593	0.11592	-0.58488	-0.705368	-0.391443		0.788717	-0.371666	0.715739	-0.0484061	0.0985557	K+ potassium transporter family protein.
LOC_Os07g32530	Os07g0509200	0.0826933	0.03154	-0.420113	-0.220986	-0.308948	-0.316682	0.103453	0.0259268	-0.157891	-0.145657	-0.24049	-0.181346	Potassium transporter 7 (AtPOT7) (AtHAK7).
LOC_Os07g48130	Os07g0679000	0.0675555	0.0191375	0.369646	0.593854	0.444751	0.469417	0.223982	0.133087	0.242983	0.14374	0.574674	0.320465	Potassium transporter 2 (AtPOT2) (AtKUP2) (AtKT2).
LOC_Os07g47350	Os07g0669700	0.0968968	0.0430409	0.361517	0.798289	0.718127	0.625978	0.08121	0.00394857	0.149899	0.185117	0.160729	0.165248	Potassium transporter 4 (AtPOT4) (AtKUP3) (AtKT4).
LOC_Os08g10550	Os08g0206400	0.352816	0.287262	-0.0265408	0.230237	0.116559	0.106752	0.0902658	0.0145987	-0.353225	-0.260862	-0.240037	-0.284708	Potassium transporter 11 (AtPOT11).
LOC_Os08g36340	Os08g0466200		0.482782	-1.72831	-0.352905	0.450289	-0.543643		0.0919484	-0.30935	-0.914813	-0.45448	-0.559548	K+ potassium transporter family protein.
LOC_Os08g39950	Os08g0510300		0.00974167	0.803776	1.11915	1.08277	1.0019		0.0142731	1.56168	1.52072	1.04412	1.37551	K+ potassium transporter family protein.
LOC_Os09g21000	Os09g0376900	0.0438366	0.00254536	-0.65731	-0.555546	-0.637797	-0.616885	0.081611	0.00520192	-0.37022	-0.342582	-0.43607	-0.382957	Potassium transporter 13 (AtPOT13) (AtKT5).
LOC_Os09g27580	Os09g0448200		0.0192745	-0.443764	-0.51449	-0.311118	-0.423124		0.720676	0.0606493	0.82427	-0.433412	0.150502	K+ potassium transporter family protein.
LOC_Os09g38960	Os09g0563200	0.255701	0.191315	0.0236667	0.378502	0.195377	0.199182	0.101682	0.0248792	-0.108988	-0.160498	-0.19452	-0.154668	K+ potassium transporter family protein.
Chloroplast Maltose Exporter (MEX) Family
LOC_Os04g51330	Os04g0602400	0.375013	0.309555	0.0320101	-0.423746	-0.145374	-0.179037	0.125059	0.0449849	0.276236	0.126869	0.275517	0.226207	Maltose excess protein 1, chloroplast precursor (Root cap protein 1).
Aromatic Acid Exporter (ArAE) Family
LOC_Os01g12210	Os01g0221600		0.0195179	0.605175	0.971764	0.956552	0.844497		0.476668	0.362423	-0.878194	-0.42917	-0.314981	Protein of unknown function UPF0005 family protein.
LOC_Os01g53570	Os01g0737500		0.562348	-0.663798	-0.374339	0.389409	-0.216243		0.242994	-0.200265	0.0096378	-0.422202	-0.204276	Protein of unknown function UPF0005 family protein.
LOC_Os02g45160	Os02g0673100		0.273598	0.0239423	-0.355955	-0.979181	-0.437065		0.151631	-1.19252	-0.302383	-0.411144	-0.63535	Protein of unknown function UPF0005 family protein.
LOC_Os02g45150	Os02g0673000		0.89708	0.626159	0.278645	-1.14227	-0.0791544		0.253162	0.882123	-0.142362	1.28772	0.675827	Conserved hypothetical protein.
LOC_Os02g49790	Os02g0730600
LOC_Os04g34010	Os04g0417000		0.600098	-0.631988	-0.354383	0.409793	-0.192193		0.201962	-0.831617	0.0344978	-0.977902	-0.591674	Aluminum-activated malate transporter.
LOC_Os04g47930	Os04g0567200	0.163216	0.103076	-0.546281	-0.583137	-1.47048	-0.866634	0.153328	0.069436	0.44361	0.147229	0.365862	0.3189	Protein of unknown function UPF0005 family protein.
LOC_Os05g33360	Os05g0402300	0.0825153	0.0313985	0.12854	0.138334	0.0724391	0.113104	0.0925053	0.0169423	-0.398115	-0.299552	-0.478259	-0.391975	Protein of unknown function UPF0005 family protein.
LOC_Os06g15779	Os06g0268800	0.107313	0.0523894	-0.309248	-0.244301	-0.125106	-0.226218	0.0895286	0.0130367	-0.165696	-0.245044	-0.233631	-0.21479	Protein of unknown function UPF0005 family protein.
LOC_Os06g22600	Os06g0331900	0.15806	0.0984436	-0.24872	-0.835627	-0.442181	-0.508842	0.342694	0.247478	0.0496101	0.189726	0.0172556	0.0855305	Protein of unknown function UPF0005 family protein.
LOC_Os07g08060	Os07g0177200		0.474636	-0.69295	-0.404199	0.313427	-0.261241		0.0961386	-0.294532	-0.938817	-0.481774	-0.571707	Protein of unknown function UPF0005 family protein.
LOC_Os07g08070	Os07g0177300	0.992862	0.991292	-0.0428447	0.0724707	-0.0309791	-0.00045103	0.187308	0.0989258	-0.306872	-0.0733661	-0.220775	-0.200338	Protein of unknown function UPF0005 family protein.
LOC_Os10g42180	Os10g0572100	0.0528742	0.00799322	1.36468	1.37814	1.03208	1.2583	0.081611	0.00545707	1.69509	1.41889	1.33016	1.48138	Protein of unknown function UPF0005 family protein.
LOC_Os11g37200	Os11g0581900		0.563925	-0.664707	-0.429538	0.418172	-0.225358		0.10584	-0.269008	-0.875504	-0.408934	-0.517815	Protein of unknown function UPF0005 family protein.
Cytochrome Oxidase Biogenesis (Oxa1) Family
LOC_Os01g05800	Os01g0151200	0.07145	0.022206	-0.461676	-0.561785	-0.326429	-0.449963	0.976694	0.967917	-0.0547595	0.0879717	-0.039372	-0.00205329	Inner membrane protein ALBINO3, chloroplast precursor. Splice isoform 2.
LOC_Os03g02480	Os03g0116000	0.0500853	0.00627375	-0.660755	-0.806269	-0.624744	-0.697256	0.563378	0.475646	0.102013	-0.0762072	0.159686	0.0618308	60 kDa inner membrane insertion protein family protein.
LOC_Os03g62750	Os03g0844700	0.0927189	0.0395315	0.150668	0.196193	0.300011	0.215624	0.326578	0.23145	-0.17518	-0.310617	0.0108682	-0.15831	60 kDa inner membrane insertion protein family protein.
LOC_Os06g07474	Os06g0171600	0.096814	0.0429665	-0.272572	-0.598309	-0.549713	-0.473531	0.0950407	0.0192333	-0.431693	-0.451201	-0.27884	-0.387245	TPR-like domain containing protein.
LOC_Os10g37690	Os10g0521300	0.16975	0.109178	-0.162209	-0.64463	-0.358322	-0.388387	0.369757	0.274221	-0.355726	-0.305726	0.0660047	-0.198482	Inner membrane protein OXA1-like, mitochondrial precursor.

## Sheet: ion_transporter
Ion Channels
		Short exposures						Long exposures
				log2[Fold change (treatment/control)]						log2[Fold change (treatment/control)]
TIGR Locus ID	RAB-DB Locus ID	FDR	P Value	1	2	3	mean (N=3)	FDR	P Value	1	2	3	mean (N=3)	Description
Voltage-gated Ion Channel (VIC) Superfamily
LOC_Os01g11250	Os01g0210700		0.591875	-0.614212	-0.41942	0.42729	-0.202114		0.125804	-0.245926	-0.863521	-0.349303	-0.48625	Potassium channel (Fragment).
LOC_Os01g45990	Os01g0648000	0.0503096	0.00644694	-0.347689	-0.4498	-0.446162	-0.41455	0.490387	0.397989	-0.15849	0.0834198	-0.22389	-0.0996536	Potassium channel.
LOC_Os01g48680	Os01g0678500	0.557206	0.497099	0.0734205	-0.0241204	0.0202989	0.0231997	0.107955	0.0300765	-0.162002	-0.253271	-0.146801	-0.187358	Two-pore calcium channel.
LOC_Os01g52070	Os01g0718700
LOC_Os01g55200	Os01g0756700		0.5561	-0.637397	-0.421998	0.397089	-0.220769		0.94864	0.256552	0.170007	-0.382861	0.0145661	Potassium channel KAT1.
LOC_Os01g57370	Os01g0782800		0.478611	-0.937672	-0.435719	0.37892	-0.33149		0.0982385	-0.304501	-0.961101	-0.475292	-0.580298	Conserved hypothetical protein.
LOC_Os02g14840	Os02g0245800		0.563404	-0.712316	-0.394901	0.415725	-0.230497		0.0951135	-0.302039	-0.929786	-0.464678	-0.565501	Inwardly rectifying potassium channel.
LOC_Os02g15580	Os02g0255000	0.0694957	0.0206612	-0.593285	-0.383505	-0.401741	-0.45951	0.0898026	0.0134433	-0.502689	-0.347473	-0.374882	-0.408348	Cyclic nucleotide-gated ion channel 1 (AtCNGC1) (Cyclic nucleotide-and calmodulin-regulated ion channel 1).
LOC_Os02g41710	Os02g0627700		0.612806	-0.657717	-0.347939	0.429487	-0.192056		0.151908	-0.0980797	-0.784298	-0.463834	-0.448737	Cyclic nucleotide-gated ion channel 1 (AtCNGC1) (Cyclic nucleotide-and calmodulin-regulated ion channel 1).
LOC_Os02g53340	Os02g0773400	0.0923153	0.039244	-0.501893	-0.245311	-0.34825	-0.365151	0.147145	0.0638891	-1.00006	-0.359322	-0.926317	-0.761899	Ion transport protein family protein.
LOC_Os02g54760	Os02g0789100	0.132638	0.0752773	-0.64895	-0.203566	-0.597763	-0.483426	0.118018	0.0386685	-0.50468	-0.432298	-0.818524	-0.585167	Cyclic nucleotide-binding domain containing protein.
LOC_Os03g28120	Os03g0399300	0.0589954	0.0121638	0.184872	0.184263	0.129111	0.166082	0.118619	0.0394514	0.45957	0.40026	0.215778	0.358536	(No Hit)
LOC_Os03g44440	Os03g0646300		0.0508811	0.749418	1.19816	0.538754	0.828778		0.00555995	0.386494	0.501926	0.456171	0.448197	Cyclic nucleotide-gated channel A (Fragment).
LOC_Os03g54100	Os03g0752300	0.108984	0.0538694	0.647809	0.539039	0.256976	0.481275	0.161898	0.0766229	-0.588255	-0.310384	-0.223622	-0.374087	K+ channel protein.
LOC_Os03g55100	Os03g0758300	0.139996	0.0818436	-0.709074	-0.506232	-0.20984	-0.475049	0.153943	0.0701243	-0.255588	-0.302334	-0.600475	-0.386132	Cyclic nucleotide-gated ion channel 2 (AtCNGC2) (Cyclic nucleotide-and calmodulin-regulated ion channel 2) (DEFENSE NO DEATH 1).
LOC_Os04g02720	Os04g0117500
LOC_Os04g36740	Os04g0445000		0.256539	-0.803889	0.128005	-1.3082	-0.661363	0.24006	0.148418	0.0674157	0.499091	0.292606	0.286371	Potassium channel SKOR (Stelar K(+) outward rectifying channel).
LOC_Os04g55080	Os04g0643600	0.396799	0.331189	-0.00290392	0.0914031	0.0199214	0.0361402	0.085841	0.00972207	-0.347765	-0.263043	-0.369401	-0.326736	Cyclic nucleotide-gated channel C (Fragment).
LOC_Os05g35410	Os05g0428700		0.0636227	-0.407639	-0.922427	-1.14703	-0.825701		0.0286958	-1.00654	-1.25447	-0.670558	-0.977189	Potassium channel protein ZMK2.
LOC_Os05g42250	Os05g0502000		0.226279	-0.822012	-1.27267	0.0625877	-0.677366		0.178188	-0.709755	-0.183028	-1.55776	-0.816846	Cyclic nucleotide-gated ion channel 4 (AtCNGC4) (Cyclic nucleotide-and calmodulin-regulated ion channel 4) (AtHLM1).
LOC_Os06g10580	Os06g0207700	0.139293	0.0812673	0.401969	0.753664	0.269757	0.47513	0.31715	0.222243	-0.0399886	-0.067873	-0.266497	-0.124786	Ion transport protein family protein.
LOC_Os06g14310	Os06g0254200
LOC_Os06g33570	Os06g0527100	0.0877625	0.0355183	0.136184	0.117073	0.215981	0.156413	0.135806	0.0540199	-0.172896	-0.0937614	-0.233232	-0.16663	Cyclic nucleotide-gated channel A (Fragment).
LOC_Os06g33610
LOC_Os06g33600	Os06g0527300		0.556421	-0.982725	-0.317798	0.438455	-0.287356		0.127453	-0.234676	-0.892659	-0.382772	-0.503369	Cyclic nucleotide-gated channel C (Fragment).
LOC_Os07g01810	Os07g0108800		0.206198	-0.328421	-0.985904	-0.124677	-0.479667		0.392143	-0.242017	-1.96829	0.118673	-0.697213	Calcium-activated outward-rectifying potassium channel 1 (AtKCO1).
LOC_Os07g07910	Os07g0175400		0.508664	-0.667063	-0.481336	0.377988	-0.256804		0.0694915	-0.332623	-0.978217	-0.93492	-0.748587	(No Hit)
LOC_Os09g12790	Os09g0299400	0.239789	0.17598	-0.167954	-0.03337	-0.332613	-0.177979	0.123841	0.043973	-0.224964	-0.114422	-0.256564	-0.19865	Sodium-and chloride-activated ATP-sensitive potassium channel.
LOC_Os09g38580	Os09g0558300	0.123758	0.0667904	-0.140404	-0.0495596	-0.136138	-0.1087	0.105305	0.0277353	-0.234373	-0.214249	-0.360902	-0.269841	Cyclic nucleotide-gated channel A (Fragment).
LOC_Os12g06570	Os12g0163000		0.637504	0.581185	1.23187	-0.816099	0.332318		0.444937	0.518586	0.279921	-0.200158	0.19945	Cyclic nucleotide-gated channel A (Fragment).
LOC_Os12g28260	Os12g0468500		0.622682	0.164486	0.30698	-0.206769	0.0882325		0.171854	-0.2346	-0.0826631	-0.0454244	-0.120896	(No Hit)
Glutamate-gated Ion Channel (GIC) Family of Neurotransmitter Receptors
LOC_Os02g02540	Os02g0117500		0.0860667	0.262491	0.759579	0.960966	0.661012		0.67557	0.231883	-0.131935	0.0528861	0.0509448	Glutamate receptor 3.2 precursor (Ligand-gated ion channel 3.2) (AtGluR2).
LOC_Os02g54640	Os02g0787600		0.0155858	-0.747209	-1.02815	-0.692718	-0.822692		0.71606	-0.0336771	-0.00959398	0.0914139	0.0160476	Ionotropic glutamate receptor family protein.
LOC_Os04g49570	Os04g0585200		0.0894524	-1.01141	-0.267523	-0.766232	-0.68172		0.549665	0.306501	-0.262123	-0.623733	-0.193119	Glutamate receptor 3.3 precursor (Ligand-gated ion channel 3.3).
LOC_Os06g08890	Os06g0188600	0.0575734	0.011018	1.95066	1.87767	1.36783	1.73205	0.0814977	0.0049957	1.41809	1.8129	1.5961	1.60903	(No Hit)
LOC_Os06g08880	Os06g0188400		0.594488	-0.651976	-0.298661	0.380456	-0.19006		0.278537	-0.227294	-1.80769	-0.265815	-0.766934	Hypothetical protein.
LOC_Os06g08900	Os06g0188700
LOC_Os06g08930	Os06g0189100
LOC_Os06g09090	Os06g0190500	0.944797	0.932673	0.0005	0.521393	-0.442171	0.0265741	0.657073	0.581177	0.111443	-0.158009	-0.117607	-0.0547244	Ionotropic glutamate receptor family protein.
LOC_Os06g09120	Os06g0190700
LOC_Os06g46670	Os06g0680500	0.0400913	0.00103327	-0.804215	-0.833714	-0.746634	-0.794854	0.186702	0.0982856	-0.22265	-0.140037	-0.446015	-0.269567	Glutamate receptor 3.1 precursor (Ligand-gated ion channel 3.1) (AtGLR2).
LOC_Os07g01310	Os07g0103100	0.264384	0.199932	-0.0916432	-0.0274734	-0.243752	-0.120956	0.117537	0.03831	-0.402121	-0.216951	-0.454981	-0.358018	Metabotropic gamma-aminobutyric acid receptor, type B family protein.
LOC_Os07g33790	Os07g0522600	0.0472653	0.00479206	-0.624689	-0.507115	-0.634377	-0.588727	0.16575	0.0801294	-0.331488	-0.0979505	-0.253736	-0.227725	Metabotropic gamma-aminobutyric acid receptor, type B family protein.
LOC_Os09g25920
LOC_Os09g25940
LOC_Os09g25930
LOC_Os09g25960
LOC_Os09g25980	Os09g0429200
LOC_Os09g25990	Os09g0429400		0.170571	-0.789649	-0.0506844	-1.06019	-0.633507		0.267246	0.107173	-0.531384	-0.649358	-0.357857	Ionotropic glutamate receptor family protein.
LOC_Os09g26000	Os09g0429500
LOC_Os09g26144	Os09g0431100	0.171598	0.110934	0.844411	0.165809	0.656846	0.555689	0.772886	0.713248	0.520465	-0.232944	-0.00430392	0.0944056	Ionotropic glutamate receptor family protein.
LOC_Os09g26160	Os09g0431200		0.523529	0.168212	-0.407229	1.64225	0.467745		0.831283	0.206684	-0.372495	0.321828	0.0520061	Ionotropic glutamate receptor family protein.
Ammonia Transporter Channel (Amt) Family
LOC_Os01g61510	Os01g0831300	0.0890724	0.036708	-1.33387	-2.28524	-1.29915	-1.63942	0.262229	0.169446	-0.600495	-0.0856013	-0.267672	-0.317923	Ammonium transporter.
LOC_Os01g61550	Os01g0831900		0.0192134	-0.58606	-0.363437	-0.565471	-0.504989		0.0200836	0.966242	1.32443	0.822211	1.03763	Ammonium transporter 2 (AtAMT2).
LOC_Os01g65000
LOC_Os02g34580	Os02g0550800	0.0543178	0.00892942	-1.63168	-1.21889	-1.26549	-1.37202	0.124776	0.0447195	-1.90987	-1.12622	-2.52977	-1.85529	Ammonium transporter.
LOC_Os02g40710	Os02g0620500	0.0527048	0.00779016	0.325839	0.265147	0.243304	0.278097	0.0882095	0.0118869	0.549413	0.37581	0.511302	0.478842	High affinity ammonium transporter.
LOC_Os02g40730	Os02g0620600	0.209829	0.147443	0.0286096	0.30119	0.24611	0.19197	0.100842	0.0242831	0.539321	0.825449	0.954704	0.773158	Rh-like protein/ammonium transporter family protein.
LOC_Os03g53780	Os03g0749000
LOC_Os03g62200	Os03g0838400	0.0595819	0.0125897	0.638878	0.587901	0.43088	0.552553	0.588337	0.503122	0.484992	0.365927	-0.276461	0.191486	Ammonium transporter.
LOC_Os04g43070	Os04g0509600	0.362519	0.296976	0.0116615	0.0712118	0.00522431	0.0293659	0.843005	0.797767	-0.0427179	0.224384	-0.319134	-0.0458225	Ammonium transporter 1, member 1 (LeAMT1;1).
LOC_Os05g39240	Os05g0468700	0.41534	0.349829	0.0221206	-0.0529394	-0.0805454	-0.0371214	0.151302	0.0674159	-0.62271	-0.212989	-0.557208	-0.464302	Ammonium transporter.
LOC_Os11g01410	Os11g0105300
LOC_Os12g01420	Os12g0105100
Non-selective Cation Channel-2 (NSCC2) Family
LOC_Os02g23890	Os02g0435000	0.101359	0.0469861	-0.266828	-0.164953	-0.374077	-0.268619	0.0899561	0.0138418	-0.438037	-0.544211	-0.663885	-0.548711	Translocation protein Sec62 family protein.
Chloroplast Envelope Anion Channel-forming Tic110 (Tic110) Family
LOC_Os10g35010	Os10g0492000	0.180715	0.119589	-0.32949	-0.0551997	-0.281278	-0.221989	0.0888963	0.0125006	-0.249495	-0.368693	-0.342138	-0.320109	Chloroplast inner envelope protein, 110 kD (IEP110) precursor.
LOC_Os10g35030	Os10g0492300		0.0459371	-0.830755	-1.27655	-0.594447	-0.900585		0.5465	-0.224584	0.198534	0.452195	0.142048	IAP100.
Small Conductance Mechanosensitive Ion Channel (MscS) Family
LOC_Os02g44770	Os02g0668000		0.0482542	-0.621191	-0.510308	-0.262713	-0.464737	0.49726	0.404947	-0.0251922	0.0174517	-0.104481	-0.0374071	MscS Mechanosensitive ion channel family protein.
LOC_Os02g45690	Os02g0681000		0.117657	0.322597	0.176522	0.673211	0.390776		0.236131	0.00513125	-0.131962	-0.265516	-0.130782	MscS Mechanosensitive ion channel family protein.
LOC_Os04g47320	Os04g0561000		0.103652	1.26995	0.326547	1.51948	1.03866		0.215877	1.01579	-0.0719328	1.31497	0.752941	MscS Mechanosensitive ion channel family protein.
LOC_Os04g48940	Os04g0578700	0.0476934	0.00514162	-0.2284	-0.293575	-0.267749	-0.263241	0.165255	0.0797088	-0.114143	-0.128349	-0.0378705	-0.0934544	MscS Mechanosensitive ion channel family protein.
LOC_Os06g10410	Os06g0205600	0.0952069	0.0415974	-0.433244	-0.751776	-0.946633	-0.710551	0.528653	0.438681	-0.239551	-0.364576	0.154267	-0.149953	MscS Mechanosensitive ion channel family protein.
Annexin (Annexin) Family
LOC_Os01g31270	Os01g0497400
LOC_Os02g51750	Os02g0753800	0.133645	0.0762432	-0.368055	-0.126694	-0.223066	-0.239272	0.169512	0.0833658	-0.10676	-0.0844374	-0.221325	-0.137507	Annexin p34.
LOC_Os05g31760	Os05g0382900	0.344929	0.279341	-0.193757	0.00769048	-0.0722151	-0.0860939	0.180943	0.0932512	-0.419748	-0.109516	-0.429755	-0.319673	Annexin family protein.
LOC_Os05g31750	Os05g0382600	0.124907	0.0679086	0.0816297	0.0686264	0.159497	0.103251	0.809829	0.757053	-0.18265	0.181667	-0.118304	-0.0397622	Annexin family protein.
LOC_Os07g46550	Os07g0659600
LOC_Os08g32970	Os08g0425700	0.057759	0.0111494	1.54865	1.76832	1.21499	1.51065	0.0915314	0.0158604	1.58863	1.21617	1.90933	1.57138	Annexin-like protein.
LOC_Os09g20330	Os09g0368850
LOC_Os09g23160	Os09g0394900	0.160724	0.100962	0.0713329	0.319868	0.271491	0.220897	0.568427	0.481606	0.149347	0.0100078	-0.0233345	0.0453402	Annexin-like protein.
LOC_Os09g27990	Os09g0453300		0.0148255	0.410318	0.470074	0.617188	0.499193		0.530874	0.599748	-0.246095	0.196853	0.183502	Annexin family protein.
CorA Metal Ion Transporter (MIT) Family
LOC_Os01g64890	Os01g0869200	0.108492	0.0534415	-0.45063	-0.363299	-0.179795	-0.331241	0.510287	0.418817	-0.0750003	0.0947839	0.425077	0.148287	Mg2+ transporter protein, CorA-like family protein.
LOC_Os01g68040	Os01g0908500	0.243008	0.179076	-0.217089	-0.0420209	-0.0711852	-0.110098	0.109772	0.0315903	-0.163508	-0.18744	-0.290396	-0.213781	Mg2+ transporter protein, CorA-like family protein.
LOC_Os03g04480	Os03g0137700		0.690038	0.260353	0.0931027	-0.816017	-0.154187		0.448533	0.166007	-0.430625	-0.226386	-0.163668	Mg2+ transporter protein, CorA-like family protein.
LOC_Os03g48000	Os03g0684400	0.0662451	0.0180169	-0.302872	-0.425029	-0.277258	-0.335053	0.0951608	0.0193255	-0.15524	-0.093895	-0.128488	-0.125874	Mg2+ transporter protein, CorA-like family protein.
LOC_Os03g53110	Os03g0742400	0.788494	0.749573	0.00139428	-0.0771923	0.14833	0.0241772	0.177707	0.0903171	-0.470502	-0.163395	-0.231475	-0.288457	MRS2-7.
LOC_Os04g35160	Os04g0430900
LOC_Os04g42280	Os04g0501100	0.940117	0.926976	-0.0111351	-0.0259333	0.0317002	-0.00178941	0.245231	0.153275	-0.252577	-0.107453	-0.0488434	-0.136291	MRS2-5.
LOC_Os06g44150	Os06g0650800	0.0670436	0.0187609	-0.22437	-0.282823	-0.363456	-0.290216	0.0833827	0.00772987	-0.390173	-0.330925	-0.287583	-0.336227	MRS2-5.
LOC_Os08g03600	Os08g0130000	0.108144	0.0531463	0.424746	0.641826	0.272325	0.446299	0.134868	0.0533608	-0.54996	-0.221561	-0.497046	-0.422856	Conserved hypothetical protein.
LOC_Os10g39790	Os10g0545000	0.29641	0.23162	-0.0122815	0.10682	0.130519	0.0750192	0.081611	0.00546594	-0.227582	-0.260356	-0.201388	-0.229775	Mg2+ transporter protein, CorA-like family protein.
Copper Transporter (Ctr) Family
LOC_Os01g56420	Os01g0770700	0.111757	0.0564414	-0.558904	-0.328711	-0.816994	-0.568203	0.10533	0.0277724	1.08379	0.919329	0.584727	0.862616	Copper transporter 1.
LOC_Os01g56430	Os01g0770800		0.370648	-0.943509	-0.978526	0.382691	-0.513115		0.0834828	-0.314905	-0.989687	-0.597381	-0.633991	Ctr copper transporter family protein.
LOC_Os03g25470	Os03g0370800		0.0152318	1.10598	1.35077	0.871058	1.10927		0.0346438	1.69494	0.894559	1.13369	1.24106	(No Hit)
LOC_Os04g33900	Os04g0415600
LOC_Os05g35050	Os05g0424700		0.578576	0.789745	-0.441553	0.363571	0.237255		0.101943	-0.2968	-0.945821	-0.452132	-0.564918	Ctr copper transporter family protein.
LOC_Os08g35490	Os08g0455900
LOC_Os09g26900	Os09g0440700	0.0478635	0.00529712	-0.456611	-0.378553	-0.486562	-0.440575	0.345307	0.249883	0.0897026	0.258375	0.00739963	0.118492	Ctr copper transporter family protein.
Major Intrinsic Protein (MIP) Family
LOC_Os01g02190	Os01g0112400		0.120527	-0.322783	-0.36811	-0.985902	-0.558931		0.930765	0.610129	-0.130976	-0.581434	-0.0340936	Major intrinsic protein family protein.
LOC_Os01g08660	Os01g0182200	0.0477539	0.0052211	0.244556	0.197041	0.249425	0.230341	0.14381	0.0610961	0.25882	0.109539	0.299189	0.222516	Small basic membrane integral protein ZmSIP1-2.
LOC_Os01g10530	Os01g0201900	0.0779422	0.0274671	0.522771	0.957918	0.865348	0.782012	0.08121	0.00333314	0.369591	0.322764	0.394247	0.3622	Conserved hypothetical protein.
LOC_Os01g10600	Os01g0202800	0.0447832	0.00300149	0.677919	0.682625	0.798769	0.719771	0.0817583	0.00573321	0.550746	0.704142	0.583816	0.612901	Major intrinsic protein.
LOC_Os01g13120	Os01g0232000	0.080868	0.0298874	-0.712678	-0.656979	-0.379279	-0.582979	0.0903248	0.0149124	-1.65218	-1.09204	-1.60187	-1.4487	Aquaglyceroporin (Tonoplast intrinsic protein (Tipa)).
LOC_Os01g13130	Os01g0232100		0.0762838	0.533848	0.163911	0.425806	0.374521		0.0437406	0.388453	0.239658	0.528496	0.385536	Tonoplast membrane integral protein ZmTIP4-3.
LOC_Os01g74450	Os01g0975900	0.118033	0.0618755	0.180123	0.387233	0.196563	0.25464	0.0838247	0.00853693	0.443661	0.495314	0.357529	0.432168	Tonoplast membrane integral protein ZmTIP1-2.
LOC_Os02g13870	Os02g0232900		0.0189157	0.606092	0.411994	0.675014	0.564367		0.0308203	0.623693	0.920532	0.507666	0.683963	Major intrinsic protein.
LOC_Os02g41860	Os02g0629200	0.0879194	0.0356359	-0.245472	-0.125498	-0.170297	-0.180422	0.196045	0.10657	0.109451	0.370297	0.178608	0.219452	Plasma membrane integral protein ZmPIP2-3.
LOC_Os02g44080	Os02g0658100	0.052201	0.0074682	-0.33956	-0.460418	-0.407371	-0.40245	0.430481	0.336129	0.0233527	0.475671	0.0518216	0.183615	Aquaporin TIP2.1 (Tonoplast intrinsic protein 2.1) (Delta-tonoplast intrinsic protein) (Delta-TIP).
LOC_Os02g44630	Os02g0666200	0.0567911	0.0106579	-0.42909	-0.421785	-0.305282	-0.385385	0.351704	0.256542	-0.0523282	0.329027	0.304564	0.193754	Aquaporin.
LOC_Os02g51110	Os02g0745100	0.0602349	0.0129802	-0.974537	-0.690012	-1.01816	-0.894235	0.155642	0.0715582	0.213038	0.516333	0.655359	0.461577	NOD26-like membrane integral protein ZmNIP2-1.
LOC_Os02g57720	Os02g0823100	0.234496	0.170992	-0.309142	-0.0294495	-0.169206	-0.169266	0.0952268	0.0194341	0.625704	0.440958	0.731034	0.599232	Plasma membrane intrinsic protein (Plasma membrane integral protein ZmPIP1-5).
LOC_Os03g05290	Os03g0146100	0.0736579	0.0239084	0.405016	0.269255	0.474627	0.382966	0.165965	0.0803771	0.371502	0.649267	0.222176	0.414315	Tonoplast intrinsic protein (Tonoplast water channel).
LOC_Os03g20410	Os03g0320000	0.0403972	0.00151364	-0.878351	-0.807224	-0.769639	-0.818405	0.136569	0.0547724	-0.293974	-0.737079	-0.545156	-0.525403	Major intrinsic protein family protein.
LOC_Os03g64330	Os03g0861300		0.417555	-0.191337	-0.586222	0.139697	-0.212621		0.0529902	-0.628754	-0.276338	-0.39214	-0.432411	Aquaporin.
LOC_Os04g16450	Os04g0233400	0.083317	0.0321558	-0.447241	-0.444828	-0.238302	-0.37679	0.779047	0.720366	-0.117548	0.163769	-0.175756	-0.0431785	MipE.
LOC_Os04g44060	Os04g0521100	0.0442653	0.00270547	-0.727015	-0.658927	-0.607431	-0.664458	0.313892	0.218984	-0.000621765	0.298631	0.160823	0.152944	Plasma membrane intrinsic protein (Aquaporin).
LOC_Os04g44570	Os04g0527900		0.565765	-0.658608	-0.386162	0.397415	-0.215785		0.0302014	-0.2366	-0.365646	-0.451564	-0.35127	Tonoplast intrinsic protein (Putative beta-tonoplast intrinsic protein).
LOC_Os04g46490	Os04g0550800	0.298179	0.23328	0.165039	0.89806	0.170437	0.411179	0.119476	0.0404041	0.494935	0.248118	0.52442	0.422491	Major intrinsic protein family protein.
LOC_Os04g47220	Os04g0559700	0.207093	0.144668	0.0587987	0.32702	0.161472	0.18243	0.13552	0.0538218	0.169203	0.333387	0.171508	0.224699	HvPIP1;5 protein.
LOC_Os05g11560	Os05g0205000	0.0866888	0.0347207	0.602218	0.827808	0.419831	0.616619	0.13147	0.05046	-0.362157	-0.354334	-0.685675	-0.467388	Multifunctional transport intrinsic membrane protein 2.
LOC_Os05g14240	Os05g0231700	0.064882	0.0167389	0.66774	1.03615	0.784651	0.829514	0.08121	0.00365276	0.34172	0.312155	0.384418	0.346097	Tonoplast membrane integral protein ZmTIP4-2.
LOC_Os06g12310	Os06g0228200	0.0403612	0.00137483	-0.683213	-0.726293	-0.638521	-0.682676	0.374486	0.278979	0.111876	0.706516	0.0805798	0.299657	Major intrinsic protein family protein.
LOC_Os06g22960	Os06g0336200	0.0668424	0.018496	-0.449461	-0.327519	-0.286666	-0.354548	0.624085	0.543997	-0.127673	0.117305	-0.196767	-0.069045	Delta-tonoplast intrinsic protein.
LOC_Os06g35930	Os06g0552700
LOC_Os07g26630	Os07g0448100	0.0994963	0.045343	0.302271	0.605988	0.688061	0.532106	0.0823008	0.00698619	0.683265	0.704453	0.883841	0.757186	Plasma membrane integral protein ZmPIP2-6.
LOC_Os07g26640	Os07g0448200	0.32413	0.258756	-0.0125532	0.132839	0.292652	0.137646	0.088034	0.0117871	0.425715	0.351472	0.514649	0.430612	Plasma membrane intrinsic protein (Aquaporin).
LOC_Os07g26690	Os07g0448800	0.052201	0.00737627	-0.284271	-0.240519	-0.211345	-0.245378	0.71617	0.647261	-0.115088	0.0875397	-0.0708227	-0.0327905	Aquaporin.
LOC_Os08g05580	Os08g0151900
LOC_Os08g05590	Os08g0152000
LOC_Os08g05600	Os08g0152100
LOC_Os09g36930	Os09g0541000	0.682244	0.630615	-0.638378	-0.26875	0.396506	-0.170207		0.283326	-0.229276	-1.03602	-0.0535221	-0.439607	Aquaporin PIP2.3 (Plasma membrane intrinsic protein 2c) (PIP2c) (TMP2C) (RD28-PIP) (Water-stress induced tonoplast intrinsic protein) (WSI-TIP).
LOC_Os10g34000	Os10g0481100	0.203103	0.140967	0.0223268	0.205294	0.178912	0.135511	0.133052	0.0517579	-0.620894	-0.313534	-0.770875	-0.568434	Aquaporin PIP2.1 (Plasma membrane intrinsic protein 2a) (PIP2a).
LOC_Os10g35050	Os10g0492600	0.697673	0.647993	-0.362185	-0.452234	0.388952	-0.141823		0.449239	-0.0344825	-1.33925	0.0926815	-0.427016	Tonoplast membrane integral protein ZmTIP3-1.
LOC_Os10g36924	Os10g0513200	0.0645264	0.0164077	-0.379956	-0.241731	-0.350404	-0.32403	0.830553	0.781857	0.00477218	-0.0693569	0.0351506	-0.00981135	NOD26-like membrane integral protein ZmNIP3-1.
LOC_Os12g10280	Os12g0204100		0.552185	-0.650874	-0.395973	0.384816	-0.220677		0.13388	-0.199941	-0.899962	-0.419646	-0.506516	Major intrinsic protein family protein.
Nucleotide-sensitive Anion-selective Channel, ICln (ICln) Family
LOC_Os03g14520	Os03g0249300		0.273324	-0.76246	-1.22766	0.16006	-0.610021		0.591433	0.367975	0.278464	-0.268593	0.125949	Nucleotide-sensitive chloride conductance regulator family protein.
LOC_Os10g08879	Os10g0170000	0.170089	0.109524	-0.136919	-0.511644	-0.26462	-0.304394	0.474825	0.381976	-0.0638571	-0.137045	0.0348216	-0.0553602	Nucleotide-sensitive chloride conductance regulator family protein.

## Sheet: unclassfied
Unclassified
		Short exposures						Long exposures
				log2[Fold change (treatment/control)]						log2[Fold change (treatment/control)]
TIGR Locus ID	RAB-DB Locus ID	FDR	P Value	1	2	3	mean (N=3)	FDR	P Value	1	2	3	mean (N=3)	Description
Ferroportin (FP) Family
LOC_Os06g36450	Os06g0560000	0.0949898	0.0414377	-0.299604	-0.187053	-0.151284	-0.212647	0.204634	0.114259	0.156068	0.656415	0.36273	0.391738	Ferroportin1 family protein.
Peroxisomal Protein Importer (PPI) Family
LOC_Os02g14790	Os02g0245100	0.246718	0.182564	-0.161694	-0.0978824	-0.00829315	-0.0892897	0.10641	0.0287031	-0.259719	-0.150723	-0.278056	-0.229499	Peroxisomal targeting signal type 2 receptor.
LOC_Os08g39080	Os08g0500100	0.0733499	0.0237171	-0.136114	-0.150154	-0.0860348	-0.124101	0.0924151	0.016866	-0.247048	-0.362096	-0.390351	-0.333165	Peroxisomal targeting signal 1 receptor.
LOC_Os10g32960	Os10g0467200	0.0479736	0.00532701	0.278058	0.243721	0.314471	0.27875	0.972596	0.962897	-0.011818	-0.103278	0.105574	-0.00317382	Pex2 / Pex12, N-terminal domain containing protein.
