# Supplementary material for: Autotoxicity mechanism of Oryza sativa: transcriptome response in rice roots exposed to ferulic acid
Source: BMC Genomics. 2013 May 25;14:351. doi: 10.1186/1471-2164-14-351 (PMC4008027; doi:10.1186/1471-2164-14-351)
Supplement: Additional file 10: Table S6 — Expression profiles of phytohormone-related genes induced by ferulic acid stress. [file 1471-2164-14-351-S10.xlsx]

## Sheet: Table S6
Table S6. Expression profiles of phytohormone related genes induced in FA stress.					Short exposures		Long exposures
		In genome	On arrary	Detected	Increased	Decreased	Increased	Decreased
GA	Total	36	36	19	2	0	1	0
	Biosynthesis	11	11	5	0	0	1	0
	Deactivation	15	15	8	2	0	0	0
	Signaling	10	10	6	0	0	0	0
Auxin	Total	82	78	69	3	1	0	1
	Biosynthesis	13	13	11	1	1	0	1
	Signaling	69	65	58	2	0	0	0
CK	Total	54	41	31	2	0	0	0
	Biosynthesis	11	5	3	1	0	0	0
	Deactivation	11	7	6	1	0	0	0
	Signaling	32	29	22	0	0	0	0
BR	Total	30	30	27	1	1	0	0
	Biosynthesis	18	18	16	1	1	0	0
	Signaling	12	12	11	0	0	0	0
Ethylene	Total	29	27	22	3	0	0	0
	Biosynthesis	13	11	10	3	0	0	0
	Signaling	16	16	12	0	0	0	0
ABA	Total	55	51	41	7	1	0	1
	Biosynthesis	13	11	9	2	1	0	1
	Deactivation	3	3	2	0	0	0	0
	Signaling	39	37	30	5	0	0	0
JA＊	Total	38	34	34	7	0	0	0
	Biosynthesis	27	24	16	1	0	0	0
	Signaling	11	10	10	6	0	0	0
Functional categories of genes, total number of genes found within the rice genome, numbers of genes present on and detected on arrays,
and numbers of genes showing significant differences (FDR <0.1) in transcript abundance are shown in rows and columns labeled accordingly
Phytohormone families that are overrepresented in the response group are shown with asterisks (P<0.05).

## Sheet: phytohormone
GA
			Short exposures						Long exposures
					log2[Fold change (treatment/control)]						log2[Fold change (treatment/control)]
Gene name	RAB-DB Locus ID	TIGR Locus ID	FDR	P Value	1	2	3	mean (N=3)	FDR	P Value	1	2	3	mean (N=3)	Description
Biosynthesis
CPS	Os02g0278700	LOC_Os02g17780		0.0239384	-0.698038	-1.04857	-0.648978	-0.798527		0.0998078	-0.271532	-0.910428	-0.472284	-0.551415	Kaurene synthase A.
KS	Os04g0611800	LOC_Os04g52230	0.851309	0.820953	-0.228104	0.0277462	0.323385	0.0410091	0.905143	0.875385	-0.0940876	-0.160173	0.337391	0.0277102	Terpene synthase, metal-binding domain containing protein.
KO1a	Os06g0570600			0.18001	-1.71378	-0.0147243	-1.6858	-1.1381		0.0927856	0.899852	2.25364	0.930086	1.36119	Ent-kaurene oxidase (EC 1.14.13.78) (AtKO1) (Cytochrome P450 701A3).
KO2	Os06g0569900	LOC_Os06g37330	0.460165	0.395557	-0.502687	0.245475	-0.606975	-0.288062	0.978533	0.970204	0.336873	-0.408953	0.0999051	0.00927516	Ent-kaurene oxidase (EC 1.14.13.78) (AtKO1) (Cytochrome P450 701A3).
KAO	Os06g0110000	LOC_Os06g02019		0.245565	-0.70006	-0.805811	0.104381	-0.467163		0.188484	-0.126084	-0.90695	-0.339773	-0.457602	Ent-kaurenoic acid oxidase 2 (EC 1.14.13.79) (AtKAO2) (Cytochrome P450 88A4).
GA20ox1	Os03g0856700	LOC_Os03g63970	0.0503096	0.00644638	-0.967085	-1.26625	-1.21891	-1.15075	0.112762	0.0342299	0.341849	0.6436	0.666271	0.550573	Ga20 oxidase (Fragment).
GA20ox2	Os01g0883800	LOC_Os01g66100	0.058742	0.0118645	-0.611801	-0.893334	-0.834137	-0.779757	0.0902524	0.0145638	0.702963	0.862626	0.562944	0.709511	Gibberellin 20-oxidase.
GA20ox3	Os07g0169700	LOC_Os07g07420		0.554304	-0.666863	-0.432476	0.409215	-0.230041		0.0940099	-0.292336	-0.971104	-0.538208	-0.600549	Gibberellin n b20-oxidase (Fragment).
GA20ox4	Os05g0421900	LOC_Os05g34854		0.331529	-0.705338	-0.199625	0.0539332	-0.283677		0.974818	0.063374	-0.0267808	-0.0332601	0.00111104	Gibberellin 20-oxidase.
GA3ox1	Os05g0178100	LOC_Os05g08540		0.0380145	-0.685328	-0.399035	-0.837857	-0.64074		0.101778	-0.265563	-0.904087	-0.465339	-0.544996	GA 3beta-hydroxylase.
GA3ox2	Os01g0177400	LOC_Os01g08220	0.0659506	0.0176706	-0.68579	-0.820968	-0.508425	-0.671728	0.0942591	0.0186242	2.36301	2.13691	1.45003	1.98331	GA 3beta-hydroxylase.
Deactivation
GA2ox1	Os05g0158600	LOC_Os05g06670		0.0613857	2.39194	2.7308	0.998	2.04025		0.224093	-0.0314774	0.833245	1.47309	0.758287	OsGA2ox1.
GA2ox2	Os01g0332200	LOC_Os01g22910		0.0496712	-0.635943	-0.345405	-0.323371	-0.434906		0.195685	-0.257247	-0.561372	-0.0438001	-0.287473	(No Hit)
GA2ox3	Os01g0757200	LOC_Os01g55240	0.0403612	0.00132671	2.82062	3.19075	3.09177	3.03438	0.551059	0.462446	0.153905	-0.157969	0.59408	0.196672	Gibberellin 2-beta-dioxygenase (EC 1.14.11.13) (Gibberellin 2-beta- hydroxylase) (Gibberellin 2-oxidase) (GA 2-oxidase).
GA2ox4	Os05g0514600	LOC_Os05g43880		0.394845	-0.611953	1.19737	1.62698	0.737465		0.910697	0.162465	-0.0520215	-0.0812194	0.00974151	2OG-Fe(II) oxygenase domain containing protein.
GA2ox5	Os07g0103500	LOC_Os07g01340		0.609429	-0.620216	-0.429927	0.45427	-0.198624		0.101911	-0.298821	-0.853065	-0.363695	-0.505194	2OG-Fe(II) oxygenase domain containing protein.
GA2ox6	Os04g0522500	LOC_Os04g44150		0.287786	0.387117	0.269459	-0.0686111	0.195988		0.0522962	0.28811	0.182482	0.429	0.299864	Isopenicillin N synthase family protein.
GA2ox7	Os05g0560900	LOC_Os05g48700	0.045501	0.00321567	0.413894	0.498557	0.434224	0.448892	0.0881944	0.0118817	0.819556	0.561949	0.769477	0.716994	Gibberellin 2-beta-dioxygenase (EC 1.14.11.13) (Gibberellin 2-beta- hydroxylase) (Gibberellin 2-oxidase) (GA 2-oxidase).
GA2ox8	Os01g0297000			0.266533	-0.140051	0.0128772	-0.338509	-0.155227		0.0252531	0.523395	0.338086	0.606159	0.489213	Protein of unknown function DUF6 domain containing protein.
GA2ox9	Os02g0630300	LOC_Os02g41954	0.0403612	0.00134554	2.81152	3.19365	3.00928	3.00482		0.615837	-0.403987	-0.345158	0.332182	-0.138988	2OG-Fe(II) oxygenase domain containing protein.
GA2ox10	Os05g0208500	LOC_Os05g11810	0.29345	0.228652	0.170858	0.0518941	0.0168763	0.0798762	0.0817583	0.00576809	0.41469	0.400897	0.321857	0.379148	Hypothetical protein.
EUI	Os05g0482400	LOC_Os05g40384	0.113832	0.0582827	0.521915	1.3814	1.10655	1.00329	0.08121	0.00341744	0.549856	0.450733	0.485545	0.495378	Cytochrome P450 family protein.
EUIL1	Os07g0681300	LOC_Os07g48330		0.0271163	0.596556	0.752219	0.411046	0.586607		0.377567	-0.303306	-0.935312	0.163945	-0.358224	Cytochrome P450 family protein.
EUIL2	Os12g0118900	LOC_Os12g02630	0.886319	0.862329	0.0579237	0.217857	-0.381432	-0.0352169	0.11253	0.0339306	-0.748891	-0.4496	-0.432311	-0.5436	Cytochrome P450 family protein.
EUIL3	Os12g0119000	LOC_Os12g02640		0.374807	0.258723	0.131095	-0.0673795	0.10748		0.742821	-0.570907	0.143096	0.156523	-0.0904295	Cytochrome P450 family protein.
EUIL4	Os03g0332000			0.0698811	-0.64044	-0.586236	-1.32392	-0.850199		0.168505	-0.227088	-0.139125	-0.663634	-0.343282	Cytochrome P450 family protein.
Signaling
GID1	Os05g0407500	LOC_Os05g33730	0.0593065	0.0124047	1.03983	1.11099	0.75463	0.968484	0.117383	0.0381012	0.518487	1.08989	0.893716	0.834031	Esterase/lipase/thioesterase domain containing protein.
SLR1	Os03g0707600	LOC_Os03g49990	0.0549131	0.009433	-0.300951	-0.423094	-0.358094	-0.360713	0.192384	0.103352	-0.211735	-0.0463591	-0.201157	-0.153083	Gibberellin-insensitive protein OsGAI.
SLRL1	Os01g0646300	LOC_Os01g45860	0.0607339	0.0133137	0.401501	0.518293	0.3516	0.423798	0.0933411	0.0177261	0.537279	0.334751	0.428849	0.433626	GAI protein.
SLRL2	Os05g0574900	LOC_Os05g49930		0.475819	-2.08864	-0.35194	0.47065	-0.656644		0.0945456	-0.306589	-0.91436	-0.44427	-0.555073	GRAS transcription factor domain containing protein.
GID2	Os02g0580300	LOC_Os02g36974	0.0607339	0.0133936	0.990482	1.4819	1.18962	1.22067		0.0362604	0.640356	0.594779	0.316377	0.517171	14-3-3-like protein GF14-6.
OsSPY	Os08g0559300	LOC_Os08g44510	0.168422	0.108028	-0.165653	-0.150147	-0.033453	-0.116418	0.143312	0.0605929	-0.398411	-0.340998	-0.146565	-0.295325	Gibberellin action negative regulator SPY.
OsSEC	Os01g0915400	LOC_Os01g68680		0.211104	0.526396	0.912037	0.000456	0.479629		0.188668	0.843207	0.645124	0.00363491	0.497322	TPR-like domain containing protein.
OsGAMYB	Os01g0812000	LOC_Os01g59660	0.378618	0.313061	-0.0930667	0.0299834	-0.144966	-0.0693497	0.844194	0.799417	-0.236546	0.0123567	0.130272	-0.0313058	MYB8.
OsGAMYBL1	Os06g0605600	LOC_Os06g40330	0.375013	0.30955	0.0330497	0.00358311	0.167	0.0678776	0.403938	0.308705	-0.0469008	-0.103188	0.0134239	-0.0455548	Conserved hypothetical protein.
OsGAMYBL2	Os03g0578900	LOC_Os03g38210		0.671025	0.115796	-0.513718	0.0931973	-0.101575		0.12048	0.223733	0.837937	1.22574	0.762469	Gibberellin MYB transcription factor.
Auxin
			Short exposures						Long exposures
					log2[Fold change (treatment/control)]						log2[Fold change (treatment/control)]
Gene name	RAB-DB Locus ID	TIGR Locus ID	FDR	P Value	1	2	3	mean (N=3)	FDR	P Value	1	2	3	mean (N=3)	Description
Biosynthesis
OsASA1	Os03g0826500	LOC_Os03g61120	0.144487	0.0863493	-0.165078	-0.558928	-0.360178	-0.361395	0.216442	0.125469	-0.359961	-0.253279	-0.0595211	-0.224254	Anthranilate synthase alpha 1 subunit.
OsASA2	Os03g0264400	LOC_Os03g15780	0.0614382	0.0141317	0.82488	0.573359	0.598545	0.665594	0.691975	0.619529	0.114268	-0.113861	0.140615	0.0470072	Anthranilate synthase alpha 2 subunit.
OsASB1	Os04g0463500	LOC_Os04g38950	0.0498357	0.00611819	1.47761	1.32169	1.12263	1.30731	0.750352	0.686377	0.155405	-0.0483379	-0.0181141	0.029651	Anthranilate synthase beta subunit (EC 4.1.3.27) (At1g25220).
OsASB2	Os03g0718000	LOC_Os03g50880	0.105604	0.050847	-0.399371	-0.189692	-0.460842	-0.349969	0.66003	0.584299	0.0637027	-0.10598	-0.0552321	-0.0325031	Anthranilate synthase beta subunit (EC 4.1.3.27) (At1g25220).
OsTAA1;1	Os01g0169800	LOC_Os01g07500	0.902239	0.881321	0.168033	-0.217929	0.110883	0.0203288	0.0915315	0.0159162	-0.127287	-0.198888	-0.160033	-0.162069	Allinase, C-terminal domain containing protein.
OsTAA1;2	Os01g0717400	LOC_Os01g51980		0.550841	-0.709782	-0.397027	0.40128	-0.235176		0.0980773	-0.296867	-0.975695	-0.50584	-0.592801	Alliinase EGF-like domain containing protein.
OsTAA1;3	Os01g0717700	LOC_Os01g52010	0.252605	0.188329	-0.488875	-0.0664748	-0.185833	-0.247061	0.148947	0.0654332	-0.362712	-0.455172	-0.851003	-0.556295	Allinase, C-terminal domain containing protein.
OsTAA1;4	Os05g0169300	LOC_Os05g07720	0.0810821	0.030083	0.659443	1.07767	0.649099	0.795403	0.0975213	0.0213532	0.7831	0.459902	0.67174	0.638247	Alliinase EGF-like domain containing protein.
OsAAO1	Os10g0138100	LOC_Os10g04860	0.235227	0.171676	-0.422907	-1.04534	-0.167292	-0.54518	0.417661	0.322869	-0.340272	-0.133311	0.0421306	-0.143818	Aldehyde oxidase (EC 1.2.3.1).
OsAAO2	Os03g0790900	LOC_Os03g57690	0.0467218	0.00413789	0.819913	1.00868	0.994697	0.941096	0.0780258	0.000706356	0.471851	0.51233	0.475431	0.486537	Aldehyde oxidase-2.
OsAAO3	Os07g0281700	LOC_Os07g18120	0.0772438	0.0267604	-1.03383	-1.00358	-1.63053	-1.22265	0.0901533	0.0143857	-1.1241	-1.15863	-1.61276	-1.2985	Ferredoxin domain containing protein.
OsNIT1	Os02g0635200	LOC_Os02g42350	0.0647198	0.0165641	0.192499	0.300275	0.286382	0.259719	0.21413	0.123088	0.201426	0.0316876	0.175851	0.136321	Nitrilase 2.
OsNIT2	Os02g0635000	LOC_Os02g42330	0.746216	0.7022	0.0499381	0.200615	-0.125742	0.0416037	0.140055	0.0579559	0.16358	0.136618	0.29923	0.199809	Nitrilase 1.
Signaling
OsYUCCA1	Os01g0645400	LOC_Os01g45760		0.547288	-0.648917	-0.410109	0.385472	-0.224518		0.0870177	-0.208988	-0.682991	-0.411626	-0.434535	Dimethylaniline monooxygenase-like protein (Flavin-containing monooxygenase YUCCA).
OsYUCCA2	Os05g0528600	LOC_Os05g45240
OsYUCCA3	Os01g0732600
OsYUCCA4	Os01g0224700	LOC_Os01g12490		0.0752178	0.294169	0.600602	0.895595	0.596789		0.0136536	0.626052	0.608759	0.422335	0.552382	Flavin monoxygenase-like protein floozy.
OsYUCCA5	Os12g0512000	LOC_Os12g32750		0.0970766	0.422051	0.938653	0.329132	0.563279		0.123094	0.143839	0.885344	0.89008	0.639755	Flavin monoxygenase-like protein floozy.
OsYUCCA6	Os07g0437000	LOC_Os07g25540	0.132979	0.0755908	0.376877	1.21481	0.954158	0.848615		0.76119	-0.564877	0.169003	0.144748	-0.0837086	Flavin monoxygenase-like protein floozy.
OsYUCCA7	Os04g0128900	LOC_Os04g03980	0.0817655	0.03074	0.35368	0.283259	0.516276	0.384405	0.151302	0.067456	-0.31005	-0.157871	-0.446952	-0.304958	Flavin monoxygenase-like protein floozy.
COW1	Os03g0162000	LOC_Os03g06654	0.11455	0.058872	0.638863	0.239934	0.552704	0.477167	0.0835351	0.00843058	0.656864	0.637042	0.84373	0.712545	Dimethylaniline monooxygenase-like protein (Flavin-containing monooxygenase YUCCA).
OsTIR1;1	Os05g0150500	LOC_Os05g05800	0.151993	0.0930913	-0.0389463	-0.156619	-0.128015	-0.10786	0.142418	0.0598182	-0.107986	-0.29093	-0.233778	-0.210898	Cyclin-like F-box domain containing protein.
OsTIR1;2	Os02g0759700	LOC_Os02g52230	0.0435524	0.00241008	-0.423538	-0.46691	-0.394408	-0.428286	0.118349	0.0392572	-0.229298	-0.28301	-0.132892	-0.215067	Cyclin-like F-box domain containing protein.
OsTIR1;3	Os04g0395600	LOC_Os04g32460	0.115312	0.0595543	-0.103868	-0.136337	-0.0511465	-0.0971171	0.115898	0.0369645	0.059476	0.100046	0.123285	0.0942691	Cyclin-like F-box domain containing protein.
OsTIR1;4	Os11g0462900	LOC_Os11g27450		0.548894	-0.643104	-0.430163	0.394641	-0.226208		0.120019	-0.234403	-0.865388	-0.391089	-0.49696	Leucine-rich repeat, cysteine-containing subtype containing protein.
OsTIR1;5	Os11g0515500	LOC_Os11g31620	0.609345	0.552572	0.00354382	0.366757	-0.0794678	0.0969445	0.0915046	0.0157637	-0.408827	-0.263056	-0.379723	-0.350535	Conserved hypothetical protein.
OsIAA1	Os01g0178500	LOC_Os01g08320	0.0347321	0.00011	0.905169	0.925374	0.89263	0.907724	0.17617	0.0889118	-0.0968084	-0.367848	-0.329858	-0.264838	AUX/IAA protein family protein.
OsIAA2	Os01g0190300	LOC_Os01g09450	0.0500853	0.00620905	0.79158	0.966344	1.04078	0.9329	0.877641	0.841574	-0.0329657	-0.0272117	0.0434517	-0.00557521	AUX/IAA protein family protein.
OsIAA3	Os01g0231000	LOC_Os01g13030	0.0984566	0.0443196	-0.31036	-0.141912	-0.21837	-0.223547	0.410382	0.315128	0.0638486	0.0479917	-0.0153561	0.0321614	Auxin-responsive protein (Aux/IAA) (Fragment).
OsIAA4	Os01g0286900	LOC_Os01g18360		0.215658	-0.0208478	-0.368129	-0.766299	-0.385092		0.0205187	-1.0331	-0.979219	-0.625262	-0.879195	Auxin-responsive protein IAA31 (Indoleacetic acid-induced protein 31).
OsIAA5	Os01g0675700	LOC_Os01g48444	0.0428131	0.00209157	-0.30678	-0.308108	-0.351704	-0.322198	0.0967382	0.0205107	-0.356011	-0.218553	-0.3498	-0.308121	Auxin-responsive protein IAA14 (Indoleacetic acid-induced protein 14) (SOLITARY-ROOT protein).
OsIAA6	Os01g0741900	LOC_Os01g53880	0.542617	0.481431	-0.23081	0.108362	-0.137938	-0.0867952	0.217955	0.127119	-0.144619	-0.0260429	-0.176128	-0.115597	Auxin-responsive protein IAA26 (Indoleacetic acid-induced protein 26) (Phytochrome-associated protein 1).
OsIAA7	Os02g0228900	LOC_Os02g13520	0.0947346	0.0411799	0.113231	0.168652	0.238892	0.173592	0.347172	0.251779	0.102445	-0.0164357	0.109237	0.0650819	Auxin-responsive protein IAA18 (Indoleacetic acid-induced protein 18).
OsIAA8	Os02g0723400	LOC_Os02g49160		0.558824	-0.669392	-0.428951	0.41355	-0.228264		0.767237	0.595769	-0.547041	-0.415282	-0.122184	AUX/IAA protein family protein.
OsIAA9	Os02g0805100	LOC_Os02g56120	0.0303326	1.96e-05	2.24103	2.27521	2.25348	2.25657	0.0877849	0.0115539	-0.783633	-1.14826	-1.01434	-0.982079	AUX/IAA protein family protein.
OsIAA10	Os02g0817600	LOC_Os02g57250	0.0737139	0.0239663	-0.267207	-0.27006	-0.158904	-0.232057	0.0978806	0.0217818	0.214248	0.131681	0.151541	0.165823	AUX/IAA protein family protein.
OsIAA11	Os03g0633500	LOC_Os03g43400	0.388675	0.323136	0.110728	0.225234	-0.0383138	0.0992162	0.111691	0.0331744	-0.407903	-0.384128	-0.667998	-0.486676	Auxin-responsive protein IAA17 (Indoleacetic acid-induced protein 17) (Auxin response 3).
OsIAA12	Os03g0633800	LOC_Os03g43410	0.0607339	0.0133004	0.563393	0.847257	0.768755	0.726468	0.109995	0.0318593	-0.317369	-0.300093	-0.515376	-0.377613	IAA6 (Fragment).
OsIAA13	Os03g0742900	LOC_Os03g53150	0.18239	0.121229	0.107863	0.266853	0.489189	0.287969	0.518532	0.42781	-0.0680008	0.0453099	-0.126858	-0.0498496	AUX/IAA protein family protein.
OsIAA14	Os03g0797800	LOC_Os03g58350		0.0487584	0.601975	0.370477	0.853858	0.60877	0.0917402	0.0164537	-0.78495	-1.10524	-1.24282	-1.04434	AUX/IAA protein family protein.
OsIAA15	Os05g0178600	LOC_Os05g08570	0.0544065	0.00915287	0.314864	0.399053	0.440995	0.384971	0.0998869	0.0232512	-0.216744	-0.300275	-0.376896	-0.297972	AUX/IAA protein family protein.
OsIAA16	Os05g0186900	LOC_Os05g09480	0.0525419	0.00772196	-0.385747	-0.295214	-0.394176	-0.358379	0.135931	0.0541582	-0.151095	-0.337825	-0.201028	-0.229983	Conserved hypothetical protein.
OsIAA17	Os05g0230700	LOC_Os05g14180	0.208369	0.145927	-0.0993987	-0.014841	-0.136439	-0.0835597	0.0898026	0.0134812	-0.261302	-0.173514	-0.213985	-0.216267	Auxin-responsive protein IAA2 (Indoleacetic acid-induced protein 2).
OsIAA18	Os05g0523300	LOC_Os05g44810	0.225016	0.161944	-0.561927	-0.194541	-0.125805	-0.294091		0.0915268	-0.196079	-0.598163	-0.309531	-0.367924	AUX/IAA protein family protein.
OsIAA19	Os05g0559400	LOC_Os05g48590	0.0268564	5.79e-06	1.23898	1.23006	1.23899	1.23601	0.664438	0.589292	0.0568141	-0.0190535	-0.157907	-0.0400486	IAA6 (Fragment).
OsIAA20	Os06g0166500	LOC_Os06g07040	0.0478635	0.00529441	0.717553	0.601287	0.565548	0.628129	0.218545	0.127606	-0.195634	-1.08927	-1.33296	-0.87262	AUX/IAA protein family protein.
OsIAA21	Os06g0335500	LOC_Os06g22870	0.0660547	0.0177798	-0.390545	-0.294781	-0.247679	-0.311001	0.102358	0.0252577	0.114462	0.178711	0.111814	0.134996	AUX/IAA protein family protein.
OsIAA22	Os06g0355300	LOC_Os06g24850	0.14538	0.0871028	-0.203503	-0.583817	-0.751955	-0.513092	0.860697	0.820452	0.0904123	-0.252046	0.282735	0.0403671	(No Hit)
OsIAA23	Os06g0597000	LOC_Os06g39590	0.052201	0.00742276	0.893077	0.905794	0.684557	0.827809	0.330527	0.235685	0.00352477	-0.19703	-0.0976352	-0.0970468	Auxin-responsive protein IAA14 (Indoleacetic acid-induced protein 14) (SOLITARY-ROOT protein).
OsIAA24	Os07g0182400	LOC_Os07g08460	0.0588639	0.0119773	0.486403	0.66521	0.483021	0.544878	0.193216	0.104024	-0.272925	-0.0583706	-0.243453	-0.191583	AUX/IAA protein family protein.
OsIAA25	Os08g0109400	LOC_Os08g01780		0.358471	-0.699306	-0.535373	0.224714	-0.336655		0.36602	0.0702246	-0.0346899	0.170204	0.0685796	AUX/IAA protein family protein.
OsIAA26	Os09g0527700	LOC_Os09g35870	0.104526	0.0498547	1.76599	1.81013	0.778332	1.45148	0.08121	0.00200148	-0.881334	-0.911722	-0.784097	-0.859051	AUX/IAA protein family protein.
OsIAA27	Os11g0221000	LOC_Os11g11410		0.94509	0.0536651	-0.245041	0.223318	0.0106473		0.025117	-0.411259	-0.50261	-0.706442	-0.540104	Hypothetical protein.
OsIAA28	Os11g0221200	LOC_Os11g11420
OsIAA29	Os12g0601300	LOC_Os12g40890	0.0554082	0.00963854	-0.171116	-0.167959	-0.12384	-0.154305	0.121261	0.0417986	-0.265594	-0.248368	-0.462621	-0.325527	Auxin-responsive protein (Aux/IAA) (Fragment).
OsIAA30	Os12g0601400	LOC_Os12g40900	0.0749382	0.0250101	0.267795	0.214517	0.150236	0.210849	0.160706	0.0755951	-0.218006	-0.294454	-0.562909	-0.358456	Auxin-responsive protein (Aux/IAA) (Fragment).
OsARF1	Os01g0236300	LOC_Os01g13520	0.0471072	0.00462433	-0.463433	-0.374252	-0.462514	-0.4334	0.183356	0.0953119	-0.139872	-0.0699206	-0.0453283	-0.0850404	Auxin response factor 18.
OsARF2	Os01g0670800	LOC_Os01g48060		0.584266	-0.0961074	-0.329855	0.154657	-0.0904352		0.428889	-0.208529	0.164844	-0.66174	-0.235142	Transcriptional factor B3 family protein.
OsARF3	Os01g0753500	LOC_Os01g54990	0.121832	0.0650283	-0.408174	-0.323667	-0.142943	-0.291595	0.441448	0.347175	0.154307	-0.0376712	0.0895366	0.0687243	Transcriptional factor B3 family protein.
OsARF4	Os01g0927600	LOC_Os01g70270	0.0648988	0.0167659	0.388679	0.572596	0.400019	0.453764	0.449604	0.35561	0.0364981	-0.0808754	-0.207418	-0.0839319	AUX/IAA protein family protein.
OsARF5	Os02g0141100	LOC_Os02g04810	0.0457736	0.00339592	-0.907357	-0.815281	-0.741459	-0.821366	0.174447	0.0874816	-0.217557	-0.520868	-0.767908	-0.502111	Auxin response factor 7 (Non-phototropic hypocotyl 4) (BIPOSTO protein) (Auxin-responsive protein IAA21/IAA23/IAA25). Splice isoform 2.
OsARF6	Os02g0164900	LOC_Os02g06910	0.0457763	0.00346452	0.518371	0.423954	0.493351	0.478559	0.675119	0.600911	-0.251228	-0.133511	0.159338	-0.0751336	Auxin response factor 6.
OsARF7	Os02g0557200	LOC_Os02g35140	0.0659068	0.0176349	-0.294975	-0.438898	-0.303913	-0.345929	0.218545	0.127623	-0.527879	-0.0770187	-0.503425	-0.369441	Auxin response factor 1.
OsARF8	Os02g0628600	LOC_Os02g41800		0.0604394	0.536518	1.26931	1.45269	1.08617		0.232511	-0.260931	-1.83693	-0.435602	-0.844489	Auxin response factor 10.
OsARF9	Os04g0442000	LOC_Os04g36054	0.36604	0.300568	0.0613117	0.197701	-0.00806432	0.0836496	0.08121	0.0032645	-0.548476	-0.582252	-0.663904	-0.598211	Auxin response factor 2 (ARF1-binding protein) (ARF1-BP).
OsARF10	Os04g0519700	LOC_Os04g43910	0.112879	0.0574661	-0.373816	-0.438921	-0.808917	-0.540551	0.877165	0.840652	0.0338688	-0.0446177	0.0280379	0.005763	Auxin response factor 10.
OsARF11	Os04g0664400	LOC_Os04g56850		0.00732619	1.09137	0.896733	1.21185	1.06665		0.0725808	-0.322892	-0.948673	-0.980266	-0.75061	Auxin response factor 1.
OsARF12	Os04g0671900	LOC_Os04g57610	0.0632031	0.0155831	-0.202329	-0.308712	-0.300449	-0.270497	0.0887794	0.0124057	-0.526743	-0.420585	-0.359111	-0.43548	Auxin response factor 8.
OsARF13	Os04g0690600	LOC_Os04g59430		0.591792	-0.654917	-0.378773	0.421395	-0.204098		0.780459	1.04635	-1.32929	-0.376043	-0.219661	Transcriptional factor B3 family protein.
OsARF14	Os05g0515400	LOC_Os05g43920	0.146004	0.0876393	0.178989	0.569357	0.32733	0.358559	0.0916497	0.0162164	0.253775	0.313454	0.39661	0.32128	Transcriptional factor B3 family protein.
OsARF15	Os05g0563400	LOC_Os05g48870	0.0900263	0.0375072	-0.512681	-0.25602	-0.508409	-0.425703	0.100818	0.0242639	-0.113143	-0.192552	-0.191506	-0.165734	Auxin response factor 5.
OsARF16	Os06g0196700	LOC_Os06g09660	0.0463716	0.00385207	-0.722842	-0.883105	-0.754722	-0.78689	0.08121	0.00170875	-0.514435	-0.552705	-0.478834	-0.515325	Auxin response factor 1.
OsARF17	Os06g0677800	LOC_Os06g46410	0.152405	0.093515	-0.0869799	-0.259098	-0.34511	-0.230396	0.08121	0.00132731	-0.271159	-0.263959	-0.239988	-0.258369	Auxin response factor 3.
OsARF18	Os06g0685700	LOC_Os06g47150	0.0612736	0.0139901	-0.421346	-0.637155	-0.592739	-0.550413	0.482653	0.389966	0.0285873	-0.0476351	-0.146648	-0.0552321	Auxin response factor 16.
OsARF19	Os06g0702600	LOC_Os06g48950	0.108707	0.0536543	0.10421	0.21646	0.262062	0.194244	0.515214	0.424053	0.218717	0.0671873	-0.0518656	0.0780128	Auxin response factor 2.
OsARF20	Os07g0183100	LOC_Os07g08520
OsARF21	Os07g0183300	LOC_Os07g08540		0.522281	-0.647805	-0.399315	0.353004	-0.231372		0.102422	-0.289662	-0.914361	-0.430291	-0.544771	(No Hit)
OsARF22	Os08g0520500	LOC_Os08g40900	0.0717442	0.02253	-0.56559	-0.338858	-0.558837	-0.487761	0.0900635	0.0141965	-0.316016	-0.448314	-0.47848	-0.41427	Auxin response factor 2.
OsARF23	Os10g0479900	LOC_Os10g33940	0.058742	0.0118644	-0.541357	-0.503623	-0.370404	-0.471795	0.111655	0.0331191	-0.388684	-0.241109	-0.477273	-0.369022	Transcriptional factor B3 family protein.
OsARF24	Os11g0523800	LOC_Os11g32110	0.128779	0.0715276	0.337626	0.475322	0.158822	0.323923	0.203032	0.112764	-0.160497	-0.416238	-0.703828	-0.426854	Transcriptional factor B3 family protein.
OsARF25	Os12g0479400	LOC_Os12g29520	0.270591	0.205861	0.0849352	0.07129	-0.00361815	0.050869	0.105919	0.0282614	0.307197	0.180455	0.332007	0.27322	Transcriptional factor B3 family protein.
OsARF26	Os12g0613700	LOC_Os12g41950	0.0711753	0.0219974	-0.242137	-0.373926	-0.413256	-0.343106	0.10871	0.0307439	-0.477593	-0.438074	-0.251191	-0.388953	Transcriptional factor B3 family protein.
CK
			Short exposures						Long exposures
					log2[Fold change (treatment/control)]						log2[Fold change (treatment/control)]
Gene name	RAB-DB Locus ID	TIGR Locus ID	FDR	P Value	1	2	3	mean (N=3)	FDR	P Value	1	2	3	mean (N=3)	Description
Biosynthesis
OsIPT1	Os03g0358900	LOC_Os03g24440
OsIPT2	Os03g0356900	LOC_Os03g24240		0.903382	-0.677627	0.140697	0.402914	-0.0446719		0.12048	-0.221189	-0.875549	-0.421293	-0.50601	tRNA isopentenyltransferase family protein.
OSIPT3	Os05g0312000	LOC_Os05g24684	0.0427813	0.00207614	1.13342	1.22475	1.04541	1.13453	0.10716	0.0293712	-0.474409	-0.41833	-0.251749	-0.381496	Conserved hypothetical protein.
OsIPT4	Os03g0810100	LOC_Os03g59570		0.00742705	-0.99278	-0.739249	-0.939454	-0.890494	0.267154	0.174423	0.00882336	0.249203	0.191953	0.149993	Isopentenyl transferase-like domain containing protein.
OsIPT5	Os07g0211700	LOC_Os07g11050
OsIPT6	Os07g0190033	LOC_Os07g09210
OsIPT7	Os05g0551700	LOC_Os05g47840		0.0404619	-0.675298	-0.542969	-0.312819	-0.510362		0.36785	-0.300129	-0.938876	0.147716	-0.363763	tRNA isopentenyltransferase family protein.
OsIPT8	Os01g0688300	LOC_Os01g49390
OsCYP735A3	Os08g0429800	LOC_Os08g33300
OsCYP735A4	Os09g0403300	LOC_Os09g23820
LOG	Os01g0588900	LOC_Os01g40630	0.0530167	0.00806625	0.610921	0.753816	0.560146	0.641628	0.920165	0.894552	0.104224	-0.0350016	-0.0958643	-0.00888057	Conserved hypothetical protein 730 family protein.
Deactivation
OsCKX1	Os01g0187600	LOC_Os01g09260	0.416287	0.350836	0.0926723	-0.212261	-0.500498	-0.206696	0.404228	0.309015	0.533359	0.0269583	0.0873204	0.215879	Cytokinin dehydrogenase 1 precursor (EC 1.5.99.12) (Cytokinin oxidase 1) (CKO 1).
Gn1/OsCKX2	Os01g0197600		0.238521	0.174792	0.11669	0.82259	0.348409	0.429229	0.302084	0.207293	-0.0824571	-0.406579	-1.00953	-0.499522	Hypothetical protein.
OsCKX3	Os10g0483500	LOC_Os10g34230	0.263499	0.198988	0.00047	-0.227829	-0.336906	-0.188088	0.502441	0.410616	-0.296171	0.0714944	-0.103959	-0.109545	FAD linked oxidase, N-terminal domain containing protein.
OsCKX4	Os01g0940000	LOC_Os01g71310		0.0983221	1.17302	2.3	0.708096	1.39371		0.327058	0.151727	-0.442143	-1.06163	-0.450682	FAD linked oxidase, N-terminal domain containing protein.
OsCKX5	Os01g0775400	LOC_Os01g56810	0.0542186	0.00883507	2.47254	2.36419	1.79765	2.21146	0.190109	0.101329	0.182906	0.242099	0.542429	0.322478	FAD linked oxidase, N-terminal domain containing protein.
OsCKX6	Os02g0220000	LOC_Os02g12770
OsCKX7	Os02g0220100	LOC_Os02g12780
OsCKX8	Os04g0523500	LOC_Os04g44230
OsCKX9	Os05g0374200	LOC_Os05g31040		0.550784	-0.670467	-0.40445	0.393187	-0.227243		0.110769	-0.244345	-0.895009	-0.446356	-0.52857	FAD linked oxidase, N-terminal domain containing protein.
OsCKX10	Os06g0572300	LOC_Os06g37500
OsCKX11	Os08g0460600	LOC_Os08g35860	0.0785789	0.0280647	0.336652	0.552942	0.346472	0.412022	0.0830134	0.00729133	0.780371	0.582498	0.737655	0.700174	Hypothetical protein.
Signaling
OsHK1	Os02g0738500	LOC_Os02g50480	0.160752	0.100998	-0.202995	-0.318365	-0.079441	-0.200267	0.715579	0.646587	-0.107239	0.105132	-0.112902	-0.0383361	Non-protein coding transcript, unclassifiable transcript.
OsHK2	Os10g0362300	LOC_Os10g21810	0.0642402	0.0162664	0.223055	0.350801	0.283389	0.285748	0.498553	0.406253	0.0187148	0.0816413	-0.0131616	0.0290648	Response regulator receiver domain containing protein.
OsHK3	Os01g0923700	LOC_Os01g69920	0.0488734	0.00566121	0.489359	0.614805	0.62462	0.576262	0.0915046	0.0157742	0.132052	0.0850774	0.104513	0.107214	Histidine kinase-like protein.
OsHK4	Os03g0717700	LOC_Os03g50860	0.0371146	0.000277	-0.751929	-0.784104	-0.742295	-0.759443	0.0992337	0.0227938	-0.488529	-0.287528	-0.366084	-0.380714	Response regulator receiver domain containing protein.
OsHKL1/OsCRL4	Os12g0454800	LOC_Os12g26940		0.132602	-0.532494	-0.270494	-1.16829	-0.657094		0.108284	-0.584639	-0.14203	-0.706102	-0.47759	Histidine kinase.
OsHKL1/OsCRL4	Os12g0454800	LOC_Os12g26940	0.533044	0.47106	-0.0306005	0.0735684	-0.572714	-0.176582	0.377884	0.282388	0.0464972	-0.193974	-0.251713	-0.133063	Histidine kinase.
OsHP1	Os09g0567400	LOC_Os09g39400	0.0528582	0.00794393	-0.276135	-0.297799	-0.369447	-0.31446	0.08121	0.00169284	-0.485417	-0.421957	-0.444639	-0.450671	Histidine-containing phosphotransfer protein.
OsHP2	Os08g0557700	LOC_Os08g44350	0.183596	0.12228	-0.0637807	-0.0430041	-0.151437	-0.0860739	0.900807	0.87027	0.118398	-0.0206718	-0.066826	0.0103	Histidine-containing phosphotransfer protein.
OsHP3	Os01g0743800	LOC_Os01g54050	0.533695	0.471884	0.06122	0.0743509	-0.0401306	0.0318134	0.0973886	0.0212443	-0.0944248	-0.058467	-0.0962495	-0.0830471	Histidine-containing phosphotransfer protein 4.
OsHP4	Os05g0521300	LOC_Os05g44560	0.146234	0.0878876	-0.352662	-0.716402	-0.255367	-0.441477	0.355412	0.260246	-0.165573	-0.225837	0.0304893	-0.120307	Kinesin 4 (Kinesin-like protein D).
OsHP5	Os05g0186100	LOC_Os05g09410		0.38227	0.247804	-0.131325	0.459455	0.191978		0.288403	-0.358946	-0.176991	0.040188	-0.16525	Histidine-containing phosphotransfer protein 4.
OsRR1	Os04g0442300	LOC_Os04g36070	0.453253	0.388312	0.236945	-0.565673	-0.530175	-0.286301	0.0871707	0.011073	-0.236009	-0.341936	-0.286814	-0.288253	ZmRR2 protein (Response regulator 2).
OsRR2	Os02g0557800	LOC_Os02g35180	0.0478635	0.00529624	-0.783895	-0.999476	-0.846288	-0.876553	0.0959572	0.0199642	-0.136759	-0.208685	-0.141203	-0.162216	Response regulator receiver domain containing protein.
OsRR3	Os02g0830200	LOC_Os02g58350	0.0447832	0.00302046	-0.577687	-0.641721	-0.699702	-0.639703	0.13107	0.0500341	-0.374835	-0.741593	-0.904451	-0.673627	ZmRR2 protein (Response regulator 2).
OsRR4	Os01g0952500	LOC_Os01g72330	0.0716795	0.0224133	-0.321671	-0.554532	-0.487984	-0.454729	0.224571	0.133602	-0.0837326	-0.603264	-0.653058	-0.446685	Two-component response regulator ARR9 (Response reactor 4).
OsRR5	Os04g0524300	LOC_Os04g44280		0.653304	-0.420011	-0.442338	0.41823	-0.14804		0.0756561	-0.3485	-0.950833	-0.532391	-0.610575	ZmRR2 protein (Response regulator 2).
OsRR6	Os04g0673300	LOC_Os04g57720	0.100748	0.0464303	0.736451	0.354246	0.45075	0.513816	0.114473	0.0357897	-0.567952	-1.1352	-1.07732	-0.926823	ZmRR2 protein (Response regulator 2).
OsRR7	Os07g0449700	LOC_Os07g26720
OsRR8	Os08g0377200	LOC_Os08g28950
OsRR9	Os11g0143300	LOC_Os11g04720	0.180987	0.119821	-0.097743	-0.470305	-0.579741	-0.382596	0.146751	0.0636151	-0.369185	-1.03194	-0.927234	-0.776121	Type-A response regulator.
OsRR10	Os12g0139400	LOC_Os12g04500	0.219596	0.156819	-0.141747	-0.42143	-0.890703	-0.484626	0.113752	0.0351957	-0.71726	-1.39795	-1.38599	-1.16707	Two-component response regulator ARR17.
OsRR11	Os02g0631700	LOC_Os02g42060		0.206424	1.80851	-0.0368281	1.25253	1.00807		0.502979	0.35231	-0.64847	-0.446288	-0.247483	ZmRR2 protein (Response regulator 2).
OsRR12	Os08g0358800	LOC_Os08g26990
OsRR13	Os04g0212200	LOC_Os04g13470	0.134427	0.0769358	0.257826	0.647047	0.321891	0.408921	0.724106	0.656311	0.205557	0.0105872	-0.0838413	0.0441009	Response regulator receiver domain containing protein.
OsRR14	Os03g0742300	LOC_Os03g53100		0.61924	-0.607448	-0.377946	0.433661	-0.183911		0.123613	-0.219417	-0.89421	-0.426954	-0.513527	Response regulator receiver domain containing protein.
OsRR15	Os08g0376700	LOC_Os08g28900		0.373531	-0.707613	-0.393066	0.196778	-0.3013		0.100328	-0.286787	-0.958498	-0.492185	-0.579157	Response regulator 1.
OsRR16	Os01g0904700	LOC_Os01g67770		0.520811	-0.18262	-0.631529	0.234768	-0.193127		0.0130495	0.246665	0.212458	0.164054	0.207726	Two-component response regulator ARR1. Splice isoform 2.
OsRR17	Os02g0182100	LOC_Os02g08500	0.0415111	0.00173123	-0.825222	-0.945436	-0.852137	-0.874265	0.0807862	0.00104664	-0.663741	-0.646907	-0.719415	-0.676688	Two-component response regulator ARR1. Splice isoform 2.
OsRR18	Os02g0796500	LOC_Os02g55320	0.162996	0.102906	0.113932	0.524045	0.43379	0.357256	0.458861	0.365503	0.0670281	0.199396	-0.0324993	0.0779749	Two-component response regulator ARR11 (Receiver-like protein 3).
OsRR19	Os03g0224200	LOC_Os03g12350	0.0532364	0.00823805	-0.453626	-0.342252	-0.355951	-0.383943	0.117745	0.038431	-0.318364	-0.159324	-0.214798	-0.230829	Response regulator receiver domain containing protein.
OsRR20	Os06g0183100	LOC_Os06g08440	0.149012	0.0904358	0.394725	0.489332	0.126126	0.336728	0.217187	0.126345	0.689694	0.301379	0.179984	0.390353	Two-component response regulator ARR14.
OsRR21	Os06g0647200	LOC_Os06g43910	0.410093	0.344644	0.430534	0.914019	-0.179704	0.388283		0.770774	0.479633	0.0428353	-0.297696	0.0749241	Response regulator receiver domain containing protein.
OsRR22/Ehd1	Os10g0463400	LOC_Os10g32600		0.491822	-0.66053	-0.456815	0.34722	-0.256708		0.107865	-0.292069	-0.967291	-0.44949	-0.569617	(No Hit)
BR
			Short exposures						Long exposures
					log2[Fold change (treatment/control)]						log2[Fold change (treatment/control)]
Gene name	RAB-DB Locus ID	TIGR Locus ID	FDR	P Value	1	2	3	mean (N=3)	FDR	P Value	1	2	3	mean (N=3)	Description
Biosynthesis
OsSMT1	Os07g0206700	LOC_Os07g10600	0.0404	0.00154317	-0.42736	-0.427018	-0.378695	-0.411024	0.0873019	0.0111746	-0.26084	-0.376212	-0.306713	-0.314589	Cycloartenol-C24-methyltransferase.
OsFACKEL1	Os01g0354200	LOC_Os01g25189	0.0506041	0.00660784	-0.427482	-0.568899	-0.511214	-0.502532	0.222439	0.131329	-0.432623	-0.169909	-0.119548	-0.240693	Delta(14)-sterol reductase (EC 1.3.1.70) (C-14 sterol reductase) (Sterol C14-reductase) (FACKEL protein).
OsFACKEL2	Os09g0565600	LOC_Os09g39220	0.266047	0.201463	-0.248919	-0.385768	-0.000304	-0.211664	0.950446	0.933851	-0.159743	0.00924687	0.127085	-0.00780395	Delta(14)-sterol reductase (EC 1.3.1.70) (C-14 sterol reductase) (Sterol C14-reductase) (FACKEL protein).
OsHYD1	Os01g0103600	LOC_Os01g01369	0.052201	0.00747282	-0.195576	-0.147386	-0.192001	-0.178321	0.267061	0.174332	-0.140363	-0.00644869	-0.181926	-0.109579	Emopamil-binding family protein.
OsDWF7	Os01g0134500	LOC_Os01g04260	0.0749204	0.0249127	-0.586795	-0.551747	-0.334303	-0.490948	0.167913	0.0819843	-0.284765	-0.144166	-0.105668	-0.1782	Delta-7-sterol-C5(6)-desaturase (EC 1.3.3.-) (Delta-7-C-5 sterol desaturase) (Delta7-sterol-C5-desaturase).
OsDWF5	Os02g0465400	LOC_Os02g26650	0.0899581	0.0374525	-0.230286	-0.412006	-0.242055	-0.294782	0.0871707	0.0110702	-0.325811	-0.369904	-0.254548	-0.316755	7-dehydrocholesterol reductase (EC 1.3.1.21) (7-DHC reductase) (Sterol delta-7-reductase) (Dwarf5 protein).
OsDIM	Os10g0397400	LOC_Os10g25780	0.0443318	0.00276633	-0.578801	-0.695271	-0.642168	-0.638747	0.238154	0.146781	-0.363314	-0.181227	-0.0625372	-0.202359	Cell elongation protein DIMINUTO (Cell elongation protein Dwarf1).
OsDET2;1	Os11g0184100	LOC_Os11g08110	0.112635	0.0572489	-0.216255	-0.25415	-0.467503	-0.312636	0.819925	0.769277	-0.142902	0.0104146	0.0689449	-0.0211808	(No Hit)
OsDET2;2	Os01g0851600	LOC_Os01g63260	0.756366	0.713599	0.122361	-0.143133	0.135998	0.0384086	0.0913414	0.0156336	0.301341	0.430926	0.468548	0.400272	3-oxo-5-alpha-steroid 4-dehydrogenase, C-terminal domain containing protein.
OsDWARF4/CYP90B2	Os03g0227700	LOC_Os03g12660	0.504633	0.441708	-0.438955	0.13151	-0.162792	-0.156746	0.11052	0.032259	0.292309	0.235257	0.433709	0.320425	Steroid 22-alpha-hydroxylase.
D11/CYP724B1	Os04g0469800	LOC_Os04g39430	0.0485668	0.00554834	-1.10797	-1.33366	-1.04784	-1.16316	0.522199	0.431742	-0.109829	0.0719872	-0.187323	-0.0750548	Cytochrome P450 family protein.
D2/CYP90D2	Os07g0136800	LOC_Os07g04380		0.488589	-0.677888	-0.460365	0.349237	-0.263005		0.107802	-0.292587	-0.980155	-0.46123	-0.577991	Hypothetical protein.
OsCPD1/CYP90A3	Os11g0143200	LOC_Os11g04710	0.165769	0.105492	-0.342616	-0.807309	-0.273288	-0.474404	0.110082	0.0319197	-0.321585	-0.177383	-0.212484	-0.237151	Cytochrome P450 family protein.
OsCPD2/CYP90A4	Os12g0139300	LOC_Os12g04480	0.0482928	0.0054652	-0.854395	-1.10731	-0.998178	-0.986628	0.0938614	0.0183118	-0.696885	-0.726033	-0.455021	-0.62598	E-class P450, group I family protein.
OsDWARF/CYP85A1	Os03g0602300	LOC_Os03g40540	0.0481645	0.00537376	-0.215871	-0.196321	-0.166974	-0.193055	0.180829	0.0931725	-0.0868358	-0.0284652	-0.113186	-0.0761623	Cytochrome P450 family protein.
OsBAS1L1/CYP734A4	Os06g0600400	LOC_Os06g39880	0.0611582	0.0138535	1.08467	1.46943	1.01418	1.18943	0.104594	0.0268811	0.337314	0.451909	0.251493	0.346905	Cytochrome P450 family protein.
OsBAS1L2/CYP734A6	Os01g0388000	LOC_Os01g29150	0.239757	0.175931	-0.0304859	-0.0279894	-0.112146	-0.0568739	0.893288	0.860885	0.0359869	0.0524463	-0.121472	-0.011013	Cytochrome P450 family protein.
OsBAS1L3/CYP734A2	Os02g0204700	LOC_Os02g11020		0.448305	0.672455	0.384598	-0.272382	0.261557		0.751561	-0.0759196	0.210585	-0.293503	-0.0529459	(No Hit)
Signaling
OsBRI1	Os01g0718300	LOC_Os01g52050	0.0545934	0.0092236	-0.629499	-0.876111	-0.723483	-0.743031	0.18396	0.0957733	-0.218899	-0.0724737	-0.106266	-0.132546	Systemin receptor SR160 precursor (EC 2.7.1.37) (Brassinosteroid LRR receptor kinase).
OsBRL1	Os09g0293500	LOC_Os09g12240	0.920313	0.903045	-0.106503	0.488895	-0.285639	0.0322513	0.238435	0.147032	0.536101	0.195507	0.134566	0.288725	BRASSINOSTEROID INSENSITIVE 1 precursor (EC 2.7.1.37) (AtBRI1) (Brassinosteroid LRR receptor kinase).
OsBRL2	Os10g0114400	LOC_Os10g02500	0.249475	0.1853	0.117969	0.0167141	0.0450744	0.059919	0.0870709	0.0109371	0.2388	0.308224	0.219491	0.255505	Protein kinase domain containing protein.
OsBRL3	Os08g0342300	LOC_Os08g25380	0.153308	0.0943931	0.281068	0.552504	0.178086	0.337219	0.299873	0.205173	0.54085	0.0115752	0.297532	0.283319	(No Hit)
OsBAK1;1	Os08g0174700	LOC_Os08g07760	0.0477233	0.00518858	-0.392408	-0.401052	-0.316793	-0.370084	0.106273	0.0286461	-0.55336	-0.296923	-0.434677	-0.42832	Somatic embryogenesis receptor-like kinase 2.
OsBAK1;2	Os04g0457800	LOC_Os04g38480	0.0512245	0.00688088	0.331356	0.247475	0.294576	0.291135	0.223757	0.1328	-0.255728	-0.0357523	-0.190461	-0.160647	Somatic embryogenesis receptor kinase 1.
OsBKI1	Os09g0459500	LOC_Os09g28550		0.0338805	1.49523	1.20987	0.748735	1.15128		0.0618555	2.21189	0.801083	1.84065	1.61788	Hypothetical protein.
OsBIN2/OsGSK1	Os01g0296100	LOC_Os01g19150	0.0840142	0.0327057	0.183226	0.238248	0.344546	0.25534	0.103453	0.0259284	-0.106981	-0.193674	-0.161692	-0.154116	Glycogen synthase kinase-3 homolog MsK-2 (EC 2.7.1.-).
OsBIN2;4/OsSKetha	Os05g0207500	LOC_Os05g11730	0.0467069	0.0040976	-0.741845	-0.861781	-0.696791	-0.766806	0.21949	0.12854	-0.0463571	-0.0474598	-0.139925	-0.077914	Shaggy-related protein kinase eta (EC 2.7.1.-) (ASK-eta).
OsBSL1	Os05g0144400	LOC_Os05g05240	0.330678	0.26521	-0.155816	-0.018837	-0.535301	-0.236651	0.314626	0.219761	0.0198079	-0.477942	-0.318512	-0.258882	Serine/threonine-specific protein phosphatase and bis(5-nucleosyl)-tetraphosphatase domain containing protein.
OsBSL2	Os12g0617900	LOC_Os12g42310	0.0605191	0.0131132	-0.304126	-0.457724	-0.399664	-0.387171	0.221764	0.130658	-0.273639	-0.273871	-0.0382786	-0.195263	Serine/threonine protein phosphatase BSL2 (EC 3.1.3.16) (BSU1-like protein 2).
OsBZR1/BES1	Os07g0580500	LOC_Os07g39220	0.0457736	0.00339493	-0.337895	-0.413865	-0.38478	-0.378847	0.240737	0.149096	0.0210933	0.213428	0.158623	0.131048	Plant protein of unknown function DUF822 family protein.
Ethylene
			Short exposures						Long exposures
					log2[Fold change (treatment/control)]						log2[Fold change (treatment/control)]
Gene name	RAB-DB Locus ID	TIGR Locus ID	FDR	P Value	1	2	3	mean (N=3)	FDR	P Value	1	2	3	mean (N=3)	Description
Biosynthesis
OsACS1	Os03g0727600	LOC_Os03g51740	0.0833459	0.0322119	0.736884	0.966988	0.499083	0.734319	0.0813371	0.00449529	0.80995	0.651267	0.795065	0.752094	1-aminocyclopropane-1-carboxylate synthase 1 (EC 4.4.1.14) (ACC synthase 1) (S-adenosyl-L-methionine methylthioadenosine-lyase 1).
OsACS2	Os04g0578000	LOC_Os04g48850	0.0324106	6.98e-05	2.72914	2.6701	2.74448	2.71457	0.877271	0.840866	0.0373415	0.190093	-0.333814	-0.03546	ACC synthase (EC 4.4.1.14).
OsACS3	Os05g0196600	LOC_Os05g10780
OsACS4	Os05g0319200	LOC_Os05g25490
OsACS5	Os01g0192900	LOC_Os01g09700	0.0435524	0.00241108	-0.666463	-0.790755	-0.732105	-0.729774	0.0903596	0.0149518	-0.977511	-1.40648	-1.49561	-1.2932	ACC synthase (EC 4.1.1.14) (Fragment).
OsACS6	Os06g0130400	LOC_Os06g03990	0.0592534	0.0123143	-0.0334758	-0.0434121	-0.049715	-0.042201	0.184112	0.0958888	0.168848	0.41481	0.162311	0.248656	1-aminocyclopropane-1-carboxylate synthase family protein.
OsACO1	Os09g0451400	LOC_Os09g27820		0.0303218	1.789	1.91835	3.05326	2.25354		0.533416	1.19061	-0.205355	-0.00883206	0.325474	1-aminocyclopropapne-1-carboxylic acid oxidase.
OsACO2	Os02g0771600	LOC_Os02g53180		0.0979752	0.557059	1.09905	1.95708	1.2044		0.825031	0.337859	-0.923791	0.276299	-0.103211	1-aminocyclopropane-1-carboxylate oxidase 1 (EC 1.14.17.4) (ACC oxidase 1) (Ethylene-forming enzyme) (EFE).
OsACO3	Os09g0451000	LOC_Os09g27750	0.063018	0.0154134	0.583594	0.746113	0.485479	0.605062	0.374803	0.279278	1.39533	-0.150084	0.728746	0.657996	1-aminocyclopropane-1-carboxylate oxidase 1 (EC 1.14.17.4) (ACC oxidase 1) (Ethylene-forming enzyme) (EFE).
OsACO4	Os11g0186900	LOC_Os11g08380	0.0463716	0.00384947	2.27347	2.58536	2.09165	2.31683	0.149613	0.0659665	0.826735	1.10457	0.386833	0.772713	1-aminocyclopropane-1-carboxylate oxidase.
OsACO5	Os05g0149400	LOC_Os05g05680	0.0403612	0.00137407	3.61196	4.10697	3.90805	3.87566	0.336376	0.241196	0.607955	0.30301	-0.0178832	0.297694	1-aminocyclopropane-1-carboxylate oxidase.
OsACO6	Os05g0149300	LOC_Os05g05670		0.000571	3.20492	3.11937	3.38205	3.23544		0.44622	-0.137341	0.163562	-1.11752	-0.363766	1-aminocyclopropane-1-carboxylate oxidase.
OsACO7	Os01g0580500	LOC_Os01g39860	0.0444386	0.00287206	-0.846237	-0.971803	-1.01548	-0.944507		0.0362974	0.338224	0.679638	0.64617	0.554677	1-aminocyclopropane-1-carboxylate oxidase (Fragment).
Signaling
OsETR1;1	Os03g0701700	LOC_Os03g49500	0.0978435	0.0438454	0.0436478	0.0867796	0.0974816	0.0759697	0.092558	0.0170803	-0.107507	-0.118564	-0.163749	-0.12994	Ethylene receptor.
OsETR1;2	Os05g0155200	LOC_Os05g06320	0.0403612	0.00129726	0.346833	0.392961	0.373962	0.371252	0.620172	0.539612	0.121606	-0.130292	-0.212431	-0.0737057	Ethylene receptor homolog.
OsEIN4	Os04g0169100	LOC_Os04g08740	0.0673235	0.0189943	-0.467317	-0.325639	-0.536026	-0.442994	0.0765276	0.000457058	-0.284597	-0.288896	-0.305165	-0.292886	Ethylene receptor.
OsETR2;1	Os02g0820900	LOC_Os02g57530	0.0522287	0.00753061	-0.749133	-0.999531	-0.970785	-0.906483	0.428938	0.334553	-0.0485753	-0.0906448	0.0187369	-0.0401611	Ethylene receptor-like protein 2.
OsETR2;2	Os07g0259100	LOC_Os07g15540		0.544462	-0.667091	-0.414609	0.389843	-0.230619		0.113172	-0.239542	-0.885378	-0.43313	-0.51935	Ethylene receptor.
OsCTR1;1	Os02g0527600	LOC_Os02g32610	0.0963462	0.0425593	-0.212689	-0.470997	-0.385916	-0.356534	0.0972528	0.0211378	-0.643276	-0.395555	-0.462863	-0.500565	MAP3K delta-1 protein kinase (Fragment).
OsCTR1;2	Os09g0566500	LOC_Os09g39320	0.883518	0.85916	-0.0230445	0.2804	-0.370924	-0.0378561	0.355374	0.260192	0.0334931	-0.333236	-0.200317	-0.166687	Protein kinase family protein.
OsEIN2;1	Os07g0157000	LOC_Os07g06300	0.0645153	0.0163905	-0.285275	-0.45186	-0.378421	-0.371852	0.628056	0.548467	-0.159641	0.0350828	-0.00329878	-0.0426191	EIN2.
OsEIN2;2	Os03g0700800	LOC_Os03g49400	0.131518	0.0741691	-0.10041	-0.292085	-0.184113	-0.192202	0.213282	0.122375	0.119026	0.118806	0.343392	0.193741	EIN2.
OsEIN3;1	Os03g0324200		0.229567	0.166242	0.22006	0.565992	0.103573	0.296542	0.672734	0.598241	0.0938998	-0.101633	-0.119485	-0.0424061	EIL3.
OsEIN3;2	Os03g0324300	LOC_Os03g20780	0.0496214	0.00597269	0.350043	0.315327	0.410617	0.358662	0.0899543	0.013693	0.0916882	0.123732	0.13913	0.118183	EIL3.
OsEIN3;3	Os07g0685700	LOC_Os07g48630	0.0408022	0.00160158	1.05343	0.921737	0.959031	0.978065	0.169157	0.0830366	0.182205	0.35597	0.129336	0.222504	Ethylene insensitive 3 family protein.
OsEIN3;4	Os09g0490200	LOC_Os09g31400	0.141779	0.0836277	0.670007	0.460053	0.197462	0.442507	0.08121	0.0036026	-0.491433	-0.589051	-0.595235	-0.558573	EIL3.
OsEIN3;5	Os08g0508700	LOC_Os08g39830		0.563567	0.250641	-0.208404	-0.48224	-0.146668		0.250062	0.300834	0.0864058	1.10681	0.498016	ETHYLENE-INSENSITIVE3-like 3 protein.
OsEIN3;6	Os02g0574800	LOC_Os02g36510		0.499129	-0.64097	-0.639662	0.416081	-0.288184		0.292126	-3.18552	-0.311669	-0.469057	-1.32208	Conserved hypothetical protein.
OsEIN3;7	Os04g0456700	LOC_Os04g38390	0.0670436	0.0187854	-0.243379	-0.290227	-0.176762	-0.236789	0.171815	0.0851128	-0.190781	-0.0605831	-0.220226	-0.157197	Lipoxygenase, LH2 domain containing protein.
ABA
			Short exposures						Long exposures
					log2[Fold change (treatment/control)]						log2[Fold change (treatment/control)]
Gene name	RAB-DB Locus ID	TIGR Locus ID	FDR	P Value	1	2	3	mean (N=3)	FDR	P Value	1	2	3	mean (N=3)	Description
Biosynthesis
OsZEP1	Os04g0448900	LOC_Os04g37619	0.0662129	0.01796	0.565073	0.443828	0.71357	0.574157	0.272431	0.179153	-0.209529	-0.418802	-0.0398721	-0.222734	Zeaxanthin epoxidase.
OsABA4	Os01g0128300	LOC_Os01g03750	0.157208	0.0977491	2.99512	3.26926	0.767635	2.344		0.232451	-0.282394	-1.96376	-0.461943	-0.902699	Conserved hypothetical protein.
OsNCED1	Os03g0645900	LOC_Os03g44380	0.0403612	0.00146166	1.25664	1.15904	1.32332	1.24633	0.13391	0.0524574	0.528495	0.46388	0.213944	0.402106	9-cis-epoxycarotenoid dioxygenase.
OsNCED2	Os12g0617400	LOC_Os12g42280	0.0456913	0.0032948	5.21518	4.26842	4.78626	4.75662	0.173676	0.0867712	0.709284	0.654787	1.62333	0.9958	Viviparous-14.
OsNCED3	Os07g0154100	LOC_Os07g05940		0.843002	0.0654041	-0.352563	0.441911	0.051584		0.0889743	-0.292076	-0.949876	-0.551264	-0.597739	Viviparous-14.
OsABA2	Os03g0810800	LOC_Os03g59610	0.0672804	0.0189604	-0.288745	-0.459105	-0.338437	-0.362096	0.160862	0.0757391	-0.196972	-0.224183	-0.0692873	-0.163481	Short-chain alcohol dehydrogenase.
OsAAO3	Os07g0281700	LOC_Os07g18120	0.0772438	0.0267604	-1.03383	-1.00358	-1.63053	-1.22265	0.0901533	0.0143857	-1.1241	-1.15863	-1.61276	-1.2985	Ferredoxin domain containing protein.
OsAAO3;2	Os07g0282300	LOC_Os07g18154		0.0558034	-1.00733	-0.394841	-0.91217	-0.771446		0.0749315	-0.89756	-0.280002	-0.716307	-0.63129	Aldehyde oxidase-2.
OsAAO3;3	Os07g0164900	LOC_Os07g07050	0.130409	0.0730802	0.249323	0.113186	0.113135	0.158548	0.08121	0.00300823	-0.448794	-0.539491	-0.476434	-0.488239	Aldehyde oxidase-2.
OsAAO3;4	Os10g0168100	LOC_Os10g08640	0.109837	0.0546103	-0.434282	-0.843843	-0.423787	-0.567304	0.565291	0.477807	-0.0828276	-0.163362	0.0691232	-0.059022	(No Hit)
OsAAO3;5	Os06g0790700
OsAAO3;6	Os06g0790900
OsABA3	Os06g0670000	LOC_Os06g45860	0.747272	0.703462	-0.182487	0.271542	0.0844976	0.0578506	0.0972653	0.0211479	-0.452619	-0.5895	-0.759442	-0.600521	Molybdenum cofactor sulfurase.
Deactivation
OsABA8OX1	Os02g0703600	LOC_Os02g47470	0.102305	0.0478309	0.315623	0.46379	0.699912	0.493108	0.216407	0.125437	0.133096	0.402532	0.141334	0.225654	Cytochrome P450 90C1 (EC 1.14.-.-) (ROTUNDIFOLIA3).
OsABA8OX2	Os08g0472800	LOC_Os08g36860		0.407254	0.91566	-0.264101	0.415993	0.355851		0.0434868	-0.229252	-0.506524	-0.464416	-0.400064	E-class P450, group I family protein.
OsABA8OX3	Os09g0457100	LOC_Os09g28390	0.622428	0.566136	-0.0219027	0.751044	-0.152934	0.192069		0.102511	-0.276964	-0.931905	-0.469199	-0.559356	Cytochrome P450 family protein.
Signaling
OsPLDα1	Os01g0172400	LOC_Os01g07760	0.0686329	0.0200151	-0.262308	-0.393633	-0.261422	-0.305788	0.0886105	0.0122258	-0.499793	-0.372171	-0.549822	-0.473929	Phospholipase D alpha 1 precursor (EC 3.1.4.4) (PLD alpha 1) (Choline phosphatase 1) (Phosphatidylcholine-hydrolyzing phospholipase D 1).
OsPLDα2	Os03g0119100	LOC_Os03g02740		0.753623	-0.332222	-0.388691	0.434556	-0.0954522		0.929758	0.537319	-0.582564	0.143227	0.0326607	Phospholipase D beta 2.
OsPLDα3	Os03g0391400	LOC_Os03g27370	0.306275	0.24101	-0.45085	0.0340041	-0.857313	-0.42472	0.446218	0.3521	-0.526605	0.0770135	-0.18138	-0.210324	Phospholipase D.
OsPLDα4	Os03g0840800	LOC_Os03g62410		0.545655	-0.707865	-0.417733	0.404643	-0.240318		0.101632	-0.272816	-0.932301	-0.482777	-0.562631	Phospholipase D.
OsPLDα5	Os05g0171000	LOC_Os05g07880		0.557767	-0.654748	-0.391347	0.389913	-0.218727		0.135767	-0.198816	-0.896022	-0.409699	-0.501512	Phospholipase D2 (EC 3.1.4.4).
OsPLDα6	Os06g0604200	LOC_Os06g40170	0.0522287	0.00753547	2.22768	1.747	2.35009	2.10826		0.758603	-0.475335	-0.00871137	0.257905	-0.0753805	Phospholipase D.
OsPLDα7	Os06g0604300	LOC_Os06g40180	0.0543533	0.00911782	1.65072	1.18366	1.5282	1.45419	0.286562	0.192407	0.0346212	0.350256	0.654014	0.346297	Phospholipase D2.
OsPLDα8	Os06g0604400	LOC_Os06g40190		0.152912	-0.67621	-0.360112	-0.0966361	-0.377653		0.129486	-0.209053	-0.887566	-0.4122	-0.50294	Phospholipase D alpha 2 (EC 3.1.4.4) (PLD alpha 2) (Choline phosphatase 2) (Phosphatidylcholine-hydrolyzing phospholipase D 2).
OsPLDα9	Os07g0260400	LOC_Os07g15680		0.080256	0.369477	0.108169	0.295073	0.257573		0.0126791	0.371583	0.542554	0.422767	0.445635	Phospholipase D.
OsPLDα10	Os08g0401800	LOC_Os08g31060		0.588454	0.402031	-0.348214	0.436754	0.163524		0.252816	0.0477806	-0.94123	-0.468766	-0.454072	Phospholipase D alpha 1 precursor (EC 3.1.4.4) (PLD alpha 1) (Choline phosphatase 1) (Phosphatidylcholine-hydrolyzing phospholipase D 1).
OsPLDα11	Os09g0421300	LOC_Os09g25390		0.0304339	-0.608915	-0.409831	-0.780442	-0.599729		0.0418922	-0.808006	-0.448754	-0.446998	-0.56792	Phospholipase D lambda.
OsPLDα12	Os09g0543100	LOC_Os09g37100	0.0698282	0.0210639	-0.469669	-0.573526	-0.338721	-0.460639	0.110236	0.0320945	-0.406993	-0.209507	-0.365036	-0.327179	Phospholipase D delta (EC 3.1.4.4) (AtPLDdelta) (PLD delta). Splice isoform 2.
OsPLDα13	Os10g0524400	LOC_Os10g38060	0.083592	0.0324324	-0.437981	-0.358091	-0.223073	-0.339715	0.08121	0.00366503	-0.383505	-0.457519	-0.467424	-0.436149	Phospholipase D (EC 3.1.4.4).
OsPP2C1	Os01g0583100	LOC_Os01g40094	0.0522287	0.00750944	0.613191	0.509044	0.457146	0.52646	0.085841	0.00983335	-0.297549	-0.285568	-0.38802	-0.323713	Protein phosphatase 2C ABI2 (EC 3.1.3.16) (PP2C) (Abscisic acid- insensitive 2).
OsPP2C2	Os01g0656200	LOC_Os01g46760	0.068946	0.0202749	0.694022	0.726214	1.06897	0.829735	0.089646	0.0132422	0.153285	0.160896	0.108415	0.140865	Protein phosphatase 2C family protein.
OsPP2C3	Os01g0846300	LOC_Os01g62760	0.0303326	1.34e-05	1.34489	1.34388	1.35919	1.34932	0.307795	0.212831	0.366884	-0.0254917	0.366584	0.235992	Protein phpsphatase 2C (PP2C) (EC 3.1.3.16).
OsPP2C4	Os03g0268600	LOC_Os03g16170		0.0694848	3.15642	1.39728	1.53483	2.02951		0.473577	0.294458	-0.312449	-0.851535	-0.289842	Protein phosphatase type 2C.
OsPP2C5	Os05g0457200	LOC_Os05g38290	0.0466935	0.00408863	2.42356	1.93812	2.21685	2.19285	0.0899168	0.0136772	-0.299879	-0.45385	-0.374846	-0.376191	Protein phosphatase-2C.
OsPP2C6	Os05g0537400	LOC_Os05g46040	0.0586623	0.0118231	0.635115	0.894478	0.675072	0.734888	0.255456	0.162894	-0.0983828	-0.0369196	-0.22579	-0.120364	Protein phosphatase 2C.
OsPP2C7	Os05g0572700	LOC_Os05g49730		0.516663	-0.674142	-0.361879	0.336329	-0.23323		0.128758	-0.20743	-0.887815	-0.418771	-0.504672	Protein phosphatase 2C.
OsPP2C8	Os05g0592800	LOC_Os05g51510	0.133245	0.0758854	0.186904	0.0599394	0.129863	0.125569	0.111435	0.0329887	-0.113148	-0.22364	-0.190698	-0.175828	Protein phosphatase 2C ABI2 (EC 3.1.3.16) (PP2C) (Abscisic acid- insensitive 2).
SAPK8	Os03g0764800	LOC_Os03g55600	0.0792906	0.0286359	-0.25807	-0.160274	-0.156947	-0.191764	0.0868909	0.0105793	-0.213352	-0.179509	-0.257113	-0.216658	Protein kinase, 41K (EC 2.7.1.-).
SAPK9	Os12g0586100	LOC_Os12g39630	0.429673	0.364048	0.013043	0.0228153	0.34235	0.126069	0.512539	0.421171	-0.0524483	0.0619974	0.381347	0.130299	Protein kinase, 41K (EC 2.7.1.-).
SAPK10	Os03g0610900	LOC_Os03g41460		0.00345499	0.765422	0.778994	0.916774	0.820397		0.117407	-0.616034	-0.109911	-0.610563	-0.445503	Protein kinase, 41K (EC 2.7.1.-).
OsVP1	Os01g0911700	LOC_Os01g68370	0.117251	0.0611817	0.392958	0.669552	1.01362	0.692042		0.0605541	0.244091	0.552176	0.664014	0.48676	Transcription activator VP1-rice.
TRAB1	Os08g0472000	LOC_Os08g36790	0.622502	0.566226	0.0867433	-0.10309	0.19349	0.0590477	0.67439	0.600164	0.0639391	-0.0283908	0.0138398	0.0164627	TRAB1 (BZIP transcription factor).
OsbZIP9	Os01g0813100	LOC_Os01g59760		0.0594241	-0.634795	-0.271797	-0.727556	-0.544716		0.868869	-0.230508	-0.874746	1.50385	0.132865	Basic-leucine zipper (bZIP) transcription factor domain containing protein.
OsbZIP10	Os01g0859300	LOC_Os01g64000	0.0744305	0.0245524	1.84555	3.28058	2.80754	2.64456		0.00558889	1.53666	1.24158	1.2302	1.33614	ABA response element binding factor.
OsbZIP12	Os01g0867300	LOC_Os01g64730	0.0720793	0.0228001	0.218882	0.310664	0.379636	0.303061	0.585871	0.500457	-0.100329	0.0774478	-0.141449	-0.0547768	OSE2-like protein (Fragment).
OsbZIP23	Os02g0766700	LOC_Os02g52780	0.056414	0.0103662	0.810296	1.05205	1.15997	1.00744	0.775891	0.716683	-0.122265	0.146523	-0.140566	-0.0387694	Abscisic acid responsive elements-binding factor (ABA-responsive element binding protein 2) (AREB2).
OsbZIP24	Os02g0833600	LOC_Os02g58670	0.110114	0.0548709	-0.18165	-0.112377	-0.0785131	-0.12418	0.14201	0.0594549	0.0872165	0.2336	0.184507	0.168441	Glip19 protein.
OsbZIP29	Os03g0322700	LOC_Os03g20650
OsbZIP40	Os05g0437700	LOC_Os05g36160	0.138007	0.0800809	0.22119	0.539384	0.250311	0.336961	0.136942	0.0550856	0.461586	0.215806	0.255548	0.31098	OSE2-like protein (Fragment).
OsbZIP42	Os05g0489700	LOC_Os05g41070	0.578068	0.519097	0.0830668	-0.191198	-0.0769634	-0.0616983	0.150536	0.0667332	0.155992	0.285591	0.42964	0.290408	Promoter-binding factor-like protein (ABA-responsive element binding protein 3) (AREB3).
OsbZIP46	Os06g0211200	LOC_Os06g10880	0.40335	0.337657	-0.335104	-0.324456	0.109823	-0.183246	0.154196	0.0703922	0.525327	0.215007	0.275751	0.338695	Abscisic acid responsive elements-binding factor (ABA-responsive element binding protein 1) (AREB1).
OsbZIP62	Os07g0686100	LOC_Os07g48660	0.0398955	0.00101534	-0.414785	-0.396013	-0.371386	-0.394062	0.132997	0.0517123	0.397822	0.191776	0.47154	0.353713	Abscisic acid responsive elements-binding factor.
OsbZIP69	Os08g0549600	LOC_Os08g43600		0.0624569	-0.684113	-1.37659	-0.648679	-0.903126		0.296914	-0.293566	0.0809489	-0.491678	-0.234765	(No Hit)
OsbZIP72	Os09g0456200	LOC_Os09g28310		0.508599	-0.0382843	-0.0300983	0.473624	0.13508	0.227468	0.136199	0.0749297	0.0657139	0.00908572	0.0499098	BZIP transcription factor ABI5.
OsbZIP77	Os09g0540800	LOC_Os09g36910
JA
			Short exposures						Long exposures
					log2[Fold change (treatment/control)]						log2[Fold change (treatment/control)]
Gene name	RAB-DB Locus ID	TIGR Locus ID	FDR	P Value	1	2	3	mean (N=3)	FDR	P Value	1	2	3	mean (N=3)	Description
Biosynthesis
OsDAD1;1	Os11g0146600	LOC_Os11g04940
OsDAD1;2	Os08g0143600	LOC_Os08g04800		0.00191549	3.17387	2.77179	3.1686	3.03809		0.140993	-0.325761	-2.07572	-1.19464	-1.19871	Lipase, class 3 family protein.
OsDAD1;3	Os02g0653900	LOC_Os02g43700	0.0403612	0.00133013	0.755222	0.7195	0.665608	0.713444	0.273408	0.179975	-0.00859459	-0.0965195	-0.157331	-0.0874818	Lipase, class 3 family protein.
OsDAD1;4	Os10g0562200	LOC_Os10g41270	0.103175	0.0485686	0.568207	0.819451	0.358696	0.582118	0.0983859	0.02229	0.898035	0.602036	0.568502	0.689524	Lipase-like protein.
OsPLA1	Os07g0520900	LOC_Os07g33670	0.0965758	0.0427405	-0.132752	-0.152073	-0.0687485	-0.117858	0.089804	0.0135233	-0.385785	-0.309636	-0.257275	-0.317565	Patatin family protein.
OsLOX2;1	Os08g0508800	LOC_Os08g39840		0.00650348	3.5931	2.95124	2.76241	3.10225		0.091583	-0.2821	-0.954383	-1.11463	-0.783704	Lipoxygenase, chloroplast precursor (EC 1.13.11.12).
OsLOX2;2	Os12g0559200	LOC_Os12g37260		0.519504	-0.654824	-0.437467	0.368638	-0.241218		0.101143	-0.297419	-0.943117	-0.452713	-0.564416	Lipoxygenase (EC 1.13.11.12).
OsLOX2;3	Os08g0509100	LOC_Os08g39850	0.133607	0.0762021	0.919785	0.447051	1.37478	0.913871		0.158014	0.351989	0.0411362	0.201135	0.198087	Lipoxygenase, chloroplast precursor (EC 1.13.11.12).
OsLOX2;4	Os02g0194700	LOC_Os02g10120		0.569105	-0.613542	-0.436365	0.410061	-0.213282		0.0880849	-0.304386	-0.952245	-0.53222	-0.596284	Plant lipoxygenase family protein.
OsLOX2;5	Os03g0179900	LOC_Os03g08220	0.0632287	0.0156223	-0.365293	-0.379445	-0.247478	-0.330739		0.00601503	0.210192	0.223381	0.270432	0.234668	Lipoxygenase (EC 1.13.11.12).
OsAOS1	Os03g0225900	LOC_Os03g12500	0.275367	0.210761	-0.0462595	-0.509859	-0.190696	-0.248938		0.0211199	-0.370983	-0.589064	-0.616055	-0.525367	Allene oxide synthase (EC 4.2.1.92).
OsAOS2	Os03g0767000	LOC_Os03g55800	0.0371146	0.000226	1.40682	1.41897	1.35101	1.39227	0.299855	0.20515	-0.1901	-0.0246487	-0.063077	-0.0926085	Allene oxide synthase (EC 4.2.1.92).
OsAOC	Os03g0438100	LOC_Os03g32314	0.0619868	0.0144596	0.506152	0.342561	0.377846	0.408853	0.483098	0.390453	-0.192876	-0.00167565	-0.00932591	-0.0679591	Allene oxide cyclase precursor (EC 5.3.99.6) (Allene oxide cylase).
OsOPR7	Os08g0459600	LOC_Os08g35740	0.645077	0.590147	0.150725	-0.0198975	-0.0217981	0.0363433	0.229585	0.138168	-0.336276	-0.0407639	-0.264448	-0.213829	12-oxophytodienoate reductase 3 (EC 1.3.1.42).
OsOPCL1	Os03g0132000	LOC_Os03g04000	0.0543533	0.00910866	0.587169	0.816013	0.766295	0.723159	0.0833827	0.00778704	-0.0894222	-0.11283	-0.121494	-0.107916	4-coumarate-CoA ligase-like protein.
OsACX	Os06g0103500	LOC_Os06g01390	0.0955266	0.0418758	0.103387	0.0935488	0.17704	0.124659	0.124483	0.0444627	-0.269245	-0.130472	-0.290709	-0.230142	Acyl-CoA oxidase (EC 1.3.3.6).
OaAIM1	Os02g0274100	LOC_Os02g17390	0.0387268	0.000637	0.895133	0.967598	0.900904	0.921212	0.0833827	0.00769708	-0.30171	-0.26118	-0.354382	-0.305757	Peroxisomal fatty acid beta-oxidation multifunctional protein (MFP) [Includes: Enoyl-CoA hydratase (EC 4.2.1.17); 3-2-trans-enoyl-CoA isomerase (EC 5.3.3.8); 3-hydroxybutyryl-CoA epimerase (EC 5.1.2.3); 3-hydroxyacyl-CoA dehydrogenase (EC 1.1.1.35)].
OsKAT	Os02g0817700	LOC_Os02g57260	0.104812	0.0501091	0.234823	0.467605	0.567156	0.423195	0.230925	0.139507	-0.0556412	-0.198978	-0.345964	-0.200195	Acetyl-CoA acyltransferase (3-ketoacyl-coa thiolase) (EC 2.3.1.16).
OsJMT1	Os01g0701700	LOC_Os01g50610		0.0189848	-0.17957	-0.258457	-0.168748	-0.202258		0.0569278	0.924152	1.52228	0.650431	1.03229	SAM dependent carboxyl methyltransferase family protein.
OsJMT2	Os06g0329900	LOC_Os06g22440		0.406557	-0.618222	-1.22688	0.379957	-0.488382		0.0749828	-0.324929	-0.991043	-1.00882	-0.77493	SAM dependent carboxyl methyltransferase family protein.
OsJMT3	Os06g0314600	LOC_Os06g20920		0.429964	-0.651397	-1.05149	0.414804	-0.429362		0.0553113	-0.250347	-0.630456	-0.463412	-0.448072	Floral nectary-specific protein.
OsJMT4	Os06g0323100	LOC_Os06g21820		0.00626223	1.81207	2.11302	1.60813	1.84441		0.0123847	2.116	2.34713	1.5826	2.01524	S-adenosyl-L-methionine:salicylic acid carboxyl methyltransferase.
OsJMT5	Os05g0102000	LOC_Os05g01140		0.0106024	-0.562136	-0.504179	-0.390519	-0.485611		0.030816	-0.264374	-0.509155	-0.425316	-0.399615	SAM dependent carboxyl methyltransferase family protein.
OsJMT6	Os06g0315000	LOC_Os06g20960
OsJAR1;1	Os11g0186500	LOC_Os11g08340
OsJAR1;2	Os05g0586200	LOC_Os05g50890	0.0458074	0.0035574	0.859498	1.01017	0.838858	0.902841	0.112309	0.0337813	-0.585869	-0.406633	-0.795676	-0.59606	GH3 auxin-responsive promoter family protein.
OsJAR1;3	Os01g0221100	LOC_Os01g12160		0.454004	1.24312	-0.36132	0.399404	0.427069		0.104925	-0.244999	-0.878119	-0.459881	-0.527666	GH3 auxin-responsive promoter family protein.
Signaling
OsCOI1	Os01g0853400	LOC_Os01g63420	0.250618	0.186369	-0.17854	-0.110153	-0.00711827	-0.0986039	0.217091	0.126234	0.0562897	0.0193683	0.0984276	0.0580286	Coronatine-insensitive 1.
OsJAZ1	Os03g0180900	LOC_Os03g08320	0.0543533	0.00910581	1.81135	2.45153	2.46359	2.24216	0.798682	0.743511	0.457645	-0.148916	-0.0911273	0.0725339	ZIM domain containing protein.
OsJAZ2	Os10g0392400	LOC_Os10g25290	0.0449052	0.00305708	2.77999	3.0837	3.37084	3.07818		0.04147	-0.362853	-0.178552	-0.235759	-0.259054	ZIM domain containing protein.
OsJAZ3	Os07g0615200	LOC_Os07g42370	0.0371146	0.000278	0.510864	0.490008	0.518195	0.506356	0.458703	0.365284	0.0626345	-0.128813	-0.369995	-0.145391	ZIM domain containing protein.
OsJAZ4	Os03g0402800	LOC_Os03g28940	0.0374354	0.000421	1.39408	1.45164	1.35252	1.39941	0.737237	0.671552	0.0955153	0.229915	-0.157756	0.0558912	ZIM domain containing protein.
OsJAZ5	Os03g0181100	LOC_Os03g08330	0.0463716	0.00384304	1.56223	1.46824	1.80461	1.61169	0.360386	0.265178	0.0231389	0.534624	0.149342	0.235702	ZIM domain containing protein.
OsJAZ6	Os03g0180800	LOC_Os03g08310	0.0551854	0.00954583	1.7628	2.02175	2.46494	2.08316	0.78926	0.73252	-0.355831	0.238543	-0.0850544	-0.0674475	ZIM domain containing protein.
OsJAZ7	Os09g0439200	LOC_Os09g26780	0.0528742	0.00800926	1.3249	1.77708	1.74325	1.61508	0.948447	0.931159	0.0993157	-0.145369	0.0685826	0.00750962	ZIM domain containing protein.
OsJAZ8	Os03g0396500	LOC_Os03g27900
OsJAZ9	Os04g0395800	LOC_Os04g32480		0.00332999	2.91346	2.63608	3.22173	2.92376		0.557326	0.455253	0.641074	-0.414736	0.227197	ZIM domain containing protein.
OsMYC	Os10g0575000	LOC_Os10g42430	0.569242	0.509801	0.106638	0.100996	-0.0696277	0.0460021	0.555129	0.466896	0.140543	-0.0223389	0.0138149	0.0440063	Transcription factor MYC7E (Fragment).
