# Supplementary material for: Autotoxicity mechanism of Oryza sativa: transcriptome response in rice roots exposed to ferulic acid
Source: BMC Genomics. 2013 May 25;14:351. doi: 10.1186/1471-2164-14-351 (PMC4008027; doi:10.1186/1471-2164-14-351)
Supplement: Additional file 11: Table S7 — Expression profiles of protein kinase genes induced by ferulic acid stress. [file 1471-2164-14-351-S11.xlsx]

## Sheet: Table S7
Table S7 Ferulic acid-responsive transcripts related to RLK protein kinases
		Short exposures		Long exposures
Functional categories	In genome	Increased	Decreased	Increased	Decreased
Total	1074	40	14	2	3
C-LEC	1	0	0	0	0
CR4L	7	0	0	0	0
CrRLK1L-1	18	0	0	0	0
DUF26	63	4	0	1	0
Extensin	6	0	0	0	0
L-LEC	101	3	1	0	0
LRK10L-2	44	3	0	0	0
LRR-I	40	0	3	0	1
LRR-II	12	0	0	0	0
LRR-III	43	0	0	0	0
LRR-IV	2	0	0	0	0
LRR-IX	3	0	0	0	0
LRR-V	12	0	0	0	0
LRR-VI	15	0	0	0	0
LRR-VII	11	0	1	0	0
LRR-VIII＊	35	5	0	1	0
LRR-X	27	1	0	0	0
LRR-XI	28	0	0	0	0
LRR-XII	106	1	2	0	0
LRR-XIII	6	1	0	0	0
LRR-XIV	3	1	0	0	0
LRR-XV	13	1	0	0	0
LysM-I	4	0	0	0	0
LysM-II	7	0	0	0	0
PERK	14	0	0	0	0
RKF3	3	0	0	0	0
RLCK-II	1	1	0	0	0
RLCK-IV	6	1	0	0	0
RLCK-IX	29	2	0	0	0
RLCK-OS	35	3	1	0	1
RLCK-V	13	0	1	0	0
RLCK-VI	10	0	0	0	0
RLCK-VII＊	54	6	1	0	0
RLCK-VIII	10	0	0	0	0
RLCK-X	3	0	0	0	0
RLCK-XII	6	0	0	0	0
RLCK-XIII	9	0	0	0	0
RLCK-XV	4	0	0	0	0
RLCK-XVI	2	0	0	0	0
SD-1	34	1	0	0	0
SD-2	101	4	2	0	1
URK-I	6	0	1	0	0
WAK	89	2	1	0	0
WAKL-OS	38	0	0	0	0
Functional categories of genes, total number of genes found within the rice genome, numbers of genes present on and detected on arrays,
and numbers of genes showing significant differences (FDR <0.1) in transcript abundance are shown in rows and columns labeled accordingly
RLK families that are overrepresented in the response group are shown with asterisks (P<0.05).

## Sheet: Protein kinase
TKL
						Short exposures						Long exposures
								log2[Fold change (treatment/control)]						log2[Fold change (treatment/control)]
Name	Group	Family	Subfamily	TIGR Locus ID	RAB-DB Locus ID	FDR	P Value	1	2	3	mean (N=3)	FDR	P Value	1	2	3	mean (N=3)	Description
9629.m00042	TKL	IRAK	C-LEC	Os01g01410	Os01g0104000	0.860663	0.832109	0.0160817	-0.29064	0.424152	0.0498646	0.608736	0.52651	0.101833	-0.0720243	0.102692	0.0441668	C-type lectin domain containing protein.
9633.m02948	TKL	IRAK	CR4L	Os05g32170	Os05g0387700	0.0584047	0.0116706	-0.530712	-0.607316	-0.413478	-0.517169	0.436322	0.342029	0.453065	-0.0407496	0.125453	0.179256	Protein kinase domain containing protein.
9629.m01616	TKL	IRAK	CR4L	Os01g16230	Os01g0267800	0.0500853	0.00624294	0.644898	0.689967	0.525038	0.619968	0.10716	0.0293778	0.679913	0.395595	0.438673	0.504727	Protein kinase domain containing protein.
9631.m04208	TKL	IRAK	CR4L	Os03g43670	Os03g0637800	0.111803	0.0565143	-0.71115	-1.3568	-0.653949	-0.9073	0.158739	0.0739853	-0.180784	-0.0679188	-0.100413	-0.116372	Protein kinase family protein.
9632.m03459	TKL	IRAK	CR4L	Os04g35890	Os04g0439600		0.251991	0.523591	-0.0860897	0.608789	0.348764	0.121984	0.0425196	0.678635	1.35467	0.838713	0.957339	Protein kinase domain containing protein.
9633.m00288	TKL	IRAK	CR4L	Os05g03620	Os05g0127300	0.0461256	0.00373697	0.761628	0.621267	0.737495	0.706797	0.0998869	0.0232512	0.306651	0.353571	0.202524	0.287582	Cytokinin-regulated kinase 1.
9636.m00082	TKL	IRAK	CR4L	Os08g01830	Os08g0109800	0.0770213	0.0265854	-0.435721	-0.280552	-0.512143	-0.409472	0.245848	0.153914	-0.248635	-0.212666	-0.784975	-0.415425	Protein kinase domain containing protein.
9639.m01092	TKL	IRAK	CR4L	Os11g11490	Os11g0222000	0.0781279	0.0276653	0.132361	0.182455	0.101546	0.138787	0.118844	0.0397884	0.195641	0.193965	0.0951243	0.161577	Protein kinase family protein.
9629.m00554	TKL	IRAK	CrRLK1L-1	Os01g06280	Os01g0155500	0.0522287	0.00751062	0.60145	0.729282	0.545066	0.625266	0.414813	0.319698	0.0539065	0.434963	0.0286807	0.172517	Resistance protein candidate (Fragment).
9629.m05510	TKL	IRAK	CrRLK1L-1	Os01g56330	Os01g0769700	0.0612398	0.0139469	-0.59668	-0.702394	-0.460535	-0.586536	0.170345	0.0839745	-0.68769	-0.192556	-0.613424	-0.49789	LpimPth4.
9631.m00239	TKL	IRAK	CrRLK1L-1	Os03g03280	Os03g0124200	0.0497926	0.00606926	-0.182742	-0.214039	-0.240233	-0.212338	0.194954	0.10553	0.198197	0.558492	0.225848	0.327512	Pto-like serine/threonine kinase.
9631.m01698	TKL	IRAK	CrRLK1L-1	Os03g17300	Os03g0281500	0.117348	0.0612724	0.554184	0.413609	0.204856	0.390883	0.219278	0.128343	-0.35729	-0.249319	-0.891593	-0.499401	LpimPth3.
9631.m02151	TKL	IRAK	CrRLK1L-1	Os03g21540	Os03g0333200	0.0686305	0.0199867	-0.449014	-0.307364	-0.512881	-0.423086	0.191833	0.102802	-0.284393	-0.0618629	-0.251886	-0.199381	Resistance protein candidate (Fragment).
9631.m05382	TKL	IRAK	CrRLK1L-1	Os03g55210
9632.m05124	TKL	IRAK	CrRLK1L-1	Os04g52860	Os04g0619600	0.0710742	0.0218598	-0.311348	-0.529065	-0.484267	-0.44156	0.237075	0.145579	-0.176147	-0.39888	-0.0814276	-0.218818	Resistance protein candidate (Fragment).
9633.m00622	TKL	IRAK	CrRLK1L-1	Os05g06990	Os05g0162500		0.553614	-0.361041	0.577909	0.39027	0.202379		0.0781658	0.5762	0.443453	1.14218	0.720611	Hypothetical protein.
9633.m01831	TKL	IRAK	CrRLK1L-1	Os05g20150	Os05g0280700		0.455985	0.612159	0.826915	-0.399211	0.346621		0.270736	1.1604	1.26532	-0.23663	0.729695	Resistance protein candidate (Fragment).
9633.m02281	TKL	IRAK	CrRLK1L-1	Os05g25350	Os05g0317700		0.082549	0.842228	0.370209	0.354007	0.522148		0.0432044	-0.512762	-0.244668	-0.338854	-0.365428	Resistance protein candidate (Fragment).
9633.m02283	TKL	IRAK	CrRLK1L-1	Os05g25370	Os05g0317900		0.647658	-0.605973	-0.368452	0.458911	-0.171838		0.0739141	-0.251711	-0.71568	-0.43679	-0.46806	Resistance protein candidate (Fragment).
9633.m02291	TKL	IRAK	CrRLK1L-1	Os05g25450	Os05g0318700	0.126216	0.0691146	1.02053	1.45113	0.500268	0.990644	0.51515	0.423919	0.29886	0.0506649	-0.0439101	0.101871	Resistance protein candidate (Fragment).
9634.m00267	TKL	IRAK	CrRLK1L-1	Os06g03610
9634.m02243	TKL	IRAK	CrRLK1L-1	Os06g22810	Os06g0334300	0.0614382	0.0141034	-0.636252	-0.80166	-0.530989	-0.6563	0.33632	0.241118	0.0036392	-0.110161	-0.055955	-0.0541589	Receptor-like protein kinase.
9635.m00473	TKL	IRAK	CrRLK1L-1	Os07g05370	Os07g0147600	0.0458811	0.00358539	-0.188113	-0.211747	-0.231862	-0.210574	0.21663	0.125768	-0.0965944	-0.645078	-0.567328	-0.436334	Protein kinase domain containing protein.
9638.m03516	TKL	IRAK	CrRLK1L-1	Os10g39010	Os10g0534500	0.053761	0.00844291	1.10142	1.03391	0.802374	0.979234	0.0934206	0.0179912	0.331181	0.496479	0.343934	0.390531	Protein kinase domain containing protein.
13101.m01648	TKL	IRAK	CrRLK1L-1	Os01g14926	Os01g0253000		0.557706	-0.713175	-0.400284	0.411947	-0.233837		0.0901488	-0.310699	-0.936229	-0.486123	-0.577683	Resistance protein candidate (Fragment).
13105.m02605	TKL	IRAK	CrRLK1L-1	Os05g25430	Os05g0318600		0.559818	-0.642532	-0.436208	0.409403	-0.223113		0.109586	-0.260642	-0.854415	-0.385287	-0.500115	Protein kinase domain containing protein.
9634.m03304	TKL	IRAK	DUF26	Os06g34960	Os06g0541600	0.36181	0.296263	-0.0589509	-0.0695371	0.0157276	-0.0375868	0.203493	0.11322	-0.785116	-0.151848	-0.795288	-0.577417	Protein kinase family protein.
9635.m02031	TKL	IRAK	DUF26	Os07g20610
13107.m03576	TKL	IRAK	DUF26	Os07g35004	Os07g0534700	0.0702265	0.021346	0.125066	0.206081	0.202362	0.177836		0.0157935	-0.999152	-1.00855	-0.664134	-0.890612	Protein kinase family protein.
13107.m03591	TKL	IRAK	DUF26	Os07g35140	Os07g0535800		0.0143351	2.00889	2.48361	1.62976	2.04075		0.609445	0.292863	-1.42485	0.143223	-0.329587	Protein kinase domain containing protein.
9629.m02564	TKL	IRAK	DUF26-1h_AtRLK4_like	Os01g26390	Os01g0366300		0.468628	-0.120313	0.0913805	0.585096	0.185388		0.0511974	-0.304016	-0.634773	-0.361491	-0.433427	ARK3 product/receptor-like serine/threonine protein kinase ARK3.
9633.m03875	TKL	IRAK	DUF26-Ia	Os05g41370	Os05g0493100		0.036766	0.994078	1.27301	0.61829	0.961793		0.0425148	0.958031	0.978186	0.458272	0.798163	KI domain interacting kinase 1.
9635.m02971	TKL	IRAK	DUF26-Ia	Os07g30410	Os07g0487300		0.570351	-0.709075	-0.3885	0.419667	-0.22597		0.0898904	-0.308131	-0.928563	-0.483803	-0.573499	Protein kinase family protein.
9635.m02984	TKL	IRAK	DUF26-Ia	Os07g30510
9635.m03456	TKL	IRAK	DUF26-Ia	Os07g35010
9638.m00382	TKL	IRAK	DUF26-Ia	Os10g04720	Os10g0136400		0.0910373	1.0185	1.21552	0.309864	0.84796		0.631433	-0.177225	0.673224	-0.0504222	0.148525	Serine/threonine kinase.
9638.m00383	TKL	IRAK	DUF26-Ia	Os10g04730	Os10g0136500		0.966508	-0.648541	0.217451	0.385542	-0.0151829		0.121408	-0.215665	-0.903003	-0.454052	-0.52424	Protein kinase domain containing protein.
9639.m03532	TKL	IRAK	DUF26-Ia	Os11g38850	Os11g0601500		0.566398	-0.70607	-0.377985	0.408764	-0.225097		0.100291	-0.294622	-0.971954	-0.492145	-0.58624	Protein kinase family protein.
9635.m03493	TKL	IRAK	DUF26-Ic	Os07g35370	Os07g0538200	0.118428	0.0621811	0.492832	0.900273	0.390795	0.594633	0.111863	0.0333933	0.153997	0.299541	0.283261	0.2456	Protein kinase domain containing protein.
9630.m02590	TKL	IRAK	DUF26-Ic	Os02g27310
9632.m01083	TKL	IRAK	DUF26-Ic	Os04g12080	Os04g0197200	0.16669	0.106289	-0.542472	-1.19762	-0.37717	-0.705755	0.0987073	0.0225107	-0.734833	-0.42633	-0.653665	-0.604942	Protein kinase domain containing protein.
9632.m01093	TKL	IRAK	DUF26-Ic	Os04g12180
9635.m03481	TKL	IRAK	DUF26-Ic	Os07g35260	Os07g0537000		0.0846463	-0.644484	-0.338699	-0.224965	-0.402716		0.25071	-0.270032	-2.20215	-0.471494	-0.981226	Receptor protein kinase.
9635.m03483	TKL	IRAK	DUF26-Ic	Os07g35280	Os07g0537200		0.0114804	2.99597	2.15308	2.24839	2.46581		0.876462	0.693796	-0.421412	-0.473463	-0.0670264	Serine/threonine protein kinase family protein.
9635.m03484	TKL	IRAK	DUF26-Ic	Os07g35290	Os07g0537300		0.0542479	1.02086	0.699758	1.62356	1.11473		0.277797	0.606775	0.136679	0.0358666	0.259774	Protein of unknown function DUF26 domain containing protein.
9635.m03485	TKL	IRAK	DUF26-Ic	Os07g35300	Os07g0537400	0.0576073	0.0110671	1.32034	1.81899	1.3651	1.50148	0.2942	0.199734	0.636192	0.13868	0.151895	0.308922	Serine/threonine kinase receptor precursor.
9635.m03486	TKL	IRAK	DUF26-Ic	Os07g35310	Os07g0537500	0.0481682	0.0053776	0.972789	1.25788	1.12529	1.11865	0.648712	0.571623	-0.348069	0.148003	-0.088077	-0.0960477	Protein kinase domain containing protein.
9635.m03488	TKL	IRAK	DUF26-Ic	Os07g35330	Os07g0537600	0.112701	0.0573226	0.83691	1.7448	0.909437	1.16371	0.231044	0.139615	-0.296497	-0.195528	-0.765361	-0.419129	Protein of unknown function DUF26 domain containing protein.
9635.m03489	TKL	IRAK	DUF26-Ic	Os07g35340	Os07g0537900		0.259042	0.676498	0.336691	-0.0419115	0.323759		0.717283	-0.308737	0.15526	-0.0159251	-0.0564673	SRK3 gene.
9635.m03494	TKL	IRAK	DUF26-Ic	Os07g35380	Os07g0538300		0.821626	0.293361	-1.19647	0.493143	-0.136654		0.0777587	0.722018	0.229477	0.738393	0.563296	Serine/threonine kinase receptor-like protein.
9635.m03495	TKL	IRAK	DUF26-Ic	Os07g35390	Os07g0538400		0.578035	-0.644139	-0.43262	0.428816	-0.215981		0.104792	-0.278257	-0.860417	-0.385666	-0.508113	Receptor-like protein kinase 4.
9635.m03497	TKL	IRAK	DUF26-Ic	Os07g35410	Os07g0538700		0.0876354	-0.51401	-0.725963	-0.201194	-0.480389		0.113668	-0.248829	-1.34777	-1.20468	-0.93376	Protein kinase family protein.
9635.m03511	TKL	IRAK	DUF26-Ic	Os07g35540	Os07g0539700		0.337206	-0.675546	-1.75028	0.252612	-0.724405		0.068986	0.873499	0.450316	1.28551	0.869774	Serine/threonine protein kinase family protein.
9635.m03516	TKL	IRAK	DUF26-Ic	Os07g35580	Os07g0540100	0.0436714	0.0024763	0.948931	1.05689	0.892726	0.966183	0.0887794	0.0123858	0.517556	0.507056	0.357328	0.460647	Receptor protein kinase.
9635.m03523	TKL	IRAK	DUF26-Ic	Os07g35650	Os07g0540800		0.000482	2.78386	2.57978	2.6858	2.68315		0.461188	-0.212632	0.423527	0.325823	0.178906	Serine/threonine protein kinase family protein.
9635.m03524	TKL	IRAK	DUF26-Ic	Os07g35660	Os07g0541000	0.0711753	0.0219999	1.94215	2.45065	1.4356	1.9428	0.0797543	0.00086229	1.00236	1.09945	1.09264	1.06482	Receptor protein kinase.
9635.m03526	TKL	IRAK	DUF26-Ic	Os07g35680	Os07g0541200		0.0206003	1.23495	2.05537	1.90951	1.73328		0.0170929	0.642298	0.899984	0.596642	0.712974	Protein kinase family protein.
9635.m03527	TKL	IRAK	DUF26-Ic	Os07g35690	Os07g0541400	0.0894304	0.0370098	2.24947	3.53098	1.86242	2.54762	0.832768	0.784521	0.0254813	0.0594677	-0.1438	-0.0196169	Receptor protein kinase.
9635.m03528	TKL	IRAK	DUF26-Ic	Os07g35700	Os07g0541500		0.0503234	-1.07398	-1.76724	-0.815056	-1.21876		0.598523	0.189041	1.03487	-0.432868	0.26368	KI domain interacting kinase 1.
9635.m03530	TKL	IRAK	DUF26-Ic	Os07g35730	Os07g0541700	0.662423	0.60911	-0.489559	-0.228341	0.299663	-0.139412		0.121824	-0.284721	-1.00551	-0.426756	-0.572328	Receptor-like protein kinase 5.
9635.m04367	TKL	IRAK	DUF26-Ic	Os07g43560	Os07g0628700		0.605884	-0.660479	-0.352787	0.425392	-0.195958		0.1551	-0.265918	-1.22566	-0.466803	-0.652795	Receptor protein kinase.
9635.m04368	TKL	IRAK	DUF26-Ic	Os07g43570	Os07g0628900		0.507632	-0.65006	-0.498485	0.378847	-0.256566		0.0713051	-0.349315	-0.974438	-0.60435	-0.642701	KI domain interacting kinase 1.
9638.m01489	TKL	IRAK	DUF26-Ic	Os10g17950
9638.m01490	TKL	IRAK	DUF26-Ic	Os10g17960
9638.m01519	TKL	IRAK	DUF26-Ic	Os10g18260	Os10g0329700		0.139966	-0.534259	-0.441521	-1.54038	-0.838722		0.0532645	-0.687373	-0.376358	-0.927994	-0.663908	Serine/threonine protein kinase family protein.
9639.m03122	TKL	IRAK	DUF26-Ic	Os11g34610
13111.m03363	TKL	IRAK	DUF26-Ic	Os11g34624	Os11g0549300		0.0956412	-0.623693	-0.672488	-1.6204	-0.972195		0.981241	0.36954	-0.0310542	-0.322517	0.00532271	KI domain interacting kinase 1.
9635.m03535	TKL	IRAK	DUF26-Id	Os07g35770
9635.m03662	TKL	IRAK	DUF26-Id	Os07g36980
9632.m05258	TKL	IRAK	DUF26-Id	Os04g54130	Os04g0633900		0.0404735	-2.14801	-1.40104	-2.96054	-2.16986	0.104323	0.0266194	0.873977	0.483099	0.676107	0.677728	S-locus glycoprotein family protein.
9635.m03531	TKL	IRAK	DUF26-Id	Os07g35740	Os07g0541800		0.159127	-0.125824	-0.00787997	-0.109477	-0.0810603		0.217327	-0.749012	-2.16152	-0.202789	-1.03777	KI domain interacting kinase 1.
9635.m03532	TKL	IRAK	DUF26-Id	Os07g35750	Os07g0541900		0.598047	-0.668017	-0.362407	0.424405	-0.202006		0.13232	-0.220816	-0.889168	-0.381519	-0.497168	Protein kinase domain containing protein.
9635.m03537	TKL	IRAK	DUF26-Id	Os07g35790	Os07g0542400		0.612917	-0.680916	-0.341343	0.434383	-0.195959		0.14945	-2.29169	-0.966359	-0.471091	-1.24305	Protein kinase domain containing protein.
9635.m03539	TKL	IRAK	DUF26-Id	Os07g35810	Os07g0542600	0.0371146	0.000226	-0.488771	-0.495789	-0.51397	-0.49951	0.161067	0.0759236	-0.19329	-0.232445	-0.473739	-0.299824	Protein kinase family protein.
9629.m03690	TKL	IRAK	DUF26-Ie	Os01g38840
9629.m03696	TKL	IRAK	DUF26-Ie	Os01g38900
9629.m03474	TKL	IRAK	DUF26-If	Os01g36790	Os01g0548600		0.0198248	2.4027	1.76968	1.49065	1.88768		0.0677206	0.263284	0.657835	0.368583	0.429901	Protein kinase domain containing protein.
9633.m00320	TKL	IRAK	DUF26-If	Os05g03920	Os05g0130100		0.521291	-0.697681	-0.44471	0.385556	-0.252279		0.0865549	-0.316765	-0.975046	-0.5456	-0.61247	Protein of unknown function DUF26 domain containing protein.
9638.m03008	TKL	IRAK	DUF26-If	Os10g34220	Os10g0483400		0.498653	-0.208803	0.16888	-0.32857	-0.122831	0.100179	0.0236916	-0.860942	-0.534429	-0.92678	-0.77405	Protein kinase domain containing protein.
13109.m02309	TKL	IRAK	DUF26-If	Os09g24330	Os09g0408800		0.0633161	-0.404745	-0.359175	-0.791141	-0.518354		0.218084	-0.303037	-0.301016	-1.47288	-0.69231	Protein kinase family protein.
13111.m02698	TKL	IRAK	DUF26-If	Os11g28104	Os11g0470200		0.528064	-0.675827	-0.4513	0.39023	-0.245632		0.0914022	-0.300117	-0.986772	-0.560339	-0.615743	Protein kinase domain containing protein.
9629.m03444	TKL	IRAK	DUF26-Ih	Os01g36500	Os01g0545500		0.786495	1.13227	-0.14356	-0.524249	0.154821		0.990208	-0.301653	0.773437	-0.488117	-0.00544445	(No Hit)
9634.m04625	TKL	IRAK	DUF26-Ih	Os06g47470	Os06g0689600		0.508477	-0.665916	-0.48289	0.378082	-0.256908		0.0772718	-0.334622	-0.977498	-0.587124	-0.633081	Protein kinase domain containing protein.
9639.m04236	TKL	IRAK	DUF26-Ih	Os11g45540	Os11g0681400		0.370943	-0.679192	-0.434742	0.206854	-0.30236		0.257961	0.0501163	-0.944131	-0.453938	-0.449317	SWIM Zn-finger domain containing protein.
9634.m04630	TKL	IRAK	DUF26-Ih	Os06g47530	Os06g0690200	0.0398955	0.000999	3.08762	3.41259	3.38631	3.2955	0.159304	0.0744349	0.549674	0.209403	0.298029	0.352369	Protein kinase domain containing protein.
9635.m01265	TKL	IRAK	DUF26-Ih	Os07g12850
9635.m03453	TKL	IRAK	DUF26-Ih	Os07g34980	Os07g0534500		0.921002	-0.712482	-0.401863	0.943486	-0.0569531		0.090797	-0.313507	-0.96035	-0.504101	-0.592653	Protein kinase domain containing protein.
9635.m04760	TKL	IRAK	DUF26-Ih	Os07g47230
9629.m03307	TKL	IRAK	DUF26-Ih_AtRLK4_like	Os01g35160	Os01g0535400	0.377261	0.311762	-0.186128	-0.385812	0.0568304	-0.171703	0.35712	0.261888	-0.00400587	0.0576472	0.140062	0.0645679	Protein kinase domain containing protein.
9629.m04969	TKL	IRAK	Extensin	Os01g51290	Os01g0709500	0.10341	0.0488169	0.412114	0.243553	0.567517	0.407728	0.758133	0.695516	-0.173369	0.171566	0.153903	0.0507	Serine/threonine-protein kinase PBS1 (EC 2.7.1.37) (AvrPphB susceptible protein 1).
9630.m05673	TKL	IRAK	Extensin	Os02g57080	Os02g0815900	0.120745	0.0641089	-0.154429	-0.176277	-0.343919	-0.224875	0.254086	0.161529	0.35795	0.0534858	0.168112	0.193183	Protein kinase domain containing protein.
9632.m04117	TKL	IRAK	Extensin	Os04g43020	Os04g0509000		0.0440651	-0.643392	-0.370694	-0.334029	-0.449371		0.124848	-0.216377	-0.92154	-0.45239	-0.530102	Protein kinase domain containing protein.
9633.m01043	TKL	IRAK	Extensin	Os05g11750	Os05g0207700	0.0700433	0.0211993	-0.807242	-1.13158	-0.698516	-0.879111	0.762945	0.701408	-0.073162	-0.123752	0.104881	-0.0306778	Serine/threonine-protein kinase PBS1 (EC 2.7.1.37) (AvrPphB susceptible protein 1).
9633.m03039	TKL	IRAK	Extensin	Os05g33080	Os05g0398800	0.0477233	0.00518774	-1.04949	-0.885287	-0.827168	-0.920649	0.107074	0.0292299	-0.256382	-0.26828	-0.428679	-0.31778	Protein kinase domain containing protein.
13101.m01650	TKL	IRAK	Extensin	Os01g14932	Os01g0253100	0.0797053	0.0289973	-0.0833587	-0.146321	-0.0980445	-0.109242	0.101996	0.0250081	-0.0641517	-0.087923	-0.0506611	-0.0675786	Pto kinase interactor 1.
9631.m05492	TKL	IRAK	L-LEC	Os03g56180	Os03g0772700
9632.m00093	TKL	IRAK	L-LEC	Os04g01890	Os04g0109400
9632.m00469	TKL	IRAK	L-LEC	Os04g05580	Os04g0141400		0.526618	-0.6705	-0.351285	0.341057	-0.226909		0.850538	-0.307043	0.0289439	0.411152	0.0443508	Legume lectin, beta domain containing protein.
9633.m00270	TKL	IRAK	L-LEC	Os05g03450	Os05g0125200	0.18301	0.121799	-0.575692	-0.428231	-0.0974822	-0.367135	0.232113	0.140616	0.176469	0.0660571	0.0462851	0.0962703	Protein kinase domain containing protein.
9635.m01588	TKL	IRAK	L-LEC	Os07g15930	Os07g0262600		0.660142	-0.680402	-0.29726	0.462675	-0.171662		0.684255	0.633372	-0.914571	-0.357911	-0.213037	Protein kinase family protein.
9635.m01589	TKL	IRAK	L-LEC	Os07g15940	Os07g0262800	0.328179	0.262767	0.328797	0.984116	0.0121002	0.441671	0.112005	0.0335399	0.494318	0.277427	0.308796	0.360181	Resistance protein candidate (Fragment).
9636.m00211	TKL	IRAK	L-LEC	Os08g03040	(Os08g0124633)
9637.m01178	TKL	IRAK	L-LEC	Os09g14660	Os09g0315600		0.599968	-0.714022	-0.385328	0.454862	-0.214829		0.0641282	-0.330475	-0.935059	-0.805441	-0.690325	Protein kinase family protein.
9637.m01394	TKL	IRAK	L-LEC	Os09g16590	Os09g0335400
9640.m03061	TKL	IRAK	L-LEC	Os12g31610	Os12g0500400	0.124559	0.0676199	-0.643903	-0.350069	-0.264162	-0.419378		0.0166604	-0.292421	-0.358875	-0.458862	-0.370052	Protein kinase domain containing protein.
13103.m06122	TKL	IRAK	L-LEC	Os03g56160	Os03g0772600	0.0508207	0.00670388	0.933037	1.10051	1.24419	1.09258	0.378908	0.283375	0.293117	0.763997	-0.040195	0.338973	Protein kinase family protein.
13104.m00099	TKL	IRAK	L-LEC	Os04g01860
13104.m00100	TKL	IRAK	L-LEC	Os04g01874	Os04g0109100	0.872026	0.845414	-0.232576	0.223074	-0.0793619	-0.0296214	0.618194	0.537535	0.0487642	0.16631	-0.0664071	0.0495556	Protein kinase domain containing protein.
13104.m00279	TKL	IRAK	L-LEC	Os04g03579	Os04g0125700	0.0652216	0.0170081	-1.42028	-1.91882	-1.24491	-1.52801		0.879147	0.154904	1.12579	-0.968194	0.104168	Legume lectin, beta domain containing protein.
13104.m00389	TKL	IRAK	L-LEC	Os04g04670
13104.m00530	TKL	IRAK	L-LEC	Os04g06090
13104.m00541	TKL	IRAK	L-LEC	Os04g06210
13104.m00544	TKL	IRAK	L-LEC	Os04g06244
13108.m00246	TKL	IRAK	L-LEC	Os08g02996	Os08g0124000	0.0454186	0.00318036	0.714642	0.592744	0.625506	0.644297	0.623487	0.543179	0.412691	-0.0258722	-0.0565916	0.110076	Resistance protein candidate (Fragment).
13108.m00248	TKL	IRAK	L-LEC	Os08g03002	Os08g0124100		0.0592998	-0.547711	-0.70125	-1.24687	-0.831944		0.0268776	-0.767092	-1.40557	-1.16483	-1.1125	Resistance protein candidate (Fragment).
13108.m00255	TKL	IRAK	L-LEC	Os08g03070	Os08g0124700	0.781486	0.741653	0.249996	-0.0506525	-0.418746	-0.0731342	0.568613	0.481893	0.111573	0.308415	-0.109652	0.103445	Resistance protein candidate (Fragment).
13109.m01629	TKL	IRAK	L-LEC	Os09g17010
13112.m04322	TKL	IRAK	L-LEC	Os12g41410
9632.m02040	TKL	IRAK	L-LEC	Os04g22120
9637.m01390	TKL	IRAK	L-LEC	Os09g16540	Os09g0334800		0.383866	0.115291	0.851748	-0.0483351	0.306235		0.796494	0.154079	-0.1882	0.131598	0.0324925	Protein kinase domain containing protein.
9637.m01434	TKL	IRAK	L-LEC	Os09g16950	Os09g0339000		0.573487	-0.643328	-0.370351	0.39314	-0.206846		0.124134	-0.218563	-0.92293	-0.453141	-0.531544	Protein kinase domain containing protein.
9640.m02587	TKL	IRAK	L-LEC	Os12g26940	Os12g0454800	0.533044	0.47106	-0.0306005	0.0735684	-0.572714	-0.176582	0.377884	0.282388	0.0464972	-0.193974	-0.251713	-0.133063	Histidine kinase.
9629.m05592	TKL	IRAK	L-LEC	Os01g57100	Os01g0779300	0.103912	0.0492516	-0.217316	-0.178059	-0.371077	-0.255484	0.113752	0.0352052	0.166054	0.0881157	0.108721	0.120963	Protein kinase domain containing protein.
9630.m00544	TKL	IRAK	L-LEC	Os02g06160
9630.m01864	TKL	IRAK	L-LEC	Os02g19530
9630.m01866	TKL	IRAK	L-LEC	Os02g19550	Os02g0298200		0.589961	0.495986	-0.370563	0.39687	0.174098		0.0349574	-0.224332	-0.381742	-0.454316	-0.353463	Protein kinase family protein.
9630.m02460	TKL	IRAK	L-LEC	Os02g26160	Os02g0459600		0.0601807	-0.230658	-0.0873973	-0.220416	-0.179491		0.660357	-0.21168	0.803174	-0.0993848	0.164037	Legume lectin, beta domain containing protein.
9630.m04102	TKL	IRAK	L-LEC	Os02g42780	Os02g0640500		0.557095	0.239728	0.227347	-0.178865	0.0960702		0.0680147	-0.216303	-0.446059	-0.201398	-0.28792	Resistance protein candidate (Fragment).
9630.m04698	TKL	IRAK	L-LEC	Os02g48200	Os02g0712600	0.0444386	0.00286989	-0.922355	-0.778206	-0.914521	-0.871694	0.909259	0.881026	-0.079955	0.217353	-0.200525	-0.0210425	Legume lectin, beta domain containing protein.
9630.m04699	TKL	IRAK	L-LEC	Os02g48210	Os02g0712700	0.106244	0.0514522	0.137471	0.267595	0.140307	0.181791	0.486445	0.394048	-0.324143	0.148416	-0.344837	-0.173521	Legume lectin, beta domain containing protein.
9630.m05586	TKL	IRAK	L-LEC	Os02g56310	Os02g0807000	0.0699197	0.021111	0.617948	0.988701	0.692952	0.766534	0.108064	0.0302584	0.3003	0.244544	0.441176	0.328674	Phosphoenolpyruvate carboxylase kinase.
9631.m01470	TKL	IRAK	L-LEC	Os03g15250	Os03g0258000		0.666143	-0.590266	-0.375272	0.476224	-0.163105		0.122277	-0.23335	-0.9111	-0.423866	-0.522772	Resistance protein candidate (Fragment).
9631.m05991	TKL	IRAK	L-LEC	Os03g60810	Os03g0823000	0.0611052	0.0137955	-0.148519	-0.212949	-0.221683	-0.194383	0.624027	0.543901	0.113728	-0.241527	-0.0964364	-0.0747451	Resistance protein candidate (Fragment).
9632.m00244	TKL	IRAK	L-LEC	Os04g03370
9632.m00260	TKL	IRAK	L-LEC	Os04g03530
9632.m00390	TKL	IRAK	L-LEC	Os04g04800
9632.m00458	TKL	IRAK	L-LEC	Os04g05470	Os04g0140400	0.0913199	0.038422	-0.435073	-0.340639	-0.207088	-0.3276	0.551044	0.462414	-0.0931664	0.287476	0.102955	0.099088	Legume lectin, beta domain containing protein.
9632.m00467	TKL	IRAK	L-LEC	Os04g05560	Os04g0141200		0.147366	-0.0984941	-0.782674	-0.491175	-0.457448	0.305414	0.210404	1.22129	0.485349	0.0954152	0.600686	Legume lectin, beta domain containing protein.
9632.m04316	TKL	IRAK	L-LEC	Os04g44900	Os04g0531400	0.0720673	0.0227877	1.06903	1.33556	0.77238	1.05899	0.511169	0.419765	-0.0997505	-0.00927546	0.00802231	-0.0336679	Receptor like protein kinase.
9632.m04317	TKL	IRAK	L-LEC	Os04g44910	Os04g0531500	0.0543533	0.00903504	0.921059	1.11005	0.799672	0.943594	0.10706	0.0291267	-0.230826	-0.170882	-0.125007	-0.175572	Protein kinase family protein.
9632.m04800	TKL	IRAK	L-LEC	Os04g49460	Os04g0584100		0.0598645	1.6357	1.95224	3.6215	2.40314		0.0200287	1.30909	1.55977	2.1172	1.66202	Legume lectin, alpha domain containing protein.
9633.m01194	TKL	IRAK	L-LEC	Os05g13770	Os05g0224700		0.348339	-0.649497	0.27517	-1.11246	-0.495596		0.127899	-0.210189	-0.908624	-0.436758	-0.518524	Protein kinase domain containing protein.
9633.m01241	TKL	IRAK	L-LEC	Os05g14220
9634.m01052	TKL	IRAK	L-LEC	Os06g10790	Os06g0210400		0.573063	-0.675631	-0.355146	0.395182	-0.211865		0.0756844	-0.214622	-0.171236	-0.427351	-0.27107	Legume lectin, beta domain containing protein.
9634.m01423	TKL	IRAK	L-LEC	Os06g14260
9634.m01764	TKL	IRAK	L-LEC	Os06g17490	Os06g0285400	0.0694957	0.0206395	-0.345367	-0.575689	-0.532861	-0.484639	0.849303	0.806197	-0.259125	0.064765	0.0987681	-0.0318639	Serine/threonine-specific kinase like protein.
9634.m02185	TKL	IRAK	L-LEC	Os06g22290	Os06g0328400	0.0461801	0.00375987	1.60612	1.56067	1.89197	1.68625	0.285708	0.191735	0.404501	1.22461	0.197424	0.608844	Legume lectin, beta domain containing protein.
9635.m00303	TKL	IRAK	L-LEC	Os07g03780	Os07g0129800		0.00508955	3.03215	2.76966	3.52929	3.11037	0.247322	0.155151	0.241543	0.297163	0.921366	0.486691	Protein kinase family protein.
9635.m00304	TKL	IRAK	L-LEC	Os07g03790
9635.m00306	TKL	IRAK	L-LEC	Os07g03810	Os07g0130100		0.0256575	-0.666437	-0.370087	-0.540725	-0.52575		0.106426	-0.261689	-0.922096	-0.46522	-0.549669	Lectin-like receptor kinase 7;2.
9635.m00307	TKL	IRAK	L-LEC	Os07g03820	Os07g0130200		0.355826	0.794494	1.44522	-0.357006	0.627568		0.118005	1.28223	1.2645	0.225926	0.924217	Protein kinase domain containing protein.
9635.m00308	TKL	IRAK	L-LEC	Os07g03830
9635.m00309	TKL	IRAK	L-LEC	Os07g03840	Os07g0130400		0.620367	-0.555172	-0.354464	0.402174	-0.169154		0.127045	-0.212645	-0.884383	-0.414072	-0.5037	Protein kinase family protein.
9635.m00311	TKL	IRAK	L-LEC	Os07g03860	Os07g0130700		0.301266	-0.70541	-0.426261	0.123123	-0.336182		0.0761226	-0.353852	-0.944912	-0.511311	-0.603358	Resistance protein candidate (Fragment).
9635.m00312	TKL	IRAK	L-LEC	Os07g03870	Os07g0130800		0.522644	-0.679422	-0.453954	0.386138	-0.249079		0.0899064	-0.304491	-0.986331	-0.561548	-0.617457	Lectin-like receptor kinase 7;2.
9635.m00313	TKL	IRAK	L-LEC	Os07g03880	Os07g0130900		0.59531	-0.686345	-0.35714	0.424797	-0.206229		0.0924721	-0.309336	-0.9322	-0.470012	-0.570516	Lectin-like receptor kinase 7;2.
9635.m00314	TKL	IRAK	L-LEC	Os07g03890	Os07g0131000		0.619533	-0.638997	-0.350928	0.431623	-0.186101		0.0478632	-0.287725	-0.214386	-0.460031	-0.320714	Serine/threonine protein kinase family protein.
9635.m00315	TKL	IRAK	L-LEC	Os07g03900	Os07g0131100		0.42512	-0.695186	-1.14206	0.436734	-0.466836		0.124091	-0.237523	-0.885021	-0.385904	-0.502816	Protein kinase family protein.
9635.m00317	TKL	IRAK	L-LEC	Os07g03920
9635.m00318	TKL	IRAK	L-LEC	Os07g03930
9635.m00320	TKL	IRAK	L-LEC	Os07g03950
9635.m00322	TKL	IRAK	L-LEC	Os07g03970
9635.m00325	TKL	IRAK	L-LEC	Os07g04000	Os07g0132100		0.487061	-0.645543	-0.461062	0.339863	-0.25558		0.109986	-0.289613	-0.970345	-0.445418	-0.568459	Protein kinase family protein.
9635.m00326	TKL	IRAK	L-LEC	Os07g04010
9635.m00329	TKL	IRAK	L-LEC	Os07g04040	Os07g0132500		0.636568	-0.709462	-0.397907	0.504758	-0.20087		0.515283	0.454879	-0.945809	-0.476887	-0.322606	Lectin-like receptor kinase 7;2.
9635.m00339	TKL	IRAK	L-LEC	Os07g04130	Os07g0133100		0.640675	-0.596068	-0.374515	0.450444	-0.173379		0.224012	-0.0431603	-0.942201	-0.382724	-0.456029	(No Hit)
9635.m01838	TKL	IRAK	L-LEC	Os07g18230
9635.m01839	TKL	IRAK	L-LEC	Os07g18240
9635.m03805	TKL	IRAK	L-LEC	Os07g38250	Os07g0569800	0.0471072	0.00463112	1.23764	1.0156	1.01352	1.08892	0.0848855	0.00890539	0.648882	0.486501	0.66507	0.600151	Protein kinase family protein.
9635.m03866	TKL	IRAK	L-LEC	Os07g38810	Os07g0575700		0.491373	0.225259	-1.65099	-0.0426972	-0.489475		0.0214701	-0.745851	-0.5656	-0.44568	-0.58571	Receptor like protein kinase.
9635.m03867	TKL	IRAK	L-LEC	Os07g38820
9635.m05024	TKL	IRAK	L-LEC	Os07g38800	Os07g0575600		0.0862497	1.09333	1.53935	0.433212	1.02196		0.399382	1.43053	0.822457	-0.468524	0.594821	Resistance protein candidate (Fragment).
9636.m00208	TKL	IRAK	L-LEC	Os08g03020	Os08g0124500	0.0560217	0.0100887	-0.423804	-0.506938	-0.602882	-0.511208	0.907559	0.87897	-0.0933551	0.201563	-0.0599747	0.0160777	Resistance protein candidate (Fragment).
9636.m00216	TKL	IRAK	L-LEC	Os08g03090	Os08g0124900	0.249185	0.184932	0.249799	0.79342	0.150035	0.397751	0.570458	0.48379	0.474811	0.0601607	-0.0981436	0.14561	Protein kinase family protein.
9636.m00218	TKL	IRAK	L-LEC	Os08g03100
9636.m00223	TKL	IRAK	L-LEC	Os08g03150
9636.m00224	TKL	IRAK	L-LEC	Os08g03160
9636.m00225	TKL	IRAK	L-LEC	Os08g03170	Os08g0125200		0.551016	-0.695882	-0.422265	0.409541	-0.236202		0.105381	-0.265161	-0.912464	-0.454538	-0.544054	Protein kinase domain containing protein.
9636.m00233	TKL	IRAK	L-LEC	Os08g03240	Os08g0125800	0.0742922	0.0244107	-0.338265	-0.534922	-0.344182	-0.405789	0.954959	0.940237	-0.00378988	0.281054	-0.239069	0.0127319	Resistance protein candidate (Fragment).
9636.m04074	TKL	IRAK	L-LEC	Os08g40270	Os08g0514000	0.0403612	0.00141698	0.880468	0.852572	0.775145	0.836062	0.0976975	0.0215735	0.777612	0.471078	0.568386	0.605692	Legume lectin, beta domain containing protein.
9636.m04075	TKL	IRAK	L-LEC	Os08g40280	Os08g0514100	0.150693	0.0919435	-0.19757	-0.496011	-0.207134	-0.300238		0.0557519	0.321842	0.373227	0.145202	0.28009	Protein kinase domain containing protein.
9637.m00536	TKL	IRAK	L-LEC	Os09g07730	Os09g0251100	0.103921	0.0492604	0.0834943	0.120979	0.052638	0.0857039		0.0252969	0.500052	0.335517	0.602316	0.479295	Protein kinase domain containing protein.
9637.m00704	TKL	IRAK	L-LEC	Os09g09500
9637.m00705	TKL	IRAK	L-LEC	Os09g09510
9638.m00307	TKL	IRAK	L-LEC	Os10g03990
9638.m00929	TKL	IRAK	L-LEC	Os10g10540
9638.m02622	TKL	IRAK	L-LEC	Os10g30530	Os10g0441900		0.0779014	0.92685	1.33469	0.418309	0.893283		0.114169	-0.189982	-0.185068	-0.518437	-0.297829	Lectin-like receptor kinase 7;2.
9638.m02623	TKL	IRAK	L-LEC	Os10g30540	Os10g0442000	0.0981092	0.0440504	0.321079	0.579397	0.311623	0.404033	0.0933411	0.0177496	0.33928	0.311463	0.211466	0.287403	Receptor like protein kinase.
9638.m03509	TKL	IRAK	L-LEC	Os10g38960	Os10g0533800		0.0616066	2.42871	1.48118	0.980981	1.63029	0.255802	0.163265	2.0122	0.10244	2.01285	1.37583	Protein kinase family protein.
9639.m02313	TKL	IRAK	L-LEC	Os11g25860	Os11g0445300		0.0224343	-0.624985	-0.385829	-0.651048	-0.553954		0.173253	0.224796	0.00638635	0.195841	0.142341	Protein kinase domain containing protein.
9640.m03756	TKL	IRAK	L-LEC	Os12g38610	Os12g0574700	0.379165	0.313595	-0.0866442	0.0277491	-0.122867	-0.0605872	0.83224	0.783902	0.14246	-0.127009	-0.0952968	-0.0266154	Resistance protein candidate (Fragment).
9640.m04040	TKL	IRAK	L-LEC	Os12g41270	Os12g0606000		0.150569	0.703064	1.46456	0.250873	0.806167		0.0836529	0.31763	1.07711	1.09809	0.830945	Protein of unknown function DUF26 domain containing protein.
9640.m04064	TKL	IRAK	L-LEC	Os12g41490	Os12g0608500		0.116353	0.625367	0.194684	0.965122	0.595057		0.483656	-0.320681	-0.494318	0.244477	-0.190174	Protein kinase domain containing protein.
9640.m04066	TKL	IRAK	L-LEC	Os12g41510	Os12g0608700	0.0497502	0.00605335	1.43225	1.45259	1.12918	1.338	0.138053	0.0560836	0.773304	0.335668	0.860557	0.65651	Resistance protein candidate (Fragment).
9640.m04068	TKL	IRAK	L-LEC	Os12g41530	Os12g0608900		0.104718	1.11725	1.74364	0.413867	1.09159		0.0814171	1.09426	1.19849	0.348033	0.880262	Resistance protein candidate (Fragment).
9640.m04069	TKL	IRAK	L-LEC	Os12g41540	Os12g0609000	0.0985374	0.0444116	0.452045	0.712629	0.343181	0.502618	0.0900589	0.014076	0.541863	0.621069	0.807578	0.656837	Resistance protein candidate (Fragment).
9629.m00158	TKL	IRAK	LRK10L-2	Os01g02460	Os01g0114900		0.507839	0.812736	-0.374642	0.396207	0.2781		0.0954809	-0.299136	-0.933674	-0.471764	-0.568191	Protein kinase domain containing protein.
13101.m05155	TKL	IRAK	LRK10L-2	Os01g49580	Os01g0690600		0.573676	-0.67305	-0.38163	0.408586	-0.215365		0.529877	-0.262053	0.247761	-0.464652	-0.159648	Protein kinase family protein.
13101.m05157	TKL	IRAK	LRK10L-2	Os01g49614	Os01g0690800		0.263743	1.00216	0.998727	-0.181798	0.606362		0.431492	-0.0345643	1.21654	0.0165264	0.3995	Protein kinase domain containing protein.
13105.m05060	TKL	IRAK	LRK10L-2	Os05g47750	Os05g0550700	0.0543533	0.00908219	1.97453	2.47401	1.80797	2.0855	0.930439	0.907938	0.278252	0.219964	-0.411579	0.0288789	Protein kinase domain containing protein.
13108.m02540	TKL	IRAK	LRK10L-2	Os08g24770
9629.m00140	TKL	IRAK	LRK10L-2	Os01g02290	Os01g0113200		0.0163934	1.40608	1.06154	0.91285	1.12682		0.108153	-0.291478	-0.96407	-0.445917	-0.567155	LRK14.
9629.m00141	TKL	IRAK	LRK10L-2	Os01g02300	Os01g0113300		0.05186	2.56299	1.55099	3.68472	2.59957		0.672279	-0.219891	0.00239081	0.557885	0.113462	Receptor-like kinase ARK1AS.
9629.m00143	TKL	IRAK	LRK10L-2	Os01g02320	Os01g0113400		0.0550427	-0.317918	-0.483169	-0.75314	-0.518076		0.028006	-0.926235	-0.981591	-0.538449	-0.815425	Serine/threonine protein kinase (Fragment).
9629.m00147	TKL	IRAK	LRK10L-2	Os01g02350	Os01g0113700		0.00387278	0.32983	0.343618	0.278521	0.317323		0.0215439	-0.36887	-0.466758	-0.617333	-0.48432	Protein kinase domain containing protein.
9629.m00148	TKL	IRAK	LRK10L-2	Os01g02360	Os01g0113800	0.0606767	0.0131888	1.24302	0.97353	0.8412	1.01925		0.722738	0.264027	-0.0904059	-0.412988	-0.0797888	Protein kinase family protein.
9629.m00151	TKL	IRAK	LRK10L-2	Os01g02390	Os01g0114100	0.0470811	0.00459087	2.06241	2.25336	1.778	2.03125	0.302098	0.207314	0.393286	0.123882	0.0537466	0.190305	Protein kinase family protein.
9629.m00152	TKL	IRAK	LRK10L-2	Os01g02400	Os01g0114300		0.971883	-0.0802224	-0.359439	0.412724	-0.00897941		0.144462	-0.247247	-0.07542	-0.462631	-0.261766	LRK14.
9629.m00153	TKL	IRAK	LRK10L-2	Os01g02410	Os01g0114400		0.553918	-0.652232	-0.394672	0.386509	-0.220132		0.13503	-0.198726	-0.898093	-0.414977	-0.503932	Protein kinase domain containing protein.
9629.m00154	TKL	IRAK	LRK10L-2	Os01g02420	Os01g0114500		0.51587	-0.679767	-0.436213	0.370754	-0.248409		0.10093	-0.299068	-0.945899	-0.453937	-0.566301	Rust resistance kinase Lr10.
9629.m00155	TKL	IRAK	LRK10L-2	Os01g02430	Os01g0114600		0.0346033	-0.71334	-0.430808	-0.405494	-0.516547		0.36338	-0.294462	0.137592	-0.509683	-0.222184	Receptor-like kinase ARK1AS (Fragment).
9629.m00156	TKL	IRAK	LRK10L-2	Os01g02440	Os01g0114700		0.655117	-0.680753	-0.352726	0.489954	-0.181175		0.0968146	-0.308165	-0.921698	-0.437257	-0.555707	LRK33.
9629.m00167	TKL	IRAK	LRK10L-2	Os01g02550
9629.m00168	TKL	IRAK	LRK10L-2	Os01g02560	Os01g0115600		0.0848871	-0.593823	-0.369383	-1.09154	-0.684914		0.121262	-0.241374	-0.917305	-0.420515	-0.526398	LRK14.
9629.m00169	TKL	IRAK	LRK10L-2	Os01g02570	Os01g0115700		0.232192	0.650816	1.05606	-0.0555143	0.550455		4.24859e-05	0.870595	0.86694	0.852187	0.863241	Protein kinase family protein.
9629.m00170	TKL	IRAK	LRK10L-2	Os01g02580
9629.m00172	TKL	IRAK	LRK10L-2	Os01g02600	Os01g0115900		0.536937	-0.499699	0.482287	-0.884611	-0.300674		0.459776	0.281433	-0.389352	-0.643468	-0.250462	Protein kinase domain containing protein.
9629.m00173	TKL	IRAK	LRK10L-2	Os01g02610	Os01g0116000		0.323491	-0.017311	1.01352	0.218944	0.405052		0.0614281	0.652368	0.589636	1.27245	0.838152	Protein kinase domain containing protein.
9629.m00180	TKL	IRAK	LRK10L-2	Os01g02680	Os01g0116200		0.544527	-0.660979	-0.427924	0.394213	-0.231563		0.699329	0.41825	0.350588	-0.412553	0.118761	Protein kinase domain containing protein.
9629.m00181	TKL	IRAK	LRK10L-2	Os01g02690	Os01g0116300		0.545523	-0.691481	-0.416537	0.399138	-0.236293		0.107394	-0.2632	-0.89906	-0.433821	-0.532027	(No Hit)
9629.m00185	TKL	IRAK	LRK10L-2	Os01g02730
9629.m00187	TKL	IRAK	LRK10L-2	Os01g02750	Os01g0116900		0.714114	-0.64126	-0.162301	0.416497	-0.129021		0.110988	-0.258406	-0.94508	-0.469352	-0.557612	Protein kinase domain containing protein.
9629.m00188	TKL	IRAK	LRK10L-2	Os01g02760	Os01g0117000		0.42178	-0.663076	-1.35415	0.443274	-0.524652		0.0396944	-0.304187	-0.430708	-0.624207	-0.453034	Protein kinase domain containing protein.
9629.m00189	TKL	IRAK	LRK10L-2	Os01g02770	Os01g0117100		0.580022	-0.662861	-0.375951	0.409508	-0.209768		0.263697	-0.209835	-1.95204	-0.391137	-0.851004	LRK14.
9629.m00190	TKL	IRAK	LRK10L-2	Os01g02780	Os01g0117200		0.514986	-0.671393	-0.46749	0.380804	-0.252693		0.0854688	-0.314026	-0.98544	-0.574937	-0.624801	ARK protein (Fragment).
9629.m00191	TKL	IRAK	LRK10L-2	Os01g02790	Os01g0117300		0.57388	-0.713907	-0.390674	0.426464	-0.226039		0.0867636	-0.325769	-0.940702	-0.485448	-0.583973	Protein kinase domain containing protein.
9629.m00192	TKL	IRAK	LRK10L-2	Os01g02800	Os01g0117400		0.0432619	-0.713411	-0.415064	-0.371249	-0.499908		0.123255	-0.310376	-0.0893946	-0.484577	-0.294783	Protein kinase domain containing protein.
9629.m00193	TKL	IRAK	LRK10L-2	Os01g02810	Os01g0117500		0.354538	-1.53716	0.299156	-0.663323	-0.633775		0.0987829	-0.163457	-0.685153	-0.49739	-0.448666	LRK14.
9629.m00195	TKL	IRAK	LRK10L-2	Os01g02830	Os01g0117600		0.787652	-0.204655	-0.432507	0.406292	-0.0769566		0.108036	-0.259881	-0.864381	-0.40266	-0.508974	Protein kinase domain containing protein.
9629.m00196	TKL	IRAK	LRK10L-2	Os01g02840	Os01g0117700		0.0370506	2.04872	1.48538	2.95612	2.16341		0.0121805	1.06796	1.0539	1.45968	1.19385	LRK14.
9629.m00364	TKL	IRAK	LRK10L-2	Os01g04460
9629.m00366	TKL	IRAK	LRK10L-2	Os01g04480	Os01g0137200		0.0684402	1.51079	0.520864	1.44947	1.16037		0.790264	-0.118332	0.579983	-0.832827	-0.123725	Receptor serine/threonine kinase PR5K.
9629.m00367	TKL	IRAK	LRK10L-2	Os01g04490	Os01g0137400		0.501783	-0.646139	-0.554293	0.391751	-0.26956		0.124897	-0.216965	-0.91919	-0.448732	-0.528296	Hypothetical protein.
9629.m00370	TKL	IRAK	LRK10L-2	Os01g04520	Os01g0137500		0.617105	-0.636294	-0.351608	0.428317	-0.186528		0.0946672	-0.284323	-0.894785	-0.461064	-0.546724	Protein kinase domain containing protein.
9629.m00373	TKL	IRAK	LRK10L-2	Os01g04550
9629.m00375	TKL	IRAK	LRK10L-2	Os01g04570	Os01g0138300		0.062985	-0.263584	-0.437098	-0.682531	-0.461071		0.689804	-0.770454	0.684341	-0.538611	-0.208241	Protein kinase domain containing protein.
9629.m00376	TKL	IRAK	LRK10L-2	Os01g04580	Os01g0138400	0.0396483	0.000916	1.56901	1.73334	1.60804	1.6368		0.100441	-0.2646	-0.502645	-0.927928	-0.565058	Receptor protein kinase-like protein.
9629.m07414	TKL	IRAK	LRK10L-2	Os01g02700	Os01g0116400		0.0411045	0.48734	0.642978	0.298326	0.476215		0.461566	0.281513	-0.0361772	0.020018	0.0884514	Protein kinase domain containing protein.
9632.m00847	TKL	IRAK	LRK10L-2	Os04g09770
9636.m02412	TKL	IRAK	LRK10L-2	Os08g24630
9637.m01609	TKL	IRAK	LRR-Ia	Os09g19160	Os09g0356200		0.0503604	-0.631592	-0.354322	-0.846764	-0.610892		0.165402	-0.279844	-1.31452	-0.458296	-0.684221	Protein kinase domain containing protein.
9637.m01632	TKL	IRAK	LRR-Ia	Os09g19380
13105.m04775	TKL	IRAK	LRR-Ia	Os05g45010	Os05g0525800		0.381122	-1.03777	0.398686	-0.882258	-0.507115	0.113577	0.0349462	-1.67046	-0.936338	-1.88666	-1.49782	Protein kinase-like domain containing protein.
13109.m01724	TKL	IRAK	LRR-Ia	Os09g17890
13109.m01749	TKL	IRAK	LRR-Ia	Os09g18159	Os09g0350900		0.622193	-0.692708	-0.359907	0.459771	-0.197615		0.0914251	-0.316559	-0.922484	-0.453731	-0.564258	Protein kinase domain containing protein.
13109.m01790	TKL	IRAK	LRR-Ia	Os09g18594	Os09g0355400	0.717669	0.67046	-0.408797	0.214015	-0.0717582	-0.0888468	0.265273	0.17242	-0.0570049	-0.411981	-0.707916	-0.392301	Protein kinase domain containing protein.
13109.m01795	TKL	IRAK	LRR-Ia	Os09g19140	Os09g0356000	0.0422516	0.00196106	-1.32347	-1.5406	-1.40862	-1.42423	0.70793	0.637279	0.0641155	-0.0710431	0.089055	0.0273758	Protein kinase domain containing protein.
13109.m01804	TKL	IRAK	LRR-Ia	Os09g19229	Os09g0356800		0.566765	-0.357789	-0.63605	0.37735	-0.205496		0.231663	-0.407891	-1.01517	-0.0335856	-0.48555	Protein kinase domain containing protein.
13109.m01821	TKL	IRAK	LRR-Ia	Os09g19390
13111.m04730	TKL	IRAK	LRR-Ia	Os11g47490
9637.m01540	TKL	IRAK	LRR-Ia	Os09g17970	Os09g0349100		0.0260516	-0.662867	-0.447736	-0.810996	-0.640533		0.809883	-0.295054	-0.50363	1.25423	0.151847	Protein kinase family protein.
9637.m01545	TKL	IRAK	LRR-Ia	Os09g18020	Os09g0349700		0.0153329	0.599428	0.695293	0.445754	0.580158		0.477452	0.171646	-0.193984	-0.438991	-0.153776	Protein kinase domain containing protein.
9637.m01547	TKL	IRAK	LRR-Ia	Os09g18030	Os09g0349800		0.787878	0.104289	-0.329565	0.42717	0.067298		0.125763	-0.228717	-0.886823	-0.394336	-0.503292	Protein kinase domain containing protein.
9637.m01568	TKL	IRAK	LRR-Ia	Os09g18230	Os09g0351700		0.515315	-0.648536	-0.594089	0.423235	-0.27313		0.111341	-0.259844	-0.947661	-0.467279	-0.558261	Protein kinase family protein.
9637.m01571	TKL	IRAK	LRR-Ia	Os09g18260	Os09g0352000		0.57852	0.177373	0.610489	-0.280572	0.169097		0.290303	0.0525984	-0.54759	-0.245507	-0.246833	Protein kinase domain containing protein.
9637.m01581	TKL	IRAK	LRR-Ia	Os09g18360	Os09g0353200		0.636986	-0.590797	-0.384092	0.449389	-0.175167		0.136249	-0.204167	-0.914211	-0.413488	-0.510622	Protein kinase domain containing protein.
9629.m00252	TKL	IRAK	LRR-Ia	Os01g03370
9629.m05849	TKL	IRAK	LRR-Ia	Os01g59550	Os01g0810500		0.207314	-0.363084	-0.38086	0.0209179	-0.241009		0.058324	1.00568	0.386676	0.734467	0.708939	Protein kinase domain containing protein.
9629.m05850	TKL	IRAK	LRR-Ia	Os01g59560	Os01g0810600		0.608023	-0.688488	-0.328562	0.424375	-0.197559		0.123485	-0.230392	-0.882081	-0.397348	-0.503274	Protein kinase domain containing protein.
9629.m05851	TKL	IRAK	LRR-Ia	Os01g59570	Os01g0810800		0.0206738	-0.692359	-0.412649	-0.55349	-0.552833		0.102022	-0.265103	-0.901644	-0.462166	-0.542971	Receptor protein kinase-like protein.
9630.m00498	TKL	IRAK	LRR-Ia	Os02g05730	Os02g0151100	0.128586	0.0712957	0.524129	0.170931	0.463254	0.386105	0.288572	0.194363	-0.00264933	0.108621	0.122128	0.0760333	Protein kinase domain containing protein.
9633.m01394	TKL	IRAK	LRR-Ia	Os05g15720	Os05g0246600		0.58938	-0.67592	-0.357825	0.414921	-0.206275		0.131157	-0.215345	-0.888543	-0.394729	-0.499539	Protein kinase domain containing protein.
9633.m04197	TKL	IRAK	LRR-Ia	Os05g44930	Os05g0524500		0.0128321	-1.15147	-0.897216	-0.786296	-0.944996		0.045963	-0.464508	-0.50858	-0.901084	-0.624724	Protein kinase domain containing protein.
9633.m04198	TKL	IRAK	LRR-Ia	Os05g44940	Os05g0524600		0.557787	-0.707999	-0.399015	0.409861	-0.232384		0.08693	-0.286048	-0.980162	-1.04982	-0.772009	Protein kinase domain containing protein.
9633.m04201	TKL	IRAK	LRR-Ia	Os05g44960	Os05g0525000	0.0567911	0.010659	-1.15223	-1.34739	-1.64689	-1.38217	0.120631	0.041321	-0.615146	-0.38917	-0.834757	-0.613024	TMK protein precursor.
9633.m04202	TKL	IRAK	LRR-Ia	Os05g44970
9633.m04204	TKL	IRAK	LRR-Ia	Os05g44990	Os05g0525600	0.090361	0.037736	-0.739626	-0.58015	-1.12984	-0.81654	0.141783	0.0592948	-0.296741	-0.352943	-0.653573	-0.434419	Protein kinase domain containing protein.
9636.m04116	TKL	IRAK	LRR-Ia	Os08g40650	Os08g0518400		0.571193	-0.706256	-0.387659	0.419342	-0.224858		0.737964	-0.304815	0.457047	-0.484758	-0.110842	Protein kinase family protein.
9637.m00673	TKL	IRAK	LRR-Ia	Os09g09220
9637.m01534	TKL	IRAK	LRR-Ia	Os09g17910	Os09g0348600		0.262425	-0.0727864	0.554803	0.387511	0.289843		0.115019	-0.223366	-0.882047	-0.451701	-0.519038	Protein kinase domain containing protein.
9637.m01544	TKL	IRAK	LRR-Ia	Os09g18010	Os09g0349600	0.0468684	0.00430818	-1.51621	-1.25398	-1.24915	-1.33978	0.0877641	0.0114425	-1.69491	-1.65504	-2.28163	-1.87719	Protein kinase domain containing protein.
9637.m01597	TKL	IRAK	LRR-Ia	Os09g18530
9637.m01629	TKL	IRAK	LRR-Ia	Os09g19350
9637.m01645	TKL	IRAK	LRR-Ia	Os09g19510	Os09g0359500		0.602576	-0.646022	-0.351436	0.415883	-0.193858		0.113868	-0.249832	-0.940399	-0.464873	-0.551701	Protein kinase domain containing protein.
9640.m03691	TKL	IRAK	LRR-Ia	Os12g37980	Os12g0567500		0.153697	-0.13559	-0.39063	-0.820192	-0.448804		0.78443	0.0231508	0.385483	-0.239053	0.056527	(No Hit)
9636.m00365	TKL	IRAK	LRR-Ib	Os08g04420	Os08g0138700	0.126075	0.068914	0.380795	0.527036	0.180337	0.362723	0.251279	0.159028	-0.0493493	-0.271127	-0.457576	-0.25935	Protein kinase family protein.
13106.m01901	TKL	IRAK	LRR-Ib	Os06g17285	Os06g0283300	0.341262	0.275635	0.0911771	0.432335	0.0323239	0.185279	0.0959855	0.0200112	-0.507894	-0.368438	-0.615077	-0.497136	Serine/threonine protein kinase family protein.
9635.m03785	TKL	IRAK	LRR-Ic	Os07g38070	Os07g0568100		0.260525	-0.311424	-0.0140266	-0.926079	-0.417177		0.11061	-0.359904	-0.711174	-1.36834	-0.813138	Nodulation receptor kinase.
9639.m00021	TKL	IRAK	LRR-Ic	Os12g01200	Os12g0102500	0.0933255	0.040081	-0.555345	-0.595571	-0.281731	-0.477549	0.163699	0.0783673	-0.124386	-0.0569716	-0.181624	-0.120994	Protein kinase domain containing protein.
9640.m00020	TKL	IRAK	LRR-Ic	Os11g01200	Os11g0102900		0.607413	-0.640525	-0.340551	0.413343	-0.189244		0.10631	-0.266726	-0.936732	-0.471592	-0.55835	Protein kinase domain containing protein.
9629.m00695	TKL	IRAK	LRR-II	Os01g07630	Os01g0171000	0.0403612	0.00123886	-0.588167	-0.618536	-0.547429	-0.584711	0.158258	0.0735938	0.165947	0.0934991	0.0619392	0.107128	BRASSINOSTEROID INSENSITIVE 1-associated receptor kinase 1 precursor (EC 2.7.1.37) (BRI1-associated receptor kinase 1) (Somatic embryogenesis receptor-like kinase 3).
9630.m01310	TKL	IRAK	LRR-II	Os02g14120	Os02g0236100	0.0447391	0.00295545	-0.301922	-0.300362	-0.353183	-0.318489	0.788866	0.732125	0.153969	-0.158335	0.121266	0.038967	SERK1 (Fragment).
9630.m01729	TKL	IRAK	LRR-II	Os02g18320	Os02g0283800	0.0958568	0.0421157	-0.295046	-0.279029	-0.518147	-0.364074	0.196481	0.106991	-0.0345878	-0.0910616	-0.0338598	-0.0531697	Receptor-like protein kinase.
9631.m04841	TKL	IRAK	LRR-II	Os03g49620	Os03g0703200	0.0485066	0.00552332	0.438281	0.352662	0.451093	0.414012	0.97583	0.966792	-0.0862751	0.0959158	-0.00221925	0.0024738	Protein kinase domain containing protein.
9632.m03631	TKL	IRAK	LRR-II	Os04g38480	Os04g0457800	0.0512245	0.00688088	0.331356	0.247475	0.294576	0.291135	0.223757	0.1328	-0.255728	-0.0357523	-0.190461	-0.160647	Somatic embryogenesis receptor kinase 1.
9633.m00702	TKL	IRAK	LRR-II	Os05g07850	Os05g0170700		0.224313	1.00423	1.52891	-0.0735436	0.819864		0.11742	0.119512	0.572626	0.349645	0.347261	(No Hit)
9634.m01190	TKL	IRAK	LRR-II	Os06g12120	Os06g0225300	0.0580567	0.011386	0.980076	1.42312	1.17223	1.19181		0.334697	-0.153833	0.053646	-0.433942	-0.178043	BRASSINOSTEROID INSENSITIVE 1-associated receptor kinase 1 precursor (EC 2.7.1.37) (BRI1-associated receptor kinase 1) (Somatic embryogenesis receptor-like kinase 3).
9634.m01642	TKL	IRAK	LRR-II	Os06g16330	Os06g0274500		0.101117	-0.293821	-0.409368	-0.892424	-0.531871		0.447648	0.0496892	-0.187183	-0.0551538	-0.064216	SERK1 (Fragment).
9636.m00717	TKL	IRAK	LRR-II	Os08g07760	Os08g0174700	0.0477233	0.00518858	-0.392408	-0.401052	-0.316793	-0.370084	0.106273	0.0286461	-0.55336	-0.296923	-0.434677	-0.42832	Somatic embryogenesis receptor-like kinase 2.
9636.m00730	TKL	IRAK	LRR-II	Os08g07890	Os08g0176200	0.0947555	0.041206	-0.332521	-0.707364	-0.510154	-0.51668	0.407031	0.311589	-0.194503	-0.152326	0.0469756	-0.0999511	Protein kinase family protein.
9636.m03449	TKL	IRAK	LRR-II	Os08g34380	Os08g0442700		0.0122265	-0.888701	-1.23586	-1.29784	-1.1408	0.510542	0.419083	-0.0639205	0.054504	-0.67047	-0.226629	Receptor-like kinase.
9639.m03591	TKL	IRAK	LRR-II	Os11g39370	Os11g0607200	0.0443318	0.00272127	-0.472623	-0.471203	-0.549989	-0.497938	0.249047	0.156879	-0.163161	-0.0369407	-0.294469	-0.164857	Protein kinase domain containing protein.
9629.m00341	TKL	IRAK	LRR-III	Os01g04230	Os01g0133900	0.151967	0.0930537	-0.43469	-0.811083	-0.253726	-0.499833	0.08121	0.00215147	0.491381	0.526135	0.576418	0.531311	Protein kinase domain containing protein.
9629.m01202	TKL	IRAK	LRR-III	Os01g12390	Os01g0223600	0.0670436	0.0187629	-0.596566	-0.758213	-0.466577	-0.607119	0.743827	0.679049	0.0204686	0.101543	-0.0564365	0.0218585	Protein kinase domain containing protein.
9629.m03098	TKL	IRAK	LRR-III	Os01g33090	Os01g0514700		0.211322	-0.770614	-0.0560985	-1.59808	-0.808265		0.63988	-0.332589	0.242731	-0.194062	-0.09464	Protein kinase domain containing protein.
9629.m04980	TKL	IRAK	LRR-III	Os01g51400	Os01g0711200		0.721548	0.259845	-0.361649	0.386047	0.0947478		0.116785	-0.221552	-0.890919	-0.454892	-0.522454	Protein kinase domain containing protein.
9629.m05927	TKL	IRAK	LRR-III	Os01g60330	Os01g0819100	0.105991	0.0511666	-0.542499	-0.672713	-0.275434	-0.496882	0.256109	0.163526	0.244139	0.0307922	0.124838	0.133256	Protein kinase domain containing protein.
9630.m00733	TKL	IRAK	LRR-III	Os02g07810
9630.m04231	TKL	IRAK	LRR-III	Os02g43870	Os02g0655800	0.116002	0.0601566	-0.445276	-0.837339	-0.381308	-0.554641	0.474213	0.381397	-0.145186	-0.0360469	0.0195828	-0.0538835	Protein kinase domain containing protein.
9630.m05830	TKL	IRAK	LRR-III	Os02g58390	Os02g0830700	0.311044	0.245962	-0.135958	-0.627175	-0.0817819	-0.281638	0.093696	0.0181334	0.318941	0.300587	0.455694	0.358407	Leucine-rich repeat, plant specific containing protein.
9631.m01146	TKL	IRAK	LRR-III	Os03g12250	Os03g0223000	0.0403568	0.00107523	-0.751848	-0.702706	-0.671969	-0.708841	0.2936	0.199176	-0.284308	-0.0510893	-0.0805654	-0.138654	Atypical receptor-like kinase MARK.
9631.m01838	TKL	IRAK	LRR-III	Os03g18630	Os03g0297800	0.0646822	0.0165247	-0.656453	-1.00181	-0.739798	-0.799355	0.0883751	0.0120016	0.322079	0.296823	0.422478	0.347126	Protein kinase domain containing protein.
9631.m02031	TKL	IRAK	LRR-III	Os03g20450	Os03g0320800		0.353462	-0.788039	-0.105233	0.00295696	-0.296771		0.00859622	0.439467	0.330272	0.447861	0.405867	Protein kinase domain containing protein.
9631.m02148	TKL	IRAK	LRR-III	Os03g21510	Os03g0332900	0.0607339	0.013267	-0.326568	-0.381191	-0.484243	-0.397334	0.0866893	0.0104381	0.152645	0.152806	0.205322	0.170258	Protein kinase domain containing protein.
9631.m04927	TKL	IRAK	LRR-III	Os03g50450	Os03g0712400		0.929427	0.68531	-0.430178	-0.363563	-0.0361438		0.505031	-0.301969	-0.943526	0.3459	-0.299865	Atypical receptor-like kinase MARK.
9632.m03678	TKL	IRAK	LRR-III	Os04g38910	Os04g0463000	0.234572	0.171072	-0.206311	-0.331729	-0.0238828	-0.187308	0.506638	0.414953	0.0446881	0.305122	-0.0352831	0.104842	Protein kinase domain containing protein.
9632.m04462	TKL	IRAK	LRR-III	Os04g46320	Os04g0548400	0.447412	0.382423	-0.0301028	-0.13309	0.0162076	-0.0489951	0.172045	0.0852817	-0.370662	-0.151084	-0.528033	-0.349926	Protein kinase domain containing protein.
9632.m05414	TKL	IRAK	LRR-III	Os04g55620	Os04g0649700	0.0503209	0.0064565	-0.751304	-0.910884	-0.69968	-0.787289	0.105721	0.0280192	0.291191	0.199529	0.369128	0.286616	Protein kinase domain containing protein.
9633.m03750	TKL	IRAK	LRR-III	Os05g40200	Os05g0480400	0.0962063	0.0424072	-0.561397	-0.55356	-0.264143	-0.4597	0.923173	0.898572	-0.128841	0.161114	0.00397574	0.0120827	Protein kinase domain containing protein.
9633.m04815	TKL	IRAK	LRR-III	Os05g51070	Os05g0588300	0.501429	0.43846	-0.0832858	0.243884	0.113154	0.0912508	0.163511	0.0781744	0.100473	0.285337	0.162365	0.182725	Protein kinase domain containing protein.
9634.m00953	TKL	IRAK	LRR-III	Os06g09860	Os06g0198900		0.6035	-0.684757	-0.342164	0.425471	-0.200483		0.179005	-2.38878	-0.886441	-0.39022	-1.22181	Protein kinase domain containing protein.
9634.m04389	TKL	IRAK	LRR-III	Os06g45240
9635.m00453	TKL	IRAK	LRR-III	Os07g05190	Os07g0145400	0.0723393	0.0230175	-0.741817	-1.29104	-1.11994	-1.05093	0.471985	0.379312	0.0350632	-0.411012	-0.0747404	-0.15023	Protein kinase domain containing protein.
9635.m03848	TKL	IRAK	LRR-III	Os07g38640	Os07g0574100		0.533342	-0.687339	-0.422469	0.38667	-0.241046		0.0741127	-0.300918	-0.936879	-0.684585	-0.640794	Protein kinase domain containing protein.
9635.m04346	TKL	IRAK	LRR-III	Os07g43350	Os07g0626500	0.0462131	0.00378077	-0.441566	-0.418632	-0.357676	-0.405958	0.155449	0.0714301	-0.361867	-0.133105	-0.215214	-0.236729	Protein kinase domain containing protein.
9635.m04873	TKL	IRAK	LRR-III	Os07g48310	Os07g0681100	0.140075	0.0819303	-0.11481	-0.148288	-0.30147	-0.188189	0.120565	0.0412411	0.262707	0.529124	0.340337	0.377389	Atypical receptor-like kinase MARK.
9636.m04000	TKL	IRAK	LRR-III	Os08g39590	Os08g0506400	0.13887	0.0808762	-0.317415	-0.897863	-0.488891	-0.568056	0.162445	0.0771807	0.28675	0.258984	0.614505	0.386746	Protein kinase domain containing protein.
9636.m04153	TKL	IRAK	LRR-III	Os08g40990	Os08g0521200		0.418915	-0.773598	-0.975555	0.425036	-0.441372		0.099175	-2.12621	-0.947355	-0.73512	-1.26956	Receptor-like protein kinase 1.
9636.m04596	TKL	IRAK	LRR-III	Os08g45060	Os08g0564700	0.0820049	0.0309659	-0.579475	-0.984873	-0.608792	-0.72438	0.210334	0.119498	0.136205	0.0253839	0.15142	0.104336	Protein kinase domain containing protein.
9637.m01798	TKL	IRAK	LRR-III	Os09g20970	Os09g0376600	0.0889366	0.0366232	0.559503	0.837242	0.4309	0.609215	0.102011	0.0250579	0.773159	0.483496	0.860084	0.705579	Protein kinase domain containing protein.
9637.m02020	TKL	IRAK	LRR-III	Os09g23570	Os09g0400500		0.195616	0.924353	0.0334731	0.521719	0.493182		0.093006	0.351688	0.778621	0.28414	0.471483	Protein kinase domain containing protein.
9639.m03713	TKL	IRAK	LRR-III	Os11g40550	Os11g0620500		0.463203	-0.671817	-0.424053	0.30474	-0.26371		0.0392879	-0.861252	-0.877917	-0.42726	-0.722143	Protein kinase domain containing protein.
13101.m04344	TKL	IRAK	LRR-III	Os01g42294	Os01g0607900	0.0808703	0.0298949	-0.341347	-0.513257	-0.290063	-0.381556	0.085841	0.00968432	0.383455	0.507463	0.537791	0.476236	Protein kinase domain containing protein.
13102.m01878	TKL	IRAK	LRR-III	Os02g16790
13103.m05553	TKL	IRAK	LRR-III	Os03g51060
13105.m03970	TKL	IRAK	LRR-III	Os05g38010
13111.m00078	TKL	IRAK	LRR-III	Os11g01620	Os11g0107700	0.0627059	0.01506	-0.647245	-0.890026	-1.00374	-0.847003	0.607452	0.524901	-0.0626899	0.114388	0.0701961	0.0406316	Protein kinase domain containing protein.
13111.m01973	TKL	IRAK	LRR-III	Os11g19480	Os11g0300600		0.254364	0.113148	-0.682916	-0.722125	-0.430631		0.710014	-0.756237	0.30906	0.0364374	-0.136913	Protein kinase domain containing protein.
13111.m01974	TKL	IRAK	LRR-III	Os11g19490	Os11g0300700		0.13855	-0.58214	-0.930523	-0.137945	-0.550203		0.898509	-0.210957	0.584793	-0.255671	0.0393881	Protein kinase domain containing protein.
13112.m00086	TKL	IRAK	LRR-III	Os12g01700	Os12g0107700	0.0752291	0.0251755	-0.86213	-1.35968	-0.860256	-1.02735	0.820993	0.770519	-0.114516	-0.0492087	0.288721	0.0416653	Protein kinase domain containing protein.
13112.m01411	TKL	IRAK	LRR-III	Os12g13300	Os12g0235700		0.197306	-0.320193	-0.886515	-0.113159	-0.439956	0.920139	0.894493	-0.105569	-0.167047	0.345325	0.024236	Protein kinase domain containing protein.
9636.m03313	TKL	IRAK	LRR-III	Os08g33090
9638.m03092	TKL	IRAK	LRR-III	Os10g35040	Os10g0492400		0.192738	-0.0994658	-0.163726	-0.00474928	-0.0893138	0.0933411	0.0176888	0.294667	0.195006	0.309238	0.266304	(No Hit)
9634.m01788	TKL	IRAK	LRR-III-like	Os06g18000	Os06g0288100	0.0477539	0.00522653	1.01351	0.950279	1.20529	1.05636	0.199179	0.109656	-0.336312	-0.14609	-0.593719	-0.358707	Receptor-like protein kinase.
13111.m02848	TKL	IRAK	LRR-III-like	Os11g29510
9634.m00350	TKL	IRAK	LRR-IV	Os06g04370	Os06g0134700	0.0956015	0.0419343	-0.595484	-1.11801	-0.64628	-0.78659	0.167041	0.0813308	0.437039	0.15111	0.524655	0.370935	Protein kinase domain containing protein.
9636.m00144	TKL	IRAK	LRR-IV	Os08g02440	Os08g0117700	0.134483	0.0769812	-0.39497	-1.07128	-0.584126	-0.683457	0.0964138	0.0203271	0.598116	0.420443	0.705921	0.574827	Protein kinase domain containing protein.
9631.m04965	TKL	IRAK	LRR-IX	Os03g50810	Os03g0717000	0.0597046	0.0126808	-0.661906	-0.859376	-0.591892	-0.704391	0.308214	0.213271	-0.00842288	0.125246	0.155573	0.0907987	TMK protein precursor.
9632.m05758	TKL	IRAK	LRR-IX	Os04g58910	Os04g0685900	0.0515248	0.00699066	-0.491296	-0.430514	-0.575191	-0.499	0.393059	0.297619	-0.103393	0.027976	-0.191171	-0.0888624	Receptor-like protein kinase-like protein (Fragment).
9639.m02341	TKL	IRAK	LRR-IX	Os11g26130	Os11g0448000	0.0436714	0.00247464	-0.709167	-0.705665	-0.606711	-0.673848	0.235128	0.143619	0.118809	0.0901127	0.0131168	0.0740128	Protein kinase domain containing protein.
9630.m00356	TKL	IRAK	LRR-V	Os02g04430	Os02g0136900		0.356914	0.163444	-0.355348	-0.809355	-0.333753		0.926951	1.00424	-0.461586	-0.394189	0.0494896	Protein kinase domain containing protein.
9630.m00752	TKL	IRAK	LRR-V	Os02g07960	Os02g0176100	0.0748871	0.0248727	-0.406878	-0.509202	-0.702655	-0.539578	0.185812	0.0974395	-0.100174	-0.0289878	-0.123364	-0.0841754	Protein kinase domain containing protein.
9630.m00890	TKL	IRAK	LRR-V	Os02g09740	Os02g0190500	0.262453	0.197925	-0.118338	-0.0855732	-0.439558	-0.21449	0.226221	0.135097	-0.661505	-0.0823517	-0.572379	-0.438745	Leucine-rich repeat transmembrane protein kinase 2.
9630.m05880	TKL	IRAK	LRR-V	Os02g10110	Os02g0194600		0.698847	0.277116	-0.372101	0.422189	0.109068		0.187562	0.497343	1.43601	0.229358	0.720905	Protein kinase domain containing protein.
9631.m00800	TKL	IRAK	LRR-V	Os03g08550	Os03g0183800	0.197962	0.13609	-0.143575	-0.0231886	-0.0862408	-0.0843347	0.236717	0.145262	-0.160094	-0.0578566	-0.324358	-0.18077	Leucine-rich repeat transmembrane protein kinase 1 (Fragment).
9631.m02769	TKL	IRAK	LRR-V	Os03g27990	Os03g0397700	0.317689	0.252519	-0.0196305	0.243794	0.141974	0.122046	0.943658	0.925181	0.0805521	0.109281	-0.223749	-0.0113052	Serine/threonine protein kinase-like protein (Strubbelig receptor family 7).
9634.m04131	TKL	IRAK	LRR-V	Os06g42800	Os06g0634500	0.128665	0.0714024	-0.746827	-0.945141	-0.307669	-0.666546	0.530184	0.440299	-0.167661	0.0450182	-0.0534448	-0.0586958	Protein kinase domain containing protein.
9634.m04364	TKL	IRAK	LRR-V	Os06g45020	Os06g0660800	0.240559	0.17677	-0.383213	-0.0104284	-0.458175	-0.283939	0.189967	0.101225	-0.352056	-0.215428	-0.707172	-0.424885	Protein kinase domain containing protein.
9635.m03758	TKL	IRAK	LRR-V	Os07g37810	Os07g0565400		0.633056	-0.645979	-0.338718	0.442484	-0.180738		0.143058	-0.212091	-0.919372	-0.376168	-0.502543	Protein kinase family protein.
9637.m03295	TKL	IRAK	LRR-V	Os09g38700	Os09g0559900		0.690561	0.710738	-0.373763	-1.04209	-0.235037		0.145149	-0.214106	-0.0841791	-0.449904	-0.249396	Protein kinase domain containing protein.
9638.m02114	TKL	IRAK	LRR-V	Os10g25090	Os10g0389800	0.0725482	0.0231831	-0.740377	-0.568214	-0.429903	-0.579498	0.214196	0.123158	-0.207502	-0.0328845	-0.196524	-0.145637	Protein kinase domain containing protein.
13107.m04457	TKL	IRAK	LRR-V	Os07g42626	Os07g0618400	0.0749204	0.0249349	0.246765	0.43838	0.346239	0.343795	0.0976318	0.0214722	0.819794	0.524622	0.552036	0.632151	Protein kinase domain containing protein.
9629.m01044	TKL	IRAK	LRR-VI	Os01g10900	Os01g0206800		0.465067	-0.845338	-0.505452	0.374488	-0.325434		0.0781592	-0.335786	-0.987277	-1.11789	-0.81365	Protein kinase domain containing protein.
9629.m04657	TKL	IRAK	LRR-VI	Os01g48390	Os01g0674800	0.464992	0.400642	-0.140248	-0.00432781	-0.00109199	-0.048556	0.11153	0.0330291	-0.528514	-0.48422	-0.851764	-0.621499	Protein kinase domain containing protein.
9631.m01808	TKL	IRAK	LRR-VI	Os03g18370	Os03g0294800	0.0599229	0.0128139	-0.886045	-0.727114	-0.595017	-0.736059	0.22126	0.130145	-0.404661	-0.0661726	-0.477986	-0.316273	Protein kinase domain containing protein.
9631.m05673	TKL	IRAK	LRR-VI	Os03g57780	Os03g0791700	0.0371146	0.000266	-0.405336	-0.420501	-0.397907	-0.407915	0.22057	0.129481	0.0559273	0.00966548	0.0682717	0.0446215	Protein kinase domain containing protein.
9632.m05837	TKL	IRAK	LRR-VI	Os04g58700	Os04g0683600	0.051985	0.00726895	-0.706487	-0.636119	-0.5234	-0.622002	0.1126	0.0340335	0.199571	0.178782	0.100342	0.159565	Receptor kinase-like protein.
9632.m05853	TKL	IRAK	LRR-VI	Os04g45170
9633.m02608	TKL	IRAK	LRR-VI	Os05g28520	Os05g0353500	0.0443318	0.00275615	-0.447601	-0.526462	-0.526636	-0.500233	0.153387	0.0694835	1.05432	0.814388	0.352208	0.740305	Protein kinase domain containing protein.
9633.m03666	TKL	IRAK	LRR-VI	Os05g39410	Os05g0471000	0.143423	0.0853423	0.74509	1.01271	0.284306	0.680701	0.385759	0.290252	-0.194479	-0.0110212	-0.765326	-0.323608	Protein kinase domain containing protein.
9633.m04549	TKL	IRAK	LRR-VI	Os05g48660	Os05g0560300	0.25236	0.188027	0.0335589	0.703176	0.406587	0.381107	0.0979985	0.021917	0.684026	0.523937	0.404711	0.537558	Protein kinase domain containing protein.
9634.m03721	TKL	IRAK	LRR-VI	Os06g38970	Os06g0589600	0.0753211	0.0252421	-0.582348	-0.527004	-0.32703	-0.478794	0.0802676	0.000899979	0.231946	0.257397	0.24575	0.245031	Protein kinase domain containing protein.
9635.m00665	TKL	IRAK	LRR-VI	Os07g07230	Os07g0166700		0.032	-0.851762	-1.11944	-0.579524	-0.850241		0.067834	-0.459292	-0.356522	-0.859218	-0.558344	Protein kinase domain containing protein.
9635.m04980	TKL	IRAK	LRR-VI	Os07g49240	Os07g0693000	0.0435524	0.00230527	-0.801051	-0.747726	-0.881782	-0.810186	0.0985232	0.0223895	-0.736246	-0.426511	-0.636532	-0.599763	Protein kinase domain containing protein.
9640.m00051	TKL	IRAK	LRR-VI	Os12g01510	Os12g0105800	0.0994963	0.0453438	-0.320541	-0.141119	-0.246618	-0.236093	0.3858	0.290333	0.208625	0.259801	-0.0536004	0.138275	Protein kinase-like domain containing protein.
13111.m02059	TKL	IRAK	LRR-VI	Os11g20360	Os11g0308800		0.00924069	1.34791	1.86032	1.7991	1.66911		0.0162321	1.86433	1.20326	1.78756	1.61839	Protein kinase-like domain containing protein.
9636.m00993	TKL	IRAK	LRR-VI	Os08g10320	Os08g0203600		0.0233642	-0.905061	-1.07022	-1.51086	-1.16205		0.440197	-0.408291	-0.19492	0.143107	-0.153368	Protein kinase domain containing protein.
9629.m05964	TKL	IRAK	LRR-VIIa	Os01g60670	Os01g0821900	0.120236	0.0636751	-0.480745	-0.688865	-0.253312	-0.474307	0.230458	0.139125	0.165263	0.0459289	0.0595361	0.0902428	Protein kinase domain containing protein.
9629.m07193	TKL	IRAK	LRR-VIIa	Os01g72700	Os01g0957100	0.0688106	0.0201585	-0.67035	-1.0747	-0.775454	-0.840167	0.121404	0.0419168	0.233034	0.369172	0.183929	0.262045	Protein kinase domain containing protein.
9631.m00268	TKL	IRAK	LRR-VIIa	Os03g03570	Os03g0127700	0.0470811	0.00457549	-1.18826	-1.28771	-1.01709	-1.16435	0.495372	0.403101	-0.351222	0.0822688	-0.126129	-0.131694	Protein kinase domain containing protein.
9631.m02173	TKL	IRAK	LRR-VIIa	Os03g21730	Os03g0335500	0.0776078	0.0270595	-0.668206	-0.661397	-0.378097	-0.569233	0.169971	0.0836653	0.107179	0.17588	0.317199	0.200086	Protein kinase domain containing protein.
9632.m04727	TKL	IRAK	LRR-VIIa	Os04g48760	Os04g0576900	0.138417	0.0804706	0.108494	0.0329075	0.108184	0.083195	0.0872016	0.0111236	0.545849	0.490052	0.695663	0.577188	Protein kinase domain containing protein.
9633.m03735	TKL	IRAK	LRR-VIIa	Os05g40050	Os05g0478300		0.300288	-0.342547	-0.113022	0.0178739	-0.145898		0.638858	0.570315	0.491236	-0.497255	0.188098	Protein kinase domain containing protein.
9638.m03492	TKL	IRAK	LRR-VIIa	Os10g38800	Os10g0531700		0.699379	0.104293	0.0061122	-0.252865	-0.0474864		0.25665	0.563364	0.980342	-0.0839215	0.486595	(No Hit)
13103.m00061	TKL	IRAK	LRR-VIIa	Os03g01410
9630.m01346	TKL	IRAK	LRR-VIIb	Os02g14480	Os02g0241100	0.203827	0.141624	0.474261	0.422502	0.0505513	0.315771	0.230419	0.139059	-0.211377	-0.0658636	-0.384901	-0.220714	Protein kinase domain containing protein.
9634.m03329	TKL	IRAK	LRR-VIIb	Os06g35200	Os06g0544100	0.575628	0.516575	0.223383	0.0449039	-0.0689573	0.0664432	0.349704	0.254304	-0.0244217	0.192272	0.144045	0.103965	Protein kinase domain containing protein.
9636.m01752	TKL	IRAK	LRR-VIIb	Os08g17410	Os08g0276400	0.127772	0.0705735	-0.241957	-0.723152	-0.6847	-0.549936	0.133298	0.0519802	0.14652	0.3173	0.187186	0.217002	Protein kinase domain containing protein.
9629.m05897	TKL	IRAK	LRR-VIII-1	Os01g60060	Os01g0816600		0.399561	-0.644788	0.365097	-1.09739	-0.459026	0.504054	0.412229	0.795812	0.0172663	-0.00270697	0.270124	Protein kinase domain containing protein.
9629.m05922	TKL	IRAK	LRR-VIII-1	Os01g60280	Os01g0818600	0.0479019	0.0053119	0.381027	0.382016	0.471883	0.411642	0.189277	0.100664	-0.126568	-0.0445386	-0.185455	-0.118854	Protein kinase domain containing protein.
9629.m07224	TKL	IRAK	LRR-VIII-1	Os01g72990	Os01g0960400		0.0324774	0.458902	0.397818	0.713607	0.523442		0.575804	0.379089	-0.19188	0.141919	0.109709	Protein kinase domain containing protein.
9631.m02117	TKL	IRAK	LRR-VIII-1	Os03g21230	Os03g0329700		0.132679	-0.591148	-0.560758	-0.0776778	-0.409861		0.978474	0.409813	0.0600652	-0.447153	0.00757503	Protein kinase domain containing protein.
9633.m02137	TKL	IRAK	LRR-VIII-1	Os05g24010	Os05g0305900	0.0457763	0.00342809	1.20435	1.3413	1.47702	1.34089	0.089804	0.0136018	-0.499288	-0.492173	-0.694268	-0.56191	Protein kinase domain containing protein.
9633.m03811	TKL	IRAK	LRR-VIII-1	Os05g40770	Os05g0486100	0.0451815	0.00310684	1.10801	1.34532	1.25111	1.23481	0.416457	0.321578	0.00570112	0.277142	0.0476646	0.110169	Protein kinase domain containing protein.
9639.m01301	TKL	IRAK	LRR-VIII-1	Os11g14050	Os11g0245200	0.216261	0.153477	0.507542	1.12263	0.199873	0.610016	0.105875	0.0282127	0.392881	0.726081	0.562525	0.560496	Protein kinase domain containing protein.
9640.m01015	TKL	IRAK	LRR-VIII-1	Os12g10740	Os12g0210400	0.0454517	0.00320074	0.304809	0.322638	0.368026	0.331824	0.456952	0.363509	0.21376	0.283314	-0.0926875	0.134796	Protein kinase domain containing protein.
13105.m04247	TKL	IRAK	LRR-VIII-1	Os05g40270	Os05g0481100	0.0532202	0.00821735	-0.689561	-0.52061	-0.699617	-0.636596	0.085841	0.00981971	-0.721052	-0.510243	-0.666158	-0.632484	Protein kinase domain containing protein.
9632.m02077	TKL	IRAK	LRR-VIII-2	Os04g22470	Os04g0291900		0.570303	-0.71495	-0.409827	0.43221	-0.230856		0.0820982	-0.336957	-0.943159	-0.498582	-0.592899	Protein kinase family protein.
9636.m00991	TKL	IRAK	LRR-VIII-2	Os08g10300	Os08g0203300	0.0506041	0.00662837	-0.575093	-0.753999	-0.730918	-0.68667		0.0392997	-1.12526	-1.11804	-1.98566	-1.40965	Protein kinase domain containing protein.
13104.m05397	TKL	IRAK	LRR-VIII-2	Os04g52606	Os04g0616400	0.0476934	0.00514957	-0.502857	-0.471323	-0.596927	-0.523702	0.165963	0.0803351	-0.577989	-0.450661	-0.169705	-0.399452	Receptor-like serine/threonine kinase.
13104.m05398	TKL	IRAK	LRR-VIII-2	Os04g52614	Os04g0616500	0.069729	0.0209442	0.351429	0.592348	0.530988	0.491588	0.109666	0.0314395	0.361421	0.239232	0.461659	0.354104	Protein kinase domain containing protein.
13108.m01094	TKL	IRAK	LRR-VIII-2	Os08g10310	Os08g0203400		0.513661	0.627276	-0.347308	0.420009	0.233325		0.970053	0.260284	-0.935772	0.615834	-0.0198846	Protein kinase domain containing protein.
13108.m01100	TKL	IRAK	LRR-VIII-2	Os08g10330	Os08g0203700	0.132971	0.0755814	0.538034	1.28365	0.614186	0.811956		0.0364934	-1.5194	-0.927481	-1.9085	-1.45179	Protein kinase domain containing protein.
9630.m00630	TKL	IRAK	LRR-VIII-2	Os02g06930	Os02g0165100	0.179412	0.118346	0.225095	1.31603	1.12573	0.888952	0.225868	0.134819	-0.323193	-0.0515899	-0.40181	-0.258864	Protein kinase domain containing protein.
9630.m04084	TKL	IRAK	LRR-VIII-2	Os02g42620	Os02g0639100		0.333374	0.37874	0.88646	-0.140415	0.374928		0.584745	0.149268	0.54149	-0.248885	0.147291	Protein kinase domain containing protein.
9632.m05095	TKL	IRAK	LRR-VIII-2	Os04g52590	Os04g0616200	0.189625	0.127898	-0.192539	-0.526961	-0.162998	-0.294166	0.410679	0.315416	0.0716304	0.0454062	0.591515	0.236184	Protein kinase domain containing protein.
9632.m05097	TKL	IRAK	LRR-VIII-2	Os04g52600	Os04g0616300	0.0767881	0.0263617	0.63759	1.1336	1.08327	0.951487	0.233273	0.141661	0.118454	0.270792	0.0587721	0.149339	Protein kinase domain containing protein.
9632.m05100	TKL	IRAK	LRR-VIII-2	Os04g52630	Os04g0616600		0.634032	-0.566418	-0.35819	0.422448	-0.167387		0.130066	-0.213687	-0.893829	-0.406871	-0.504796	Protein kinase domain containing protein.
9632.m05101	TKL	IRAK	LRR-VIII-2	Os04g52640	Os04g0616700	0.0538973	0.00848764	-0.582859	-0.788957	-0.773765	-0.715194	0.0833916	0.00805129	-0.48325	-0.373735	-0.507024	-0.454669	BRASSINOSTEROID INSENSITIVE 1-associated receptor kinase 1 precursor (EC 2.7.1.37) (BRI1-associated receptor kinase 1) (Somatic embryogenesis receptor-like kinase 3).
9632.m05122	TKL	IRAK	LRR-VIII-2	Os04g52840	Os04g0619400	0.122678	0.0658385	0.28313	0.56409	0.252984	0.366735	0.742039	0.676902	-0.0528126	0.165406	-0.312807	-0.0667379	Protein kinase domain containing protein.
9632.m05692	TKL	IRAK	LRR-VIII-2	Os04g58250	Os04g0679200	0.0595819	0.0125823	0.800565	0.951407	0.638845	0.796939	0.0916481	0.0160706	0.438786	0.36981	0.27827	0.362289	Receptor-like serine/threonine kinase.
9633.m01466	TKL	IRAK	LRR-VIII-2	Os05g16430	Os05g0253200		0.52713	-0.703	-0.441293	0.392348	-0.250648		0.082699	-0.327895	-0.964412	-0.537871	-0.610059	Protein kinase domain containing protein.
9633.m01499	TKL	IRAK	LRR-VIII-2	Os05g16740	Os05g0256500	0.0960579	0.0422938	0.223726	0.469781	0.4735	0.389003	0.132629	0.0514586	-0.245538	-0.159931	-0.370138	-0.258536	Protein kinase domain containing protein.
9633.m01517	TKL	IRAK	LRR-VIII-2	Os05g16930	Os05g0258400		0.332645	-0.268019	0.773566	0.905353	0.4703		0.102305	0.352914	1.42553	1.61104	1.12983	Protein kinase domain containing protein.
9633.m01594	TKL	IRAK	LRR-VIII-2	Os05g17810
9634.m04504	TKL	IRAK	LRR-VIII-2	Os06g46330	Os06g0676600	0.125684	0.0686159	-0.467066	-0.279535	-0.755303	-0.500635	0.190467	0.10168	-0.312053	-0.116398	-0.477927	-0.302126	Protein kinase domain containing protein.
9636.m00966	TKL	IRAK	LRR-VIII-2	Os08g10070	Os08g0200500	0.894536	0.871803	0.175028	0.0406265	-0.291733	-0.0253595	0.223777	0.13282	-0.339256	-0.044691	-0.283407	-0.222451	Protein kinase domain containing protein.
9636.m00975	TKL	IRAK	LRR-VIII-2	Os08g10150	Os08g0201700		0.0105206	-0.662844	-0.482263	-0.504509	-0.549872		0.0795225	-0.328147	-0.981802	-0.588603	-0.632851	Protein kinase domain containing protein.
9636.m00990	TKL	IRAK	LRR-VIII-2	Os08g10290	Os08g0203100	0.0580101	0.01136	1.58076	1.95311	1.3523	1.62872	0.424047	0.329386	-0.194127	0.0593738	-0.590148	-0.241634	Protein kinase domain containing protein.
9637.m01504	TKL	IRAK	LRR-VIII-2	Os09g17630	Os09g0345300		0.0608889	0.39709	0.158467	0.424886	0.326815		0.104615	-0.283798	-0.972785	-0.487058	-0.581214	Receptor protein kinase.
9640.m04089	TKL	IRAK	LRR-VIII-2	Os12g41710	Os12g0611100	0.0798855	0.0291254	0.626114	0.405676	0.364502	0.465431	0.551302	0.462731	0.0854107	-0.260602	-0.0948416	-0.0900111	SRKb.
13105.m01774	TKL	IRAK	LRR-VIII-2	Os05g16824	Os05g0257100	0.0494305	0.00588948	1.879	1.78262	1.44604	1.70255	0.0746222	0.000228627	1.89877	1.81862	1.81205	1.84315	Leucine-rich repeat, plant specific containing protein.
13105.m01855	TKL	IRAK	LRR-VIII-2	Os05g17604	Os05g0261700	0.0527113	0.00787291	2.01006	2.3	1.68273	1.99759	0.0814977	0.00509437	0.497357	0.521497	0.625364	0.548073	Leucine-rich repeat, plant specific containing protein.
9632.m03904	TKL	IRAK	LRR-Xa	Os04g41030	Os04g0487200		0.0750308	0.911922	0.663542	1.72097	1.09881		0.0761549	-0.201358	-0.246742	-0.498605	-0.315568	Protein kinase domain containing protein.
9633.m03173	TKL	IRAK	LRR-Xa	Os05g34270	Os05g0414700	0.0589085	0.0120123	0.946224	0.976876	0.675387	0.866163	0.559024	0.470948	0.030087	0.030477	-0.737582	-0.225673	Protein kinase domain containing protein.
9639.m01327	TKL	IRAK	LRR-Xa	Os11g14420	Os11g0249900	0.224418	0.161392	0.113027	0.217394	0.02775	0.11939	0.191848	0.102832	-0.245172	-0.0692997	-0.129993	-0.148155	Protein kinase domain containing protein.
9629.m05047	TKL	IRAK	LRR-Xb	Os01g52050	Os01g0718300	0.0545934	0.0092236	-0.629499	-0.876111	-0.723483	-0.743031	0.18396	0.0957733	-0.218899	-0.0724737	-0.106266	-0.132546	Systemin receptor SR160 precursor (EC 2.7.1.37) (Brassinosteroid LRR receptor kinase).
9629.m06844	TKL	IRAK	LRR-Xb	Os01g68870	Os01g0917500	0.263508	0.199016	0.39474	-0.00169227	0.272092	0.221713	0.626229	0.546323	-0.239782	-0.0316916	0.072958	-0.066172	Protein kinase domain containing protein.
9630.m00153	TKL	IRAK	LRR-Xb	Os02g02490	Os02g0116700	0.0637603	0.0160223	0.513477	0.35491	0.554005	0.474131	0.0901018	0.0142408	0.860363	0.690989	0.566511	0.705954	Protein kinase domain containing protein.
9630.m00518	TKL	IRAK	LRR-Xb	Os02g05910	Os02g0153100		0.095257	1.74948	2.27767	0.55747	1.52821		0.133924	-0.380562	-0.0556908	-0.436819	-0.291024	Protein kinase domain containing protein.
9630.m00520	TKL	IRAK	LRR-Xb	Os02g05930	Os02g0153400		0.161398	-0.431943	-0.0590048	-0.669513	-0.38682		0.196903	-0.323529	-0.0596648	-0.727784	-0.370326	Protein kinase domain containing protein.
9630.m00522	TKL	IRAK	LRR-Xb	Os02g05940	Os02g0153500		0.295493	0.192339	0.298283	-0.052774	0.145949		0.826441	0.162626	-0.179093	0.0945458	0.0260262	(No Hit)
9630.m00523	TKL	IRAK	LRR-Xb	Os02g05950	Os02g0153700		0.062359	-1.40648	-0.506696	-1.19097	-1.03472		0.0287959	-1.20381	-0.68637	-0.809247	-0.899808	Protein kinase domain containing protein.
9630.m00524	TKL	IRAK	LRR-Xb	Os02g05960	Os02g0153900	0.240302	0.176478	0.358349	1.05726	0.202772	0.539461	0.914127	0.886978	0.251289	0.0116968	-0.200066	0.0209735	Protein kinase domain containing protein.
9630.m00525	TKL	IRAK	LRR-Xb	Os02g05970	Os02g0154000		0.072903	0.625699	0.996453	1.70703	1.10973		0.17603	-0.214186	-0.0961802	-0.571804	-0.294057	Protein kinase domain containing protein.
9630.m00926	TKL	IRAK	LRR-Xb	Os02g10100	Os02g0194400		0.245277	-0.138778	-0.372406	-1.4339	-0.648362		0.0169775	-0.720276	-0.638726	-0.451253	-0.603418	Protein kinase domain containing protein.
9630.m04006	TKL	IRAK	LRR-Xb	Os02g41890	Os02g0629400		0.415175	0.101662	0.863192	-0.0806598	0.294731		0.334805	-0.262123	-0.0436262	-0.000411011	-0.102053	Phytosulfokine receptor precursor (EC 2.7.1.37) (Phytosulfokine LRR receptor kinase).
9632.m05627	TKL	IRAK	LRR-Xb	Os04g57630	Os04g0672100	0.152702	0.0938048	-0.110024	-0.255337	-0.402628	-0.255996	0.281563	0.187708	-0.345876	-0.00396828	-0.253565	-0.201136	Phytosulfokine receptor precursor (EC 2.7.1.37) (Phytosulfokine LRR receptor kinase).
9634.m04643	TKL	IRAK	LRR-Xb	Os06g47650	Os06g0691800	0.381762	0.316179	-0.0851898	0.316593	0.276803	0.169402	0.127287	0.0467861	-0.339826	-0.186453	-0.432092	-0.319457	Protein kinase domain containing protein.
9634.m04648	TKL	IRAK	LRR-Xb	Os06g47700	Os06g0692100	0.414389	0.348775	-0.0181094	0.291295	0.0637869	0.112324	0.124822	0.0447535	-0.275955	-0.281582	-0.51317	-0.356902	Protein kinase domain containing protein.
9634.m04650	TKL	IRAK	LRR-Xb	Os06g47720
9634.m04652	TKL	IRAK	LRR-Xb	Os06g47740	Os06g0692500		0.252632	0.00246344	-0.616736	-1.57368	-0.729319		0.119869	-1.02055	-1.45116	-0.262127	-0.911276	(No Hit)
9634.m04653	TKL	IRAK	LRR-Xb	Os06g47750	Os06g0692600		0.591688	0.48381	-1.37898	-0.143306	-0.346159		0.18147	-0.101398	-0.13414	-0.463531	-0.233023	Protein kinase domain containing protein.
9635.m00073	TKL	IRAK	LRR-Xb	Os07g01710	Os07g0107800	0.113562	0.0580589	-0.18433	-0.393762	-0.486983	-0.355025	0.639928	0.561822	0.0772108	-0.134151	0.341499	0.094853	Phytosulfokine receptor precursor (EC 2.7.1.37) (Phytosulfokine LRR receptor kinase).
9635.m04060	TKL	IRAK	LRR-Xb	Os07g40630	Os07g0597200	0.0466935	0.00408157	1.40924	1.21021	1.14129	1.25358	0.0814977	0.00498671	0.4097	0.499647	0.403733	0.437694	Protein kinase domain containing protein.
9636.m02489	TKL	IRAK	LRR-Xb	Os08g25380	Os08g0342300	0.153308	0.0943931	0.281068	0.552504	0.178086	0.337219	0.299873	0.205173	0.54085	0.0115752	0.297532	0.283319	(No Hit)
9637.m00942	TKL	IRAK	LRR-Xb	Os09g12240	Os09g0293500	0.920313	0.903045	-0.106503	0.488895	-0.285639	0.0322513	0.238435	0.147032	0.536101	0.195507	0.134566	0.288725	BRASSINOSTEROID INSENSITIVE 1 precursor (EC 2.7.1.37) (AtBRI1) (Brassinosteroid LRR receptor kinase).
9638.m00154	TKL	IRAK	LRR-Xb	Os10g02500	Os10g0114400	0.249475	0.1853	0.117969	0.0167141	0.0450744	0.059919	0.0870709	0.0109371	0.2388	0.308224	0.219491	0.255505	Protein kinase domain containing protein.
9635.m01030	TKL	IRAK	LRR-Xc	Os07g10630	Os07g0207100		0.0724864	-0.114725	-0.349324	-0.334554	-0.266201		0.0643932	0.119717	0.278124	0.340199	0.246013	Protein kinase domain containing protein.
9640.m00750	TKL	IRAK	LRR-Xc	Os12g08180	Os12g0182300	0.640295	0.585104	0.220983	0.0727893	-0.109105	0.0615556	0.20534	0.114998	-0.123777	-0.145507	-0.372727	-0.214004	Protein kinase domain containing protein.
9636.m03886	TKL	IRAK	LRR-XI	Os08g38560	Os08g0493800	0.113177	0.0577029	0.166471	0.200087	0.0759831	0.147513	0.106669	0.028866	0.323824	0.190113	0.208601	0.240846	Protein kinase domain containing protein.
9637.m02693	TKL	IRAK	LRR-XI	Os09g30190	Os09g0479200	0.0696102	0.0208162	0.222445	0.30164	0.18412	0.236068	0.6531	0.576494	0.144311	0.0755435	-0.0850602	0.0449314	Leucine-rich repeat, plant specific containing protein.
9629.m00688	TKL	IRAK	LRR-XI	Os01g07560	Os01g0170300	0.065543	0.0172857	-0.470746	-0.657271	-0.433055	-0.520357	0.0853038	0.00929443	-0.269208	-0.239306	-0.19143	-0.233315	Protein kinase domain containing protein.
9629.m01357	TKL	IRAK	LRR-XI	Os01g13800	Os01g0239700	0.0579308	0.0112863	0.541999	0.379469	0.427764	0.449744	0.363925	0.2687	-0.0718279	-0.0153341	-0.282225	-0.123129	Leucine-rich receptor-like protein kinase.
9629.m06510	TKL	IRAK	LRR-XI	Os01g65650	Os01g0878300	0.191681	0.129967	-0.591108	-0.114956	-0.785736	-0.497267	0.0833923	0.00808149	-0.53072	-0.39342	-0.431972	-0.452037	Protein kinase domain containing protein.
9630.m00115	TKL	IRAK	LRR-XI	Os02g02140	Os02g0111800	0.189667	0.127936	0.277129	0.221086	0.0407962	0.17967	0.0998869	0.023254	0.664956	0.433008	0.424516	0.507493	Protein kinase domain containing protein.
9631.m00434	TKL	IRAK	LRR-XI	Os03g05140
9631.m01199	TKL	IRAK	LRR-XI	Os03g12730
9631.m05502	TKL	IRAK	LRR-XI	Os03g56270	Os03g0773700	0.0494305	0.00587327	-0.629186	-0.819638	-0.76825	-0.739025	0.216013	0.124993	0.0461312	0.249971	0.30109	0.199064	Receptor-like protein kinase 2.
9632.m00342	TKL	IRAK	LRR-XI	Os04g04330	Os04g0132500	0.0888858	0.0365317	-0.616078	-0.826996	-0.407074	-0.616716	0.136999	0.0551449	0.293442	0.116616	0.272145	0.227401	Protein kinase domain containing protein.
9632.m04082	TKL	IRAK	LRR-XI	Os04g42700	Os04g0506100	0.0680012	0.0194567	-0.587416	-0.523231	-0.355374	-0.488673	0.318994	0.224094	-0.084299	-0.0132666	-0.221744	-0.106436	Receptor-like protein kinase.
9633.m00690	TKL	IRAK	LRR-XI	Os05g07740	Os05g0169600	0.352842	0.287296	0.0630598	-0.0112218	0.153624	0.0684872	0.264818	0.172008	0.124931	0.069704	0.357224	0.183953	Protein kinase domain containing protein.
9633.m04887	TKL	IRAK	LRR-XI	Os05g51740	Os05g0595800	0.944389	0.932169	0.00749579	0.311801	-0.37676	-0.0191546	0.447831	0.353946	0.0476818	-0.20562	-0.106737	-0.0882251	Receptor-like protein kinase 3.
9634.m03723	TKL	IRAK	LRR-XI	Os06g38990	Os06g0589800	0.149935	0.0913301	-0.375923	-1.01589	-0.46096	-0.61759	0.100317	0.0237902	0.296895	0.216864	0.378714	0.297491	Protein kinase domain containing protein.
9634.m04920	TKL	IRAK	LRR-XI	Os06g50340	Os06g0717200	0.382864	0.317356	0.287024	0.218571	-0.0708747	0.144907	0.105984	0.0283674	0.491582	0.386806	0.694185	0.524191	Leucine-rich repeat/receptor protein kinase precursor.
9635.m00347	TKL	IRAK	LRR-XI	Os07g04190	Os07g0134200	0.0573403	0.010893	-0.639828	-0.855429	-0.625409	-0.706889	0.352535	0.257289	0.122078	-0.0146718	0.243465	0.116957	Receptor-like protein kinase 3.
9635.m00512	TKL	IRAK	LRR-XI	Os07g05740	Os07g0152200	0.0457763	0.0035074	-0.930602	-0.758137	-0.833386	-0.840709	0.238582	0.147149	-0.160411	-0.0161742	-0.122683	-0.0997559	Receptor-like protein kinase.
9635.m03088	TKL	IRAK	LRR-XI	Os07g31500	Os07g0498400	0.14803	0.0894563	0.167037	0.382964	0.150225	0.233409	0.0795703	0.000786561	0.526053	0.495678	0.478014	0.499915	Protein kinase domain containing protein.
9636.m00457	TKL	IRAK	LRR-XI	Os08g05290	Os08g0148300	0.111528	0.056189	0.174563	0.451663	0.380911	0.335712	0.0822497	0.00677342	0.759289	0.59379	0.601675	0.651585	CLAVATA1 receptor kinase( CLV1)-like protein.
9636.m02858	TKL	IRAK	LRR-XI	Os08g28870	Os08g0376300		0.0992746	0.366117	0.409103	0.987602	0.587607		0.109038	0.335793	1.02664	0.43395	0.598794	Protein kinase domain containing protein.
9636.m03475	TKL	IRAK	LRR-XI	Os08g34640	Os08g0446200	0.0991358	0.0450352	0.484999	0.686366	0.310698	0.494021		0.0582247	-0.111701	-0.27903	-0.285732	-0.225487	Receptor-like protein kinase precursor (EC 2.7.1.37).
9636.m03477	TKL	IRAK	LRR-XI	Os08g34650	Os08g0446400	0.720291	0.673376	-0.727289	0.445329	-0.215685	-0.165881	0.165246	0.0796725	-0.14419	-0.489535	-0.428389	-0.354038	Leucine-rich repeat, plant specific containing protein.
9637.m01303	TKL	IRAK	LRR-XI	Os09g15700	Os09g0326100		0.043176	-0.708164	-0.434179	-0.354261	-0.498868		0.0410118	-0.304892	-0.246736	-0.48695	-0.346193	Protein kinase domain containing protein.
9639.m01200	TKL	IRAK	LRR-XI	Os11g12530	Os11g0232100	0.0525419	0.00769127	-0.694948	-0.713712	-0.533762	-0.647474	0.0860156	0.0101019	0.280329	0.363948	0.265215	0.303164	Protein kinase domain containing protein.
9639.m01209	TKL	IRAK	LRR-XI	Os11g12620	Os11g0233800	0.130297	0.0729905	-0.18265	-0.503956	-0.298572	-0.328392	0.444784	0.35066	-0.0285864	0.0936147	0.420003	0.161677	Protein kinase family protein.
9640.m04302	TKL	IRAK	LRR-XI	Os12g43660	Os12g0632900		0.957005	0.167313	0.049314	-0.238639	-0.0073376	0.412987	0.317883	0.052864	0.0622091	0.598036	0.237703	Receptor protein kinase.
9638.m00590	TKL	IRAK	LRR-XI_sgk192h	Os10g06740
9638.m00592	TKL	IRAK	LRR-XI_sgk192h	Os10g06760	Os10g0155800		0.56032	-1.06386	-0.766196	0.698696	-0.377121		0.368556	-0.889331	-0.892055	0.351194	-0.476731	Protein kinase domain containing protein.
9630.m04056	TKL	IRAK	LRR-XII	Os02g42370	Os02g0635600		0.0337103	-0.605444	-1.07542	-1.1993	-0.960052		0.431756	-0.964842	0.307845	-0.423391	-0.360129	Receptor kinase-like protein.
9635.m01471	TKL	IRAK	LRR-XII	Os07g14820	Os07g0251900		0.136235	1.26377	1.60456	0.202357	1.02356		0.027273	1.33106	1.97936	1.15382	1.48808	Leucine-rich repeat, plant specific containing protein.
9639.m04370	TKL	IRAK	LRR-XII	Os11g46970
9629.m00490	TKL	IRAK	LRR-XII	Os01g05640	Os01g0149700		0.406358	0.514789	0.971809	-0.311377	0.39174		0.364095	1.11612	-0.104636	0.254688	0.422057	Protein kinase domain containing protein.
9629.m00513	TKL	IRAK	LRR-XII	Os01g05870	Os01g0152000		0.566681	-0.699178	-0.403064	0.419569	-0.227558		0.0990065	-0.287248	-0.960097	-0.501381	-0.582909	Protein kinase domain containing protein.
9629.m00520	TKL	IRAK	LRR-XII	Os01g05940	Os01g0152600		0.508485	-0.654113	-0.486822	0.376384	-0.25485		0.0975939	-0.327039	-0.984579	-0.466097	-0.592571	Protein kinase domain containing protein.
9629.m00522	TKL	IRAK	LRR-XII	Os01g05960	Os01g0152800		0.0241757	1.32215	1.21817	0.75595	1.09876		0.152341	-0.216596	-0.983466	-0.38045	-0.526837	Protein kinase domain containing protein.
9629.m00524	TKL	IRAK	LRR-XII	Os01g05980	Os01g0153000		0.888189	-0.371894	0.776628	-0.232028	0.0575687		0.171798	-0.291468	-0.976942	-0.231168	-0.499859	Protein kinase domain containing protein.
9629.m01247	TKL	IRAK	LRR-XII	Os01g12790	Os01g0228200		0.153899	-0.998788	-0.0864081	-0.746928	-0.610708	0.351127	0.255813	0.324597	1.52314	0.171811	0.673183	Protein kinase domain containing protein.
9629.m03184	TKL	IRAK	LRR-XII	Os01g33950
9629.m04824	TKL	IRAK	LRR-XII	Os01g49910	Os01g0694000		0.623764	-0.578476	-0.375029	0.42555	-0.175985		0.121512	-0.220937	-0.888429	-0.428961	-0.512776	Protein kinase domain containing protein.
9629.m04825	TKL	IRAK	LRR-XII	Os01g49920	Os01g0694100		0.0260425	1.49418	1.38681	2.28592	1.72231		0.0268084	-0.938077	-1.0605	-1.58944	-1.196	Protein kinase domain containing protein.
9630.m00079	TKL	IRAK	LRR-XII	Os02g01800
9630.m01077	TKL	IRAK	LRR-XII	Os02g11930	Os02g0210700		0.532573	-0.708315	-0.42389	0.392277	-0.246642		0.135739	-0.177208	-0.969542	-0.524664	-0.557138	Protein kinase domain containing protein.
9630.m01088	TKL	IRAK	LRR-XII	Os02g12030
9630.m01126	TKL	IRAK	LRR-XII	Os02g12400	Os02g0215500	0.0467733	0.00417967	2.36003	2.82922	2.32551	2.50492	0.21756	0.12667	0.450468	0.313052	1.11176	0.625092	Protein kinase domain containing protein.
9630.m01128	TKL	IRAK	LRR-XII	Os02g12420	Os02g0215700		0.601766	-0.66738	-0.345107	0.419082	-0.197802		0.130646	-0.0643206	-0.420479	-0.472404	-0.319068	Protein kinase domain containing protein.
9630.m01130	TKL	IRAK	LRR-XII	Os02g12440	Os02g0215900		0.527984	-0.704455	-0.438024	0.392282	-0.250066		0.0837671	-0.3256	-0.964871	-0.535113	-0.608528	Receptor kinase-like protein.
9630.m01131	TKL	IRAK	LRR-XII	Os02g12450
9630.m01273	TKL	IRAK	LRR-XII	Os02g13780	Os02g0231700		0.381245	0.786653	-0.342307	0.849781	0.431375	0.478895	0.385968	-0.197347	0.380513	0.608056	0.263741	Protein kinase domain containing protein.
9630.m02923	TKL	IRAK	LRR-XII	Os02g30540
9630.m03878	TKL	IRAK	LRR-XII	Os02g40180	Os02g0615300		0.605658	-0.701816	-0.351446	0.439005	-0.204753		0.104428	-0.286668	-0.961441	-0.471295	-0.573134	Protein kinase domain containing protein.
9630.m03880	TKL	IRAK	LRR-XII	Os02g40200	Os02g0615500		0.551829	-0.646681	-0.409232	0.38938	-0.222178		0.133241	-0.206306	-0.888064	-0.400746	-0.498372	Protein kinase domain containing protein.
9630.m03884	TKL	IRAK	LRR-XII	Os02g40240	Os02g0615800		0.0592655	1.47813	2.07217	0.794353	1.44822		0.0635712	2.73053	0.971195	2.18972	1.96382	Protein kinase domain containing protein.
9630.m05879	TKL	IRAK	LRR-XII	Os02g11980	Os02g0211200		0.104109	0.941001	2.37118	0.870526	1.39424		0.423023	0.189138	1.53792	-0.169335	0.519242	Protein kinase domain containing protein.
9632.m00228	TKL	IRAK	LRR-XII	Os04g03210
9632.m01239	TKL	IRAK	LRR-XII	Os04g13640
9632.m01392	TKL	IRAK	LRR-XII	Os04g15630
9632.m01394	TKL	IRAK	LRR-XII	Os04g15650	Os04g0227000		0.586701	-0.654581	-0.367212	0.409681	-0.204037		0.113106	-0.246862	-0.926614	-0.460905	-0.544794	Protein kinase domain containing protein.
9632.m01395	TKL	IRAK	LRR-XII	Os04g15660	Os04g0227200		0.476677	0.813281	-0.342744	0.412493	0.294343		0.1007	-0.276051	-0.922739	-0.471689	-0.556827	Protein kinase domain containing protein.
9632.m05116	TKL	IRAK	LRR-XII	Os04g52780	Os04g0618700	0.058488	0.0117354	0.666713	0.869657	0.612412	0.716261	0.118844	0.0397721	0.322852	0.226383	0.156077	0.235104	Protein kinase domain containing protein.
9634.m00813	TKL	IRAK	LRR-XII	Os06g08690
9634.m00815	TKL	IRAK	LRR-XII	Os06g08710	Os06g0186300	0.0619333	0.0144126	0.413327	0.275089	0.319227	0.335881	0.08121	0.00176318	0.335872	0.37343	0.387332	0.365545	Protein kinase domain containing protein.
9634.m01613	TKL	IRAK	LRR-XII	Os06g16070	Os06g0272000		0.550655	-0.702708	-0.407652	0.404163	-0.235399		0.0973704	-0.279282	-0.919521	-0.482032	-0.560278	Protein kinase family protein.
9634.m02283	TKL	IRAK	LRR-XII	Os06g23190	Os06g0339500		0.258066	-0.641388	-1.96241	-0.0500896	-0.884628		0.131783	-0.213481	-0.880355	-0.388255	-0.49403	Non-protein coding transcript, unclassifiable transcript.
9634.m03654	TKL	IRAK	LRR-XII	Os06g38340	Os06g0581500		0.986294	-0.0625614	-0.362569	0.412017	-0.00437123		0.119665	-0.215875	-0.888201	-0.448202	-0.517426	Protein kinase domain containing protein.
9634.m03679	TKL	IRAK	LRR-XII	Os06g38590
9634.m03685	TKL	IRAK	LRR-XII	Os06g38650
9634.m03687	TKL	IRAK	LRR-XII	Os06g38670
9634.m03694	TKL	IRAK	LRR-XII	Os06g38730	Os06g0587000		0.962333	-0.639627	-0.357641	1.08256	0.0284296		0.107738	-0.241178	-0.889935	-0.464328	-0.531814	Protein kinase family protein.
9634.m03700	TKL	IRAK	LRR-XII	Os06g38780
9634.m03716	TKL	IRAK	LRR-XII	Os06g38930
9634.m04433	TKL	IRAK	LRR-XII	Os06g45630	Os06g0667000		0.439332	-0.537949	-0.503389	0.276989	-0.254783		0.134823	-0.265041	-1.03489	-0.420471	-0.573467	Protein kinase domain containing protein.
9635.m00209	TKL	IRAK	LRR-XII	Os07g03000	Os07g0121200		0.572206	-0.68023	-0.383832	0.41033	-0.21791		0.923331	0.0177042	0.371775	-0.468988	-0.0265029	Protein kinase domain containing protein.
9635.m00324	TKL	IRAK	LRR-XII	Os07g03990	Os07g0132000		0.568752	-0.661644	-0.437288	0.42636	-0.224191		0.0724355	-0.297556	-0.793688	-0.452296	-0.514513	(No Hit)
9636.m01496	TKL	IRAK	LRR-XII	Os08g14940	Os08g0247600		0.615412	-0.664398	-0.349792	0.435865	-0.192775		0.0920599	-0.304186	-0.913244	-0.460866	-0.559432	Protein kinase domain containing protein.
9636.m01497	TKL	IRAK	LRR-XII	Os08g14950
9636.m01501	TKL	IRAK	LRR-XII	Os08g14990	Os08g0248100		0.512185	-0.262462	0.0607289	1.43721	0.411826		0.612216	0.426635	0.331373	-0.332093	0.141972	Protein kinase domain containing protein.
9636.m02379	TKL	IRAK	LRR-XII	Os08g24310	Os08g0331900		0.247979	0.763303	1.76102	-0.024127	0.8334		0.00322142	1.84547	1.92363	1.5874	1.7855	Protein kinase domain containing protein.
9637.m02208	TKL	IRAK	LRR-XII	Os09g25540	Os09g0423200		0.605701	-0.697897	-0.364524	0.444817	-0.205868		0.235215	-0.318369	-2.10522	-0.462593	-0.962062	Protein kinase domain containing protein.
9638.m01234	TKL	IRAK	LRR-XII	Os10g13970
9638.m01591	TKL	IRAK	LRR-XII	Os10g18990
9638.m01608	TKL	IRAK	LRR-XII	Os10g19160	Os10g0337400		0.564261	-0.702091	-0.403054	0.41764	-0.229168		0.100249	-0.285455	-0.96819	-0.505976	-0.58654	Protein kinase family protein.
9638.m01937	TKL	IRAK	LRR-XII	Os10g22860	Os10g0374600		0.590624	-0.0111927	0.725099	-0.1835	0.176802		0.107699	0.965651	0.269071	1.28917	0.841299	Protein kinase domain containing protein.
9638.m01940	TKL	IRAK	LRR-XII	Os10g22890	Os10g0375000		0.544673	-0.649958	-0.41855	0.38678	-0.227243		0.124925	-0.219575	-0.881359	-0.408691	-0.503208	(No Hit)
9639.m00642	TKL	IRAK	LRR-XII	Os11g07060	Os11g0171800		0.58739	-0.675685	-0.35881	0.413123	-0.207124		0.13124	-0.214201	-0.888614	-0.396353	-0.499723	Protein kinase domain containing protein.
9639.m00648	TKL	IRAK	LRR-XII	Os11g07120
9639.m00650	TKL	IRAK	LRR-XII	Os11g07130
9639.m00651	TKL	IRAK	LRR-XII	Os11g07140
9639.m00653	TKL	IRAK	LRR-XII	Os11g07160
9639.m00654	TKL	IRAK	LRR-XII	Os11g07170	Os11g0172700		0.111832	-0.695788	-0.381466	-0.171662	-0.416305		0.0933816	-0.29351	-0.920373	-0.48013	-0.564671	Protein kinase domain containing protein.
9639.m00655	TKL	IRAK	LRR-XII	Os11g07180	Os11g0172800		0.0435788	0.645727	0.65686	1.1891	0.830564		0.0358577	1.48994	0.737547	1.12045	1.11598	Protein kinase domain containing protein.
9639.m00661	TKL	IRAK	LRR-XII	Os11g07230	Os11g0173500		0.184651	-0.319725	-0.124752	-0.849774	-0.431417		0.161563	0.37398	0.0455361	0.5569	0.325472	Hypothetical protein.
9639.m00662	TKL	IRAK	LRR-XII	Os11g07240
9639.m00663	TKL	IRAK	LRR-XII	Os11g07250	Os11g0173700		0.712316	-0.656183	0.814155	0.399863	0.185945		0.115954	-0.224298	-0.872751	-0.435312	-0.510787	Protein kinase domain containing protein.
9639.m00664	TKL	IRAK	LRR-XII	Os11g07260	Os11g0173800	0.175698	0.114831	-0.627262	-1.34132	-0.372279	-0.780287	0.0892512	0.0128847	-0.501712	-0.652094	-0.447559	-0.533789	Protein kinase domain containing protein.
9639.m00665	TKL	IRAK	LRR-XII	Os11g07270
9639.m00973	TKL	IRAK	LRR-XII	Os11g10310	Os11g0208900		0.456444	-0.646423	-0.364803	0.268198	-0.247676		0.509782	-0.044774	-0.907913	0.167814	-0.261624	Leucine rich repeat containing protein kinase.
9639.m02693	TKL	IRAK	LRR-XII	Os11g29790	Os11g0490200		0.622861	-0.639452	-0.351272	0.435646	-0.185026		0.0941499	-0.288825	-0.896812	-0.458055	-0.547897	Protein kinase domain containing protein.
9639.m03192	TKL	IRAK	LRR-XII	Os11g35500	Os11g0559200	0.141273	0.0832202	0.19573	0.549302	0.287004	0.344012	0.171278	0.0847029	0.453143	0.132993	0.468801	0.351646	(No Hit)
9639.m03250	TKL	IRAK	LRR-XII	Os11g36090
9639.m03255	TKL	IRAK	LRR-XII	Os11g36140
9639.m03256	TKL	IRAK	LRR-XII	Os11g36150	Os11g0569500	0.0467849	0.00419937	-1.16398	-1.45706	-1.3616	-1.32755	0.149411	0.0657942	-0.35859	-0.134855	-0.382236	-0.291894	Receptor kinase-like protein.
9639.m03257	TKL	IRAK	LRR-XII	Os11g36160	Os11g0569600	0.0477539	0.00522377	-1.83795	-2.04949	-1.59094	-1.82612	0.111434	0.0329846	-1.00723	-0.525741	-0.978472	-0.837147	Protein kinase domain containing protein.
9639.m03259	TKL	IRAK	LRR-XII	Os11g36180
9639.m03260	TKL	IRAK	LRR-XII	Os11g36190	Os11g0569800	0.322561	0.257376	0.0983149	0.217648	0.974127	0.43003		0.0371908	-0.604643	-0.387264	-0.796854	-0.596254	Receptor kinase-like protein.
9639.m03742	TKL	IRAK	LRR-XII	Os11g40810
9639.m03750	TKL	IRAK	LRR-XII	Os11g40890	Os11g0625200		0.655228	-0.626907	-0.358155	0.470456	-0.171535		0.0981377	-0.268919	-0.88474	-0.458863	-0.537507	Protein kinase family protein.
9639.m03758	TKL	IRAK	LRR-XII	Os11g40970	Os11g0625900		0.599742	-0.715001	-0.389321	0.457055	-0.215756		0.0856678	-0.332961	-0.936441	-0.475277	-0.581559	Protein kinase domain containing protein.
9639.m04371	TKL	IRAK	LRR-XII	Os11g46980	Os11g0692100		0.139573	-0.684851	-0.390981	-0.111005	-0.395612		0.100186	-0.271014	-0.909267	-0.469761	-0.550014	Bacterial blight resistance protein.
9639.m04373	TKL	IRAK	LRR-XII	Os11g47000	Os11g0692300	0.409323	0.343834	0.631595	0.605258	-0.213474	0.341126	0.562834	0.475021	0.337774	-0.208186	0.353793	0.161127	Bacterial blight resistance protein.
9639.m04376	TKL	IRAK	LRR-XII	Os11g47030	Os11g0692500		0.0529497	-0.585957	-1.46164	-1.20006	-1.08255		0.53528	0.506	-0.426857	0.691267	0.256803	Bacterial blight resistance protein.
9639.m04391	TKL	IRAK	LRR-XII	Os11g47180
9639.m04398	TKL	IRAK	LRR-XII	Os11g47240
9639.m04401	TKL	IRAK	LRR-XII	Os11g47210
9639.m04402	TKL	IRAK	LRR-XII	Os11g47290
9639.m04403	TKL	IRAK	LRR-XII	Os11g47300
9639.m04405	TKL	IRAK	LRR-XII	Os11g47310
9640.m03046	TKL	IRAK	LRR-XII	Os12g31470
9640.m04177	TKL	IRAK	LRR-XII	Os12g42520
13102.m01302	TKL	IRAK	LRR-XII	Os02g12010
13104.m01401	TKL	IRAK	LRR-XII	Os04g15560
13111.m00738	TKL	IRAK	LRR-XII	Os11g07100
13111.m00749	TKL	IRAK	LRR-XII	Os11g07200	Os11g0173100		0.00808434	1.64454	1.26522	1.71377	1.54118		0.01475	2.69246	2.2946	1.74233	2.24313	Non-protein coding transcript, unclassifiable transcript.
13111.m04075	TKL	IRAK	LRR-XII	Os11g41100
13101.m03343	TKL	IRAK	LRR-XII	Os01g33110	Os01g0515300		0.110444	-0.662396	-0.343029	-0.175159	-0.393528		0.166783	-0.291251	-0.940322	-0.226059	-0.485877	Protein kinase domain containing protein.
13111.m00751	TKL	IRAK	LRR-XII	Os11g07225
13111.m04674	TKL	IRAK	LRR-XII	Os11g47160
13111.m04675	TKL	IRAK	LRR-XII	Os11g47170
9638.m00205	TKL	IRAK	LRR-XIIb	Os10g02990
9629.m01868	TKL	IRAK	LRR-XIIb	Os01g19160	Os01g0296000	0.28432	0.219648	0.192698	0.472836	0.025447	0.230327	0.989605	0.985086	0.227468	-0.151484	-0.0687047	0.00242646	Protein kinase domain containing protein.
9630.m03311	TKL	IRAK	LRR-XIIb	Os02g34750	Os02g0552600	0.0610018	0.0136737	-0.443072	-0.496324	-0.651974	-0.530456	0.687169	0.614047	-0.265134	0.0620371	0.0205522	-0.0608482	8-oxoguanine DNA glycosylase.
9630.m03316	TKL	IRAK	LRR-XIIb	Os02g34790	Os02g0553000		0.60106	-0.625456	-0.365648	0.414387	-0.192239		0.104488	-0.248751	-0.877043	-0.453558	-0.526451	Protein kinase domain containing protein.
9638.m00203	TKL	IRAK	LRR-XIIb	Os10g02970	Os10g0119200		0.0286623	-0.636243	-0.345042	-0.594215	-0.525167		0.109375	-0.254476	-0.92977	-0.470339	-0.551529	Protein kinase domain containing protein.
9638.m02876	TKL	IRAK	LRR-XIIb	Os10g32990	Os10g0467900	0.261275	0.196726	0.379827	0.584155	0.00548938	0.323157	0.992386	0.988988	0.232239	-0.0346308	-0.191825	0.00192767	Protein kinase domain containing protein.
9638.m02881	TKL	IRAK	LRR-XIIb	Os10g33040	Os10g0468500	0.148334	0.0897524	0.216998	0.147527	0.059764	0.14143	0.190309	0.101491	-0.773256	-0.172335	-0.620025	-0.521872	Protein kinase domain containing protein.
9629.m01429	TKL	IRAK	LRR-XIIIa	Os01g14510	Os01g0247500		0.174952	0.550875	2.91789	1.01627	1.49501		0.292209	-0.137878	1.27638	0.597418	0.57864	Protein kinase domain containing protein.
9631.m01555	TKL	IRAK	LRR-XIIIa	Os03g16010	Os03g0266800	0.0483092	0.00547169	-0.870619	-0.687443	-0.720135	-0.759399	0.0898149	0.0136123	-0.537314	-0.354817	-0.448833	-0.446988	Protein kinase domain containing protein.
9640.m04345	TKL	IRAK	LRR-XIIIa	Os12g44090	Os12g0638100	0.0656373	0.0173972	-0.830905	-1.06301	-0.669519	-0.854476	0.39076	0.295407	-0.234213	-0.00165181	-0.0588617	-0.0982421	Receptor-like protein kinase.
9630.m05315	TKL	IRAK	LRR-XIIIb	Os02g53720	Os02g0777400		0.00702752	-0.526755	-0.443746	-0.395352	-0.455284		0.092076	-0.312012	-0.944809	-0.481379	-0.5794	ERECTA-like kinase 1.
9634.m00996	TKL	IRAK	LRR-XIIIb	Os06g10230	Os06g0203800		0.698531	0.38634	-0.44485	0.443617	0.128369		0.371182	-0.361598	0.0405441	-0.0862204	-0.135758	ERECTA-like kinase 1.
9634.m00309	TKL	IRAK	LRR-XIIIb-sis	Os06g03970	Os06g0130100	0.0710971	0.0219282	1.29641	1.76325	1.0595	1.37305	0.088092	0.0118602	1.10359	0.791709	1.1441	1.01313	ERECTA-like kinase 1.
9631.m05025	TKL	IRAK	LRR-XIV	Os03g51440	Os03g0724300	0.101842	0.0474102	-0.673127	-0.586063	-0.28832	-0.515837	0.138843	0.0567514	0.0549269	0.139307	0.133283	0.109172	Protein kinase domain containing protein.
9631.m05500	TKL	IRAK	LRR-XIV	Os03g56250	Os03g0773300	0.0398955	0.000941	1.19224	1.2445	1.3246	1.25378	0.302712	0.207879	-0.094489	-0.00347617	-0.175297	-0.0910874	Protein kinase domain containing protein.
9635.m00351	TKL	IRAK	LRR-XIV	Os07g04220	Os07g0134600	0.364902	0.29945	-0.0548402	0.200925	0.234276	0.126787	0.187308	0.0989085	-0.370622	-0.127295	-0.166782	-0.221566	Protein kinase domain containing protein.
9630.m01234	TKL	IRAK	LRR-XV	Os02g13410
9630.m01239	TKL	IRAK	LRR-XV	Os02g13460
9634.m03445	TKL	IRAK	LRR-XV	Os06g36320	Os06g0557700		0.58185	0.193341	0.293887	-0.195683	0.0971819		0.385484	0.741133	1.24267	-0.389063	0.53158	Protein kinase domain containing protein.
9629.m05252	TKL	IRAK	LRR-XV	Os01g53920	Os01g0742400		0.0562461	2.44861	1.65169	0.993629	1.69798		0.0332948	0.632791	0.760288	0.382978	0.592019	Protein kinase domain containing protein.
9630.m00519	TKL	IRAK	LRR-XV	Os02g05920	Os02g0153200		0.0353913	1.43898	0.781833	1.57283	1.26455		0.361227	-0.264253	-0.197833	0.0849619	-0.125708	Protein kinase domain containing protein.
9630.m00526	TKL	IRAK	LRR-XV	Os02g05980	Os02g0154200	0.0861855	0.0343379	-0.937128	-0.677266	-1.31755	-0.977316	0.107565	0.0297488	-0.843679	-0.473837	-0.568497	-0.628671	Protein kinase domain containing protein.
9630.m01182	TKL	IRAK	LRR-XV	Os02g12910
9630.m01236	TKL	IRAK	LRR-XV	Os02g13430	Os02g0227700		0.84572	-0.600447	0.414518	0.409511	0.0745274		0.0868557	-0.307112	-0.952019	-0.535252	-0.598128	Protein kinase domain containing protein.
9630.m01244	TKL	IRAK	LRR-XV	Os02g13510	Os02g0228300	0.0695155	0.0206925	0.278638	0.168662	0.265996	0.237765	0.230651	0.139284	1.22476	0.873674	0.156494	0.751644	Protein kinase domain containing protein.
9631.m05346	TKL	IRAK	LRR-XV	Os03g54900	Os03g0756200	0.139688	0.0816146	-0.506682	-0.274852	-0.843214	-0.541583	0.0933428	0.0179192	-0.450861	-0.653307	-0.728433	-0.610867	Protein kinase domain containing protein.
9633.m04180	TKL	IRAK	LRR-XV	Os05g44770	Os05g0522600	0.0416023	0.00178813	1.50519	1.74269	1.61463	1.62084	0.222466	0.13139	0.206497	0.418284	0.0899554	0.238246	Leucine-rich repeat, plant specific containing protein.
9635.m04115	TKL	IRAK	LRR-XV	Os07g41140	Os07g0602700	0.0744204	0.0245443	-0.538378	-0.490545	-0.305524	-0.444816	0.12769	0.0472435	-0.626569	-0.636316	-0.283054	-0.515313	Protein kinase domain containing protein.
13106.m03745	TKL	IRAK	LRR-XV	Os06g36270
9629.m03450	TKL	IRAK	LysM-I	Os01g36550	Os01g0546000		0.107629	-0.770177	-1.79978	-0.590499	-1.05349		0.0931272	-0.440835	-0.882904	-0.293399	-0.539046	(No Hit)
9629.m05240	TKL	IRAK	LysM-I	Os01g53840	Os01g0741200	0.532501	0.470432	-0.246279	-0.23094	0.141459	-0.11192	0.351184	0.255919	-0.284844	0.015406	-0.140211	-0.13655	Protein kinase domain containing protein.
9636.m04332	TKL	IRAK	LysM-I	Os08g42580	Os08g0538300	0.0500853	0.00619388	0.353447	0.464818	0.43013	0.416132	0.10435	0.0266468	-0.333057	-0.227321	-0.194097	-0.251492	LysM domain-containing receptor-like kinase 3.
9637.m02882	TKL	IRAK	LysM-I	Os09g33630	Os09g0511000	0.0859635	0.034166	-0.194308	-0.0968628	-0.160453	-0.150541	0.191802	0.102778	-0.2981	-0.111357	-0.11794	-0.175799	Protein kinase domain containing protein.
9630.m00912	TKL	IRAK	LysM-II	Os02g09960	Os02g0193000	0.0461256	0.00373277	1.03468	0.88395	0.850908	0.923181	0.252707	0.160394	0.376904	0.278208	0.0272999	0.227471	Peptidoglycan-binding LysM domain containing protein.
9630.m04437	TKL	IRAK	LysM-II	Os02g45750	Os02g0681700	0.313068	0.248046	0.583576	3.18729	0.499109	1.42332	0.950169	0.933434	-0.0967526	0.290125	-0.238057	-0.0148948	Protein kinase domain containing protein.
9634.m04048	TKL	IRAK	LysM-II	Os06g41960	Os06g0625200		0.249542	-0.519869	-1.21916	0.016139	-0.574296		0.112286	-0.293045	-0.981472	-0.43886	-0.571126	Protein kinase domain containing protein.
9634.m04050	TKL	IRAK	LysM-II	Os06g41980	Os06g0625300		0.0492254	0.782986	1.00646	0.42299	0.737479		0.350749	-0.294478	1.24113	0.677635	0.541429	Peptidoglycan-binding LysM domain containing protein.
9639.m03176	TKL	IRAK	LysM-II	Os11g35330	Os11g0557500	0.488174	0.42423	0.329301	0.0995994	-0.0772629	0.117212		0.253906	-0.343844	0.0470151	-0.27693	-0.191253	(No Hit)
9630.m05720	TKL	IRAK	LysM-II-b	Os02g57440	Os02g0819900	0.0467218	0.0041386	0.882298	1.01572	0.817282	0.905101	0.151826	0.0678959	0.472145	0.167934	0.318774	0.319618	Protein kinase domain containing protein.
13109.m04008	TKL	IRAK	LysM-II-b	Os09g39860	Os09g0572100	0.0528136	0.00792406	0.86944	0.971143	0.709591	0.850058	0.119768	0.0406282	0.631891	0.320002	0.682125	0.544673	Protein kinase-like domain containing protein.
9639.m04143	TKL	IRAK	not_assigned	Os11g44660
9639.m04147	TKL	IRAK	not_assigned	Os11g44690
9640.m01418	TKL	IRAK	not_assigned	Os12g14610
9629.m01240	TKL	IRAK	PERK	Os01g12720	Os01g0227200	0.595893	0.538168	-0.304262	-0.0480284	0.0945468	-0.0859146	0.1126	0.0341085	0.595344	0.845108	0.437476	0.625976	Somatic embryogenesis receptor kinase-like protein.
9629.m04007	TKL	IRAK	PERK	Os01g41870	Os01g0602800	0.07145	0.022225	-0.562883	-0.483151	-0.326675	-0.45757	0.180998	0.0933157	-0.198013	-0.058732	-0.237289	-0.164678	Protein kinase domain containing protein.
9631.m01182	TKL	IRAK	PERK	Os03g12570	Os03g0226800		0.0428814	0.935064	1.3351	0.622095	0.964086		0.0336052	0.879609	0.504006	1.00048	0.794699	C-5 cytosine-specific DNA methylase family protein.
9631.m01585	TKL	IRAK	PERK	Os03g16260	Os03g0269300		0.0575622	1.14694	1.77979	2.78831	1.90501		0.185967	-0.208061	-1.2849	-0.447883	-0.646946	Protein kinase domain containing protein.
9631.m03714	TKL	IRAK	PERK	Os03g38710
9631.m05526	TKL	IRAK	PERK	Os03g56470	Os03g0776100	0.0547063	0.0092676	0.473627	0.645983	0.508503	0.542704	0.11488	0.0360901	0.68429	0.378295	0.772616	0.611734	Somatic embryogenesis receptor kinase-like protein.
9633.m00004	TKL	IRAK	PERK	Os05g01040	Os05g0100700	0.105569	0.0507961	-0.485498	-0.812532	-0.377057	-0.558362	0.219128	0.128173	-0.272936	-0.0551968	-0.148202	-0.158778	Somatic embryogenesis receptor kinase-like protein.
9633.m04105	TKL	IRAK	PERK	Os05g44030	Os05g0516400		0.552161	-0.680547	-0.427054	0.40847	-0.233044		0.171918	-0.28962	-0.974627	-0.23132	-0.498523	Pistil-specific extensin-like protein family protein.
9633.m04827	TKL	IRAK	PERK	Os05g51190	Os05g0589700	0.293056	0.22824	0.197894	0.813481	0.118986	0.376787	0.0916618	0.0162694	0.334118	0.456276	0.5287	0.439698	Dual-specific kinase DSK1.
9634.m02784	TKL	IRAK	PERK	Os06g29080	Os06g0486000		0.901781	-0.152673	-0.349585	0.407321	-0.0316458		0.126488	-0.216136	-0.883345	-0.409431	-0.502971	Protein kinase domain containing protein.
9635.m00383	TKL	IRAK	PERK	Os07g04520	Os07g0137800		0.551517	-0.708698	-0.400667	0.403536	-0.235276		0.100144	-0.290804	-0.980662	-0.509843	-0.593769	(No Hit)
9637.m01166	TKL	IRAK	PERK	Os09g14580	Os09g0314100	0.0697507	0.0209776	0.558936	0.852842	0.565024	0.658934	0.137364	0.0555018	0.903984	0.519926	0.40802	0.610643	(No Hit)
9638.m00059	TKL	IRAK	PERK	Os10g01560	Os10g0104800		0.0233316	0.72788	0.643465	0.417346	0.59623		0.0916852	0.924676	0.260546	1.02557	0.736929	Serine/threonine protein kinase family protein.
13101.m07132	TKL	IRAK	PERK	Os01g65940
9629.m02756	TKL	IRAK	RKF3	Os01g28730	Os01g0384300	0.0710727	0.0218532	-0.609162	-0.916839	-0.589496	-0.705166	0.134248	0.0528704	0.166464	0.365873	0.217117	0.249818	Protein kinase domain containing protein.
9629.m06547	TKL	IRAK	RKF3	Os01g66020	Os01g0883000		0.463118	-1.70222	-0.359275	0.401244	-0.553416		0.103061	-0.250737	-0.881633	-0.462858	-0.531743	Protein kinase domain containing protein.
9633.m03246	TKL	IRAK	RKF3	Os05g34950	Os05g0423500	0.0645264	0.0164127	0.717278	0.464696	0.543557	0.575177	0.101239	0.024539	0.224878	0.38112	0.268663	0.291554	Protein kinase domain containing protein.
9629.m05967	TKL	IRAK	RLCK-II	Os01g60700	Os01g0822200	0.0374354	0.000401	1.5598	1.50126	1.6091	1.55672	0.633893	0.554862	0.108604	0.333478	-0.148452	0.0978767	Protein kinase domain containing protein.
9631.m06018	TKL	IRAK	RLCK-IV	Os03g61060	Os03g0825800	0.0560768	0.0101441	0.858092	1.0586	0.750659	0.889117	0.326677	0.231594	0.422985	0.150006	0.0252663	0.199419	Tyrosine protein kinase domain containing protein.
9629.m06258	TKL	IRAK	RLCK-IV	Os01g63280	Os01g0852100		0.383677	-0.750148	0.251968	-0.50249	-0.333557		0.968028	0.287654	0.217315	-0.540968	-0.0119999	Protein kinase domain containing protein.
9630.m05734	TKL	IRAK	RLCK-IV	Os02g57560	Os02g0821400	0.0466338	0.00399162	0.486168	0.525445	0.421596	0.477736	0.113307	0.0347117	0.574661	0.596012	0.303829	0.491501	Protein kinase domain containing protein.
9631.m00470	TKL	IRAK	RLCK-IV	Os03g05470	Os03g0148700	0.0975335	0.0435956	0.382945	0.25855	0.179868	0.273788	0.10061	0.0240728	-1.08509	-0.635455	-1.06578	-0.928776	Protein kinase domain containing protein.
9632.m04059	TKL	IRAK	RLCK-IV	Os04g42480	Os04g0503600	0.0378621	0.000524	1.20922	1.28216	1.18984	1.22707	0.234796	0.143197	0.255605	0.148191	0.0383462	0.147381	Protein kinase domain containing protein.
13109.m00286	TKL	IRAK	RLCK-IV	Os09g03620	Os09g0123300	0.670399	0.617601	-0.171126	0.105494	-0.076934	-0.0475222	0.162207	0.0768519	-0.161188	-0.095619	-0.274049	-0.176952	Protein kinase domain containing protein.
9629.m06957	TKL	IRAK	RLCK-IXa	Os01g70410	Os01g0929200	0.052201	0.00747511	-0.938618	-0.885437	-0.697663	-0.840573	0.276849	0.183059	-0.0776739	-0.00195229	-0.0554037	-0.04501	Protein kinase domain containing protein.
9629.m07015	TKL	IRAK	RLCK-IXa	Os01g70970	Os01g0935800	0.0709484	0.0217436	-0.933259	-1.48405	-1.56853	-1.32861	0.137647	0.055741	0.389234	0.363246	0.744625	0.499035	Protein kinase domain containing protein.
9633.m02801	TKL	IRAK	RLCK-IXa	Os05g30820	Os05g0371600	0.0920012	0.0390195	-0.240186	-0.353698	-0.495748	-0.363211	0.260101	0.167205	-0.408057	-0.337837	-0.0187302	-0.254875	Protein kinase domain containing protein.
9630.m04317	TKL	IRAK	RLCK-IXb	Os02g44610	Os02g0665800	0.0652732	0.0170466	1.44479	1.71832	1.07372	1.41228	0.123657	0.043812	0.92017	0.99953	0.451191	0.790297	Protein kinase domain containing protein.
9637.m03397	TKL	IRAK	RLCK-IXb	Os09g39640	Os09g0570000	0.216054	0.15328	-0.466059	-0.169477	-0.109171	-0.248236	0.127894	0.047434	-0.430059	-0.415459	-0.792616	-0.546045	Protein kinase domain containing protein.
9639.m03694	TKL	IRAK	RLCK-IXb	Os11g40370	Os11g0618300		0.00849874	2.85096	2.11631	2.8275	2.59826		0.342335	-0.701617	0.15786	-0.385963	-0.309907	(No Hit)
9639.m03695	TKL	IRAK	RLCK-IXb	Os11g40380
13103.m03545	TKL	IRAK	RLCK-IXb	Os03g31044	Os03g0424000		0.0930279	-0.261717	-0.738623	-1.0189	-0.67308		0.401597	0.416232	-0.267762	1.13287	0.427114	Protein kinase domain containing protein.
13111.m03994	TKL	IRAK	RLCK-IXb	Os11g40400
9630.m05753	TKL	IRAK	RLCK-IXb	Os02g57700	Os02g0822900	0.0457763	0.00345385	2.75075	2.68299	2.26694	2.56689		0.312058	0.106801	0.203289	1.5109	0.606997	Protein kinase domain containing protein.
9631.m03039	TKL	IRAK	RLCK-IXb	Os03g31000
9631.m03048	TKL	IRAK	RLCK-IXb	Os03g31070	Os03g0424200	0.0446731	0.00291933	-0.603627	-0.610976	-0.513919	-0.576174	0.4552	0.361599	-0.323165	-0.132237	0.0630598	-0.130781	Protein kinase domain containing protein.
9634.m00606	TKL	IRAK	RLCK-IXb	Os06g06760	Os06g0163000	0.0338909	9.99e-05	0.274989	0.279504	0.269992	0.274828	0.85371	0.811204	0.204004	0.220251	-0.288176	0.0453599	Heat shock protein STI (Stress inducible protein) (GmSTI).
9637.m03395	TKL	IRAK	RLCK-IXb	Os09g39620	Os09g0569800	0.142869	0.0846994	0.40995	1.07513	0.510645	0.665241	0.51237	0.420977	0.0586834	-0.0654054	-1.26315	-0.42329	Protein kinase domain containing protein.
9637.m03398	TKL	IRAK	RLCK-IXb	Os09g39650	Os09g0570100		0.00732518	-0.665531	-0.492393	-0.597191	-0.585038		0.287944	-2.28857	-0.126686	-0.470555	-0.961936	Protein kinase domain containing protein.
9638.m00008	TKL	IRAK	RLCK-IXb	Os10g01060	Os10g0100500	0.0748718	0.0248568	-0.233046	-0.132129	-0.215021	-0.193398	0.08121	0.00284571	-0.453736	-0.541829	-0.478124	-0.49123	Protein kinase domain containing protein.
9638.m03628	TKL	IRAK	RLCK-IXb	Os10g40060	Os10g0548300		0.131285	0.320683	0.0787067	0.491311	0.2969		0.555944	0.311553	0.014121	-0.0783501	0.0824412	Protein kinase domain containing protein.
9638.m03632	TKL	IRAK	RLCK-IXb	Os10g40100	Os10g0548700		0.103902	-0.281956	-0.962978	-1.28268	-0.842538		0.398304	-0.92348	0.0278282	-0.0699634	-0.321872	Protein kinase domain containing protein.
9639.m03700	TKL	IRAK	RLCK-IXb	Os11g40430
9629.m03810	TKL	IRAK	RLCK-IXb	Os01g39970	Os01g0581400		0.59252	-0.694958	-0.363344	0.42782	-0.210161		0.0911043	-0.31397	-0.932394	-0.470322	-0.572229	Protein kinase domain containing protein.
9630.m00508	TKL	IRAK	RLCK-IXb	Os02g05820	Os02g0152300		0.55344	-0.688681	-0.410254	0.404461	-0.231492		0.0744748	-0.298684	-0.360681	-0.727246	-0.462204	UspA domain containing protein.
9630.m01151	TKL	IRAK	RLCK-IXb	Os02g12660	Os02g0218400		0.566707	-0.614823	-0.442785	0.410789	-0.215606		0.0874814	-0.304028	-0.960579	-0.548609	-0.604405	Protein kinase domain containing protein.
9630.m01152	TKL	IRAK	RLCK-IXb	Os02g12670	Os02g0218600		0.829802	-0.619379	-0.0711739	0.461831	-0.0762406		0.16422	-0.195462	-0.9606	-0.351459	-0.502507	UspA domain containing protein.
9630.m05414	TKL	IRAK	RLCK-IXb	Os02g54590	Os02g0787200		0.956463	-0.205191	-0.375639	0.638816	0.0193285		0.445003	0.83426	0.955866	-0.484586	0.43518	Protein kinase domain containing protein.
9631.m00017	TKL	IRAK	RLCK-IXb	Os03g01160	Os03g0101200		0.00394457	-0.877484	-1.04553	-0.863381	-0.928798		0.0603175	0.182579	0.0849861	0.0945133	0.120693	Protein kinase domain containing protein.
9634.m00407	TKL	IRAK	RLCK-IXb	Os06g04880	Os06g0140800	0.0879611	0.0357199	-0.351752	-0.17309	-0.27393	-0.266257	0.180998	0.0933164	-0.347606	-0.267219	-0.751438	-0.455421	Protein kinase domain containing protein.
9634.m00875	TKL	IRAK	RLCK-IXb	Os06g09230	Os06g0191900		0.105939	0.329164	0.798758	0.276997	0.468306		0.035081	0.617172	0.608468	0.316256	0.513965	Protein kinase family protein.
9634.m03588	TKL	IRAK	RLCK-IXb	Os06g37620	Os06g0574200	0.0602809	0.0129987	0.900302	0.802437	0.600133	0.767624	0.626126	0.546171	-0.0222501	0.0865164	-0.342488	-0.0927406	UspA domain containing protein.
9638.m03754	TKL	IRAK	RLCK-IXb	Os10g41220	Os10g0561500	0.0745581	0.0246321	-0.688864	-0.976839	-1.22139	-0.962364	0.0832639	0.00745146	-0.346692	-0.466884	-0.437892	-0.417156	Protein kinase domain containing protein.
9636.m02842	TKL	IRAK	RLCK-OS1	Os08g28710	Os08g0374600	0.0397396	0.000933	6.9796	6.68908	6.27904	6.64924	0.504054	0.412213	1.83014	-0.110708	0.153748	0.624395	Receptor kinase-like protein.
9639.m04102	TKL	IRAK	RLCK-OS1	Os11g44250	Os11g0664000		0.0316635	-0.782547	-1.33474	-0.818381	-0.978555		0.02611	-0.920474	-1.61938	-1.17609	-1.23865	(No Hit)
9639.m04103	TKL	IRAK	RLCK-OS1	Os11g44260	Os11g0664100	0.613995	0.557473	0.316583	0.632895	-0.345783	0.201232	0.953964	0.93891	0.010211	-0.0286112	0.0148235	-0.00119222	Protein kinase domain containing protein.
9639.m04132	TKL	IRAK	RLCK-OS1	Os11g44550
9639.m04133	TKL	IRAK	RLCK-OS1	Os11g44560	Os11g0667600		0.075458	-0.713616	-0.356773	-0.287809	-0.452732		0.170647	-1.97331	-0.741027	-0.356587	-1.02364	Protein kinase family protein.
9634.m00508	TKL	IRAK	RLCK-OS1	Os06g05830	Os06g0151700	0.0437513	0.00252643	1.34954	1.55419	1.59281	1.49885		0.464358	-0.0244469	0.529481	-0.0131289	0.163968	Protein kinase domain containing protein.
9632.m05492	TKL	IRAK	RLCK-OS1	Os04g56360	Os04g0658700		0.887939	-0.36441	-0.488609	1.09652	0.0811677		0.0358102	0.68682	1.11871	0.616406	0.807314	Protein kinase domain containing protein.
9639.m04120	TKL	IRAK	RLCK-OS1	Os11g44430	Os11g0666200	0.0671376	0.0188646	0.577602	0.932495	0.714727	0.741608	0.953207	0.937712	0.266366	0.102136	-0.4236	-0.0183661	Protein kinase domain containing protein.
9639.m04127	TKL	IRAK	RLCK-OS1	Os11g44500
9640.m03055	TKL	IRAK	RLCK-OS1	Os12g31560
9638.m01146	TKL	IRAK	RLCK-OS2	Os10g12620	Os10g0200000	0.116849	0.0608521	-0.366373	-0.542039	-0.208602	-0.372338	0.0980334	0.0219554	-0.16323	-0.235308	-0.280287	-0.226275	Protein kinase domain containing protein.
9639.m01134	TKL	IRAK	RLCK-OS2	Os11g11890	Os11g0226100	0.694869	0.64504	-0.0738229	0.526834	-0.117995	0.111672	0.22492	0.133917	-0.132305	-0.512514	-0.822765	-0.489194	Protein kinase domain containing protein.
9639.m03608	TKL	IRAK	RLCK-OS2	Os11g39530	Os11g0609500	0.052201	0.00739069	-1.3197	-1.05686	-1.42537	-1.26731	0.0953429	0.0194874	-1.01136	-1.13999	-1.59456	-1.24863	Protein kinase domain containing protein.
9640.m02915	TKL	IRAK	RLCK-OS2	Os12g30180	Os12g0486900		0.902287	0.0533797	-0.361967	0.400382	0.0305982		0.276031	-0.229299	-2.44871	-0.459306	-1.04577	Protein kinase domain containing protein.
9632.m02845	TKL	IRAK	RLCK-OS2	Os04g30030	Os04g0369000		0.546665	-0.708317	-0.408422	0.401505	-0.238411		0.0949284	-0.305378	-0.931437	-0.461791	-0.566202	Major sperm protein domain containing protein.
9632.m02846	TKL	IRAK	RLCK-OS2	Os04g30040	Os04g0369100		0.585683	-0.715242	-0.374109	0.432274	-0.219026		0.101276	-0.289029	-0.953507	-0.476986	-0.573174	Protein kinase domain containing protein.
9639.m01006	TKL	IRAK	RLCK-OS2	Os11g10640	Os11g0212300		0.0595342	-2.33713	-0.883843	-2.17214	-1.7977		0.0299973	-0.557389	-0.975844	-1.0448	-0.859343	Protein kinase domain containing protein.
9639.m01011	TKL	IRAK	RLCK-OS2	Os11g10690	Os11g0212900		0.529807	0.16537	0.936842	-0.291822	0.27013		0.0136766	-0.989652	-1.0749	-1.43972	-1.16809	Hypothetical protein.
9639.m01013	TKL	IRAK	RLCK-OS2	Os11g10710	Os11g0213000	0.0723178	0.0230015	0.511154	0.880297	0.811468	0.734306	0.337652	0.242468	-0.126379	0.00660139	-0.262057	-0.127278	Protein kinase domain containing protein.
9639.m01123	TKL	IRAK	RLCK-OS2	Os11g11780	Os11g0225000		0.0347324	-0.96724	-1.86795	-1.29254	-1.37591		0.106194	-0.265896	-0.89946	-0.435704	-0.533687	Serine/threonine protein kinase domain containing protein.
9639.m01594	TKL	IRAK	RLCK-OS2	Os11g17380
9639.m01600	TKL	IRAK	RLCK-OS2	Os11g17440	Os11g0274700		0.584863	-0.636903	-0.357157	0.396576	-0.199162		0.105017	-0.247377	-0.887935	-0.465225	-0.533512	Enoyl-CoA hydratase/isomerase domain containing protein.
9639.m03597	TKL	IRAK	RLCK-OS2	Os11g39420	Os11g0607900		0.591793	-0.636041	-0.350633	0.400324	-0.19545		0.543064	-0.241925	-0.924634	0.358637	-0.269307	Protein kinase domain containing protein.
9639.m03600	TKL	IRAK	RLCK-OS2	Os11g39450	Os11g0608300		0.0341304	-0.713506	-0.430366	-0.408904	-0.517592		0.358574	-0.294193	0.13347	-0.509776	-0.2235	Barley stem rust resistance protein.
9639.m03604	TKL	IRAK	RLCK-OS2	Os11g39490
9632.m03707	TKL	IRAK	RLCK-OS3	Os04g39180
9635.m01226	TKL	IRAK	RLCK-OS3	Os07g12480
9639.m02342	TKL	IRAK	RLCK-OS3	Os11g26140
9632.m05464	TKL	IRAK	RLCK-OS4	Os04g56110	Os04g0655300	0.0378981	0.000541	2.45517	2.36935	2.265	2.36317		0.0203973	2.46992	2.04344	1.47114	1.99483	Protein kinase domain containing protein.
9632.m05466	TKL	IRAK	RLCK-OS4	Os04g56120	Os04g0655400		0.307549	0.649973	0.586283	-0.1674	0.356285		0.00855026	0.679053	0.505132	0.537451	0.573879	Protein kinase domain containing protein.
9632.m05467	TKL	IRAK	RLCK-OS4	Os04g56130	Os04g0655500
9634.m01323	TKL	IRAK	RLCK-OS4	Os06g13320	Os06g0241100	0.173252	0.112576	0.155391	0.264809	0.0609358	0.160379	0.178693	0.0912034	-0.107749	-0.416698	-0.316506	-0.280318	Protein kinase domain containing protein.
9635.m00412	TKL	IRAK	RLCK-OS4	Os07g04810	Os07g0141100	0.206347	0.143976	-0.234624	-0.0742163	-0.0708361	-0.126559	0.0824269	0.00701269	0.332023	0.440615	0.42195	0.398196	Protein kinase domain containing protein.
9635.m00413	TKL	IRAK	RLCK-OS4	Os07g04820	Os07g0141200		0.00657551	2.47009	2.53233	3.16457	2.72233		0.1125	-0.2128	-1.01814	-0.675802	-0.635581	(No Hit)
9639.m02269	TKL	IRAK	RLCK-OS4	Os11g25510	Os11g0441900		0.0184658	1.47564	1.41089	2.13265	1.67306		0.00371364	2.30546	2.36066	1.93265	2.19959	Protein kinase domain containing protein.
9629.m02103	TKL	IRAK	RLCK-V	Os01g21960	Os01g0323000	0.53131	0.469116	-0.0605746	0.0605441	0.200558	0.0668424	0.461144	0.367905	-0.0205507	0.0975704	0.0410251	0.0393482	Ser Thr specific protein kinase-like protein.
9629.m03992	TKL	IRAK	RLCK-V	Os01g41730	Os01g0601200	0.0415111	0.00173453	-1.21822	-1.1286	-1.05468	-1.13383	0.303982	0.209028	0.524562	0.21918	0.0367456	0.260163	Ser Thr specific protein kinase-like protein.
9629.m04252	TKL	IRAK	RLCK-V	Os01g44110	Os01g0631700	0.0637798	0.0160429	-1.19763	-0.875547	-0.79664	-0.956604	0.21051	0.119731	-0.295568	-0.200955	-0.694909	-0.397144	Ser Thr specific protein kinase-like protein.
9629.m04552	TKL	IRAK	RLCK-V	Os01g47470	Os01g0664200	0.0768996	0.0264532	0.187086	0.286548	0.341022	0.271552	0.103518	0.0259769	-0.380478	-0.264572	-0.477348	-0.374133	Protein kinase domain containing protein.
9630.m03277	TKL	IRAK	RLCK-V	Os02g34430	Os02g0549200	0.0422516	0.00196526	-0.497644	-0.532734	-0.456583	-0.495654	0.0813371	0.00463975	-0.140552	-0.173608	-0.174258	-0.162806	Ser Thr specific protein kinase-like protein.
9631.m00251	TKL	IRAK	RLCK-V	Os03g03410	Os03g0125600	0.0551825	0.00954034	-0.6586	-0.492191	-0.684104	-0.611632		0.138728	0.0149173	0.0658265	0.103163	0.0613022	Ser Thr specific protein kinase-like protein.
9631.m01193	TKL	IRAK	RLCK-V	Os03g12680	Os03g0227900		0.0937687	-0.797427	-0.881757	-0.218011	-0.632399	0.262255	0.169475	0.0828061	0.490376	0.195517	0.256233	Protein kinase domain containing protein.
9632.m03373	TKL	IRAK	RLCK-V	Os04g35080	Os04g0430000		0.0212323	-1.17094	-1.95542	-1.84777	-1.65804		0.0657189	-0.662309	-0.314013	-0.892195	-0.622839	Ser Thr specific protein kinase-like protein.
9633.m03361	TKL	IRAK	RLCK-V	Os05g36050	Os05g0436100	0.083659	0.0324803	-1.10375	-1.42733	-0.731802	-1.08763	0.277889	0.184051	0.0210142	0.124068	0.0427293	0.0626039	Protein kinase family protein.
9638.m03136	TKL	IRAK	RLCK-V	Os10g35450	Os10g0497600	0.0453725	0.00313465	-0.835038	-1.01286	-0.909019	-0.918972	0.08121	0.00331067	-0.775775	-0.678958	-0.828964	-0.761233	Protein kinase domain containing protein.
9638.m03505	TKL	IRAK	RLCK-V	Os10g38920
9639.m00075	TKL	IRAK	RLCK-V	Os11g01740	Os11g0108800	0.0495597	0.00591369	-1.20253	-0.944073	-1.2031	-1.11657	0.08121	0.00327649	-0.656881	-0.539731	-0.585498	-0.594037	Protein kinase family protein.
9640.m00074	TKL	IRAK	RLCK-V	Os12g01740	Os12g0108100	0.0645256	0.0163984	-0.987924	-0.701974	-0.666101	-0.785333	0.111961	0.0334854	-0.213044	-0.253327	-0.390159	-0.28551	Ser Thr specific protein kinase-like protein.
9640.m00737	TKL	IRAK	RLCK-VI	Os12g08050
9631.m06157	TKL	IRAK	RLCK-VI	Os03g62340	Os03g0839900	0.123478	0.0665057	0.095232	0.262737	0.176184	0.178051	0.538391	0.448484	-0.143199	0.0820941	-0.155559	-0.0722212	UspA domain containing protein.
9631.m01317	TKL	IRAK	RLCK-VI	Os03g13820	Os03g0241600	0.0403612	0.00115885	-0.557167	-0.513763	-0.497482	-0.522804	0.666176	0.59137	-0.0348405	0.23522	-0.0306863	0.0565644	Protein kinase domain containing protein.
9632.m05459	TKL	IRAK	RLCK-VI	Os04g56060	Os04g0654600	0.0574564	0.0109419	-0.932076	-1.34791	-1.22217	-1.16738	0.267283	0.174547	-0.225122	-0.0359335	-0.411384	-0.224147	Protein kinase domain containing protein.
9634.m04401	TKL	IRAK	RLCK-VI	Os06g45350	Os06g0663900	0.126178	0.0690806	-0.188054	-0.0976562	-0.0788345	-0.121515	0.194954	0.10555	-0.166196	-0.145595	-0.410666	-0.240819	Protein kinase domain containing protein.
9636.m01509	TKL	IRAK	RLCK-VI	Os08g15060	Os08g0249100	0.11774	0.0616081	-0.958769	-0.845761	-0.349864	-0.718131	0.0877641	0.0114287	-0.218543	-0.151812	-0.208872	-0.193076	UspA domain containing protein.
9639.m00844	TKL	IRAK	RLCK-VI	Os11g08950	Os11g0194900	0.0422429	0.0019464	1.03003	0.911212	1.05382	0.998356	0.596708	0.512962	0.0294332	-0.187665	-0.00202178	-0.053418	Protein kinase domain containing protein.
9639.m03911	TKL	IRAK	RLCK-VI	Os11g42440
13106.m05076	TKL	IRAK	RLCK-VI	Os06g47820	Os06g0693200		0.00224838	-0.779593	-0.855168	-0.726316	-0.787026		0.87164	0.188924	-0.0440461	-0.208134	-0.0210854	Protein kinase domain containing protein.
9640.m00731	TKL	IRAK	RLCK-VI	Os12g07990
9632.m04418	TKL	IRAK	RLCK-VIIa	Os04g45920	Os04g0543000		0.679396	0.434623	-0.360972	0.27536	0.116337		0.040198	1.71713	0.956561	0.970711	1.2148	Protein kinase.
9640.m00187	TKL	IRAK	RLCK-VIIa	Os12g02810	Os12g0121100	0.366799	0.301376	-0.166758	-0.378266	0.0421982	-0.167609	0.148136	0.0646308	0.230101	0.137388	0.0910855	0.152858	Protein kinase domain containing protein.
13103.m02095	TKL	IRAK	RLCK-VIIa	Os03g17550	Os03g0283900		0.586167	-0.694798	-0.363397	0.420466	-0.212576		0.0926795	-0.310367	-0.939342	-0.474699	-0.574803	Serine/threonine-protein kinase PBS1 (EC 2.7.1.37) (AvrPphB susceptible protein 1).
9633.m03602	TKL	IRAK	RLCK-VIIa	Os05g38770	Os05g0463000	0.0843146	0.0329469	-1.74082	-1.02111	-1.04414	-1.26869	0.139941	0.0577616	-1.34586	-0.510804	-1.10516	-0.987275	Receptor protein kinase-like protein.
9629.m01534	TKL	IRAK	RLCK-VIIa	Os01g15470	Os01g0259200	0.0469568	0.00437872	0.614245	0.591263	0.729681	0.645063	0.113752	0.0351977	-0.242278	-0.148561	-0.134789	-0.175209	Protein kinase domain containing protein.
9629.m03875	TKL	IRAK	RLCK-VIIa	Os01g40590	Os01g0588500		0.309528	0.566503	0.124989	0.00230737	0.231266		0.233325	0.0614557	0.149237	0.548323	0.253005	Protein kinase APK1A (EC 2.7.1.-).
9629.m05681	TKL	IRAK	RLCK-VIIa	Os01g57940	Os01g0789200		0.529178	-0.638279	-0.356355	0.337894	-0.218913		0.116964	-0.23084	-0.919335	-0.46382	-0.537998	Serine/threonine-protein kinase PBS1 (EC 2.7.1.37) (AvrPphB susceptible protein 1).
9629.m07018	TKL	IRAK	RLCK-VIIa	Os01g71000	Os01g0936100	0.0433958	0.00226014	0.188941	0.163426	0.165257	0.172542	0.64234	0.564414	-0.0161286	-0.138775	0.0443221	-0.0368605	Serine/threonine-protein kinase PBS1 (EC 2.7.1.37) (AvrPphB susceptible protein 1).
9629.m07356	TKL	IRAK	RLCK-VIIa	Os01g74200	Os01g0973500	0.0303326	1.15e-05	1.4039	1.39193	1.38824	1.39469	0.669426	0.594745	-0.0478478	-0.062622	0.0463085	-0.0213871	Protein kinase APK1A (EC 2.7.1.-).
9630.m00168	TKL	IRAK	RLCK-VIIa	Os02g02600	Os02g0118200	0.0583847	0.0116526	0.489903	0.705416	0.557585	0.584301	0.294122	0.199659	-0.129622	-0.0665684	-0.419769	-0.20532	Protein kinase.
9630.m02964	TKL	IRAK	RLCK-VIIa	Os02g30900	Os02g0513000	0.0612571	0.0139777	0.346929	0.465046	0.317889	0.376621	0.526002	0.435827	-0.0932417	0.0435295	-0.0743314	-0.0413479	Serine/threonine-protein kinase PBS1 (EC 2.7.1.37) (AvrPphB susceptible protein 1).
9630.m04178	TKL	IRAK	RLCK-VIIa	Os02g43430	Os02g0650500		0.0102507	1.71164	2.22094	1.61203	1.8482		0.166906	0.349504	0.0816068	0.110961	0.180691	Protein kinase-like (Protein serine/threonine kinase).
9630.m04352	TKL	IRAK	RLCK-VIIa	Os02g44920	Os02g0670100		0.358984	0.0826784	-0.177012	-0.424904	-0.173079		0.0739587	0.923304	0.915324	0.302342	0.713657	Protein kinase APK1A (EC 2.7.1.-).
9630.m05318	TKL	IRAK	RLCK-VIIa	Os02g53750	Os02g0777800	0.0403612	0.00117597	0.884473	0.960029	0.856576	0.900359	0.0964138	0.0202977	0.69762	0.7414	0.448993	0.629338	Protein kinase domain containing protein.
9630.m05718	TKL	IRAK	RLCK-VIIa	Os02g57420	Os02g0819600	0.0398955	0.00100582	1.05925	1.16357	1.05954	1.09412	0.248154	0.156045	0.0676059	0.140305	0.0220137	0.0766414	Protein kinase domain containing protein.
9630.m05854	TKL	IRAK	RLCK-VIIa	Os02g58610	Os02g0833000		0.508878	-0.679372	-0.441766	0.365074	-0.252021		0.102371	-0.298078	-0.952313	-0.454179	-0.56819	Serine/threonine-protein kinase PBS1 (EC 2.7.1.37) (AvrPphB susceptible protein 1).
9631.m00300	TKL	IRAK	RLCK-VIIa	Os03g03880	Os03g0130900	0.0835589	0.0324077	-0.311603	-0.278318	-0.15967	-0.249864	0.150253	0.0664739	0.0999356	0.0807925	0.189535	0.123421	Protein kinase domain containing protein.
9631.m00301	TKL	IRAK	RLCK-VIIa	Os03g03890	Os03g0131000	0.0374354	0.000425	1.15734	1.17443	1.23797	1.18991	0.255496	0.162939	0.318831	0.459116	0.0339507	0.270633	Serine/threonine protein kinase.
9631.m00559	TKL	IRAK	RLCK-VIIa	Os03g06330	Os03g0159100	0.0767881	0.026355	0.917378	1.63612	1.22004	1.25785	0.087806	0.0116284	0.62215	0.545824	0.786015	0.65133	Protein kinase APK1B (EC 2.7.1.-).
9631.m00672	TKL	IRAK	RLCK-VIIa	Os03g07430	Os03g0170400	0.165481	0.105219	0.0986291	0.345892	0.176218	0.206913	0.298655	0.20398	-0.000479825	0.0485476	0.0742741	0.0407806	Protein kinase APK1B (EC 2.7.1.-).
9631.m00754	TKL	IRAK	RLCK-VIIa	Os03g08170	Os03g0179400	0.0997611	0.0455989	-0.0533104	-0.0740814	-0.113953	-0.0804484	0.0831429	0.00743502	0.41775	0.433873	0.324766	0.39213	Avr9/Cf-9 rapidly elicited protein 264.
9631.m01634	TKL	IRAK	RLCK-VIIa	Os03g16740	Os03g0274800	0.1501	0.0914735	-0.173282	-0.0558614	-0.0915032	-0.106882	0.0926319	0.0171097	0.342528	0.263779	0.217855	0.274721	Protein kinase APK1A (EC 2.7.1.-).
9631.m02433	TKL	IRAK	RLCK-VIIa	Os03g24930	Os03g0364400	0.175698	0.114823	0.058977	0.0269366	0.11046	0.065458	0.08121	0.00281599	0.236351	0.228518	0.197851	0.220907	Protein kinase domain containing protein.
9631.m02867	TKL	IRAK	RLCK-VIIa	Os03g29410	Os03g0407900	0.0519787	0.00721982	2.20902	2.42352	2.93557	2.5227	0.195503	0.106027	0.646485	1.09297	0.271107	0.670189	Protein kinase APK1B (EC 2.7.1.-).
9631.m05981	TKL	IRAK	RLCK-VIIa	Os03g60710	Os03g0821900	0.150772	0.0920241	0.519846	0.130806	0.444457	0.365036	0.769193	0.708838	0.0906104	-0.0337868	-0.00789259	0.0163104	Protein kinase domain containing protein.
9632.m03079	TKL	IRAK	RLCK-VIIa	Os04g32310	Os04g0393900	0.202086	0.139971	-0.0625363	-0.0647763	-0.201648	-0.109653	0.117536	0.0382687	-0.138195	-0.06633	-0.125837	-0.110121	Protein kinase domain containing protein.
9632.m04600	TKL	IRAK	RLCK-VIIa	Os04g47620	Os04g0563900	0.0648332	0.0166234	0.149374	0.229434	0.170869	0.183226	0.999412	0.999174	-0.236663	0.507844	-0.270291	0.00029678	Protein kinase domain containing protein.
9633.m00118	TKL	IRAK	RLCK-VIIa	Os05g02020	Os05g0110900	0.0436714	0.0024833	1.25576	1.49133	1.41231	1.38646	0.817207	0.765772	0.0640783	-0.0639973	-0.0402947	-0.0134046	Protein kinase APK1B (EC 2.7.1.-).
9633.m00271	TKL	IRAK	RLCK-VIIa	Os05g03460	Os05g0125300		0.610811	-0.642413	-0.339536	0.417157	-0.188264		0.109016	-0.263747	-0.945183	-0.4705	-0.55981	Receptor protein kinase-like protein.
9633.m02806	TKL	IRAK	RLCK-VIIa	Os05g30870	Os05g0372100	0.0583847	0.0116112	0.270459	0.27065	0.190974	0.244028	0.386007	0.290545	-0.17908	-0.299341	0.0460664	-0.144118	Receptor protein kinase-like protein.
9633.m03937	TKL	IRAK	RLCK-VIIa	Os05g41950	Os05g0498900		0.774932	0.454986	-0.332002	0.100018	0.074334		0.978476	-0.233138	0.569904	-0.311049	0.00857251	Protein kinase domain containing protein.
9633.m04848	TKL	IRAK	RLCK-VIIa	Os05g51400
9634.m00655	TKL	IRAK	RLCK-VIIa	Os06g07230	Os06g0168800	0.0926696	0.0395002	0.362842	0.773952	0.617588	0.584794	0.0954662	0.0195637	0.394227	0.246033	0.390389	0.343549	Protein kinase.
9634.m00990	TKL	IRAK	RLCK-VIIa	Os06g10160	Os06g0202900	0.0820237	0.0310037	0.381873	0.28942	0.538554	0.403282	0.155923	0.0718458	0.295893	0.615983	0.268414	0.39343	Avr9/Cf-9 rapidly elicited protein 264.
9634.m04393	TKL	IRAK	RLCK-VIIa	Os06g45280	Os06g0663200		0.714505	-0.315817	0.329676	-0.278235	-0.0881253		0.262452	-0.401117	0.0434332	-0.886108	-0.414597	Protein kinase APK1A (EC 2.7.1.-).
9634.m04769	TKL	IRAK	RLCK-VIIa	Os06g48980	Os06g0703000		0.558502	-0.710515	-0.400046	0.411968	-0.232865		0.0906801	-0.305358	-0.935043	-0.491355	-0.577252	Protein kinase domain containing protein.
9634.m04892	TKL	IRAK	RLCK-VIIa	Os06g50100	Os06g0714900	0.0985374	0.0444311	0.60627	0.267965	0.511006	0.461747		0.0704435	0.102099	0.0837174	0.199908	0.128575	Protein kinase domain containing protein.
9634.m04976	TKL	IRAK	RLCK-VIIa	Os06g51170	Os06g0727400	0.908449	0.888693	0.239169	-0.0139085	-0.168764	0.0188322	0.830784	0.782196	0.100176	-0.00824221	-0.164734	-0.0242668	Probable serine/threonine-protein kinase NAK (EC 2.7.1.37).
9635.m03064	TKL	IRAK	RLCK-VIIa	Os07g31290
9635.m04226	TKL	IRAK	RLCK-VIIa	Os07g42200	Os07g0613500	0.0574234	0.0109257	0.595384	0.724148	0.503328	0.60762	0.794567	0.73878	0.20217	0.198721	-0.234449	0.0554806	Protein kinase APK1B (EC 2.7.1.-).
9635.m04764	TKL	IRAK	RLCK-VIIa	Os07g47270	Os07g0668900	0.0471072	0.00469493	-0.307152	-0.285496	-0.242077	-0.278242	0.14867	0.0652084	-0.725514	-0.254872	-0.556615	-0.512334	Serine/threonine-protein kinase PBS1 (EC 2.7.1.37) (AvrPphB susceptible protein 1).
9635.m04920	TKL	IRAK	RLCK-VIIa	Os07g48730	Os07g0686800	0.0431377	0.00214574	1.93551	1.87871	2.18087	1.99836		0.0111615	0.570199	0.424202	0.415999	0.470133	Serine/threonine protein kinase-like.
9635.m05003	TKL	IRAK	RLCK-VIIa	Os07g49470	Os07g0695300	0.253424	0.18912	-0.00269749	0.236356	0.263396	0.165685	0.669885	0.595249	0.0818259	0.271655	-0.133628	0.0732841	Serine/threonine-protein kinase PBS1 (EC 2.7.1.37) (AvrPphB susceptible protein 1).
9636.m03578	TKL	IRAK	RLCK-VIIa	Os08g35600	Os08g0457400	0.0543533	0.00897112	0.517222	0.679157	0.514773	0.570384	0.257795	0.16514	-0.479508	-0.0218591	-0.461411	-0.320926	Protein kinase APK1B (EC 2.7.1.-).
9637.m01666	TKL	IRAK	RLCK-VIIa	Os09g19700	Os09g0361100	0.351291	0.28573	0.108998	0.0261832	0.506023	0.213735	0.324557	0.229484	-0.00735947	-0.0249653	-0.0801878	-0.0375042	Protein kinase APK1A (EC 2.7.1.-).
9637.m02363	TKL	IRAK	RLCK-VIIa	Os09g27010	Os09g0442100	0.128419	0.0711151	0.687643	1.22938	0.474305	0.797108	0.873948	0.836692	0.13452	0.286264	-0.297886	0.0409661	Avr9/Cf-9 rapidly elicited protein 264.
9637.m03057	TKL	IRAK	RLCK-VIIa	Os09g36320	Os09g0533600		0.11615	0.795031	0.966508	0.172423	0.644654		0.413342	-0.132338	0.609051	0.183465	0.220059	Probable serine/threonine-protein kinase NAK (EC 2.7.1.37).
9637.m03430	TKL	IRAK	RLCK-VIIa	Os09g39930	Os09g0572600		0.0138078	0.765698	0.600583	0.511989	0.62609		0.464319	-0.783975	1.28864	1.41298	0.639215	Receptor protein kinase-like protein.
9638.m02162	TKL	IRAK	RLCK-VIIa	Os10g25550	Os10g0395000		0.0180104	0.931505	0.587152	0.89764	0.805433		0.906687	-0.234123	0.997639	-0.573706	0.0632701	Protein kinase domain containing protein.
9638.m02263	TKL	IRAK	RLCK-VIIa	Os10g26520	Os10g0405100	0.106005	0.0511878	-0.208243	-0.393371	-0.200911	-0.267508	0.965245	0.953433	-0.00432203	0.0227709	-0.0161695	0.000759795	Protein kinase APK1B (EC 2.7.1.-).
9638.m02533	TKL	IRAK	RLCK-VIIa	Os10g29620	Os10g0431900	0.0477233	0.00518206	0.474361	0.605998	0.520485	0.533615	0.84765	0.80399	-0.0880861	0.137746	0.00588509	0.018515	Avr9/Cf-9 rapidly elicited protein 264.
9638.m02629	TKL	IRAK	RLCK-VIIa	Os10g30600	Os10g0442800	0.85919	0.83025	-0.041275	0.160463	-0.0666771	0.0175037	0.0979254	0.0218029	-0.212385	-0.139605	-0.238282	-0.196757	Protein serine/threonine kinase (Protein kinase).
9639.m00188	TKL	IRAK	RLCK-VIIa	Os11g02830	Os11g0121400	0.273507	0.208876	-0.133623	-0.318647	-0.0221719	-0.158147	0.150734	0.0670003	0.257353	0.188433	0.0896186	0.178468	Avr9/Cf-9 rapidly elicited protein 264.
9637.m01789	TKL	IRAK	RLCK-VIIb	Os09g20880	Os09g0375600	0.0494854	0.0058984	-0.858505	-0.840489	-0.6676	-0.788865	0.243023	0.151238	-0.215021	-0.106462	-0.518744	-0.280076	Protein kinase domain containing protein.
9632.m03935	TKL	IRAK	RLCK-VIII	Os04g41310	Os04g0490500		0.556984	-0.643434	-0.435825	0.406342	-0.224306		0.110757	-0.256956	-0.855502	-0.3868	-0.499753	Pto kinase interactor 1.
9629.m02104	TKL	IRAK	RLCK-VIII	Os01g21970	Os01g0323100	0.238528	0.174808	-0.217689	-0.29979	-0.0123463	-0.176608		0.818588	-0.169703	0.737727	-0.949612	-0.127196	Pto kinase interactor 1.
9629.m06691	TKL	IRAK	RLCK-VIII	Os01g67340	Os01g0899000		0.131144	0.0955963	0.48522	0.658432	0.413083		0.0102858	-0.406041	-0.303461	-0.301891	-0.337131	Pti1 kinase-like protein.
9630.m03406	TKL	IRAK	RLCK-VIII	Os02g35760	Os02g0565500		0.61622	-0.662737	-0.357545	0.440401	-0.193294		0.130928	-0.233308	-0.888738	-0.367733	-0.496593	Pto kinase interactor 1.
9631.m01177	TKL	IRAK	RLCK-VIII	Os03g12520	Os03g0226300		0.538528	-0.659048	-0.488038	0.413127	-0.244653		0.0640066	-0.374763	-0.956222	-0.585998	-0.638994	Protein kinase family protein.
9631.m04988	TKL	IRAK	RLCK-VIII	Os03g51040
9631.m06196	TKL	IRAK	RLCK-VIII	Os03g62700	Os03g0844100	0.0646173	0.0164981	-0.248281	-0.170042	-0.172827	-0.19705	0.0933731	0.0179481	-0.205793	-0.131805	-0.151367	-0.162989	Pti1 kinase-like protein.
9633.m00380	TKL	IRAK	RLCK-VIII	Os05g04520	Os05g0135800	0.0792404	0.0286	-0.375164	-0.210155	-0.261219	-0.282179	0.135817	0.0540358	-0.64518	-0.257314	-0.494983	-0.465825	Pto kinase interactor 1.
9637.m02917	TKL	IRAK	RLCK-VIII	Os09g33860	Os09g0513600	0.0640942	0.0161871	-0.295026	-0.24934	-0.186735	-0.2437	0.209535	0.118681	-0.269328	-0.0605283	-0.346995	-0.225617	Pto kinase interactor 1.
9630.m00105	TKL	IRAK	RLCK-VIII-sis	Os02g02040	Os02g0110600	0.284991	0.220312	-0.161098	-0.185243	0.0142526	-0.110696	0.0937323	0.0182055	0.362873	0.259322	0.235443	0.285879	Conserved hypothetical protein.
9630.m00812	TKL	IRAK	RLCK-X	Os02g08530	Os02g0182600	0.699569	0.650006	-0.100484	-0.0741004	0.0835238	-0.0303535	0.232326	0.14083	-0.0191194	-0.0613013	-0.113027	-0.0644824	Protein serine/threonine kinase (Protein kinase).
9633.m02300	TKL	IRAK	RLCK-X	Os05g25540	Os05g0319700	0.0608359	0.0135469	-0.912902	-1.14432	-0.764212	-0.940477	0.0922639	0.0167272	-0.0547467	-0.0834131	-0.0843467	-0.0741688	Protein kinase-like protein (Fragment).
9636.m01856	TKL	IRAK	RLCK-X	Os08g18920	Os08g0285600	0.0481918	0.005408	-1.17623	-0.946615	-0.951868	-1.0249	0.117329	0.0380467	-0.533745	-0.295952	-0.620916	-0.483538	Protein kinase domain containing protein.
9631.m00318	TKL	IRAK	RLCK-XII	Os03g04050	Os03g0132800	0.0569685	0.0107144	-0.85012	-0.645414	-0.616781	-0.704105	0.252424	0.160137	-0.432163	-0.0347509	-0.300238	-0.255717	protein kinase-like protein [Oryza sativa (japonica cultivar-group)].
9631.m06011	TKL	IRAK	RLCK-XII	Os03g61010	Os03g0825300	0.0420385	0.00187607	-0.548475	-0.47292	-0.501614	-0.50767	0.0902572	0.0145895	-0.506132	-0.331355	-0.469369	-0.435619	Protein kinase domain containing protein.
9638.m03590	TKL	IRAK	RLCK-XII	Os10g39670	Os10g0542800	0.0610018	0.0136824	0.74073	1.0519	0.760541	0.851058	0.23552	0.144083	-0.0149183	-0.118208	-0.0779504	-0.0703589	Hypothetical protein.
9638.m03848	TKL	IRAK	RLCK-XII	Os10g42110	Os10g0571300	0.0888931	0.0365455	-0.775731	-0.99574	-0.485096	-0.752189	0.215163	0.12417	-0.41392	-0.251282	-0.0790906	-0.248098	Protein kinase-like protein.
13104.m06184	TKL	IRAK	RLCK-XII	Os04g58750	Os04g0684200	0.432527	0.366917	-0.176483	-0.264688	0.0811596	-0.120004	0.0829954	0.00716716	0.352706	0.430543	0.325567	0.369605	Protein kinase domain containing protein.
9631.m01526	TKL	IRAK	RLCK-XII	Os03g15770	Os03g0264300		0.930994	1.20124	0.733837	-1.67369	0.0871288		0.77362	0.397315	-0.94285	0.140588	-0.134982	Protein kinase domain containing protein.
9630.m00072	TKL	IRAK	RLCK-XIII	Os02g01730	Os02g0106900	0.17788	0.11685	-0.299738	-0.0539164	-0.23167	-0.195108	0.18282	0.0948421	-0.395281	-0.143312	-0.176035	-0.23821	Protein kinase domain containing protein.
9630.m04161	TKL	IRAK	RLCK-XIII	Os02g43290	Os02g0648100	0.0527494	0.00789051	-0.393481	-0.457312	-0.334998	-0.395264	0.258961	0.166132	0.0301305	0.297857	0.16743	0.165139	Protein kinase domain containing protein.
9631.m00126	TKL	IRAK	RLCK-XIII	Os03g02190	Os03g0113000	0.0563531	0.0103429	-0.365812	-0.407472	-0.513503	-0.428929	0.380596	0.28511	-0.0691651	-0.38048	-0.0307025	-0.160116	Protein kinase domain containing protein.
9632.m04399	TKL	IRAK	RLCK-XIII	Os04g45730	Os04g0540900		0.0820565	0.829639	1.10794	0.321778	0.753119		0.0103727	0.781262	0.980401	0.696628	0.81943	Protein kinase domain containing protein.
9638.m03321	TKL	IRAK	RLCK-XIII	Os10g37190	Os10g0516200	0.181864	0.120683	-0.369656	-0.695719	-0.158564	-0.407979	0.142344	0.0597143	0.236156	0.281966	0.10466	0.207594	Protein kinase domain containing protein.
13108.m02984	TKL	IRAK	RLCK-XIII	Os08g28890	Os08g0376600	0.0471072	0.00469492	-0.734102	-0.582788	-0.630795	-0.649229	0.1008	0.0242402	0.262717	0.149219	0.235844	0.215927	Protein kinase domain containing protein.
9636.m01743	TKL	IRAK	RLCK-XIII-sis_unique	Os08g17320	Os08g0275200		0.565146	-0.707054	-0.380324	0.4088	-0.226192		0.0939649	-0.308159	-0.956091	-0.489035	-0.584428	Protein kinase domain containing protein.
9634.m02244	TKL	IRAK	RLCK-XIII-sis_unique	Os06g22820	Os06g0334400	0.0608359	0.0135323	-0.177024	-0.206898	-0.263517	-0.215813	0.0976975	0.0215603	-0.160953	-0.18841	-0.262922	-0.204095	Cdk-activating kinase 1At (Cdk-activating kinase CAK1At).
9631.m01412	TKL	IRAK	RLCK-XIII-sis-b	Os03g14710	Os03g0251700	0.743976	0.699717	0.21324	-0.0276994	-0.0682097	0.0391102	0.107666	0.02982	0.454839	0.250111	0.455334	0.386761	Protein kinase domain containing protein.
9634.m00640	TKL	IRAK	RLCK-XV	Os06g07070	Os06g0166900		0.977377	-0.0500183	0.226257	-0.187929	-0.00389686		0.00290437	-0.586749	-0.535756	-0.486413	-0.536306	Protein kinase domain containing protein.
13102.m01027	TKL	IRAK	RLCK-XV	Os02g09359	Os02g0186500	0.112181	0.0568969	-0.090888	-0.230803	-0.164587	-0.162093	0.256632	0.164066	-0.0614462	-0.0632	-0.224326	-0.116324	Protein kinase-like protein.
9634.m04302	TKL	IRAK	RLCK-XV	Os06g44430	Os06g0654600	0.126342	0.0692837	0.947253	0.986635	0.336885	0.756925	0.08121	0.00334957	0.635042	0.519412	0.593168	0.582541	Protein kinase domain containing protein.
9637.m03043	TKL	IRAK	RLCK-XV	Os09g36180	Os09g0531800		0.0842512	-1.28848	-1.46212	-0.407281	-1.05263		0.112263	-0.716344	-0.484075	-0.148382	-0.4496	Glycosyl transferase, family 8 protein.
9629.m04404	TKL	IRAK	RLCK-XVI	Os01g46030
9634.m00426	TKL	IRAK	RLCK-XVI	Os06g05070
9629.m05632	TKL	IRAK	SD-1a	Os01g57490	Os01g0783900		0.11225	-0.0632971	-0.331553	-0.265077	-0.219976		0.040587	-1.08265	-0.954306	-0.502505	-0.846488	Protein kinase domain containing protein.
9629.m05634	TKL	IRAK	SD-1a	Os01g57510	Os01g0784200		0.0132359	1.48746	1.1555	1.00928	1.21741		0.170644	-0.110177	-0.988134	-0.501005	-0.533105	S-locus glycoprotein family protein.
9629.m05637	TKL	IRAK	SD-1a	Os01g57540	Os01g0784500		0.531497	-0.644362	-0.340817	0.334393	-0.216929		0.596059	-0.277251	0.547172	-1.23418	-0.32142	Receptor-like protein kinase 4.
9629.m05640	TKL	IRAK	SD-1a	Os01g57560	Os01g0784700		0.607267	-0.588498	-0.353329	0.401047	-0.18026		0.245659	-0.256562	-0.895137	-0.0681977	-0.406632	Receptor-like kinase.
9630.m04684	TKL	IRAK	SD-1a	Os02g48080	Os02g0710500	0.0868428	0.0348432	0.30353	0.608157	0.465314	0.459	0.0814977	0.00474938	0.419617	0.397531	0.33147	0.382872	Receptor protein kinase.
9631.m03402	TKL	IRAK	SD-1a	Os03g35600	Os03g0556600		0.154595	-0.643734	-0.886967	-0.0781547	-0.536285		0.72328	-0.229371	0.449101	-0.592727	-0.124332	S-locus glycoprotein family protein.
9632.m05264	TKL	IRAK	SD-1a	Os04g54190	Os04g0634500	0.0435524	0.00240751	0.46792	0.409064	0.481643	0.452875	0.369522	0.273999	0.699846	0.279087	-0.0307159	0.316072	KI domain interacting kinase 1.
9634.m02894	TKL	IRAK	SD-1a	Os06g30130	Os06g0496800	0.0593065	0.0123476	0.573835	0.498669	0.386155	0.48622	0.167848	0.0819258	0.115531	0.0342588	0.0818652	0.0772183	Serine/threonine kinase receptor precursor.
9635.m03616	TKL	IRAK	SD-1a	Os07g36570	Os07g0550900		0.0426988	0.771475	0.516302	0.367911	0.551896		0.171417	-0.642407	-1.14851	-0.10352	-0.631479	Receptor-like protein kinase 6.
9635.m03618	TKL	IRAK	SD-1a	Os07g36590	Os07g0551300	0.052653	0.00776736	-0.215866	-0.207547	-0.273024	-0.232145	0.0929769	0.0173385	-0.42652	-0.5136	-0.319827	-0.419982	KI domain interacting kinase 1.
13101.m02535	TKL	IRAK	SD-1a	Os01g23970
13101.m06098	TKL	IRAK	SD-1a	Os01g57480	Os01g0783800		0.0114403	-0.202916	-0.160405	-0.141521	-0.168281	0.184928	0.0965811	-0.480227	-0.610392	-0.145937	-0.412186	S-locus glycoprotein family protein.
13105.m04488	TKL	IRAK	SD-1a	Os05g42210	Os05g0501400		0.369356	0.200686	1.18541	-0.070579	0.438504	0.345532	0.250121	0.808681	-0.106497	1.38103	0.694405	Receptor-like protein kinase 5.
13107.m03752	TKL	IRAK	SD-1a	Os07g36544	Os07g0550500		0.0162944	2.05065	2.0514	2.96423	2.35543		0.00018891	2.08552	2.05395	1.99003	2.04317	S-locus glycoprotein family protein.
9632.m01387	TKL	IRAK	SD-1c	Os04g15580	Os04g0226600		0.144947	-0.677759	-0.346682	-0.116029	-0.380157		0.102174	-0.290184	-0.958624	-0.475034	-0.574614	Receptor-like protein kinase 4.
9632.m05246	TKL	IRAK	SD-1c	Os04g54010	Os04g0632600		0.439639	-0.130191	0.159868	0.456343	0.162007		0.170654	-0.847191	-0.989738	-0.0352001	-0.624043	S-locus receptor-like kinase RLK10.
9632.m05247	TKL	IRAK	SD-1c	Os04g54020	Os04g0632700		0.941387	-0.0978632	0.8132	-0.834009	-0.0395573		0.593733	0.0487291	0.0925217	-0.50225	-0.120333	Protein kinase domain containing protein.
9632.m05252	TKL	IRAK	SD-1c	Os04g54070	Os04g0633200		0.845725	0.563341	0.933672	-1.08581	0.137067		0.685499	-0.867583	0.796859	-0.66658	-0.245768	S-locus glycoprotein family protein.
9632.m05253	TKL	IRAK	SD-1c	Os04g54080	Os04g0633300		0.603409	-0.646314	-0.35086	0.41659	-0.193528		0.519609	0.454363	-0.940913	-0.465085	-0.317211	S-locus glycoprotein family protein.
9632.m05256	TKL	IRAK	SD-1c	Os04g54110	Os04g0631900		0.550541	-0.686374	-0.424874	0.407349	-0.234633		0.0624075	-0.288757	-0.770341	-0.531229	-0.530109	Hypothetical protein.
9632.m05257	TKL	IRAK	SD-1c	Os04g54120
9636.m00764	TKL	IRAK	SD-1c	Os08g08140	Os08g0179000	0.038965	0.000797	-0.599953	-0.62861	-0.56997	-0.599511	0.0968143	0.0208303	-0.313429	-0.215578	-0.199477	-0.242828	Protein kinase domain containing protein.
9637.m03211	TKL	IRAK	SD-1c	Os09g37780
9637.m03213	TKL	IRAK	SD-1c	Os09g37800
9637.m03219	TKL	IRAK	SD-1c	Os09g37840
9637.m03224	TKL	IRAK	SD-1c	Os09g37880
9637.m03225	TKL	IRAK	SD-1c	Os09g37890	Os09g0551500		0.0814718	-0.714745	-0.422112	-1.24888	-0.795245		0.0288984	-0.276529	-0.493801	-0.500938	-0.423756	Receptor-like protein kinase 6.
13104.m05577	TKL	IRAK	SD-1c	Os04g53994	Os04g0631800	0.0435524	0.00230941	1.211	1.43146	1.33682	1.32642		0.503719	0.0485459	0.0398483	-0.6481	-0.186569	Receptor-like protein kinase 5.
13104.m05578	TKL	IRAK	SD-1c	Os04g53998	Os04g0632100		0.0754481	-0.71425	-0.364658	-0.282856	-0.453921		0.0773515	-0.298663	-0.938926	-0.639868	-0.625819	S-locus receptor-like kinase RLK13.
13104.m05579	TKL	IRAK	SD-1c	Os04g54002	Os04g0632500		0.825249	-0.63901	-0.359103	0.692828	-0.101762		0.244687	-0.227356	-1.95088	-0.461123	-0.879785	S-locus receptor-like kinase RLK11.
13109.m03757	TKL	IRAK	SD-1c	Os09g37834	Os09g0551000		0.326532	-0.608033	-1.16022	0.21907	-0.516396		0.118532	-0.227437	-0.889963	-0.433057	-0.516819	Receptor-like protein kinase.
9632.m05259	TKL	IRAK	SD-1d	Os04g54140	Os04g0634000		0.431185	-0.821979	-0.819257	0.423958	-0.405759		0.801593	-0.301024	0.0545187	0.132005	-0.0381666	S-locus glycoprotein family protein.
9632.m05263	TKL	IRAK	SD-1d	Os04g54180	Os04g0634400		0.0931398	0.42164	0.293778	0.110078	0.275165		0.833186	-0.233873	0.498857	-0.103036	0.0539827	S-locus glycoprotein family protein.
13103.m03573	TKL	IRAK	SD-1d	Os03g31260	Os03g0426300		0.939242	-0.697249	-0.368108	0.936524	-0.0429445		0.0932621	-0.299841	-0.926117	-0.475492	-0.56715	Protein kinase domain containing protein.
9634.m03626	TKL	IRAK	SD-2a	Os06g38100	Os06g0578200	0.167719	0.107366	0.394076	0.626102	0.145535	0.388571	0.0916481	0.0161953	0.827887	0.530735	0.650966	0.669862	Hypothetical protein.
9639.m00291	TKL	IRAK	SD-2a	Os11g03820	Os11g0132900		0.548413	-0.643448	-0.429353	0.393849	-0.226317		0.0884679	-0.232718	-0.866618	-0.822831	-0.640722	Protein kinase family protein.
9640.m00278	TKL	IRAK	SD-2a	Os12g03640	Os12g0130200		0.567951	-0.704392	-0.375329	0.408694	-0.223676		0.0979369	-0.299876	-0.96464	-0.489003	-0.584506	Ser/Thr protein kinase (Fragment).
9629.m04594	TKL	IRAK	SD-2a	Os01g47810
9629.m04595	TKL	IRAK	SD-2a	Os01g47820	Os01g0668600		0.012067	-0.930273	-1.1805	-1.37537	-1.16205	0.171622	0.0849594	-0.981845	-0.642335	-0.292145	-0.638775	Resistance protein candidate (Fragment).
9629.m04597	TKL	IRAK	SD-2a	Os01g47840
9629.m04603	TKL	IRAK	SD-2a	Os01g47900	Os01g0669100		0.0455306	-0.174449	-0.38564	-0.377361	-0.312483		0.70278	-0.481601	0.399369	-0.268198	-0.11681	Protein kinase domain containing protein.
9629.m04613	TKL	IRAK	SD-2a	Os01g48000	Os01g0670100	0.0648332	0.0166196	0.592687	0.924628	0.712669	0.743328	0.139769	0.0575654	-0.640402	-0.413896	-0.261595	-0.438631	Protein kinase domain containing protein.
9629.m04615	TKL	IRAK	SD-2a	Os01g48020
9629.m04617	TKL	IRAK	SD-2a	Os01g48040	Os01g0670600		0.671302	0.0928387	-0.395098	0.0679764	-0.0780941		0.0848227	-0.20173	-0.651591	-0.400525	-0.417948	Protein kinase domain containing protein.
9629.m06570	TKL	IRAK	SD-2a	Os01g66250	Os01g0885700		0.553843	-0.644097	-0.412485	0.392311	-0.221423		0.132637	-0.209773	-0.88394	-0.393883	-0.495865	Curculin-like (mannose-binding) lectin domain containing protein.
9631.m06406	TKL	IRAK	SD-2a	Os03g30890	Os03g0422800		0.10361	-0.304644	-1.41026	-1.14077	-0.951891		0.0692215	-0.464249	-0.301826	-0.792373	-0.519482	Protein kinase domain containing protein.
9632.m03789	TKL	IRAK	SD-2a	Os04g39910
9632.m05461	TKL	IRAK	SD-2a	Os04g56080
9632.m05462	TKL	IRAK	SD-2a	Os04g56090	Os04g0655000	0.686914	0.636135	0.0388155	-0.0172328	-0.0770054	-0.0184742	0.08121	0.00153353	0.66236	0.671903	0.748363	0.694209	Protein kinase domain containing protein.
9634.m00624	TKL	IRAK	SD-2a	Os06g06920
9634.m00625	TKL	IRAK	SD-2a	Os06g06930	Os06g0164900	0.203791	0.141577	0.333252	0.895955	0.234087	0.487764	0.316878	0.22199	0.676826	0.222194	0.064906	0.321309	Protein kinase family protein.
9634.m00626	TKL	IRAK	SD-2a	Os06g06940	Os06g0165200	0.132135	0.0747592	-1.50922	-0.54859	-0.866014	-0.974608	0.08121	0.0027624	-1.35529	-1.47402	-1.62555	-1.48495	Protein kinase family protein.
9634.m00628	TKL	IRAK	SD-2a	Os06g06960	Os06g0165500		0.827121	-0.649131	0.526166	0.400417	0.0924838		0.114215	-0.226675	-0.872588	-0.43956	-0.512941	Protein kinase family protein.
9634.m03594	TKL	IRAK	SD-2a	Os06g37670
9634.m03596	TKL	IRAK	SD-2a	Os06g37690
9634.m03602	TKL	IRAK	SD-2a	Os06g37750	Os06g0575400	0.0662317	0.0179792	-1.77892	-1.27311	-1.15783	-1.40329		0.977112	-0.302513	0.269234	0.0172101	-0.00535618	Protein kinase domain containing protein.
9634.m03838	TKL	IRAK	SD-2a	Os06g40030	Os06g0602500	0.0486303	0.00559893	2.49871	3.03186	2.38977	2.64011	0.165057	0.0795027	0.834794	0.256049	0.583823	0.558222	Protein kinase domain containing protein.
9639.m00293	TKL	IRAK	SD-2a	Os11g03840	Os11g0133100		0.806684	-0.541508	0.356191	0.449403	0.088029		0.569928	0.455323	0.527518	-0.388526	0.198105	Protein kinase family protein.
9639.m00297	TKL	IRAK	SD-2a	Os11g03880	Os11g0133500		0.0774574	-1.12976	-0.347315	-0.838842	-0.771973		0.511119	-1.02411	-0.0853523	0.219623	-0.296613	(No Hit)
9640.m00279	TKL	IRAK	SD-2a	Os12g03650	Os12g0130300		0.558155	-0.706556	-0.436529	0.428035	-0.23835		0.737533	0.821679	-1.673	0.00398072	-0.282446	Resistance protein candidate (Fragment).
9640.m00281	TKL	IRAK	SD-2a	Os12g03670	Os12g0130500		0.980738	0.28606	-0.236333	-0.0622802	-0.00418426	0.0983162	0.0222121	-0.414086	-0.577913	-0.350194	-0.447398	(No Hit)
9640.m00283	TKL	IRAK	SD-2a	Os12g03690
9640.m00711	TKL	IRAK	SD-2a	Os12g07800	Os12g0177800	0.164631	0.104395	-0.330645	-0.0713644	-0.256652	-0.219554	0.175203	0.0880672	-0.172995	-0.574142	-0.347741	-0.364959	Curculin-like (mannose-binding) lectin domain containing protein.
9640.m03313	TKL	IRAK	SD-2a	Os12g34320	Os12g0527700		0.526674	0.186579	-0.459662	-0.152372	-0.141818		0.0862274	0.23779	0.434643	0.144263	0.272232	Protein kinase domain containing protein.
13101.m04146	TKL	IRAK	SD-2b	Os01g40499	Os01g0587400		0.524889	0.762303	-0.396238	0.421395	0.262487		0.26782	-0.285708	0.0525911	-0.497619	-0.243579	S-locus glycoprotein family protein.
13102.m01553	TKL	IRAK	SD-2b	Os02g13965
13104.m00637	TKL	IRAK	SD-2b	Os04g07200
13104.m03329	TKL	IRAK	SD-2b	Os04g34300
13105.m00811	TKL	IRAK	SD-2b	Os05g07420	Os05g0166300	0.0921337	0.0391353	-1.58666	-3.36416	-2.94774	-2.63285	0.141392	0.0589895	-1.51951	-0.592885	-1.50642	-1.20627	Protein kinase domain containing protein.
13105.m00814	TKL	IRAK	SD-2b	Os05g07450	Os05g0166600		0.151841	-1.26541	-1.43865	-0.11575	-0.939934		0.111177	-0.24481	-0.904066	-0.452512	-0.533796	Protein kinase domain containing protein.
13105.m00816	TKL	IRAK	SD-2b	Os05g07470
13105.m03577	TKL	IRAK	SD-2b	Os05g34390
13106.m03703	TKL	IRAK	SD-2b	Os06g35870
9629.m00142	TKL	IRAK	SD-2b	Os01g02310
9629.m00550	TKL	IRAK	SD-2b	Os01g06240
9629.m01024	TKL	IRAK	SD-2b	Os01g10700
9629.m01025	TKL	IRAK	SD-2b	Os01g10710
9629.m01192	TKL	IRAK	SD-2b	Os01g12290	Os01g0222800		0.0680356	0.114307	0.165607	0.290421	0.190112		0.172435	-1.09593	-0.213832	-0.381665	-0.563808	Curculin-like (mannose-binding) lectin domain containing protein.
9629.m01203	TKL	IRAK	SD-2b	Os01g12400	Os01g0223700		0.611358	-0.282423	-0.0606689	0.129889	-0.0710675		0.752747	-0.441606	-0.249712	0.411556	-0.0932542	N/apple PAN domain containing protein.
9629.m01204	TKL	IRAK	SD-2b	Os01g12410
9629.m01205	TKL	IRAK	SD-2b	Os01g12420	Os01g0223900		0.0163268	0.413099	0.516673	0.328978	0.419583		0.121392	-0.648678	-0.129788	-0.792435	-0.523634	Curculin-like (mannose-binding) lectin domain containing protein.
9629.m01206	TKL	IRAK	SD-2b	Os01g12430	Os01g0224000		0.528119	-0.705449	-0.433569	0.390696	-0.249441		0.0863929	-0.319446	-0.968283	-0.53254	-0.606756	Curculin-like (mannose-binding) lectin domain containing protein.
9629.m04349	TKL	IRAK	SD-2b	Os01g45520
9629.m06444	TKL	IRAK	SD-2b	Os01g65010
9629.m06449	TKL	IRAK	SD-2b	Os01g65060
9629.m06607	TKL	IRAK	SD-2b	Os01g66610	Os01g0889900		0.551948	-0.648902	-0.404129	0.387804	-0.221742		0.13419	-0.202784	-0.892447	-0.406531	-0.500587	S-locus glycoprotein family protein.
9629.m06609	TKL	IRAK	SD-2b	Os01g66630
9629.m06610	TKL	IRAK	SD-2b	Os01g66640
9629.m06614	TKL	IRAK	SD-2b	Os01g66680	Os01g0890600		0.566644	-0.673253	-0.387982	0.403902	-0.219111		0.105948	-0.25758	-0.908418	-0.461454	-0.542484	Protein kinase domain containing protein.
9630.m05216	TKL	IRAK	SD-2b	Os02g52850	Os02g0767400	0.0681775	0.0195792	0.445338	0.373681	0.601464	0.473495	0.106907	0.028989	0.266618	0.17608	0.15339	0.198696	Curculin-like (mannose-binding) lectin domain containing protein.
9631.m01136	TKL	IRAK	SD-2b	Os03g12150	Os03g0221700		0.00142512	-0.730418	-0.703513	-0.798032	-0.743988		0.0162348	-0.296478	-0.468922	-0.401284	-0.388895	S-locus glycoprotein family protein.
9631.m06048	TKL	IRAK	SD-2b	Os03g61310	Os03g0828800		0.525007	-0.702543	-0.438877	0.38864	-0.250926		0.103312	-0.319768	-0.137464	-0.538128	-0.331787	Curculin-like (mannose-binding) lectin domain containing protein.
9631.m06141	TKL	IRAK	SD-2b	Os03g62180	Os03g0838100	0.0890864	0.0367413	0.302506	0.437047	0.220588	0.320047	0.121943	0.0424918	-0.323926	-0.222082	-0.470792	-0.338933	Curculin-like (mannose-binding) lectin domain containing protein.
9632.m00032	TKL	IRAK	SD-2b	Os04g01310	Os04g0103500	0.0607339	0.0133474	1.0001	1.45916	1.10665	1.18863	0.178165	0.0906673	-0.182258	-0.702343	-0.655182	-0.513261	Serine/threonine protein kinase family protein.
9632.m00033	TKL	IRAK	SD-2b	Os04g01320	Os04g0103700	0.11718	0.061096	-0.305368	-0.116258	-0.30253	-0.241386	0.363192	0.267867	0.582035	0.434327	-0.0886102	0.30925	Protein kinase domain containing protein.
9632.m01129	TKL	IRAK	SD-2b	Os04g12540	Os04g0201900		0.721436	-0.67831	-0.108644	0.402744	-0.12807		0.120674	-0.220886	-0.875807	-0.421161	-0.505951	Curculin-like (mannose-binding) lectin domain containing protein.
9632.m01131	TKL	IRAK	SD-2b	Os04g12560	Os04g0202300		0.198435	0.449402	0.773135	0.0192982	0.413945		0.0969104	-0.302349	-0.914543	-0.438677	-0.551856	Protein kinase family protein.
9632.m01133	TKL	IRAK	SD-2b	Os04g12580	Os04g0202500		0.0861222	-0.641231	-0.364768	-1.12972	-0.711907		0.224948	-0.220478	-2.15835	-0.669003	-1.01594	Curculin-like (mannose-binding) lectin domain containing protein.
9632.m01135	TKL	IRAK	SD-2b	Os04g12600	Os04g0202800		0.382872	1.17245	0.671903	-0.351779	0.497525		0.553256	0.483773	1.17976	-0.579703	0.361276	Protein kinase domain containing protein.
9632.m02192	TKL	IRAK	SD-2b	Os04g23600
9632.m02194	TKL	IRAK	SD-2b	Os04g23620
9632.m02204	TKL	IRAK	SD-2b	Os04g23720	Os04g0303300	0.0471191	0.00473166	0.433519	0.345052	0.36911	0.38256	0.0830134	0.00736424	0.59165	0.56887	0.443277	0.534599	(No Hit)
9632.m02208	TKL	IRAK	SD-2b	Os04g23760	Os04g0303500		0.0291813	-0.551217	-0.927677	-1.0331	-0.837331	0.176737	0.0894702	-0.769474	-0.54051	-1.55238	-0.954121	Protein kinase domain containing protein.
9632.m02719	TKL	IRAK	SD-2b	Os04g28780	Os04g0356600		0.571316	-0.717225	-0.386403	0.422285	-0.227114		0.0942951	-0.304294	-0.929606	-0.465314	-0.566404	Protein kinase domain containing protein.
9632.m03289	TKL	IRAK	SD-2b	Os04g34250	Os04g0419700		0.746714	0.219343	-0.365295	0.403349	0.0857992		0.0633719	-0.433323	-0.93515	-0.467594	-0.612023	Receptor-like protein kinase.
9632.m03291	TKL	IRAK	SD-2b	Os04g34270	Os04g0419900		0.577614	-0.713511	-0.38445	0.42756	-0.223467		0.0988745	-0.291945	-0.944945	-0.476748	-0.571212	Protein kinase family protein.
9632.m03294	TKL	IRAK	SD-2b	Os04g34290
9632.m03297	TKL	IRAK	SD-2b	Os04g34320	Os04g0420400		0.568803	-0.703343	-0.396852	0.420267	-0.226643		0.097147	-0.293458	-0.940528	-0.479524	-0.57117	S-locus glycoprotein family protein.
9632.m03298	TKL	IRAK	SD-2b	Os04g34330	Os04g0420600		0.35238	-0.0832801	0.024734	-0.393746	-0.150764		0.109889	-0.373241	-1.74084	-1.89791	-1.33733	Serine/threonine protein kinase family protein.
9632.m03301	TKL	IRAK	SD-2b	Os04g34360
9632.m03302	TKL	IRAK	SD-2b	Os04g34370	Os04g0420900	0.0517237	0.00707797	1.24633	1.65121	1.36491	1.42082		0.131599	-0.158162	-0.0581236	-0.295939	-0.170742	Receptor-like protein kinase.
9632.m03304	TKL	IRAK	SD-2b	Os04g34390
9632.m03306	TKL	IRAK	SD-2b	Os04g34410
9632.m03307	TKL	IRAK	SD-2b	Os04g34420
9632.m03791	TKL	IRAK	SD-2b	Os04g39930
9632.m04086	TKL	IRAK	SD-2b	Os04g42740
9632.m05838	TKL	IRAK	SD-2b	Os04g23700	Os04g0303100	0.229148	0.165752	0.134416	0.0289608	0.25411	0.139162	0.201344	0.111342	-0.434815	-0.504342	-1.27538	-0.73818	Protein kinase domain containing protein.
9633.m00633	TKL	IRAK	SD-2b	Os05g07080
9633.m00657	TKL	IRAK	SD-2b	Os05g07300	Os05g0165900	0.0487481	0.00564055	0.568353	0.452978	0.460575	0.493969	0.220956	0.129914	-0.774448	-0.186821	-0.350218	-0.437162	Protein kinase domain containing protein.
9634.m02861	TKL	IRAK	SD-2b	Os06g29810	Os06g0494100	0.215775	0.153059	0.2854	0.613824	0.105864	0.335029	0.768863	0.708423	-0.0195331	0.20554	-0.0750595	0.0369826	Curculin-like (mannose-binding) lectin domain containing protein.
9634.m03394	TKL	IRAK	SD-2b	Os06g35850	Os06g0551800		0.563832	-0.671303	-0.41585	0.413682	-0.22449		0.0944564	-0.294396	-0.94639	-0.501189	-0.580658	Protein kinase domain containing protein.
9634.m03997	TKL	IRAK	SD-2b	Os06g41500
9634.m03999	TKL	IRAK	SD-2b	Os06g41510
9634.m04004	TKL	IRAK	SD-2b	Os06g41560	Os06g0620200		0.16747	-0.640407	-0.0255611	-0.633796	-0.433255		0.41223	-0.222589	-1.85184	0.16792	-0.635505	Curculin-like (mannose-binding) lectin domain containing protein.
9635.m00841	TKL	IRAK	SD-2b	Os07g08860	Os07g0186200	0.107062	0.0521419	0.490773	0.864442	0.410285	0.5885	0.309938	0.215026	-0.143825	-0.13163	-0.65926	-0.311571	Protein kinase family protein.
9635.m03639	TKL	IRAK	SD-2b	Os07g36780
9636.m01325	TKL	IRAK	SD-2b	Os08g13420	Os08g0230800		0.68829	-0.684756	-0.274889	0.483394	-0.158751		0.136538	-0.257655	-0.924734	-0.341351	-0.507914	(No Hit)
9636.m01372	TKL	IRAK	SD-2b	Os08g13870
9637.m02488	TKL	IRAK	SD-2b	Os09g28180	Os09g0454900	0.165893	0.105595	0.093248	0.443272	0.410778	0.315766	0.105093	0.0274169	0.345054	0.315574	0.529996	0.396875	Curculin-like (mannose-binding) lectin domain containing protein.
9638.m00012	TKL	IRAK	SD-2b	Os10g01100	Os10g0101000	0.0790989	0.0284921	0.77485	0.525972	0.441048	0.580623	0.41949	0.324769	0.0465235	-0.160011	-0.144369	-0.0859519	N/apple PAN domain containing protein.
9638.m01657	TKL	IRAK	SD-2b	Os10g20120
9638.m01661	TKL	IRAK	SD-2b	Os10g20160	Os10g0342300	0.241268	0.177404	-0.377773	-0.313421	-1.33386	-0.675018	0.137959	0.0560091	-0.749501	-0.578199	-1.29486	-0.874188	Receptor-like protein kinase.
9639.m00970	TKL	IRAK	SD-2b	Os11g10280	Os11g0208700	0.0475102	0.00491754	0.879281	0.745529	0.697115	0.773975	0.206161	0.115691	0.37202	0.19599	0.0909242	0.219645	Protein kinase family protein.
9640.m04368	TKL	IRAK	SD-2b	Os12g44320	Os12g0640700	0.0766339	0.0262351	-0.134177	-0.22419	-0.240011	-0.199459	0.988334	0.983382	0.0735645	0.109557	-0.176772	0.0021165	N/apple PAN domain containing protein.
9639.m00613	TKL	IRAK	SD-2b	Os11g06780	Os11g0168600	0.0625609	0.014936	1.99189	1.43526	2.21803	1.88173		0.94225	0.101	0.235131	-0.382133	-0.015334	Protein kinase domain containing protein.
9632.m05801	TKL	IRAK	URK-I	Os04g59320	Os04g0689400	0.0439203	0.00258277	-1.24638	-1.08951	-1.06089	-1.13226	0.683546	0.610235	-0.10235	0.0863572	0.153525	0.0458441	Protein kinase domain containing protein.
9640.m04300	TKL	IRAK	URK-I	Os12g43640	Os12g0632800	0.0833408	0.032189	0.592702	0.765202	0.393619	0.583841	0.151969	0.0680376	-0.116708	-0.174863	-0.300739	-0.197437	Protein kinase domain containing protein.
13104.m03413	TKL	IRAK	URK-I	Os04g35114	Os04g0430400		0.00282959	-1.03949	-1.17544	-0.984103	-1.06634		0.85389	0.0958453	0.279704	-0.273602	0.0339822	Hypothetical protein.
9635.m00597	TKL	IRAK	URK-I-sis	Os07g06570	Os07g0159700		0.249235	-0.69662	0.0883383	-1.2026	-0.603626		0.287196	0.243301	-0.984114	-1.17724	-0.639352	Protein kinase domain containing protein.
9638.m01755	TKL	IRAK	URK-I-sis-b	Os10g21090	Os10g0351500	0.206697	0.144286	-0.383923	-0.906669	-0.197922	-0.496171	0.991727	0.987907	-0.0251817	-0.297586	0.332123	0.0031184	Protein kinase domain containing protein.
13102.m06048	TKL	IRAK	URK-I-sis-b	Os02g53030	Os02g0769700		0.177673	0.148997	0.0839371	0.441727	0.224887		0.295057	-0.219585	0.0430098	-0.15759	-0.111389	Protein kinase domain containing protein.
9632.m02268	TKL	IRAK	WAK	Os04g24300	Os04g0308100	0.920329	0.903093	-0.154629	-0.35845	0.41718	-0.0319663		0.111033	-0.254816	-0.933608	-0.46426	-0.550895	Wall-associated kinase 4.
9632.m02815	TKL	IRAK	WAK	Os04g29740
9637.m03311	TKL	IRAK	WAK	Os09g38850	Os09g0561600		0.0975963	0.743126	1.9419	2.92807	1.87103		0.183858	-0.248518	-0.941174	-0.221536	-0.470409	Protein kinase domain containing protein.
9629.m00363	TKL	IRAK	WAK/LRK10L-1	Os01g04450	Os01g0136800		0.392193	0.553779	-0.173552	0.314842	0.23169		0.460768	-0.390572	1.10713	0.461667	0.392741	Protein kinase domain containing protein.
9631.m01172	TKL	IRAK	WAK/LRK10L-1	Os03g12470	Os03g0225700	0.138893	0.0809094	-0.38103	-0.282658	-0.752703	-0.47213	0.310015	0.215137	-0.328972	0.0198469	-0.27039	-0.193172	Protein kinase domain containing protein.
9631.m05779	TKL	IRAK	WAK/LRK10L-1	Os03g58750
9633.m02285	TKL	IRAK	WAK/LRK10L-1	Os05g25390	Os05g0318100		0.00947654	1.54872	2.1822	1.97502	1.90198		0.772058	-0.409704	0.651194	0.0632835	0.101591	Protein kinase domain containing protein.
9633.m04450	TKL	IRAK	WAK/LRK10L-1	Os05g47770	Os05g0550800	0.0478009	0.00525089	0.567711	0.45618	0.577023	0.533638	0.0962312	0.0201251	-0.58288	-0.613658	-0.898934	-0.698491	Protein kinase domain containing protein.
13101.m00399	TKL	IRAK	WAK/LRK10L-1	Os01g04409	Os01g0136400	0.0596399	0.0126569	1.3902	2.07273	1.85681	1.77325		0.940257	-0.33171	0.262358	0.025509	-0.0146142	Protein kinase domain containing protein.
13101.m05148	TKL	IRAK	WAK/LRK10L-1	Os01g49529	Os01g0689900	0.0566887	0.0105411	0.548662	0.667843	0.467789	0.561431	0.105121	0.0274611	-0.222196	-0.180074	-0.317309	-0.239859	Protein kinase domain containing protein.
13112.m04201	TKL	IRAK	WAK/LRK10L-1	Os12g40419	Os12g0595800	0.0512026	0.00683973	-0.154586	-0.166372	-0.202806	-0.174588	0.105137	0.0275567	0.52988	0.483787	0.289542	0.434403	Protein kinase domain containing protein.
9629.m02553	TKL	IRAK	WAKa	Os01g26280	Os01g0364800		0.569701	-0.669765	-0.368976	0.3967	-0.214013		0.132079	-0.203992	-0.891438	-0.41297	-0.5028	EGF-like calcium-binding domain containing protein.
9630.m00113	TKL	IRAK	WAKa	Os02g02120	Os02g0111600		0.723675	-0.519459	-0.305027	0.461338	-0.121049		0.466428	0.730274	0.44134	-0.327086	0.281509	EGF-like calcium-binding domain containing protein.
9630.m03961	TKL	IRAK	WAKa	Os02g41480	Os02g0623600		0.293376	0.0812534	-0.394437	-0.952462	-0.421882		0.270843	0.121313	-0.932324	-2.13354	-0.981516	Protein kinase domain containing protein.
9630.m03963	TKL	IRAK	WAKa	Os02g41500
9630.m05595	TKL	IRAK	WAKa	Os02g56380	Os02g0807900	0.0628001	0.0151224	2.34869	2.68151	3.54164	2.85728		0.157556	-0.222851	-0.92797	-1.72226	-0.957692	Serine threonine kinase.
9630.m05597	TKL	IRAK	WAKa	Os02g56400
9630.m05599	TKL	IRAK	WAKa	Os02g56420	Os02g0808300		0.135858	-0.645562	-0.359976	-0.113801	-0.373113		0.456246	-0.310341	0.165529	-0.276622	-0.140478	Hypothetical protein.
9630.m05621	TKL	IRAK	WAKa	Os02g56630	Os02g0811200		0.452039	-0.626628	-0.491956	0.307946	-0.270213		0.123785	-0.27352	-1.01766	-0.444599	-0.578595	EGF-like calcium-binding domain containing protein.
9631.m04253	TKL	IRAK	WAKa	Os03g44050
9631.m04258	TKL	IRAK	WAKa	Os03g44140	Os03g0643200		0.567249	-0.644987	-0.372449	0.387974	-0.209821		0.126645	-0.21095	-0.916945	-0.449429	-0.525774	EGF-like calcium-binding domain containing protein.
9632.m04193	TKL	IRAK	WAKa	Os04g43730	Os04g0517700		0.559548	-0.660124	-0.48038	0.43484	-0.235221		0.0625647	-0.382166	-0.952129	-0.576614	-0.63697	EGF-like calcium-binding domain containing protein.
9634.m00424	TKL	IRAK	WAKa	Os06g05050	Os06g0142500		0.425611	-0.664919	-0.81945	0.371384	-0.370995		0.952154	-0.276289	0.227277	0.0193209	-0.00989698	Calycin family protein.
9634.m00665	TKL	IRAK	WAKa	Os06g07330	Os06g0170100		0.584233	-0.707796	-0.368092	0.424955	-0.216978		0.10526	-0.284064	-0.974319	-0.484355	-0.580913	Protein kinase domain containing protein.
9634.m04788	TKL	IRAK	WAKa	Os06g49170
9634.m04798	TKL	IRAK	WAKa	Os06g49260
9635.m00685	TKL	IRAK	WAKa	Os07g07390
9636.m02746	TKL	IRAK	WAKa	Os08g27780
9637.m01775	TKL	IRAK	WAKa	Os09g20740	Os09g0373800	0.128722	0.0714585	0.276534	0.582505	0.825059	0.561366	0.0929596	0.0172845	1.11193	0.697631	1.02039	0.943317	Serine threonine kinase.
9637.m02620	TKL	IRAK	WAKa	Os09g29510	Os09g0471200		0.150259	-1.0441	-0.317479	-0.306893	-0.556157		0.0329486	-1.11544	-1.56145	-2.14964	-1.60884	Protein kinase domain containing protein.
9637.m02621	TKL	IRAK	WAKa	Os09g29520	Os09g0471400		0.671007	-0.688773	-0.285443	0.471527	-0.167563		0.132248	-0.253453	-0.912372	-0.353137	-0.50632	Protein kinase domain containing protein.
9637.m02623	TKL	IRAK	WAKa	Os09g29540	Os09g0471500		0.57402	-0.711328	-0.384963	0.422886	-0.224468		0.103181	-0.283975	-0.970323	-0.492763	-0.582354	Protein kinase domain containing protein.
9637.m02625	TKL	IRAK	WAKa	Os09g29560
9640.m04129	TKL	IRAK	WAKa	Os12g42040	Os12g0614800		0.525969	0.400639	0.690439	-0.369026	0.240684	0.143841	0.0611148	-1.34468	-1.93926	-3.25789	-2.18061	Protein kinase domain containing protein.
9640.m04131	TKL	IRAK	WAKa	Os12g42060	Os12g0615100		0.00358859	-0.693883	-0.825901	-0.844093	-0.787959		0.371993	0.118988	-2.76808	-0.395134	-1.01474	Protein kinase domain containing protein.
9640.m04132	TKL	IRAK	WAKa	Os12g42070	Os12g0615300	0.0925714	0.0394377	-0.18786	-0.393875	-0.368163	-0.316632	0.121529	0.0420323	-0.349508	-0.173729	-0.220916	-0.248051	Protein kinase domain containing protein.
13101.m02771	TKL	IRAK	WAKa	Os01g26174	Os01g0364100		0.960805	0.427071	0.654753	-1.17779	-0.0319891		0.325069	0.0051717	-0.257458	-1.32066	-0.524316	Hypothetical protein.
13109.m02934	TKL	IRAK	WAKa	Os09g29584	Os09g0471600		0.637839	-0.696898	-0.360509	0.480326	-0.19236		0.0932046	-0.317373	-0.926077	-0.446448	-0.563299	Protein kinase domain containing protein.
9629.m02555	TKL	IRAK	WAKb	Os01g26300
13104.m02017	TKL	IRAK	WAKb	Os04g21790
13104.m02294	TKL	IRAK	WAKb	Os04g24510
13108.m04174	TKL	IRAK	WAKb	Os08g39170	Os08g0501000		0.0389904	-0.713889	-0.406349	-0.402035	-0.507425		0.0908484	-0.310931	-0.940763	-0.486406	-0.579367	Protein kinase family protein.
13108.m04176	TKL	IRAK	WAKb	Os08g39180	Os08g0501200		0.456523	0.0140065	0.944906	-0.0671065	0.297269		0.0934547	0.633389	0.302885	0.218084	0.384786	(No Hit)
13109.m01625	TKL	IRAK	WAKb	Os09g16980
13109.m03050	TKL	IRAK	WAKb	Os09g30454
13109.m03882	TKL	IRAK	WAKb	Os09g38834
13112.m02988	TKL	IRAK	WAKb	Os12g29434
9632.m04927	TKL	IRAK	WAKb	Os04g51050	Os04g0599000		0.0208819	1.07589	1.06418	0.659187	0.933086		0.0870635	0.361876	1.34903	1.12376	0.944888	Protein kinase domain containing protein.
9632.m05428	TKL	IRAK	WAKb	Os04g55760	Os04g0651500		0.378247	0.397822	-0.214396	1.36408	0.515834		0.2408	-0.240598	-0.642342	-0.0193901	-0.300777	Protein kinase domain containing protein.
9633.m00373	TKL	IRAK	WAKb	Os05g04460	Os05g0135100		0.528112	-0.555501	-0.449793	0.353535	-0.217253		0.101518	-0.301395	-0.956263	-0.457272	-0.571644	Protein kinase domain containing protein.
9636.m02876	TKL	IRAK	WAKb	Os08g29040
9636.m03960	TKL	IRAK	WAKb	Os08g39210	Os08g0501500		0.141833	-0.335296	-0.784012	-0.174364	-0.431224		0.00531063	-0.633207	-0.552294	-0.712657	-0.632719	Serine/threonine protein kinase family protein.
9636.m03961	TKL	IRAK	WAKb	Os08g39220
9636.m03963	TKL	IRAK	WAKb	Os08g39240	Os08g0501700	0.0625609	0.0149381	-0.238232	-0.369143	-0.312663	-0.306679		0.114703	-0.242555	-0.925454	-0.459278	-0.542429	EGF-like calcium-binding domain containing protein.
9637.m02724	TKL	IRAK	WAKb	Os09g38910	Os09g0562600		0.158627	0.400607	0.0499138	0.583522	0.344681		0.261274	-0.490054	0.0900842	-0.712778	-0.370916	EGF-like calcium-binding domain containing protein.
9637.m03306	TKL	IRAK	WAKb	Os09g38800	Os09g0561000	0.105569	0.0508	-0.196032	-0.292293	-0.446934	-0.311753	0.395251	0.2997	-0.321063	0.0918121	-0.492353	-0.240535	(No Hit)
9637.m03309	TKL	IRAK	WAKb	Os09g38830	Os09g0559100		0.825907	-0.649171	-0.00628208	0.421975	-0.0778259		0.107623	-0.271175	-0.951375	-0.470891	-0.56448	Zn-finger, cysteine-rich C6HC domain containing protein.
9637.m03310	TKL	IRAK	WAKb	Os09g38840	Os09g0561500		0.66478	0.673905	-0.341139	0.110457	0.147741		0.105865	-0.283052	-0.960916	-0.469064	-0.57101	EGF-like calcium-binding domain containing protein.
9638.m00876	TKL	IRAK	WAKb	Os10g10030	Os10g0178800		0.579154	-0.639792	-0.358824	0.392265	-0.202117		0.118619	-0.226322	-0.917282	-0.461747	-0.535117	(No Hit)
9638.m00886	TKL	IRAK	WAKb	Os10g10130	Os10g0180800		0.514492	-0.673041	-0.479855	0.385811	-0.255695		0.0736349	-0.345972	-0.96812	-0.57943	-0.631174	EGF-like calcium-binding domain containing protein.
9639.m03230	TKL	IRAK	WAKb	Os11g35860	Os11g0565300		0.6993	-0.614636	-0.311759	0.486906	-0.146497		0.179002	-0.19988	-0.997816	-0.318704	-0.505467	Protein kinase family protein.
9640.m01616	TKL	IRAK	WAKb	Os12g16520	Os12g0265900	0.0779797	0.0275031	-1.1875	-0.7436	-1.37189	-1.101	0.0967382	0.0205138	-1.13879	-0.801698	-1.34951	-1.09667	(No Hit)
9629.m02546	TKL	IRAK	WAKb	Os01g26210
9630.m04029	TKL	IRAK	WAKb	Os02g42110	Os02g0632100		0.549747	-0.64125	-0.426886	0.393524	-0.22487		0.124033	-0.226959	-0.869753	-0.389788	-0.4955	Kinase R-like protein (Fragment).
9630.m04033	TKL	IRAK	WAKb	Os02g42150	Os02g0632800		0.785927	0.110031	0.47275	-0.992405	-0.136542		0.409709	0.597991	-1.5139	-1.083	-0.666306	Protein kinase domain containing protein.
9630.m04034	TKL	IRAK	WAKb	Os02g42160
9630.m04037	TKL	IRAK	WAKb	Os02g42190
9630.m05594	TKL	IRAK	WAKb	Os02g56370	Os02g0807800	0.0466338	0.00397641	-1.22658	-1.48317	-1.50175	-1.40384	0.0916481	0.0160797	-0.885468	-0.77966	-1.18701	-0.950712	(No Hit)
9631.m06166	TKL	IRAK	WAKb	Os03g62430	Os03g0841100	0.314345	0.249363	-0.0630985	-0.197802	-0.746523	-0.335808	0.221282	0.130166	-0.164199	-0.555433	-0.207073	-0.308902	EGF-like calcium-binding domain containing protein.
9632.m00291	TKL	IRAK	WAKb	Os04g03830	Os04g0127500		0.0218839	-0.619487	-0.361377	-0.512421	-0.497762		0.11677	-0.222485	-0.894673	-0.456895	-0.524684	EGF-like calcium-binding domain containing protein.
9632.m02009	TKL	IRAK	WAKb	Os04g21820	Os04g0286300		0.531933	-0.66923	-0.48126	0.405669	-0.248274		0.0673615	-0.365138	-0.957781	-0.577929	-0.633616	Protein kinase domain containing protein.
9632.m02260	TKL	IRAK	WAKb	Os04g24220	Os04g0307500		0.67567	-0.689753	-0.352559	0.518631	-0.17456		0.100764	-0.308375	-0.93339	-0.428334	-0.5567	Protein kinase domain containing protein.
9632.m02267	TKL	IRAK	WAKb	Os04g24290
9632.m02809	TKL	IRAK	WAKb	Os04g29680	Os04g0366000		0.563505	-0.633038	-0.420844	0.403301	-0.21686		0.12926	-0.224066	-0.871991	-0.374639	-0.490232	EGF-like calcium-binding domain containing protein.
9632.m04925	TKL	IRAK	WAKb	Os04g51030	Os04g0598800		0.234629	-1.27987	0.134355	-1.93363	-1.02638		0.537315	-0.158145	0.658492	0.0434879	0.181278	Wall-associated kinase-like protein.
9632.m04926	TKL	IRAK	WAKb	Os04g51040	Os04g0598900	0.191057	0.129289	1.9238	0.527179	0.77802	1.07633		0.0108848	1.07857	0.95203	0.744715	0.925107	Wall-associated kinase-like protein.
9632.m01893	TKL	IRAK	WAKc	Os04g20680	Os04g0275100		0.50566	0.0379986	1.02169	-0.17199	0.295899		0.0552147	2.3855	1.58835	0.98552	1.65312	EGF-like calcium-binding domain containing protein.
9632.m02818	TKL	IRAK	WAKc	Os04g29770
9632.m02835	TKL	IRAK	WAKc	Os04g29930
9632.m02838	TKL	IRAK	WAKc	Os04g29960	Os04g0368000	0.165132	0.104878	-0.473969	-1.20204	-0.440476	-0.705495	0.173473	0.0865536	-0.291209	-0.507486	-0.900965	-0.566554	(No Hit)
9632.m02841	TKL	IRAK	WAKc	Os04g29990
9632.m02843	TKL	IRAK	WAKc	Os04g30010	Os04g0368800		0.52662	0.150499	0.702002	-0.233491	0.206337		0.0413396	-0.241909	-0.52475	-0.467732	-0.411464	EGF-like calcium-binding domain containing protein.
9632.m02848	TKL	IRAK	WAKc	Os04g30060
9632.m02858	TKL	IRAK	WAKc	Os04g30160	Os04g0370100		0.57785	-0.61947	-0.425293	0.416564	-0.2094		0.125308	-0.24041	-0.862216	-0.357793	-0.486806	EGF-like calcium-binding domain containing protein.
9632.m02866	TKL	IRAK	WAKc	Os04g30240	Os04g0370900		0.604777	-0.660671	-0.344658	0.419836	-0.195164		0.0608493	-0.439358	-0.930072	-0.470558	-0.613329	Protein kinase domain containing protein.
9632.m02868	TKL	IRAK	WAKc	Os04g30260
9632.m02869	TKL	IRAK	WAKc	Os04g30270
9632.m02875	TKL	IRAK	WAKc	Os04g30330	Os04g0371700		0.545384	-0.709274	-0.41825	0.40498	-0.240848		0.101848	-0.273339	-0.937019	-0.485595	-0.565318	Protein kinase domain containing protein.
9632.m02879	TKL	IRAK	WAKc	Os04g30370	Os04g0372100		0.0271858	1.26992	0.734189	1.31264	1.10558		0.778126	0.800417	-0.807135	-0.465302	-0.15734	Protein kinase domain containing protein.
9638.m00140	TKL	IRAK	WAKL-OS	Os10g02360	Os10g0112700	0.0378621	0.000523	-0.3556	-0.360458	-0.382809	-0.366289	0.429913	0.335638	-0.054574	-0.0847082	-0.88029	-0.339857	Protein kinase domain containing protein.
9638.m00427	TKL	IRAK	WAKL-OS	Os10g05160
9638.m00529	TKL	IRAK	WAKL-OS	Os10g06140
9638.m00835	TKL	IRAK	WAKL-OS	Os10g09620	Os10g0174800	0.0695817	0.020792	-1.07164	-0.643814	-0.82418	-0.846546	0.793393	0.737283	-0.165081	0.498404	-0.749866	-0.138848	Protein kinase domain containing protein.
9639.m03169	TKL	IRAK	WAKL-OS	Os11g35260
9629.m01988	TKL	IRAK	WAKL-OS	Os01g20880	Os01g0310500	0.160116	0.100381	-0.116608	-0.166752	-0.357211	-0.213524	0.167041	0.0813235	-0.357352	-0.241027	-0.109127	-0.235835	Hypothetical protein.
9629.m01991	TKL	IRAK	WAKL-OS	Os01g20900	Os01g0310800	0.357434	0.291832	-0.160147	-0.0196137	-0.693024	-0.290928	0.195902	0.106399	-1.10085	-0.625415	-0.281064	-0.669108	Pto kinase interactor 1.
9635.m01438	TKL	IRAK	WAKL-OS	Os07g14490
9635.m03048	TKL	IRAK	WAKL-OS	Os07g31130	Os07g0493200	0.110356	0.0551859	-0.508542	-0.199374	-0.400453	-0.369456	0.249897	0.157734	-0.191074	-0.0734654	-0.429291	-0.231277	Protein kinase domain containing protein.
9635.m03053	TKL	IRAK	WAKL-OS	Os07g31190	Os07g0493800	0.340508	0.274793	-0.0184284	0.392196	0.157711	0.177159	0.286566	0.192457	-0.183232	-0.363129	-1.11907	-0.555143	Protein kinase domain containing protein.
9635.m03056	TKL	IRAK	WAKL-OS	Os07g31210
9635.m03060	TKL	IRAK	WAKL-OS	Os07g31250	Os07g0494800		0.488493	-0.574406	-0.360676	0.283722	-0.21712		0.0620908	-1.24296	-0.986928	-2.27092	-1.50027	Protein kinase domain containing protein.
9638.m00042	TKL	IRAK	WAKL-OS	Os10g01390
9638.m00128	TKL	IRAK	WAKL-OS	Os10g02250
9638.m00177	TKL	IRAK	WAKL-OS	Os10g02720	Os10g0116600		0.610825	-0.649037	-0.346488	0.423347	-0.190726	0.184204	0.0959814	-0.286721	-0.910729	-0.466432	-0.554627	Protein kinase domain containing protein.
9638.m00436	TKL	IRAK	WAKL-OS	Os10g05250	Os10g0142600		0.440672	1.1295	-0.341113	0.427325	0.405238		0.110008	-0.265228	-0.950786	-0.467857	-0.56129	Protein kinase domain containing protein.
9638.m00451	TKL	IRAK	WAKL-OS	Os10g05400
9638.m00516	TKL	IRAK	WAKL-OS	Os10g06030	Os10g0151100		0.605824	-0.696059	-0.348961	0.435815	-0.203068		0.106274	-1.77942	-0.967277	-0.472746	-1.07315	Protein kinase domain containing protein.
9638.m00522	TKL	IRAK	WAKL-OS	Os10g06090	Os10g0151500		0.0333007	-0.667069	-0.374857	-0.417857	-0.486594		0.106968	-0.258801	-0.918386	-0.463794	-0.546993	Protein kinase domain containing protein.
9638.m00828	TKL	IRAK	WAKL-OS	Os10g09550
9638.m00843	TKL	IRAK	WAKL-OS	Os10g09700
9638.m01485	TKL	IRAK	WAKL-OS	Os10g17910
9639.m03156	TKL	IRAK	WAKL-OS	Os11g35120	Os11g0553500		0.465478	-0.108871	0.0873965	-0.218884	-0.0801198		0.104542	-0.286352	-0.962652	-0.472438	-0.573814	Protein kinase domain containing protein.
9639.m03165	TKL	IRAK	WAKL-OS	Os11g35220	Os11g0555600		0.070976	0.315252	0.605104	0.247604	0.38932	0.227329	0.13609	0.557727	0.641048	0.0780201	0.425598	Protein kinase domain containing protein.
9639.m03172	TKL	IRAK	WAKL-OS	Os11g35290
9639.m04368	TKL	IRAK	WAKL-OS	Os11g46950	Os11g0691600		0.48488	-0.546631	-0.472421	0.315616	-0.234478		0.116423	-0.286451	-0.986665	-0.433397	-0.568837	Protein kinase domain containing protein.
9639.m04384	TKL	IRAK	WAKL-OS	Os11g47110
9639.m04387	TKL	IRAK	WAKL-OS	Os11g47140
9639.m04388	TKL	IRAK	WAKL-OS	Os11g47150
13110.m00132	TKL	IRAK	WAKL-OS	Os10g02284
13110.m00432	TKL	IRAK	WAKL-OS	Os10g05170
13110.m07656	TKL	IRAK	WAKL-OS	Os10g07548
13110.m07659	TKL	IRAK	WAKL-OS	Os10g07556
13111.m03433	TKL	IRAK	WAKL-OS	Os11g35274	Os11g0556400		0.564659	-0.650206	-0.368236	0.38471	-0.211244		0.125199	-0.209484	-0.9055	-0.448969	-0.521318	Protein kinase domain containing protein.
13111.m04644	TKL	IRAK	WAKL-OS	Os11g46860
13111.m04645	TKL	IRAK	WAKL-OS	Os11g46870
13111.m04646	TKL	IRAK	WAKL-OS	Os11g46880
13111.m04648	TKL	IRAK	WAKL-OS	Os11g46900	Os11g0691500		0.549675	-0.643252	-0.431884	0.396334	-0.226267		0.117954	-0.239022	-0.862675	-0.390156	-0.497284	Protein kinase domain containing protein.
9635.m01007	TKL	Raf		Os07g10400
9639.m04207	TKL	Raf		Os11g45280	Os11g0678000	0.0457736	0.00335513	-0.760722	-0.798545	-0.655277	-0.738181	0.203495	0.113251	-0.266113	-0.124005	-0.498684	-0.296267	Protein kinase family protein.
9632.m05046	TKL	Raf		Os04g52140	Os04g0610900	0.625429	0.569406	-0.216495	-0.0097808	0.0588025	-0.0558243	0.113189	0.0345388	0.266299	0.136767	0.188652	0.19724	EDR1.
9630.m05406	TKL	Raf		Os02g54510	Os02g0786200	0.109921	0.0547159	-0.214535	-0.203016	-0.410647	-0.276066	0.196615	0.107095	-0.35722	-0.123137	-0.146255	-0.208871	Protein kinase domain containing protein.
9631.m02801	TKL	Raf		Os03g28300	Os03g0401100	0.330618	0.265148	-0.571443	0.0993881	-0.516342	-0.329466	0.132985	0.0516977	0.127313	0.0765361	0.181929	0.128593	Octicosapeptide/Phox/Bem1p domain containing protein.
9634.m00764	TKL	Raf		Os06g08280	Os06g0181200	0.0470811	0.0045976	0.650488	0.58388	0.738384	0.657584	0.101129	0.0244382	0.264478	0.249349	0.402213	0.305347	Protein kinase domain containing protein.
9634.m04237	TKL	Raf		Os06g43840	Os06g0646400	0.104513	0.0498333	-0.617577	-0.861175	-0.366796	-0.615182	0.563821	0.476184	0.100652	-0.0203628	0.0137062	0.0313317	Octicosapeptide/Phox/Bem1p domain containing protein.
9635.m02462	TKL	Raf		Os07g25680	Os07g0438500	0.328388	0.26297	-0.456367	0.0871086	-0.544	-0.30442	0.306444	0.211553	0.0234128	-0.357514	-0.424793	-0.252965	Octicosapeptide/Phox/Bem1p domain containing protein.
9629.m00078	TKL	Raf		Os01g01740	Os01g0107400	0.0898687	0.0373688	-0.209933	-0.312335	-0.158726	-0.226998	0.907317	0.878449	-0.179258	0.192643	-0.0707531	-0.0191227	Protein kinase.
9629.m00997	TKL	Raf		Os01g10450	Os01g0201200	0.0619333	0.0144132	1.29091	1.9409	1.87547	1.70243	0.167415	0.0816149	0.436192	0.651235	0.198901	0.428776	Protein kinase.
9629.m04334	TKL	Raf		Os01g45380	Os01g0641000	0.790987	0.752206	0.182582	0.200024	-0.230085	0.0508401	0.08121	0.00225328	-0.379632	-0.334943	-0.326429	-0.347001	Protein kinase domain containing protein.
9629.m05299	TKL	Raf		Os01g54350	Os01g0747400	0.0314634	4.83e-05	1.03486	1.04587	1.06	1.04691	0.152666	0.0687813	-0.534132	-0.17904	-0.425861	-0.379678	Protein kinase domain containing protein.
9630.m00189	TKL	Raf		Os02g02780	Os02g0120100	0.0968483	0.0430003	0.795238	1.70755	1.1933	1.23203	0.0847759	0.00882056	-0.51546	-0.509946	-0.379923	-0.468443	Amino acid-binding ACT domain containing protein.
9630.m00731	TKL	Raf		Os02g07790	Os02g0174200	0.125281	0.0682695	0.144882	0.342322	0.429648	0.305618	0.543393	0.454048	0.11675	0.101772	-0.0610848	0.052479	Protein kinase domain containing protein.
9630.m01166	TKL	Raf		Os02g12810	Os02g0220700		0.0593697	-0.232944	-0.359703	-0.572663	-0.388437		0.0577219	-0.235275	-0.612523	-0.460652	-0.43615	Protein kinase family protein.
9630.m03090	TKL	Raf		Os02g32610	Os02g0527600	0.0963462	0.0425593	-0.212689	-0.470997	-0.385916	-0.356534	0.0972528	0.0211378	-0.643276	-0.395555	-0.462863	-0.500565	MAP3K delta-1 protein kinase (Fragment).
9630.m04998	TKL	Raf		Os02g50970	Os02g0743500	0.159826	0.100095	0.0252274	0.0475407	0.0138541	0.0288741	0.778055	0.719022	0.0973215	-0.0227461	-0.0244961	0.0166931	EDR1.
9631.m00568	TKL	Raf		Os03g06410	Os03g0160100	0.0702265	0.0213287	0.334115	0.559884	0.428908	0.440969	0.752455	0.688905	0.0764168	-0.0117292	-0.160851	-0.0320543	EDR1 (Fragment).
9631.m03758	TKL	Raf		Os03g39150
9631.m04221	TKL	Raf		Os03g43760	Os03g0638800	0.0840229	0.0327212	0.139628	0.259553	0.266279	0.22182	0.115138	0.0362806	-0.326495	-0.159222	-0.285843	-0.257187	Protein kinase domain containing protein.
9631.m05238	TKL	Raf		Os03g53410	Os03g0745700		0.571105	-0.674085	-0.357035	0.393503	-0.212539		0.123191	-0.213144	-0.881519	-0.428935	-0.507866	ATMRK1.
9631.m05922	TKL	Raf		Os03g60150	Os03g0816100	0.107026	0.052109	0.239168	0.575904	0.549352	0.454808	0.883004	0.848348	0.138327	-0.0532875	-0.0443935	0.0135485	Protein kinase.
9632.m05025	TKL	Raf		Os04g51950	Os04g0608900	0.052201	0.00740526	-0.0809384	-0.0718765	-0.0965043	-0.0831064	0.304163	0.209175	-0.0487413	-0.175546	-0.483703	-0.235997	Serine/threonine/tyrosine kinase.
9632.m05767	TKL	Raf		Os04g59000
9633.m04133	TKL	Raf		Os05g44290	Os05g0519200	0.23338	0.169766	0.183911	0.00625125	0.176613	0.122258	0.321791	0.226755	-0.175	-0.00420577	-0.374736	-0.184647	Protein kinase domain containing protein.
9633.m04720	TKL	Raf		Os05g50190	Os05g0577700	0.0439879	0.00259966	0.759338	0.748168	0.644254	0.717253	0.131909	0.0507107	0.188483	0.1454	0.314016	0.215967	Protein kinase.
9634.m01240	TKL	Raf		Os06g12590	Os06g0232100	0.0662451	0.0180327	-0.327977	-0.226131	-0.219505	-0.257871	0.0860156	0.0100694	-0.378221	-0.276732	-0.290006	-0.314986	MAP3K delta-1 protein kinase (Fragment).
9634.m04153	TKL	Raf		Os06g43030	Os06g0636600	0.202617	0.140521	0.267369	2.43408	2.12867	1.61004		0.190554	0.379371	0.0409813	0.711196	0.377183	Protein kinase domain containing protein.
9634.m04395	TKL	Raf		Os06g45300	Os06g0663400	0.0439203	0.00256453	0.667021	0.563921	0.649036	0.626659	0.200733	0.110871	-0.053852	-0.201596	-0.26973	-0.175059	Serine/thronine protein kinase-like protein.
9634.m04951	TKL	Raf		Os06g50920	Os06g0724900	0.0652732	0.0170457	0.542593	0.717836	0.46058	0.57367		0.495376	-0.0976185	-0.268508	0.101208	-0.0883064	Amino acid-binding ACT domain containing protein.
9635.m02855	TKL	Raf		Os07g29330	Os07g0475900	0.0488955	0.00567518	0.408665	0.507935	0.525473	0.480691	0.308661	0.213783	-0.347656	-0.0301108	-0.12874	-0.168836	Amino acid-binding ACT domain containing protein.
9636.m01251	TKL	Raf		Os08g12750	Os08g0224100	0.0547652	0.00929748	0.252201	0.352193	0.292725	0.29904	0.251083	0.158822	0.2497	0.0209093	0.173154	0.147921	Serine/threonine/tyrosine kinase.
9637.m03153	TKL	Raf		Os09g37230	Os09g0544300	0.0418157	0.00182925	0.442818	0.511322	0.495353	0.483164	0.115654	0.0367771	0.123069	0.125713	0.216055	0.154946	Amino acid-binding ACT domain containing protein.
9637.m03362	TKL	raf		Os09g39320	Os09g0566500	0.883518	0.85916	-0.0230445	0.2804	-0.370924	-0.0378561	0.355374	0.260192	0.0334931	-0.333236	-0.200317	-0.166687	Protein kinase family protein.
9638.m02525	TKL	Raf		Os10g29540	Os10g0430900	0.11485	0.0591009	0.19577	0.0737018	0.175091	0.148188	0.32667	0.231548	0.0146895	0.0428962	0.146386	0.0679906	Protein kinase domain containing protein.
9640.m00590	TKL	Raf		Os12g06670	Os12g0163800		0.0452147	1.9865	1.89681	3.58392	2.48908		0.0851248	-1.23345	-0.873417	-0.352265	-0.819709	Amino acid-binding ACT domain containing protein.
9640.m02955	TKL	Raf		Os12g30570
9640.m03648	TKL	Raf		Os12g37570	Os12g0562600	0.104871	0.0501714	-0.129529	-0.224049	-0.107369	-0.153649	0.117276	0.037946	-0.362892	-0.200504	-0.21427	-0.259222	EDR1.
9640.m04039	TKL	Raf		Os12g41260	Os12g0605900		0.395362	0.403522	1.53316	-0.255032	0.560548		0.0933312	0.997256	1.04061	0.262921	0.766929	Kinase like protein.
13102.m01616	TKL	Raf		Os02g14530	Os02g0241600		0.177585	-0.314801	-0.498457	-0.0274315	-0.28023		0.632104	-0.186808	0.100862	0.342976	0.0856765	Protein kinase domain containing protein.
13102.m04185	TKL	Raf		Os02g38080	Os02g0594100	0.0470811	0.00454649	0.351124	0.284305	0.350961	0.328796	0.0830134	0.00719689	-0.151317	-0.126971	-0.171162	-0.149816	Protein kinase ATN1.
13108.m00032	TKL	Raf		Os08g01270	Os08g0103000	0.0577139	0.0111255	0.683619	0.994538	0.865157	0.847771	0.109309	0.0311621	-0.323869	-0.170189	-0.242558	-0.245538	Serine/thronine protein kinase-like protein.
13112.m04186	TKL	Raf		Os12g40279	Os12g0594200		0.0096087	-0.594845	-0.667516	-0.827718	-0.696693	0.188047	0.0995087	-0.397488	-0.0969772	-0.270761	-0.255075	Hypothetical protein.
9629.m04651	TKL	Raf_CG8767 fly		Os01g48330	Os01g0674100	0.159113	0.0993798	-0.144991	-0.189597	-0.0440159	-0.126201	0.0967831	0.0206974	-0.267305	-0.212672	-0.15941	-0.213129	Protein kinase domain containing protein.
9633.m01460	TKL	Raf_RIPK-like		Os05g16360
9629.m06635	TKL	Raf++Eph/Elk/Eck(PTK_11)		Os01g66860	Os01g0892800		0.0735358	-1.37152	-0.487024	-0.830172	-0.896239		0.0752008	-0.259168	-0.811476	-0.581144	-0.550596	Protein kinase domain containing protein.
9630.m03809	TKL	Raf++Eph/Elk/Eck(PTK_11)		Os02g39560	Os02g0608500	0.131264	0.0738888	-0.436342	-0.386738	-0.13805	-0.320377	0.0915314	0.0158787	-0.423513	-0.29828	-0.466803	-0.396199	Ankyrin-kinase.
9635.m04404	TKL	Raf++MixedLineageKinase		Os07g43900	Os07g0632800	0.605218	0.548133	-0.259089	-0.110472	0.127564	-0.0806653	0.144824	0.0619291	0.166227	0.252424	0.0971908	0.171948	Protein kinase domain containing protein.
9630.m04374	TKL	Raf++PAK_Ste20_Slob_Wnk		Os02g45130	Os02g0672800	0.0436714	0.00248226	-0.258469	-0.226827	-0.268426	-0.25124	0.0870709	0.0106786	-0.224622	-0.166111	-0.16695	-0.185894	MAP kinase-like protein.
9639.m00541	TKL	Raf++PAK_Ste20_Slob_Wnk		Os11g06140	Os11g0160300		0.347312	-0.672183	-0.338028	0.144167	-0.288681		0.180138	0.0548971	1.90189	1.38575	1.11418	Protein kinase domain containing protein.
AGC
						Short exposures						Long exposures
								log2[Fold change (treatment/control)]						log2[Fold change (treatment/control)]
Name	Group	Family	Subfamily	TIGR Locus ID	RAB-DB Locus ID	FDR	P Value	1	2	3	mean (N=3)	FDR	P Value	1	2	3	mean (N=3)	Description
9631.m04921	AGC	AGC_other_GWLd		Os03g50390	Os03g0711800	0.208312	0.145833	-0.152728	-0.0858126	-0.0228296	-0.0871236	0.104594	0.0268712	-0.16682	-0.216812	-0.297178	-0.226937	IRE homolog 1 (Fragment).
9640.m04192	AGC	AGC_other_GWLd		Os12g42660	Os12g0621500	0.102456	0.0479391	-0.988401	-1.58877	-0.74227	-1.10648	0.0944437	0.0187611	-1.08881	-0.770435	-1.26484	-1.04136	IRE.
9629.m00863	AGC	AGC_other_NDRh_TRCd		Os01g09200	Os01g0186700	0.0829212	0.0317375	-0.69508	-0.70439	-0.375805	-0.591758	0.0915314	0.0158778	-0.13621	-0.202256	-0.209351	-0.182606	Protein kinase domain containing protein.
9633.m04054	AGC	AGC_other_NDRh_TRCd		Os05g43570	Os05g0511400	0.0947682	0.0412286	0.242949	0.120731	0.25773	0.207137	0.115942	0.0369828	-0.216812	-0.11415	-0.138569	-0.15651	Protein kinase GhCLK1 (Fragment).
9638.m02944	AGC	AGC_other_NDRh_TRCd		Os10g33640	Os10g0476100	0.80692	0.770054	0.0698557	0.134776	-0.360375	-0.0519145		0.0677389	-0.110221	-0.284011	-0.165907	-0.186713	Serine/threonine protein kinase family protein.
9640.m01906	AGC	AGC_other_NDRh_TRCd		Os12g19290	Os12g0290100	0.187433	0.125725	-0.193956	-0.656754	-0.256764	-0.369158	0.245436	0.153457	-0.196538	-0.316321	-0.0356845	-0.182848	Protein kinase GhCLK1 (Fragment).
9629.m06469	AGC	AGC_other_PDK1_Pk61C		Os01g65230	Os01g0872800	0.0435768	0.00244674	-0.572536	-0.510875	-0.606196	-0.563202	0.195719	0.106203	-0.548599	-0.359664	-0.125768	-0.344677	3-phosphoinositide-dependent protein kinase-1 (Fragment).
9631.m02160	AGC	AGC_other++RS6K_like(AGC_6)		Os03g21620	Os03g0334000	0.917232	0.899164	-0.0164051	0.214636	-0.256748	-0.0195057	0.185559	0.097155	-0.0821462	-0.164359	-0.288894	-0.178466	Ribosomal protein S6 kinase.
9635.m04871	AGC	AGC_other++RS6K_like(AGC_6)		Os07g48290	Os07g0680900	0.0464451	0.00390798	0.73432	0.612934	0.610282	0.652512	0.135931	0.0541439	-0.347962	-0.155961	-0.392023	-0.298649	Serine/threonine-protein kinase AtPK19 (EC 2.7.1.37) (Ribosomal- protein S6 kinase homolog).
9636.m03987	AGC	PVPK_like(AGC_8)_CDK8		Os08g39460	Os08g0504800	0.0531419	0.00812601	-0.0553904	-0.0490436	-0.0667363	-0.0570568	0.0853038	0.00916275	0.330473	0.285891	0.235697	0.28402	Protein kinase domain containing protein.
9637.m02765	AGC	PVPK_like(AGC_8)_CDK8		Os09g31210	Os09g0486700	0.114433	0.0587675	-0.270866	-0.347787	-0.615254	-0.411303	0.65554	0.579294	-0.187208	0.131307	-0.139152	-0.0650176	Nonphototropic hypocotyl protein 1 (EC 2.7.1.37) (Phototropin).
9629.m00728	AGC	PVPK_like(AGC_8)_kin82y		Os01g07940	Os01g0174700		0.0917795	0.0704394	0.018391	0.0695158	0.0527821		0.725652	0.101477	0.120201	-0.125926	0.031917	Protein kinase (Fragment).
9629.m01301	AGC	PVPK_like(AGC_8)_kin82y		Os01g13270	Os01g0233800		0.932757	-0.233811	-0.295839	0.460343	-0.0231023		0.129683	-0.248027	-0.903641	-0.363383	-0.505017	Protein kinase PVPK-1 (EC 2.7.1.-).
9630.m01741	AGC	PVPK_like(AGC_8)_kin82y		Os02g18430
9630.m04215	AGC	PVPK_like(AGC_8)_kin82y		Os02g43740	Os02g0654300	0.194088	0.132327	-0.0658807	-0.430697	-0.290034	-0.262204	0.18033	0.0927308	0.186438	0.329959	0.0992375	0.205211	Protein kinase domain containing protein.
9630.m04824	AGC	PVPK_like(AGC_8)_kin82y		Os02g49310	Os02g0725000	0.0540648	0.00872448	-0.594248	-0.810551	-0.653723	-0.686174	0.192166	0.103139	-0.165414	-0.110602	-0.351705	-0.20924	Protein kinase G11A (EC 2.7.1.-) (Fragment).
9631.m01425	AGC	PVPK_like(AGC_8)_kin82y		Os03g14840	Os03g0253200	0.211487	0.149036	-0.00627232	-0.0384978	-0.0195132	-0.0214278	0.09774	0.02167	-0.223348	-0.227994	-0.137624	-0.196322	Cucumber protein kinase CsPK3.
9631.m04250	AGC	PVPK_like(AGC_8)_kin82y		Os03g44020
9632.m02221	AGC	PVPK_like(AGC_8)_kin82y		Os04g23890	Os04g0304200		0.0791531	0.376973	0.545274	0.168771	0.363673		0.323658	-0.181867	0.534478	0.710312	0.354308	Nonphototropic hypocotyl protein 1 (EC 2.7.1.37) (Phototropin).
9632.m04447	AGC	PVPK_like(AGC_8)_kin82y		Os04g46180	Os04g0546300	0.0532202	0.00819971	-0.342	-0.349267	-0.44937	-0.380213	0.0937323	0.0181779	0.113402	0.104774	0.0703601	0.0961784	GMPK2=PROTEIN kinase.
9633.m01295	AGC	PVPK_like(AGC_8)_kin82y		Os05g14750	Os05g0237400		0.561999	-0.686663	-0.393883	0.405716	-0.224943		0.300166	-0.271106	0.0768503	-0.469965	-0.221407	Protein kinase.
9634.m01814	AGC	PVPK_like(AGC_8)_kin82y		Os06g18830	Os06g0291600	0.0566124	0.0105137	-0.288018	-0.407945	-0.327775	-0.341246	0.095011	0.0191276	-0.389955	-0.500029	-0.306743	-0.398909	Protein kinase (EC 2.7.1.-) (Clone OSPK 4.4) (Fragment).
9636.m03859	AGC	PVPK_like(AGC_8)_kin82y		Os08g38320	Os08g0491200	0.132808	0.0754168	-0.151704	-0.490214	-0.401577	-0.347832	0.118523	0.0393908	-0.173005	-0.0892029	-0.10886	-0.123689	Protein kinase domain containing protein.
9637.m00613	AGC	PVPK_like(AGC_8)_kin82y		Os09g08420	Os09g0258500	0.0986793	0.044633	-0.286625	-0.373703	-0.165979	-0.275436	0.0967831	0.0206443	-0.178635	-0.300863	-0.262877	-0.247458	Protein kinase PVPK-1 (EC 2.7.1.-).
9637.m02689	AGC	PVPK_like(AGC_8)_kin82y		Os09g30150	Os09g0478500	0.0440098	0.0026173	-0.389326	-0.43783	-0.464776	-0.430644	0.578077	0.491772	0.148421	-0.0683222	0.0800744	0.0533911	Protein kinase G11A (EC 2.7.1.-) (Fragment).
9638.m03762	AGC	PVPK_like(AGC_8)_kin82y		Os10g41290	Os10g0562500	0.220506	0.157651	-0.0317064	-0.444858	-0.356075	-0.277546	0.154002	0.0702321	-0.0926552	-0.123265	-0.229949	-0.148623	Protein kinase domain containing protein.
9639.m00015	AGC	PVPK_like(AGC_8)_kin82y		Os11g01140	Os11g0102200	0.0479772	0.00533337	-1.13374	-1.00318	-0.878458	-1.00513	0.096406	0.0202158	-0.741113	-0.71773	-0.453989	-0.637611	NPH1-1.
9639.m00448	AGC	PVPK_like(AGC_8)_kin82y		Os11g05320	Os11g0150700	0.0922984	0.0392219	-0.194848	-0.404701	-0.385972	-0.328507	0.884302	0.849834	0.0417118	-0.0844526	0.017808	-0.00831096	Protein kinase family protein.
9640.m00014	AGC	PVPK_like(AGC_8)_kin82y		Os12g01140	Os12g0101800	0.0435524	0.0023896	-1.08953	-0.918974	-1.01286	-1.00712	0.0901533	0.0143048	-0.763773	-0.583345	-0.511983	-0.619701	NPH1-1.
9640.m02850	AGC	PVPK_like(AGC_8)_kin82y		Os12g29580	Os12g0480200	0.118353	0.0621165	-0.28917	-0.203492	-0.107872	-0.200178	0.129068	0.0483022	-0.16817	-0.311818	-0.396544	-0.292177	Protein kinase domain containing protein.
9640.m04127	AGC	PVPK_like(AGC_8)_kin82y		Os12g42020	Os12g0614600		0.00776582	0.518555	0.383821	0.491934	0.46477		0.0886432	-0.659668	-0.173814	-0.535355	-0.456279	Protein kinase domain containing protein.
13102.m04318	AGC	PVPK_like(AGC_8)_kin82y		Os02g39090	Os02g0603000		0.212361	0.398552	0.31298	-0.019681	0.230617	0.184258	0.0960294	1.21004	0.797742	0.314197	0.773994	Protein kinase domain containing protein.
13104.m03239	AGC	PVPK_like(AGC_8)_kin82y		Os04g33500
13104.m04036	AGC	PVPK_like(AGC_8)_kin82y		Os04g41160	Os04g0488700	0.0500853	0.00622238	0.854737	0.913663	0.6957	0.821367	0.145289	0.0624625	0.0999852	0.0676098	0.166987	0.111527	Protein kinases-like protein.
13112.m00543	AGC	PVPK_like(AGC_8)_kin82y		Os12g05394	Os12g0149700	0.26414	0.1997	0.00187442	-0.344018	-0.505933	-0.282692	0.0913466	0.0156552	-0.385856	-0.420936	-0.575791	-0.460861	Serine/threonine protein kinase family protein.
9630.m01692	AGC	PKA/PKG_like(AGC_1)		Os02g17970	Os02g0281000	0.0748631	0.0248377	-0.228718	-0.330806	-0.196526	-0.252017	0.217681	0.126816	-0.091465	-0.21345	-0.0565653	-0.120493	Protein phosphatase 2C family protein.
CMGC
						Short exposures						Long exposures
								log2[Fold change (treatment/control)]						log2[Fold change (treatment/control)]
Name	Group	Family	Subfamily	TIGR Locus ID	RAB-DB Locus ID	FDR	P Value	1	2	3	mean (N=3)	FDR	P Value	1	2	3	mean (N=3)	Description
9629.m03900	CMGC	CLK(CMGC_5)_CLK2_like		Os01g40840	Os01g0590900	0.123681	0.0667258	-0.106106	-0.268824	-0.309071	-0.228	0.101685	0.0248835	-0.299614	-0.267596	-0.16861	-0.245273	Protein kinase AFC3 (EC 2.7.1.-).
9629.m06124	CMGC	CLK(CMGC_5)_CLK2_like		Os01g62080	Os01g0837900	0.0500853	0.00634564	0.74819	0.840962	0.635654	0.741602	0.108187	0.0304401	0.423345	0.22645	0.309146	0.319647	Protein kinase AFC1 (EC 2.7.1.-).
9640.m04396	CMGC	CLK(CMGC_5)_CLK2_like		Os12g27520	Os12g0460800	0.157407	0.0979352	0.12221	0.164383	0.35845	0.215014	0.177846	0.0904271	0.0123911	0.0447063	0.0474624	0.0348533	Protein kinase AFC2 (EC 2.7.1.-).
9629.m06068	CMGC	CLK(CMGC_5)_PRP4h		Os01g61620	Os01g0832900	0.0539649	0.00856604	0.193343	0.170433	0.233909	0.199228	0.213169	0.122283	-0.123338	-0.0973673	-0.316517	-0.179074	Ser-Thr protein kinase-like protein.
9631.m04905	CMGC	CLK(CMGC_5)_PRP4h		Os03g50230	Os03g0710100	0.0528742	0.00798399	-0.651389	-0.819704	-0.617251	-0.696115	0.114697	0.0359572	-0.276316	-0.192405	-0.140453	-0.203058	Protein kinase domain containing protein.
9631.m04986	CMGC	CLK(CMGC_5)_PRP4h		Os03g51020	Os03g0719500	0.0610973	0.013759	-0.528366	-0.359279	-0.400576	-0.429407		0.0386805	-0.129498	-0.234289	-0.273827	-0.212538	Ser-Thr protein kinase-like protein.
9633.m03633	CMGC	CLK(CMGC_5)_PRP4h		Os05g39080	Os05g0466900	0.052201	0.00745899	-0.987309	-1.01967	-0.764425	-0.923802	0.458986	0.36568	-0.238553	0.0982618	-0.270029	-0.136773	Protein kinase domain containing protein.
9640.m04369	CMGC	CLK(CMGC_5)_PRP4h		Os12g44330	Os12g0640800	0.126178	0.0690729	-0.0540877	-0.158314	-0.151232	-0.121211	0.0957244	0.0198059	-0.308691	-0.404159	-0.247021	-0.319957	Serine/threonine-protein kinase PRP4 homolog (EC 2.7.1.37) (PRP4 pre- mRNA processing factor 4 homolog) (Pre-mRNA protein kinase).
9631.m05272	CMGC	CLK(CMGC_5)_SRPKh		Os03g53720	Os03g0748400	0.0817655	0.0307506	-0.618425	-0.655157	-0.347508	-0.540363	0.124138	0.0442364	-0.237563	-0.208643	-0.105653	-0.183953	Serine protein kinase-like protein.
9635.m02814	CMGC	CLK(CMGC_5)_SRPKh		Os07g28930	Os07g0472400	0.265403	0.200884	-0.356823	-0.262543	0.00614268	-0.204408	0.134731	0.0532562	-0.42399	-0.194189	-0.484255	-0.367478	Protein kinase family protein.
13109.m03772	CMGC	CLK(CMGC_5)_SRPKh		Os09g37949	Os09g0552300	0.0811055	0.0301212	-0.268817	-0.296445	-0.156673	-0.240645	0.116587	0.037488	0.209791	0.164992	0.320367	0.231717	Protein kinase domain containing protein.
9632.m04961	CMGC	CLK(CMGC_5)_YAKy		Os04g51370	Os04g0602800	0.0455544	0.00324373	0.123173	0.148625	0.129624	0.133807	0.133296	0.0519744	-0.214605	-0.0884533	-0.158102	-0.15372	Protein kinase family protein.
9630.m04611	CMGC	CLK(CMGC_5)_YAKy_DYRK		Os02g47410	Os02g0702500	0.0463716	0.00385962	0.426246	0.425142	0.510546	0.453978	0.08121	0.00366997	0.216395	0.220243	0.18095	0.205863	Protein kinase domain containing protein.
9631.m02267	CMGC	CMGC_other		Os03g22700	Os03g0349200	0.0409652	0.0016186	-0.457926	-0.522952	-0.511469	-0.497449	0.455438	0.361855	-0.237021	-0.0464668	0.0159407	-0.0891822	Protein kinase domain containing protein.
9638.m00594	CMGC	CMGC_other		Os10g06780
9640.m02326	CMGC	CMGC_other		Os12g24420
13102.m02252	CMGC	CMGC_other		Os02g20140
13110.m00259	CMGC	CMGC_other		Os10g03490
13110.m00601	CMGC	CMGC_other		Os10g06770
13112.m02432	CMGC	CMGC_other		Os12g23930	Os12g0427000		0.583859	-0.576973	-0.404186	0.397975	-0.194394		0.01993	-0.305835	-0.335486	-0.479192	-0.373504	(No Hit)
9630.m04592	CMGC	CMGC_other_ICKh		Os02g47220	Os02g0700600	0.0738676	0.0240849	-0.185212	-0.272202	-0.16535	-0.207588	0.168751	0.0826958	-0.0817128	-0.0971518	-0.207165	-0.128676	GAMYB-binding protein.
13102.m29140	CMGC	CMGC_other_ICKh		Os02g47225
13106.m25643	CMGC	CMGC_other_ICKh		Os06g02555
9629.m06670	CMGC	CDK(CMGC_1)_CDC2		Os01g67160	Os01g0897000	0.53623	0.474569	0.254495	-0.081379	0.080965	0.0846936	0.197935	0.108342	0.106957	0.187919	0.378973	0.224616	Protein kinase domain containing protein.
9630.m00223	CMGC	CDK(CMGC_1)_CDC2		Os02g03060	Os02g0123100	0.276604	0.212056	0.315748	0.00233844	0.173834	0.163973	0.234876	0.143311	0.0149431	0.14352	0.143483	0.100649	Cell division control protein 2 homolog 2 (EC 2.7.1.37).
9631.m00088	CMGC	CDK(CMGC_1)_CDC2		Os03g01850	Os03g0108800	0.0655432	0.0173015	0.3104	0.193232	0.260613	0.254748	0.0916143	0.0160304	0.305573	0.241573	0.196106	0.247751	Cell division control protein 2 homolog 1 (EC 2.7.1.37).
9631.m00177	CMGC	CDK(CMGC_1)_CDC2		Os03g02680	Os03g0118400	0.0907095	0.0379956	-0.0394669	-0.048647	-0.0760239	-0.0547126	0.604555	0.521498	0.0417577	0.047162	-0.0308046	0.0193717	Cell division control protein 2 homolog 1 (EC 2.7.1.37).
9636.m04064	CMGC	CDK(CMGC_1)_CDC2		Os08g40170	Os08g0512600	0.425498	0.359731	0.21184	-0.0680171	0.160258	0.10136	0.0935009	0.0180781	0.266192	0.423507	0.406081	0.36526	Protein cdc2 kinase.
9633.m02989	CMGC	CDK(CMGC_1)_CDK7		Os05g32600	Os05g0392300	0.0760335	0.0257836	-0.227826	-0.409035	-0.321663	-0.319508	0.107777	0.0299118	-0.549621	-0.288822	-0.449142	-0.429195	CDC2+/CDC28-related protein kinase R2 (EC 2.7.1.-).
9631.m01008	CMGC	CK2(CMGC_4)		Os03g10940	Os03g0207300	0.052201	0.00744281	0.121411	0.0925444	0.121955	0.11197	0.0885062	0.0121759	0.215112	0.168907	0.250212	0.21141	Casein kinase II, alpha chain (CK II) (EC 2.7.1.37) (CK2-alpha).
9631.m05412	CMGC	CK2(CMGC_4)		Os03g55490	Os03g0763000	0.653827	0.599733	-0.100515	-0.397646	0.18595	-0.10407	0.57376	0.487366	0.0931119	-0.103007	0.317967	0.10269	Casein kinase II alpha subunit.
9635.m00141	CMGC	CK2(CMGC_4)		Os07g02350	Os07g0114400	0.0460762	0.00365858	-0.281054	-0.267463	-0.325976	-0.291498	0.08121	0.00154184	-0.411645	-0.380674	-0.35967	-0.383996	Casein kinase II alpha subunit.
13103.m06026	CMGC	CK2(CMGC_4)		Os03g55389	Os03g0762000	0.0374354	0.00043	-0.198668	-0.211687	-0.199445	-0.203266	0.081611	0.00531873	-0.281592	-0.266753	-0.219442	-0.255929	Casein kinase II alpha subunit.
9629.m00994	CMGC	CMGC_other		Os01g10430	Os01g0201000	0.0706192	0.0215614	-0.238627	-0.338585	-0.209306	-0.262172	0.870499	0.832403	0.0528211	-0.0698738	-0.00849338	-0.00851535	Cyclin-dependent protein kinase-like protein.
9629.m03746	CMGC	CMGC_other		Os01g39350
9629.m03772	CMGC	CMGC_other		Os01g39600	Os01g0577600	0.0850506	0.0335024	0.415928	0.216959	0.409201	0.347363	0.129341	0.0486313	0.474842	0.207176	0.331289	0.337769	Protein kinase domain containing protein.
9629.m06926	CMGC	CMGC_other		Os01g70130	Os01g0925700	0.0470811	0.00449482	1.23639	1.33998	1.06057	1.21231	0.273761	0.180277	-0.276379	-0.0189548	-0.425241	-0.240191	Protein kinase domain containing protein.
9630.m02773	CMGC	CMGC_other		Os02g29070
9634.m04669	CMGC	CMGC_other		Os06g47880	Os06g0693900		0.996046	-0.641006	-0.364313	1.01391	0.00286215		0.174878	-0.22235	-1.25331	-0.457334	-0.644331	Protein kinase domain containing protein.
9635.m04052	CMGC	CMGC_other		Os07g40550	Os07g0596600	0.0769111	0.0264804	-0.524979	-0.306323	-0.542985	-0.458096	0.0977274	0.0216419	-0.606006	-0.385499	-0.650019	-0.547174	Protein kinase domain containing protein.
9636.m00104	CMGC	CMGC_other		Os08g02050	Os08g0112500	0.0543533	0.00911827	0.624378	0.874931	0.760056	0.753122	0.121167	0.0417114	0.217352	0.324086	0.156245	0.232561	Cyclin-dependent protein kinase-like protein.
9637.m02398	CMGC	CMGC_other		Os09g27350
9638.m00255	CMGC	CMGC_other		Os10g03480
9638.m00567	CMGC	CMGC_other		Os10g06510	Os10g0153900		0.0697623	0.403989	0.133674	0.345869	0.29451		0.44334	-0.0435419	0.0344114	0.367027	0.119299	Protein kinase domain containing protein.
9638.m00572	CMGC	CMGC_other		Os10g06560
9638.m00574	CMGC	CMGC_other		Os10g06580	Os10g0154500		0.0283641	-0.715696	-0.902147	-1.28095	-0.966263		0.506498	0.220877	0.101663	-0.0983455	0.0747314	Protein kinase domain containing protein.
9638.m00596	CMGC	CMGC_other		Os10g06800
9638.m00609	CMGC	CMGC_other		Os10g06930
9638.m00611	CMGC	CMGC_other		Os10g06950	Os10g0157400		0.0731604	-0.498486	-0.432431	-1.0219	-0.650939		0.983002	0.45708	-0.00730658	-0.469056	-0.00642774	(No Hit)
9639.m01280	CMGC	CMGC_other		Os11g13860	Os11g0242500	0.231814	0.168303	0.1408	0.035349	0.286415	0.154188	0.221762	0.130619	0.300811	0.168773	0.0567998	0.175461	Protein kinase domain containing protein.
9640.m02252	CMGC	CMGC_other		Os12g23700	Os12g0424700	0.0805819	0.0296462	0.174847	0.0966949	0.121361	0.130967	0.107955	0.0301389	0.13372	0.071371	0.0993823	0.101491	Protein kinase domain containing protein.
9640.m02277	CMGC	CMGC_other		Os12g23940
9640.m02278	CMGC	CMGC_other		Os12g23950
9640.m02298	CMGC	CMGC_other		Os12g24140
9629.m07202	CMGC	CMGC_other_CDK9h_CHEDh_CTK1y		Os01g72790	Os01g0958000	0.0506274	0.0066423	0.376167	0.493778	0.477474	0.44914	0.08121	0.004074	0.0956459	0.106706	0.119414	0.107255	Cell division control protein 2 homolog 2 (EC 2.7.1.37) (Fragment).
9633.m02962	CMGC	CMGC_other_CDK9h_CHEDh_CTK1y		Os05g32360	Os05g0389700	0.0690648	0.0203292	-0.172186	-0.245596	-0.289109	-0.23563	0.853206	0.810662	-0.00919255	-0.10132	0.0700122	-0.0135002	Cell division control protein 2 homolog 2 (EC 2.7.1.37) (Fragment).
9636.m03538	CMGC	CMGC_other_CDK9h_CHEDh_CTK1y		Os08g35220	Os08g0453800	0.0500853	0.00625841	0.213134	0.217797	0.168029	0.199653	0.117329	0.0380464	-0.228316	-0.172733	-0.109901	-0.170316	Protein kinase family protein.
9631.m06231	CMGC	CMGC_other_ICKh		Os03g63020	Os03g0847600	0.171707	0.111029	-0.41719	-0.0964022	-0.249324	-0.254305	0.0833827	0.00764218	-0.791253	-0.589811	-0.761664	-0.714243	GAMYB-binding protein.
9634.m00160	CMGC	CMGC_other_ICKh		Os06g02550	Os06g0116100	0.327186	0.261764	-0.0310106	0.195692	0.165056	0.109913	0.229247	0.137816	0.00925081	0.0416735	0.0186299	0.0231848	Serine/threonine-protein kinase MAK (EC 2.7.1.37) (Male germ cell- associated kinase).
9630.m03734	CMGC	CMGC_other_PITSLRE_like		Os02g39010	Os02g0602100	0.143507	0.0854437	0.571467	0.332624	1.0156	0.639898	0.651426	0.574516	0.293233	-0.419933	-0.317333	-0.148011	PITSLRE serine/threonine-protein kinase CDC2L2 (EC 2.7.1.37) (Galactosyltransferase associated protein kinase p58/GTA) (Cell division cycle 2-like 2) (CDK11). Splice isoform SV7.
9632.m03914	CMGC	CMGC_other_PITSLRE_like		Os04g41100	Os04g0488000	0.104689	0.0499887	0.183929	0.242693	0.398081	0.274901	0.107375	0.0295995	-0.0640974	-0.116809	-0.115796	-0.0989008	PITSLRE serine/threonine-protein kinase CDC2L1 (EC 2.7.1.37) (Galactosyltransferase associated protein kinase p58/GTA) (Cell division cycle 2-like 1).
9629.m01467	CGMC	GSK(CGMC_3)		Os01g14860	Os01g0252100	0.0443318	0.00278877	0.548166	0.457436	0.521746	0.509116	0.139874	0.0576744	0.0526485	0.0594301	0.0227022	0.0449269	Glycogen synthase kinase-3 homolog MsK-3 (EC 2.7.1.-).
9629.m01038	CGMC	GSK(CMGC_3)		Os01g10840	Os01g0205700	0.0811361	0.0301598	0.298616	0.18111	0.34545	0.275059	0.081611	0.0051407	0.391933	0.329226	0.422436	0.381198	Shaggy-related protein kinase NtK-1 (EC 2.7.1.-).
9629.m01869	CGMC	GSK(CMGC_3)		Os01g19150	Os01g0296100	0.0840142	0.0327057	0.183226	0.238248	0.344546	0.25534	0.103453	0.0259284	-0.106981	-0.193674	-0.161692	-0.154116	Glycogen synthase kinase-3 homolog MsK-2 (EC 2.7.1.-).
9630.m01311	CGMC	GSK(CMGC_3)		Os02g14130	Os02g0236200	0.138419	0.0805087	-0.271096	-0.25917	-0.0807162	-0.203661	0.0858441	0.00989995	-0.31015	-0.256897	-0.364752	-0.3106	Shaggy-related protein kinase eta (EC 2.7.1.-) (ASK-eta).
9631.m06173	CGMC	GSK(CMGC_3)		Os03g62500	Os03g0841800	0.0676679	0.0192631	-0.12269	-0.17281	-0.202915	-0.166138	0.199043	0.109492	0.0340853	0.131082	0.169582	0.111583	Shaggy-related protein kinase kappa (EC 2.7.1.-) (ASK-kappa) (AtK-1).
9633.m00361	CGMC	GSK(CMGC_3)		Os05g04340	Os05g0134000	0.238301	0.174563	0.233907	0.352807	0.0190973	0.201937	0.143488	0.0608441	-0.191214	-0.224342	-0.422648	-0.279401	Shaggy-related protein kinase alpha (EC 2.7.1.-) (ASK-alpha).
9633.m01039	CGMC	GSK(CMGC_3)		Os05g11730	Os05g0207500	0.0467069	0.0040976	-0.741845	-0.861781	-0.696791	-0.766806	0.21949	0.12854	-0.0463571	-0.0474598	-0.139925	-0.077914	Shaggy-related protein kinase eta (EC 2.7.1.-) (ASK-eta).
9634.m03359	CGMC	GSK(CMGC_3)		Os06g35530	Os06g0547900	0.0843891	0.0330064	-0.248737	-0.207419	-0.379638	-0.278598	0.08121	0.00170404	-0.188329	-0.215937	-0.195572	-0.199946	Protein kinase domain containing protein.
9638.m03382	CGMC	GSK(CMGC_3)		Os10g37740	Os10g0521700	0.116937	0.0609119	-0.124755	-0.262753	-0.132118	-0.173209	0.133598	0.0522144	-0.0529644	-0.047266	-0.0967121	-0.0656475	Protein kinase domain containing protein.
9633.m00448	CGMC	MAPK(CGMC_2)		Os05g05160	Os05g0143500	0.0567911	0.0106113	-0.238395	-0.248778	-0.175378	-0.22085	0.08121	0.00401929	-0.296846	-0.238272	-0.264277	-0.266465	Blast and wounding induced mitogen-activated protein kinase.
9631.m01739	CGMC	MAPK(CGMC_2)_ERK		Os03g17700	Os03g0285800	0.0403227	0.00104358	1.17246	1.1644	1.28532	1.20739	0.70179	0.63029	-0.00285335	0.232447	-0.073475	0.0520395	MAP kinase 1 (MAP kinase MAPK5a).
9629.m04231	CGMC	MAPK(CMGC_2)		Os01g43910	Os01g0629900	0.0469028	0.00433657	0.135332	0.170243	0.152147	0.152574	0.204711	0.114369	-0.387659	-0.0716219	-0.310186	-0.256489	Blast and wounding induced mitogen-activated protein kinase.
9629.m04359	CGMC	MAPK(CMGC_2)		Os01g45620	Os01g0643800		0.0243306	-0.596133	-0.727445	-1.01567	-0.779748	0.240672	0.149028	-0.54208	-0.224018	-0.114841	-0.293646	Mitogen-activated protein kinase.
9629.m04560	CGMC	MAPK(CMGC_2)		Os01g47530	Os01g0665200	0.0537567	0.0084403	0.192039	0.264379	0.223273	0.226563	0.0845206	0.00873362	-0.282263	-0.212011	-0.288645	-0.260973	Blast and wounding induced mitogen-activated protein kinase.
9630.m00329	CGMC	MAPK(CMGC_2)		Os02g04230	Os02g0135200	0.0403918	0.00146981	1.14219	1.30484	1.22326	1.22343	0.582851	0.497068	-0.0529017	0.112731	-0.557077	-0.165749	Blast and wounding induced mitogen-activated protein kinase.
9633.m04602	CGMC	MAPK(CMGC_2)		Os05g49140	Os05g0566400	0.0444386	0.00286772	-0.866493	-0.960747	-0.798739	-0.875326	0.166671	0.081068	-0.414755	-0.248136	-0.728221	-0.463704	Blast and wounding induced mitogen-activated protein kinase.
9633.m04713	CGMC	MAPK(CMGC_2)		Os05g50120	Os05g0576800	0.0476433	0.00510386	-0.980124	-1.15196	-0.906823	-1.01297	0.0900635	0.0141941	-0.664569	-0.433863	-0.578956	-0.559129	MAP kinase homolog.
9633.m04760	CGMC	MAPK(CMGC_2)		Os05g50560	Os05g0582400	0.0554082	0.00963531	-0.77994	-0.988434	-0.717429	-0.828601	0.0837378	0.00852124	-0.447521	-0.612653	-0.583689	-0.547954	Blast and wounding induced mitogen-activated protein kinase.
9634.m02609	CGMC	MAPK(CMGC_2)		Os06g26340	Os06g0367900	0.142132	0.0839827	-0.0656729	-0.228097	-0.223496	-0.172422	0.0813371	0.00469052	-0.288979	-0.260498	-0.227384	-0.258953	Mitogen-activated protein kinase homologue.
9634.m04816	CGMC	MAPK(CMGC_2)		Os06g49430	Os06g0708000	0.0681854	0.019588	0.520121	0.437913	0.31308	0.423704	0.0845206	0.00873456	-0.300626	-0.389255	-0.415037	-0.368306	MAP kinase homolog.
13111.m01728	CGMC	MAPK(CMGC_2)		Os11g17080	Os11g0271100		0.10118	-0.722747	-0.895625	-0.200221	-0.606198		0.00229686	-0.496654	-0.492661	-0.426762	-0.472026	Protein kinase domain containing protein.
9634.m00532	CGMC	MAPK(CMGC_2)_ERK		Os06g06090	Os06g0154500	0.055746	0.00986133	-0.404406	-0.289368	-0.389568	-0.361114	0.0870676	0.0106507	-0.316994	-0.239608	-0.343739	-0.300113	Mitogen-activated protein kinase (MAP kinase 6).
9636.m00537	CGMC	MAPK(CMGC_2)_ERK		Os08g06060	Os08g0157000		0.0215062	-0.393354	-0.280614	-0.241618	-0.305196		0.0814859	-0.778094	-0.274109	-0.421966	-0.49139	Mitogen-activated protein kinase 4.
9638.m03508	CGMC	MAPK(CMGC_2)_ERK		Os10g38950	Os10g0533600	0.0374721	0.000499	0.536785	0.527144	0.498074	0.520668	0.137054	0.0551973	-0.35295	-0.140677	-0.257287	-0.250305	Mitogen-activated protein kinase homolog MMK2 (EC 2.7.1.37).
9630.m00469	CGMC	MAPK(CMGC_2)_SLT2y_ERK		Os02g05480	Os02g0148100	0.495384	0.432045	-0.00445934	0.515827	-0.00390154	0.169155	0.877113	0.840491	0.198809	-0.0393153	-0.247972	-0.0294928	MAP kinase MAPK2 (MAP kinase 3).
9634.m04728	CGMC	MAPK(CMGC_2)_SLT2y_ERK		Os06g48590	Os06g0699400	0.0482928	0.00546635	0.349282	0.402359	0.452492	0.401378	0.311846	0.216965	-0.012229	0.165266	0.151336	0.101458	MAP kinase 2.
CAMK
						Short exposures						Long exposures
								log2[Fold change (treatment/control)]						log2[Fold change (treatment/control)]
Name	Group	Family	Subfamily	TIGR Locus ID	RAB-DB Locus ID	FDR	P Value	1	2	3	mean (N=3)	FDR	P Value	1	2	3	mean (N=3)	Description
9634.m04886	CAMK	CAMK_like(CAMK_1)		Os06g50030	Os06g0714200	0.0470811	0.00455039	0.451455	0.570644	0.530955	0.517685	0.264054	0.171262	-0.0134298	-0.24606	-0.17131	-0.1436	Calcium/calmodulin-dependent protein kinase homolog CaM kinase homolog MCK1 protein.
9635.m04492	CAMK	CAMK_like(CAMK_1)		Os07g44710	Os07g0641200	0.0470811	0.00454296	-0.767529	-0.613916	-0.655048	-0.678831	0.113679	0.0351196	-0.145515	-0.294578	-0.255993	-0.232028	CaMK1.
13105.m03749	CAMK	CAMK_like(CAMK_1)		Os05g35770
13106.m00308	CAMK	CAMK_like(CAMK_1)		Os06g03682	Os06g0127300	0.0642975	0.0163101	-0.259088	-0.221952	-0.163621	-0.214887	0.592399	0.508067	-0.00556473	0.0173493	-0.0901508	-0.0261221	Protein kinase family protein.
9632.m05766	CAMK	CAMK_like(CAMK_1)_ULKh_APGy		Os04g58990	Os04g0686600	0.190689	0.128951	-0.0230336	-0.106752	-0.0540586	-0.0612816	0.619065	0.538445	0.0663947	-0.111837	-0.0743056	-0.0399159	Protein kinase domain containing protein.
9637.m02160	CAMK	KIN1/SNF1/Nim1_like(CAMK_2)		Os09g25090	Os09g0418000	0.0470811	0.00443196	0.791415	0.912191	0.727582	0.810396	0.190109	0.101322	0.087697	0.0762291	0.210958	0.124961	Protein kinase domain containing protein.
9635.m00925	CAMK	KIN1/SNF1/Nim1_like(CAMK_2)_AMPKh		Os07g09610	Os07g0194100		0.0358071	-0.698507	-0.3646	-0.724609	-0.595906		0.907931	-0.789651	0.198572	0.443242	-0.0492789	OSK2 (Fragment).
9631.m04915	CAMK	KIN1/SNF1/Nim1_like(CAMK_2)		Os03g50330	Os03g0711300	0.109324	0.0541803	-0.307045	-0.539325	-0.249222	-0.365197	0.0890736	0.0127379	-0.218639	-0.155893	-0.159796	-0.17811	Protein kinase domain containing protein.
13101.m03559	CAMK	KIN1/SNF1/Nim1_like(CAMK_2)		Os01g35184	Os01g0536000	0.141273	0.0832187	-0.163312	-0.547006	-0.369368	-0.359895	0.100031	0.0233633	-0.144224	-0.223052	-0.251532	-0.206269	Serine/threonine protein kinase SOS2 (CBL-interacting protein kinase 24).
13105.m04207	CAMK	KIN1/SNF1/Nim1_like(CAMK_2)		Os05g39900
9629.m04179	CAMK	CAMK_like(CAMK_1)		Os01g43410	Os01g0622600	0.0692733	0.0204657	-0.503034	-0.398237	-0.301319	-0.400863	0.08121	0.00114655	-0.432899	-0.389397	-0.394388	-0.405561	Calcium-dependent protein kinase.
9629.m05830	CAMK	CAMK_like(CAMK_1)		Os01g59360	Os01g0808400		0.0981705	-1.76975	-2.19704	-0.511864	-1.49288		0.0392166	-0.512294	-0.974969	-0.599403	-0.695555	Calcium-dependent protein kinase (Fragment).
9629.m06064	CAMK	CAMK_like(CAMK_1)		Os01g61590	Os01g0832300	0.0735851	0.0238689	-0.220861	-0.222678	-0.13134	-0.191627		0.641345	-0.0160588	-0.0297795	0.0210762	-0.00825403	Calcium-dependent protein kinase.
9629.m06438	CAMK	CAMK_like(CAMK_1)		Os01g64970	Os01g0869900	0.0580101	0.0113576	-0.263179	-0.289492	-0.373215	-0.308628	0.184319	0.096068	-0.185003	-0.0559712	-0.0991011	-0.113359	Protein kinase 3.
9630.m00243	CAMK	CAMK_like(CAMK_1)		Os02g03410	Os02g0126400	0.0371146	0.000264	1.03158	0.991852	1.04784	1.02376	0.23609	0.144664	-0.607262	-0.0725813	-0.722322	-0.467388	Protein kinase CPK1.
9630.m03296	CAMK	CAMK_like(CAMK_1)		Os02g34600	Os02g0551100	0.0595776	0.0125658	1.59459	2.27866	1.71526	1.86284	0.112185	0.0336943	0.466137	0.25048	0.308967	0.341861	Protein kinase 3.
9630.m03971	CAMK	CAMK_like(CAMK_1)		Os02g41580	Os02g0625300	0.347407	0.281672	-0.0394716	-0.463968	-0.0856171	-0.196352	0.215911	0.124873	0.645829	0.165658	0.29149	0.367659	Phosphoenolpyruvate carboxylase kinase.
9630.m04475	CAMK	CAMK_like(CAMK_1)		Os02g46090	Os02g0685900	0.0472563	0.00476114	0.275222	0.294141	0.345908	0.30509	0.893847	0.861587	-0.0603047	0.0988844	-0.0106946	0.00929507	Calcium dependent protein kinase.
9630.m05843	CAMK	CAMK_like(CAMK_1)		Os02g58520	Os02g0832000	0.0621726	0.0145778	-1.51563	-1.74148	-1.12998	-1.46236	0.113577	0.0349585	-0.93307	-0.485348	-0.94523	-0.787883	Calmodulin-like-domain protein kinase CPK2.
9631.m00277	CAMK	CAMK_like(CAMK_1)		Os03g03660	Os03g0128700	0.370302	0.304893	-0.0967437	0.549557	0.324108	0.258974	0.722017	0.653996	0.144944	0.168007	-0.151824	0.053709	Calcium-dependent protein kinase, isoform 11 (EC 2.7.1.-) (CDPK 11).
9631.m02448	CAMK	CAMK_like(CAMK_1)		Os03g25070	Os03g0366200	0.0416023	0.00180763	-0.416206	-0.399134	-0.359871	-0.391737	0.0813371	0.00434952	-0.387571	-0.460804	-0.485573	-0.444649	CaMK1.
9631.m02690	CAMK	CAMK_like(CAMK_1)		Os03g27280	Os03g0390200	0.713676	0.665627	-0.113725	-0.000898	0.0439997	-0.023541	0.878763	0.84297	0.144593	0.0844193	-0.32955	-0.0335124	Protein kinase 3.
9631.m03986	CAMK	CAMK_like(CAMK_1)		Os03g41460	Os03g0610900		0.00345499	0.765422	0.778994	0.916774	0.820397		0.117407	-0.616034	-0.109911	-0.610563	-0.445503	Protein kinase, 41K (EC 2.7.1.-).
9631.m04697	CAMK	CAMK_like(CAMK_1)		Os03g48270	Os03g0688300	0.128077	0.0708293	0.107072	0.273806	0.327951	0.236276	0.471769	0.379069	-0.0299444	-0.00682828	-0.472969	-0.169914	Calcium-dependent protein kinase.
9631.m05423	CAMK	CAMK_like(CAMK_1)		Os03g55600	Os03g0764800	0.0792906	0.0286359	-0.25807	-0.160274	-0.156947	-0.191764	0.0868909	0.0105793	-0.213352	-0.179509	-0.257113	-0.216658	Protein kinase, 41K (EC 2.7.1.-).
9631.m05640	CAMK	CAMK_like(CAMK_1)		Os03g57450	Os03g0788500	0.0938068	0.0404288	0.169333	0.320695	0.364221	0.284749	0.747692	0.683261	-0.0295763	0.279949	-0.0884858	0.0539624	Calcium-dependent protein kinase 2.
9631.m05646	CAMK	CAMK_like(CAMK_1)		Os03g57510	Os03g0789000		0.53711	-0.357869	0.283009	-0.42512	-0.16666	0.713557	0.643696	0.221575	-0.849492	0.08367	-0.181416	Calmodulin-domain protein kinase CDPK isoform 2 (Calmodulin-domain protein kinase CDPK isoform 2; 13089-15758) (Calcium-dependent protein kinase isoform 2).
9631.m05847	CAMK	CAMK_like(CAMK_1)		Os03g59390	Os03g0808600	0.106647	0.0517979	0.216502	0.410713	0.208964	0.278727	0.107852	0.0299766	-0.470707	-0.283726	-0.539425	-0.431286	Calcium-dependent protein kinase.
9632.m03389	CAMK	CAMK_like(CAMK_1)		Os04g35240	Os04g0432000	0.076751	0.0263227	0.632714	0.444655	0.364269	0.480546	0.16389	0.0785068	-0.380803	-0.382592	-0.118783	-0.294059	Serine/threonine-protein kinase ASK1 (EC 2.7.1.37).
9632.m04191	CAMK	CAMK_like(CAMK_1)		Os04g43710	Os04g0517500	0.0675808	0.0191803	-0.755369	-1.16678	-0.815847	-0.912664	0.386343	0.290883	0.0656214	0.000313662	0.241839	0.102591	Phosphoenolpyruvate carboxylase kinase.
9632.m04567	CAMK	CAMK_like(CAMK_1)		Os04g47300	Os04g0560600	0.876849	0.85135	0.320961	0.0730429	-0.282347	0.0372189	0.0856319	0.00955447	0.242233	0.182062	0.253895	0.226063	Calcium-dependent protein kinase 3 (Fragment).
9632.m04805	CAMK	CAMK_like(CAMK_1)		Os04g49510	Os04g0584600	0.0433958	0.00224198	0.230549	0.204604	0.24042	0.225191	0.251565	0.159347	-0.291425	-0.0330028	-0.41232	-0.245583	Calcium dependent protein kinase.
9632.m05813	CAMK	CAMK_like(CAMK_1)		Os04g59450	Os04g0691100	0.148836	0.090297	-0.147935	-0.111076	-0.310558	-0.189857	0.331551	0.236638	-0.244552	-0.0258561	-0.0663699	-0.112259	Protein kinase 3.
9633.m03634	CAMK	CAMK_like(CAMK_1)		Os05g39090	Os05g0467000	0.314173	0.24917	-0.0701733	-0.416287	-0.0700568	-0.185506	0.370388	0.274919	-0.0934458	-0.00692652	-0.0199414	-0.0401046	Calcium-dependent protein kinase.
9633.m03864	CAMK	CAMK_like(CAMK_1)		Os05g41270	Os05g0491900		0.616192	-0.696977	-0.362924	0.455949	-0.201317		0.0906817	-0.318456	-0.924594	-0.45704	-0.566697	Calcium-dependent protein kinase.
9633.m04786	CAMK	CAMK_like(CAMK_1)		Os05g50810	Os05g0585500	0.0682894	0.0197148	0.324944	0.529794	0.402327	0.419022	0.137775	0.0558346	-0.231373	-0.323688	-0.534118	-0.36306	Calcium-dependent protein kinase.
9635.m00614	CAMK	CAMK_like(CAMK_1)		Os07g06740	Os07g0161600	0.0613107	0.0140199	-0.544581	-0.36146	-0.514106	-0.473382	0.172534	0.0856901	-0.095704	-0.349744	-0.281852	-0.242433	Calmodulin-domain protein kinase CDPK isoform 2 (Calmodulin-domain protein kinase CDPK isoform 2; 13089-15758) (Calcium-dependent protein kinase isoform 2).
9635.m02149	CAMK	CAMK_like(CAMK_1)		Os07g22710	Os07g0409900	0.0540648	0.00873632	0.312141	0.424025	0.416874	0.384347	0.512463	0.42109	0.0656957	-0.204646	-0.0978422	-0.0789309	Protein kinase domain containing protein.
9635.m03259	CAMK	CAMK_like(CAMK_1)		Os07g33110	Os07g0515100	0.138954	0.0809549	-0.301327	-0.177108	-0.100478	-0.192971	0.217835	0.126937	-0.32485	-0.0477962	-0.275619	-0.216089	Calcium-dependent protein kinase, isoform 2 (EC 2.7.1.-) (CDPK 2).
9635.m03792	CAMK	CAMK_like(CAMK_1)		Os07g38120	Os07g0568600	0.0621542	0.0145622	0.92861	0.858604	0.607754	0.798322	0.174239	0.0872692	-0.391589	-0.137344	-0.507758	-0.345564	Calcium-dependent protein kinase.
9635.m04285	CAMK	CAMK_like(CAMK_1)		Os07g42770	Os07g0619800	0.0371146	0.0003	-0.708334	-0.675329	-0.670617	-0.68476	0.328873	0.234099	-0.23227	0.0255593	-0.333571	-0.180094	CDPK-related protein kinase (EC 2.7.1.-) (PK421).
9635.m04303	CAMK	CAMK_like(CAMK_1)		Os07g42940	Os07g0622000	0.0648332	0.016672	0.161236	0.167421	0.238266	0.188974	0.268758	0.175785	-0.300729	-0.00644593	-0.324762	-0.210646	Abscisic acid-inducible protein kinase (EC 2.7.1.-) (Fragment).
9636.m04350	CAMK	CAMK_like(CAMK_1)		Os08g42750	Os08g0540400	0.0879611	0.0357156	0.16383	0.285577	0.167699	0.205702	0.0870709	0.0108164	-1.34788	-1.33882	-1.81535	-1.50068	Calcium-dependent protein kinase.
9637.m02577	CAMK	CAMK_like(CAMK_1)		Os09g29170	Os09g0466900	0.111038	0.0558265	-0.131939	-0.0690985	-0.17595	-0.125663	0.567068	0.479983	0.0481098	-0.034875	-0.208555	-0.0651068	Protein kinase domain containing protein.
9637.m02922	CAMK	CAMK_like(CAMK_1)		Os09g33910	Os09g0514200		0.899469	0.291628	0.40477	-0.871209	-0.0582703		0.0595765	-0.708244	-0.463447	-1.13655	-0.769415	Calcium-dependent protein kinase (Fragment).
9638.m03273	CAMK	CAMK_like(CAMK_1)		Os10g36710	Os10g0510700	0.221316	0.158485	0.0545157	0.0670089	0.211592	0.111039	0.308575	0.213663	0.20684	-0.00249668	0.353574	0.185972	Protein kinase family protein.
9638.m03562	CAMK	CAMK_like(CAMK_1)		Os10g39420	Os10g0539600	0.909999	0.890602	-0.198916	0.143322	0.00910674	-0.0154959	0.100147	0.0236517	0.053565	0.0934143	0.0734195	0.0734663	Protein kinase domain containing protein.
9638.m03783	CAMK	CAMK_like(CAMK_1)		Os10g41490	Os10g0564500	0.237517	0.173852	0.0435819	0.197952	0.0616064	0.101047	0.175119	0.0880043	0.331743	0.0912772	0.236435	0.219818	Protein kinase domain containing protein.
9639.m00329	CAMK	CAMK_like(CAMK_1)		Os11g04170	Os11g0136600		0.0612961	-0.637728	-0.355097	-0.275893	-0.422906		0.0451263	-0.23351	-0.154379	-0.338191	-0.242026	Calcium-dependent protein kinase (Fragment).
9639.m00640	CAMK	CAMK_like(CAMK_1)		Os11g07040	Os11g0171500	0.0584613	0.0117007	0.179054	0.164262	0.122468	0.155261	0.0850451	0.00901419	-0.375232	-0.276209	-0.296461	-0.315967	Calcium-dependent protein kinase SK5 (EC 2.7.1.-) (CDPK).
9640.m00312	CAMK	CAMK_like(CAMK_1)		Os12g03970	Os12g0133500		0.773472	0.165389	0.448987	-0.375687	0.079563	0.735345	0.66905	0.795329	0.774634	-0.789163	0.260267	(No Hit)
9640.m00650	CAMK	CAMK_like(CAMK_1)		Os12g07230	Os12g0169800	0.171487	0.110832	-0.189814	-0.206791	-0.0400791	-0.145561	0.106983	0.0290571	-0.454504	-0.248646	-0.328391	-0.343847	Calcium-dependent protein kinase SK5 (EC 2.7.1.-) (CDPK).
9640.m01239	CAMK	CAMK_like(CAMK_1)		Os12g12860	Os12g0230200		0.0317137	-0.638904	-0.357799	-0.685161	-0.560621		0.196624	-0.043365	-0.88809	-0.464331	-0.465262	Calcium-dependent protein kinase.
9640.m02913	CAMK	CAMK_like(CAMK_1)		Os12g30150	Os12g0486600		0.710857	-0.604895	-0.30981	0.493946	-0.140253		0.187314	-0.194479	-1.01541	-0.309006	-0.506299	Calcium dependent protein kinase.
9640.m02928	CAMK	CAMK_like(CAMK_1)		Os12g30300
9640.m03869	CAMK	CAMK_like(CAMK_1)		Os12g39630	Os12g0586100	0.429673	0.364048	0.013043	0.0228153	0.34235	0.126069	0.512539	0.421171	-0.0524483	0.0619974	0.381347	0.130299	Protein kinase, 41K (EC 2.7.1.-).
9629.m00907	CAMK	CAMK_like(CAMK_1)_Aur_like		Os01g09580	Os01g0191800	0.0699397	0.021132	-0.380062	-0.641543	-0.578612	-0.533406	0.518278	0.427496	-0.184112	-0.0599375	0.0465755	-0.0658245	Serine/threonine-protein kinase 12 (EC 2.7.1.37) (Aurora-B) (Fragment).
9631.m05426	CAMK	CAMK_like(CAMK_1)_Aur_like		Os03g55620	Os03g0765000		0.479963	-0.676266	-0.469605	0.342625	-0.267749		0.111086	-0.288333	-0.997414	-0.467149	-0.584299	Serine/threonine-protein kinase 12 (EC 2.7.1.37) (Aurora-B) (Fragment).
9633.m03846	CAMK	CAMK_like(CAMK_1)_CG18020d		Os05g41090	Os05g0489900	0.428192	0.362501	-0.190212	0.0887413	-0.335588	-0.145686	0.0890736	0.0126843	0.67457	0.810503	0.544092	0.676388	Calcium/calmodulin-dependent protein kinase.
9631.m00209	CAMK	CAMK_like(CAMK_1)_ULKh_APGy		Os03g02980	Os03g0122000		0.0354493	-0.29899	-0.594563	-0.431826	-0.441793	0.49898	0.406905	-0.00890405	-0.00744478	-0.595235	-0.203861	Protein kinase domain containing protein.
9631.m01568	CAMK	CAMK_like(CAMK_1)_ULKh_APGy		Os03g16130	Os03g0268200	0.0817646	0.0307261	-0.205431	-0.145654	-0.275321	-0.208802	0.0817583	0.00599746	0.148719	0.118103	0.119295	0.128706	Protein kinase domain containing protein.
9630.m04789	CAMK	CAMK_like(CAMK_1)_unique		Os02g49040
9629.m01041	CAMK	KIN1/SNF1/Nim1_like(CAMK_2)		Os01g10870	Os01g0206300	0.0935874	0.0402675	0.709323	0.830992	0.385705	0.642007	0.118338	0.0392073	1.19599	0.736513	0.627726	0.85341	OsPK4.
9629.m01043	CAMK	KIN1/SNF1/Nim1_like(CAMK_2)		Os01g10890	Os01g0206700		0.134467	0.833816	0.147392	1.10084	0.694017		0.00768489	-1.05055	-0.904177	-0.772974	-0.909234	CBL-interacting protein kinase 2.
9629.m01829	CAMK	KIN1/SNF1/Nim1_like(CAMK_2)		Os01g18800	Os01g0292200	0.765943	0.724149	-0.0833997	0.210445	-0.018528	0.0361726	0.687679	0.614678	0.159561	0.184702	-0.152266	0.0639989	CBL-interacting protein kinase 1.
9629.m05413	CAMK	KIN1/SNF1/Nim1_like(CAMK_2)		Os01g55440	Os01g0759200		0.5214	-0.496154	-0.357833	0.292058	-0.18731		0.536519	-0.292518	-0.965647	0.38983	-0.289445	Serine/threonine kinase.
9629.m05414	CAMK	KIN1/SNF1/Nim1_like(CAMK_2)		Os01g55450	Os01g0759400	0.0946677	0.0410794	0.454112	0.685978	0.335597	0.491896	0.10669	0.0288755	0.680443	0.36348	0.539476	0.5278	OsPK7.
9629.m05991	CAMK	KIN1/SNF1/Nim1_like(CAMK_2)		Os01g60910	Os01g0824600	0.0439086	0.00255844	-0.68151	-0.787657	-0.676499	-0.715222	0.398087	0.302575	-0.0317516	-0.0601034	0.00902283	-0.0276107	Protein kinase domain containing protein.
9630.m00587	CAMK	KIN1/SNF1/Nim1_like(CAMK_2)		Os02g06570	Os02g0161000	0.0828028	0.0316352	0.395181	0.376599	0.208073	0.326618	0.0967831	0.0207701	0.25147	0.400197	0.280645	0.31077	Serine/threonine protein kinase-like protein.
9630.m00773	CAMK	KIN1/SNF1/Nim1_like(CAMK_2)		Os02g08140	Os02g0178000		0.342213	-0.188268	0.667026	0.48507	0.321276		0.0288019	-0.718863	-0.668358	-0.38865	-0.591957	SNF1 related protein kinase-like protein.
9631.m00262	CAMK	KIN1/SNF1/Nim1_like(CAMK_2)		Os03g03510	Os03g0126800	0.783975	0.744527	-0.0099602	0.0983295	-0.17875	-0.0301269	0.0942144	0.0185985	0.602187	0.384315	0.436999	0.474501	CBL-interacting protein kinase 9.
9631.m02023	CAMK	KIN1/SNF1/Nim1_like(CAMK_2)		Os03g20380	Os03g0319400	0.038965	0.000745	-1.90781	-2.04609	-1.87219	-1.94203	0.819662	0.76894	-0.0965442	0.0886569	-0.0479731	-0.0186202	CIPK-like protein.
9631.m02207	CAMK	KIN1/SNF1/Nim1_like(CAMK_2)		Os03g22050	Os03g0339900	0.0813695	0.0303825	-0.778165	-0.820309	-1.3183	-0.972258	0.243483	0.151809	-0.0470624	-0.566732	-0.471043	-0.361612	Serine/threonine protein kinase.
9631.m04185	CAMK	KIN1/SNF1/Nim1_like(CAMK_2)		Os03g43440	Os03g0634400		0.0257521	1.49146	1.97895	1.11484	1.52842		0.0703376	0.845632	0.503407	1.37924	0.909428	Protein kinase domain containing protein.
9633.m00383	CAMK	KIN1/SNF1/Nim1_like(CAMK_2)		Os05g04550	Os05g0136200	0.052201	0.00736666	-0.270908	-0.271663	-0.348159	-0.29691	0.0959855	0.0200327	-0.812733	-0.665764	-1.08494	-0.854479	CBL-interacting protein kinase 1.
9633.m01047	CAMK	KIN1/SNF1/Nim1_like(CAMK_2)		Os05g11790	Os05g0208100		0.0121709	-1.13425	-1.66569	-1.35414	-1.38469		0.00254839	-1.44761	-1.3328	-1.58749	-1.45597	Protein kinase domain containing protein.
9633.m02428	CAMK	KIN1/SNF1/Nim1_like(CAMK_2)		Os05g26820	Os05g0332300	0.0589684	0.0121428	-0.594914	-0.536947	-0.40281	-0.511557	0.144469	0.0615396	-0.383269	-0.24245	-0.610588	-0.412102	Novel serine/threonine protein kinase (CBL-interacting protein kinase 15) (SOS2-like protein kinase PKS3).
9633.m02437	CAMK	KIN1/SNF1/Nim1_like(CAMK_2)		Os05g26940
9633.m03713	CAMK	KIN1/SNF1/Nim1_like(CAMK_2)		Os05g39870
9633.m04083	CAMK	KIN1/SNF1/Nim1_like(CAMK_2)		Os05g43840	Os05g0514200	0.0820237	0.0310104	-0.234358	-0.183412	-0.337784	-0.251852	0.08121	0.00279495	-0.290036	-0.292001	-0.339828	-0.307288	OsPK4.
9634.m03324	CAMK	KIN1/SNF1/Nim1_like(CAMK_2)		Os06g35160	Os06g0543400	0.0403612	0.0014217	-0.995226	-1.08083	-0.951077	-1.00904	0.215736	0.124672	0.450489	0.438848	0.0700597	0.319799	CBL-interacting protein kinase 11 (Fragment).
9634.m03873	CAMK	KIN1/SNF1/Nim1_like(CAMK_2)		Os06g40370	Os06g0606000	0.129784	0.0724262	0.247189	0.547571	0.753462	0.516074	0.514873	0.423654	0.0874834	-0.247422	-0.134391	-0.0981097	Serine/threonine protein kinase SOS2 (CBL-interacting protein kinase 24).
9635.m00500	CAMK	KIN1/SNF1/Nim1_like(CAMK_2)		Os07g05620	Os07g0150700	0.449537	0.384482	0.0160026	0.46102	0.0150318	0.164018	0.731153	0.664221	0.130092	-0.101592	-0.163702	-0.0450675	Serine/threonine kinase.
9635.m04447	CAMK	KIN1/SNF1/Nim1_like(CAMK_2)		Os07g44290	Os07g0637000	0.421103	0.355516	-0.209357	-0.292609	0.0883941	-0.137857	0.0955487	0.0196053	-0.730448	-0.482171	-0.494064	-0.568894	CBL-interacting protein kinase 1.
9635.m04850	CAMK	KIN1/SNF1/Nim1_like(CAMK_2)		Os07g48090	Os07g0678300	0.332234	0.266695	-0.223715	-0.239962	0.0433636	-0.140104	0.372842	0.277394	0.185783	0.0332879	0.0182591	0.0791101	OsPK4.
9635.m04851	CAMK	KIN1/SNF1/Nim1_like(CAMK_2)		Os07g48100	Os07g0678600	0.0628001	0.0151215	0.373281	0.494491	0.580245	0.482672	0.081611	0.00546684	0.268223	0.212574	0.220661	0.233819	Serine/threonine protein kinase.
9635.m04924	CAMK	KIN1/SNF1/Nim1_like(CAMK_2)		Os07g48760	Os07g0687000		0.270922	-0.109095	-0.693183	-0.09132	-0.297866		0.545479	0.361291	0.911421	-0.429925	0.280929	CIPK-like protein.
9636.m03434	CAMK	KIN1/SNF1/Nim1_like(CAMK_2)		Os08g34240	Os08g0441100	0.147073	0.0885929	0.0554837	0.195786	0.129503	0.126924	0.134197	0.0526788	0.525618	0.220787	0.359356	0.368587	Serine threonine protein kinase SNF1.
9637.m02161	CAMK	KIN1/SNF1/Nim1_like(CAMK_2)		Os09g25100	Os09g0418500	0.103921	0.049269	0.111141	0.265876	0.219322	0.19878		0.0228619	0.977784	1.20075	1.64492	1.27448	PnC401 homologue.
9639.m00128	CAMK	KIN1/SNF1/Nim1_like(CAMK_2)		Os11g02240	Os11g0113700	0.116752	0.0607428	0.264235	0.692848	0.682981	0.546688	0.524181	0.433821	-0.042143	0.0409908	-0.265912	-0.0890214	Protein kinase domain containing protein.
9639.m00306	CAMK	KIN1/SNF1/Nim1_like(CAMK_2)		Os11g03970	Os11g0134300	0.077225	0.0267484	-0.151154	-0.103711	-0.189106	-0.14799	0.122507	0.0429507	-0.359965	-0.624317	-0.797543	-0.593942	Protein kinase domain containing protein.
9640.m00122	CAMK	KIN1/SNF1/Nim1_like(CAMK_2)		Os12g02200	Os12g0113500	0.10509	0.0503541	0.450478	1.07095	1.00022	0.840549	0.731041	0.664045	-0.0169906	0.0940361	-0.212766	-0.04524	SOS2-like protein kinase PKS2 (AT5g07070/T28J14_10) (CBL-interacting protein kinase 10).
9640.m00295	CAMK	KIN1/SNF1/Nim1_like(CAMK_2)		Os12g03810	Os12g0132200	0.126326	0.0692534	0.231167	0.245752	0.513238	0.330052	0.849568	0.806523	0.215675	-0.15076	-0.169877	-0.0349871	Serine/threonine kinase.
9640.m04020	CAMK	KIN1/SNF1/Nim1_like(CAMK_2)		Os12g41090	Os12g0603700	0.186833	0.125176	-0.020411	-0.12005	-0.134843	-0.0917679	0.110595	0.0323218	0.642858	0.429087	0.834572	0.635506	Protein kinase domain containing protein.
9631.m01768	CAMK	KIN1/SNF1/Nim1_like(CAMK_2)_AMPKh		Os03g17980	Os03g0289100	0.0950607	0.0414959	-0.835828	-0.784956	-0.389842	-0.670209	0.137549	0.0556561	-0.560336	-0.253319	-0.650489	-0.488048	OSK3 (OSK5).
9633.m04256	CAMK	KIN1/SNF1/Nim1_like(CAMK_2)_AMPKh		Os05g45420	Os05g0530500	0.0680554	0.0194993	-0.41062	-0.471855	-0.284575	-0.389016	0.0848305	0.00887998	-0.205051	-0.281494	-0.228486	-0.238344	OSK1.
9636.m03798	CAMK	KIN1/SNF1/Nim1_like(CAMK_2)_AMPKh		Os08g37800	Os08g0484600	0.0645153	0.0163909	-0.503563	-0.323105	-0.47795	-0.434873	0.0976318	0.0214655	-0.517142	-0.438096	-0.303168	-0.419469	OSK4.
CK1
						Short exposures						Long exposures
								log2[Fold change (treatment/control)]						log2[Fold change (treatment/control)]
Name	Group	Family	Subfamily	TIGR Locus ID	RAB-DB Locus ID	FDR	P Value	1	2	3	mean (N=3)	FDR	P Value	1	2	3	mean (N=3)	Description
9631.m05692	CK1	CaseinKinase_1a		Os03g57940	Os03g0793500	0.24362	0.179641	0.388684	0.0100375	0.293333	0.230685	0.689062	0.616242	-0.0851535	-0.0637674	0.0657824	-0.0277128	Casein kinase-like protein.
9633.m00977	CK1	CaseinKinase_1a		Os05g11140	Os05g0200500	0.129333	0.0720585	0.102697	0.27156	0.31896	0.231072	0.0938449	0.0182685	0.172633	0.106534	0.138595	0.139254	Serine/threonine protein kinase.
9635.m00704	CK1	CaseinKinase_1a		Os07g07560	Os07g0171300	0.0668875	0.0185482	0.0939091	0.153071	0.137402	0.128128	0.137612	0.0557134	-0.232244	-0.181423	-0.0906058	-0.168091	Protein kinase domain containing protein.
9629.m01277	CK1	CaseinKinase_1		Os01g13060	Os01g0231500	0.472236	0.408021	-0.0512095	0.122291	0.097908	0.0563297	0.120242	0.0410468	-0.189732	-0.0892488	-0.179915	-0.152965	Casein kinase I.
9629.m03701	CK1	CaseinKinase_1		Os01g38950	Os01g0570500	0.105709	0.0509509	-0.374261	-0.210652	-0.505772	-0.363562	0.105047	0.027272	-0.259185	-0.357509	-0.470725	-0.362473	Casein kinase I, delta isoform (EC 2.7.1.-) (CKI-delta) (CKId) (Fragment).
9629.m04960	CK1	CaseinKinase_1		Os01g51200	Os01g0708400	0.214915	0.152202	0.030363	0.18216	0.0876512	0.100058	0.0900589	0.0140665	-0.1851	-0.173054	-0.251395	-0.203183	Casein kinase I, delta isoform like (EC 2.7.1.-) (CKI-delta).
9630.m01681	CK1	CaseinKinase_1		Os02g17910	Os02g0280400	0.153818	0.094856	-0.198599	-0.308042	-0.0822533	-0.196298	0.0887794	0.0124333	-0.132151	-0.141642	-0.0960835	-0.123292	Protein kinase-like protein.
9630.m03949	CK1	CaseinKinase_1		Os02g40860	Os02g0622100	0.101494	0.0471168	-0.14399	-0.281262	-0.157289	-0.19418	0.156608	0.0723948	-0.11546	-0.325748	-0.201742	-0.214317	Dual specificity kinase 1.
9630.m05614	CK1	CaseinKinase_1		Os02g56560	Os02g0810400	0.0739369	0.0241385	0.136934	0.15199	0.224686	0.171203	0.763286	0.701843	0.0715314	-0.0319014	-0.108906	-0.0230919	Dual specificity kinase 1.
9632.m04169	CK1	CaseinKinase_1		Os04g43490	Os04g0514800	0.0627112	0.0150734	-0.519921	-0.54036	-0.35525	-0.471844	0.129756	0.0490192	-0.206058	-0.302144	-0.460795	-0.322999	Dual specificity kinase 1.
9633.m04864	CK1	CaseinKinase_1		Os05g51560	Os05g0593800	0.142875	0.084713	0.0736045	0.176847	0.254406	0.168286	0.390399	0.294986	0.136959	0.179489	-0.0370608	0.0931289	Casein kinase I (Fragment).
9638.m02945	CK1	CaseinKinase_1		Os10g33650	Os10g0476300	0.63822	0.582861	0.359608	0.424208	-0.32018	0.154545	0.08121	0.0032657	0.381547	0.319064	0.327107	0.342573	Casein kinase I, delta isoform (EC 2.7.1.-) (CKI-delta) (CKId) (Fragment).
9629.m00965	CK1	CaseinKinase_1a		Os01g10150	Os01g0198200	0.0471072	0.0046811	-0.130471	-0.165166	-0.155284	-0.150307	0.118018	0.0386797	-0.123263	-0.230511	-0.139823	-0.164532	Casein kinase-like protein.
9629.m05274	CK1	CaseinKinase_1a		Os01g54100	Os01g0744300	0.284645	0.219985	0.150912	0.396079	0.0267905	0.191261	0.275791	0.182047	0.286237	0.13875	0.0273268	0.150771	Casein kinase-like protein.
9629.m05538	CK1	CaseinKinase_1a		Os01g56580	Os01g0772600	0.0854058	0.0338038	0.167926	0.305996	0.195991	0.223304	0.749399	0.685149	0.0673638	-0.0375518	-0.0976849	-0.0226243	Casein kinase-like protein.
STE
						Short exposures						Long exposures
								log2[Fold change (treatment/control)]						log2[Fold change (treatment/control)]
Name	Group	Family	Subfamily	TIGR Locus ID	RAB-DB Locus ID	FDR	P Value	1	2	3	mean (N=3)	FDR	P Value	1	2	3	mean (N=3)	Description
9629.m01762	STE	MEK_ste7_MAP2K		Os01g18150
9631.m01164	STE	MEK_ste7_MAP2K		Os03g12390	Os03g0225100	0.21577	0.153048	-0.0500288	-0.403778	-0.236721	-0.230176	0.222466	0.131368	0.126281	0.640451	0.342043	0.369591	Protein kinase domain containing protein.
13106.m00537	STE	MEK_ste7_MAP2K		Os06g05520	Os06g0147800	0.0522287	0.00753839	0.256794	0.219235	0.297178	0.257736	0.547962	0.458747	-0.0651082	0.0970106	0.136629	0.0561771	Mitogen-activated protein kinase kinase 2.
13106.m00981	STE	MEK_ste7_MAP2K		Os06g09180	Os06g0191300	0.292386	0.227582	-0.142824	-0.22255	0.0112706	-0.118035	0.774808	0.715455	-0.0235949	0.0179853	0.0246057	0.00633206	MAP kinase kinase.
13106.m00982	STE	MEK_ste7_MAP2K		Os06g09190	Os06g0191500		0.581624	-0.694273	-0.361529	0.414092	-0.213903		0.0983384	-0.299134	-0.957685	-0.480513	-0.579111	Protein kinase domain containing protein.
9630.m02082	STE	MEKK_ste11_MAP3K		Os02g21700	Os02g0322400		0.0331635	0.368393	0.6733	0.438745	0.49348		0.343629	0.898511	-0.253488	0.645029	0.430018	Protein kinase domain containing protein.
9636.m03257	STE	MEKK_ste11_MAP3K		Os08g32600	Os08g0421800	0.0762031	0.0259198	-0.493224	-0.756056	-0.46033	-0.56987	0.803464	0.749342	-0.0342293	-0.0301474	0.120188	0.0186037	Mitogen-activated protein kinase kinase kinase 1 (EC 2.7.1.-) (Arabidospsis NPK1-related protein kinase 1). Splice isoform 1S.
13102.m04995	STE	MEKK_ste11_MAP3K		Os02g44642	Os02g0666300	0.661674	0.608326	-0.0394526	-0.00109397	0.137767	0.032407	0.49966	0.407631	0.0763368	-0.136339	-0.202118	-0.0873735	YDA.
9635.m00830	STE	PAK_Ste20_Slob_Wnk		Os07g08750	Os07g0185000	0.050451	0.00653846	0.408846	0.540612	0.462666	0.470708	0.109807	0.0316311	-0.349254	-0.236323	-0.190629	-0.258735	MAP kinase-like protein.
9635.m03837	STE	PAK_Ste20_Slob_Wnk		Os07g38530	Os07g0572800	0.0589519	0.0120546	-0.422442	-0.412401	-0.292786	-0.375876	0.220615	0.129572	-0.0519591	-0.363753	-0.363086	-0.259599	MAP kinase.
9635.m03943	STE	PAK_Ste20_Slob_Wnk		Os07g39520	Os07g0584100	0.0403612	0.00109647	2.43475	2.6494	2.37893	2.48769	0.0854836	0.00940241	0.389535	0.543484	0.513067	0.482029	MAP kinase-like protein.
9639.m00134	STE	PAK_Ste20_Slob_Wnk		Os11g02300	Os11g0114600	0.0809674	0.0299713	0.834092	1.40323	0.872654	1.03666	0.093696	0.0181311	0.551899	0.353492	0.55336	0.48625	Hypothetical protein.
9640.m00127	STE	PAK_Ste20_Slob_Wnk		Os12g02250	Os12g0114100	0.0986793	0.0446376	0.519478	1.15636	0.846856	0.840897	0.107732	0.029858	0.439946	0.263757	0.271584	0.325095	Protein kinase domain containing protein.
9640.m00571	STE	PAK_Ste20_Slob_Wnk		Os12g06490	Os12g0162100	0.0628194	0.0151775	-0.457375	-0.29515	-0.413256	-0.388593	0.08121	0.00364189	-0.381112	-0.312262	-0.371051	-0.354808	MAP kinase-like protein.
13111.m23047	STE	PAK_Ste20_Slob_Wnk		Os11g02305
9633.m00090	STE	PAK_Ste20++TranslationKinase_Slob_Wnk		Os05g01780	Os05g0108300	0.0468484	0.00429247	-0.678193	-0.85005	-0.79962	-0.775955	0.0836917	0.00848687	-0.421102	-0.348818	-0.307155	-0.359025	MAP kinase-like protein.
9629.m04064	STE	MEK_ste7_MAP2K		Os01g42400
9630.m04546	STE	MEK_ste7_MAP2K		Os02g46760
9629.m04873	STE	MEKK_ste11_MAP3K		Os01g50370	Os01g0699100	0.0662451	0.0180051	1.05691	1.22945	1.65857	1.31498	0.18608	0.09772	0.305328	0.943834	0.459086	0.569416	Protein kinase domain containing protein.
9629.m04876	STE	MEKK_ste11_MAP3K		Os01g50400	Os01g0699400		0.0216862	-0.663069	-0.411463	-0.685386	-0.586639		0.116061	-0.233625	-0.888363	-0.43238	-0.518123	Protein kinase domain containing protein.
9629.m04877	STE	MEKK_ste11_MAP3K		Os01g50410	Os01g0699500	0.0995553	0.0454145	1.55939	1.23849	0.6828	1.16023	0.105276	0.027701	0.249804	0.321679	0.44736	0.339614	Protein kinase domain containing protein.
9629.m04878	STE	MEKK_ste11_MAP3K		Os01g50420	Os01g0699600	0.0475102	0.00495254	3.61948	4.17418	3.27955	3.69107		0.832985	-0.517945	0.702496	0.0687104	0.0844205	Protein kinase domain containing protein.
9631.m01787	STE	MEKK_ste11_MAP3K		Os03g18170	Os03g0292700	0.0711748	0.0219863	0.884016	1.20714	0.726026	0.939062	0.104217	0.0265364	0.43764	0.506593	0.746795	0.563676	Protein kinase domain containing protein.
9633.m04396	STE	MEKK_ste11_MAP3K		Os05g46750	Os05g0545300		0.0233833	2.13152	1.67939	1.22616	1.67902		0.332105	0.214407	0.037879	1.49213	0.581471	Protein kinase domain containing protein.
9633.m04397	STE	MEKK_ste11_MAP3K		Os05g46760	Os05g0545400		0.0121982	1.65166	1.22995	1.81606	1.56589		0.525263	0.0957729	-0.937381	0.0649771	-0.258877	Protein kinase domain containing protein.
9638.m00308	STE	MEKK_ste11_MAP3K		Os10g04000
9638.m00309	STE	MEKK_ste11_MAP3K		Os10g04010
9629.m03051	STE	MEK_ste7_MAP2K		Os01g32660	Os01g0510100	0.0371146	0.000312	0.415799	0.391142	0.404792	0.403911	0.100091	0.0235509	-0.135921	-0.164562	-0.229192	-0.176559	MAP kinase kinase 1.
9630.m05415	STE	MEK_ste7_MAP2K		Os02g54600	Os02g0787300	0.140461	0.0823532	0.862575	0.321931	0.431793	0.538766	0.1962	0.106697	0.0919556	0.222788	0.0765123	0.130419	MAP kinase kinase.
9631.m04938	STE	MEK_ste7_MAP2K		Os03g50550
9634.m02657	STE	MEK_ste7_MAP2K		Os06g27890	Os06g0473200	0.137156	0.0793452	-0.396495	-0.248013	-0.706314	-0.450274	0.08121	0.00354961	-0.38263	-0.317074	-0.326694	-0.342133	NPK2.
9630.m03337	STE	MEKK_ste11_MAP3K		Os02g35010	Os02g0555900	0.164038	0.103851	0.210972	0.159968	0.480201	0.283714	0.347223	0.251865	-0.244606	0.0396743	-0.268985	-0.157972	Protein kinase domain containing protein.
9630.m05238	STE	MEKK_ste11_MAP3K		Os02g53040	Os02g0769800	0.0428131	0.00208392	1.33004	1.55473	1.41452	1.4331	0.228361	0.137	-0.431556	-0.0574064	-0.309333	-0.266098	MAP3K beta 3 protein kinase (EC 2.7.1.37) (Fragment).
9631.m01504	STE	MEKK_ste11_MAP3K		Os03g15570	Os03g0262200	0.13654	0.078874	-0.0741873	-0.249546	-0.201524	-0.175086	0.438605	0.344283	0.183697	0.427976	-0.0757685	0.178635	Protein kinase domain containing protein.
9631.m04843	STE	MEKK_ste11_MAP3K		Os03g49640	Os03g0703400	0.203904	0.141699	0.300161	0.0698523	0.487951	0.285988	0.297224	0.202711	-0.0717488	-0.0685057	-0.312459	-0.150905	MAP3K beta 3 protein kinase (EC 2.7.1.37) (Fragment).
9631.m05419	STE	MEKK_ste11_MAP3K		Os03g55560	Os03g0764300	0.0387935	0.00065	0.562413	0.54578	0.595099	0.567764	0.170645	0.0841836	-0.23697	-0.0799313	-0.287309	-0.201403	Protein kinase domain containing protein.
9632.m03439	STE	MEKK_ste11_MAP3K		Os04g35700	Os04g0437600	0.061498	0.0141591	0.263743	0.354027	0.241334	0.286368	0.0765276	0.000409548	-0.249779	-0.267934	-0.259342	-0.259018	MAP protein kinase.
9632.m04560	STE	MEKK_ste11_MAP3K		Os04g47240	Os04g0559800	0.0607339	0.0132836	-0.526017	-0.545589	-0.368955	-0.480187	0.110232	0.0320825	-0.405505	-0.237958	-0.246623	-0.296695	Mitogen-activated protein kinase.
9632.m05509	STE	MEKK_ste11_MAP3K		Os04g56530	Os04g0660500	0.296282	0.231498	0.110771	-0.00338256	0.217297	0.108229	0.08121	0.00227281	0.345777	0.316698	0.293177	0.31855	Protein kinase domain containing protein.
9635.m00185	STE	MEKK_ste11_MAP3K		Os07g02780	Os07g0119000		0.56763	-0.631386	-0.367545	0.381656	-0.205758		0.383449	0.48468	-1.46196	-0.961938	-0.646405	MAP3K gamma protein kinase (Fragment).
9637.m01853	STE	MEKK_ste11_MAP3K		Os09g21510	Os09g0383300	0.1523	0.093397	0.106734	0.113736	0.272309	0.16426	0.118056	0.0387368	0.157285	0.095707	0.201697	0.151563	Mitogen-activated protein kinase kinase kinase 1 (EC 2.7.1.-) (Arabidospsis NPK1-related protein kinase 1). Splice isoform 1S.
9639.m00954	STE	MEKK_ste11_MAP3K		Os11g10100	Os11g0207200	0.0682527	0.0196564	0.38542	0.579473	0.388393	0.451095	0.294279	0.199825	0.0914336	0.0073519	0.0397921	0.0461925	MAP3K alpha 1 protein kinase (EC 2.7.1.37).
9631.m05334	STE	PAK_Ste20_KHSh_GCKh_HPKh		Os03g54780	Os03g0755000	0.0469028	0.00434701	-0.726246	-0.818128	-0.65073	-0.731701	0.0928866	0.0172574	-0.350721	-0.309156	-0.218684	-0.292854	Protein kinase domain containing protein.
9635.m03183	STE	PAK_Ste20_MST_like		Os07g32400	Os07g0507300	0.0543001	0.00890062	-0.555875	-0.691371	-0.775772	-0.674339	0.08121	0.00386352	-0.580124	-0.48413	-0.593514	-0.552589	GCK-like kinase MIK.
9630.m00783	STE	PAK_Ste20_STLK		Os02g08240
9630.m05450	STE	PAK_Ste20_STLK		Os02g54900	Os02g0791700		0.568391	-0.66118	-0.384379	0.400259	-0.2151		0.113131	-0.242345	-0.912065	-0.45477	-0.536393	Protein kinase domain containing protein.
9631.m00140	STE	PAK_Ste20_STLK		Os03g02320	Os03g0114300	0.130297	0.0729804	-0.177376	-0.152751	-0.0565343	-0.128887	0.125156	0.0450744	-0.32756	-0.47695	-0.708674	-0.504395	Protein kinase domain containing protein.
9631.m04612	STE	PAK_Ste20_STLK		Os03g47470	Os03g0678100		0.0709901	0.973048	1.27498	0.419605	0.889211		0.0120288	1.05136	1.44236	1.04915	1.18095	Protein kinase domain containing protein.
9634.m02789	STE	PAK_Ste20_STLK		Os06g29120	Os06g0486400	0.0922359	0.0391853	-0.200137	-0.403838	-0.272659	-0.292212	0.0830134	0.00730431	-0.46163	-0.373928	-0.349886	-0.395148	Protein kinase domain containing protein.
9638.m03353	STE	PAK_Ste20_STLK		Os10g37480	Os10g0518800	0.736198	0.691165	0.103517	0.0655442	-0.0882806	0.0269267	0.167138	0.0814168	-0.346216	-0.111639	-0.385812	-0.281222	Protein kinase domain containing protein.
Other
						Short exposures						Long exposures
								log2[Fold change (treatment/control)]						log2[Fold change (treatment/control)]
Name	Group	Family	Subfamily	TIGR Locus ID	RAB-DB Locus ID	FDR	P Value	1	2	3	mean (N=3)	FDR	P Value	1	2	3	mean (N=3)	Description
9631.m01815	not_assigned	Eph/Elk/Eck(PTK_11)_HH498h		Os03g18430	Os03g0295600	0.101997	0.0475412	-0.2957	-0.68573	-0.624019	-0.535149	0.104791	0.0270524	-0.510029	-0.280562	-0.393052	-0.394548	Protein kinase domain containing protein.
9631.m01236	Other	GCN2_PRP4		Os03g13080
9637.m00371	Other	MPSKh_like		Os09g06230	Os09g0237600		0.109076	0.422168	0.123878	0.199269	0.248438		0.406037	0.103053	-0.0703369	0.78441	0.272375	Protein kinase domain containing protein.
9629.m06939	not_assigned	not_assigned		Os01g70260	Os01g0927500	0.434997	0.369482	0.411074	0.638898	-0.193738	0.285411	0.743307	0.678278	0.199615	-0.0471607	-0.0363755	0.0386931	Protein kinase domain containing protein.
9632.m03761	not_assigned	not_assigned		Os04g39650	Os04g0472500		0.997524	-0.0871081	0.0448047	0.0427618	0.000152795		0.186795	0.0851093	0.385727	0.852301	0.441046	Protein kinase domain containing protein.
9639.m04168	not_assigned	not_assigned		Os11g44860	Os11g0672200		0.364933	0.186652	-0.388716	-1.18458	-0.462216		0.0394505	0.425166	0.199365	0.365883	0.330138	Protein kinase-like domain containing protein.
9640.m01405	not_assigned	not_assigned		Os12g14480
9629.m04171	not_assigned	Src(PTK_1)++HGF(PTK_21)		Os01g43350	Os01g0621600	0.0500853	0.00623658	0.937123	0.949567	0.735565	0.874085	0.44471	0.350562	0.21189	0.309398	-0.088006	0.144427	Protein of unknown function DUF1221 domain containing protein.
9633.m04788	not_assigned	Src(PTK_1)++HGF(PTK_21)		Os05g50830	Os05g0585800		0.063404	2.35108	2.07677	0.840555	1.75614		0.00260908	2.04574	1.85094	1.71585	1.87084	Protein of unknown function DUF1221 domain containing protein.
13101.m06432	not_assigned			Os01g60440	Os01g0819900	0.0779967	0.0275203	0.174187	0.10303	0.187643	0.154953	0.535477	0.445693	0.0218316	-0.0268335	0.197609	0.0642023	Protein kinase domain containing protein.
13101.m07200	not_assigned			Os01g66520	Os01g0888700	0.102005	0.0475598	-0.426439	-0.852264	-0.486255	-0.588319	0.770416	0.710415	-0.00418084	-0.040102	0.0969467	0.0175546	Protein of unknown function RIO1 family protein.
13101.m07362	not_assigned			Os01g67720	Os01g0904200	0.0404	0.00155998	-0.725629	-0.732306	-0.645974	-0.701303	0.0833827	0.00764861	-0.631914	-0.467357	-0.592471	-0.563914	ABC-1 domain containing protein.
13102.m01314	not_assigned			Os02g12130	Os02g0212900		0.0878408	-0.406731	-1.42501	-0.945537	-0.925761		0.278044	-0.0642829	-1.57572	-0.392041	-0.67735	Protein kinase domain containing protein.
13102.m03991	not_assigned			Os02g36570	Os02g0575500	0.0554623	0.00969765	-0.157226	-0.171826	-0.121643	-0.150231	0.661434	0.585904	-0.161921	-0.0341526	0.0678057	-0.0427559	ABC transporter-like.
13102.m05251	not_assigned			Os02g46750	Os02g0694800		0.811735	0.0608145	-0.355362	0.49396	0.066471		0.0963194	-0.312033	-0.925905	-0.438068	-0.558669	Protein kinase domain containing protein.
13102.m06577	not_assigned			Os02g57160	Os02g0816600		0.013812	0.317855	0.48053	0.390269	0.396218		0.0167154	-0.801891	-0.776632	-1.14522	-0.907916	Hypothetical protein.
13103.m05813	not_assigned			Os03g53250	Os03g0744300	0.0820049	0.0309618	-0.350581	-0.588553	-0.358985	-0.432706	0.148699	0.0652431	-0.323333	-0.922221	-0.822878	-0.689477	Protein kinase domain containing protein.
13104.m05670	not_assigned			Os04g54790	Os04g0640500		0.0572726	-1.19439	-0.456947	-0.946632	-0.865989		0.901265	-0.517899	0.769667	-0.42637	-0.0582006	ABC-1 domain containing protein.
13105.m02649	not_assigned			Os05g25840	Os05g0323800	0.0635018	0.0157864	0.313993	0.417324	0.493055	0.408124	0.176704	0.0894237	-0.0528908	-0.105384	-0.176505	-0.111593	ABC-1 domain containing protein.
13105.m05042	not_assigned			Os05g47560	Os05g0549100	0.144717	0.0865284	-0.849394	-0.661875	-0.231328	-0.580866	0.08121	0.00114988	-0.293416	-0.307519	-0.329592	-0.310176	Casein kinase II, alpha' chain (CK II) (EC 2.7.1.37).
13106.m04529	not_assigned			Os06g43270	Os06g0639500	0.160586	0.100819	-0.672029	-0.150847	-0.609326	-0.477401	0.36722	0.271735	0.0225009	-0.344825	-0.155831	-0.159385	Protein kinase domain containing protein.
13109.m00619	not_assigned			Os09g07660	Os09g0250700		0.101262	0.153855	0.0603137	0.0589585	0.0910425	0.890837	0.857645	0.0329953	0.249741	-0.20297	0.0265886	ABC-1 domain containing protein.
13110.m03858	not_assigned			Os10g41390	Os10g0563500	0.0646173	0.0164913	-0.617701	-0.735376	-0.959446	-0.770841	0.317917	0.222969	-0.0292806	-0.263521	-0.641891	-0.311564	Protein kinase domain containing protein.
13111.m03374	not_assigned			Os11g34750
13111.m03674	not_assigned			Os11g37540	Os11g0586100		0.6799	0.0961312	0.0751715	-0.406745	-0.0784809	0.255825	0.163317	-0.0916452	-0.45008	-0.818768	-0.453498	Protein kinase domain containing protein.
13112.m01558	not_assigned			Os12g14699	Os12g0249900	0.162494	0.102467	-0.0520468	-0.208128	-0.23836	-0.166178	0.103947	0.0263022	-0.431717	-0.399516	-0.660933	-0.497389	Protein kinase domain containing protein.
13101.m04421	not_assigned			Os01g42950	Os01g0616100	0.106596	0.0517595	0.0452824	0.10997	0.0820638	0.0791054	0.0994231	0.0229469	-0.415963	-0.240722	-0.32785	-0.328178	Protein kinase domain containing protein.
13101.m04804	not_assigned			Os01g46720	Os01g0655500	0.186292	0.124686	0.182826	1.16856	1.15548	0.835623	0.47889	0.385946	-0.115835	0.0382351	-0.0743208	-0.0506403	Protein kinase domain containing protein.
13101.m05510	not_assigned			Os01g52640	Os01g0725800	0.103091	0.0484847	-0.321	-0.377695	-0.159432	-0.286042	0.179783	0.0921212	-0.308205	-0.0789548	-0.232372	-0.206511	Protein kinase family protein.
9632.m04595	Other	TranslationKinase_CDC7y		Os04g47570
9632.m03956	Other	TranslationKinase_GCN2		Os04g41510	Os04g0492600	0.141248	0.0831902	0.337568	0.108453	0.201873	0.215965	0.162866	0.077574	0.186381	0.0615797	0.201664	0.149875	GCN2 homologue.
Os07g32480/Bub1	Other	Bub1		Os07g32480	Os07g0508500	0.275439	0.210847	-0.0448054	-0.352127	-0.111716	-0.16955	0.348157	0.25263	0.0659218	0.0129633	0.224664	0.101183	Protein kinase domain containing protein.
9637.m01765	Other-unique	MPSKh_like		Os09g20640	Os09g0372800	0.0433958	0.00225152	-0.314534	-0.285566	-0.336845	-0.312315	0.085841	0.00982311	-0.562499	-0.445306	-0.63244	-0.546748	Protein kinase domain containing protein.
9629.m01535	Other	NimA_ULK4h		Os01g15480	Os01g0259400	0.0646173	0.016473	-0.543083	-0.855048	-0.786195	-0.728109	0.318517	0.223618	-0.467497	-0.106748	-0.0793657	-0.21787	Protein kinase domain containing protein.
9631.m05290/Tousled	Other	TLK		Os03g53880	Os03g0749800	0.103294	0.0487287	-0.218387	-0.216104	-0.411038	-0.281843	0.110624	0.0324134	-0.145503	-0.285494	-0.231892	-0.220963	Protein kinase.
9631.m04854	Other	TTKh_MPS1y		Os03g49750	Os03g0704400	0.141178	0.0831244	-0.340857	-0.832252	-0.373228	-0.515446	0.908771	0.880421	-0.15027	0.00135321	0.110307	-0.0128698	Protein kinase domain containing protein.
9630.m00332	Other	Wee1		Os02g04240	Os02g0135300	0.264364	0.199899	-0.0367684	-0.956724	-0.509507	-0.501	0.211933	0.121113	0.0925612	0.23441	0.42437	0.250447	Wee1-like protein (Fragment).
9638.m03943		CDK8_SSN3y		Os10g42950	Os10g0580300	0.971251	0.964303	0.168001	-0.145727	-0.00851345	0.00458684	0.954817	0.940064	-0.0980883	0.0688926	0.016633	-0.00418758	Protein kinase domain containing protein.
9635.m02803		Eph/Elk/Eck(PTK_11)_IRE		Os07g28820	Os07g0471000	0.0916799	0.038791	0.188474	0.235418	0.367237	0.26371	0.153108	0.0691699	-0.39541	-0.142512	-0.253069	-0.263664	Protein kinase domain containing protein.
9629.m05312		Eph/Elk/Eck(PTK_11)++Src(PTK_1)		Os01g54480	Os01g0748600	0.0543533	0.0089938	-0.0185576	-0.0257616	-0.0240955	-0.0228049	0.157686	0.0732529	-0.302192	-0.166499	-0.47939	-0.316027	Ankyrin-kinase protein (Fragment).
9637.m02378		HH498h		Os09g27150
9629.m03400		ILK_BMPR_ALK_ACTR		Os01g36080	Os01g0541900	0.0631727	0.0155325	0.25177	0.332528	0.393735	0.326011	0.26569	0.173041	-0.147508	-0.0743846	-0.406202	-0.209365	Protein kinase domain containing protein.
9630.m03630	Other	NimA_AAKh_BIKEh_NAKd		Os02g37880	Os02g0591900	0.0608009	0.0135119	-0.53717	-0.407752	-0.36679	-0.437238	0.157517	0.0731446	-0.668014	-0.485063	-0.217413	-0.45683	Conserved hypothetical protein.
9637.m00832	Other	NimA_AAKh_BIKEh_NAKd		Os09g10720	Os09g0279100		0.0454925	0.496803	0.317034	0.703829	0.505889		0.547757	-0.204494	0.275601	-0.639834	-0.189576	Protein kinase domain containing protein.
9640.m02338	Other	NimA_Fused		Os12g24550	Os12g0433500	0.109921	0.0547185	-0.414215	-0.697728	-0.310542	-0.474162	0.222069	0.130973	-0.462209	-0.16284	-0.143596	-0.256215	FUSED serine/threonine kinase.
9629.m06387	Other	NimA_NEK_like		Os01g64490	Os01g0864700	0.0545934	0.00922898	-1.17675	-1.09444	-0.842896	-1.03803	0.0814977	0.00492353	-0.421504	-0.337379	-0.419133	-0.392672	Protein kinase domain containing protein.
9630.m03623	Other	NimA_NEK_like		Os02g37830	Os02g0590800	0.204455	0.142236	-0.389028	-0.254706	-0.0512906	-0.231675	0.101599	0.0248402	-0.566662	-0.39508	-0.703201	-0.554981	Protein kinase domain containing protein.
9631.m04200	Other	NimA_NEK_like		Os03g43590	Os03g0636800		0.00345076	1.61141	1.31297	1.49077	1.47172		0.418386	-0.277308	0.171407	-0.471863	-0.192588	LSTK-1-like kinase.
9633.m03407	Other	NimA_NEK_like		Os05g36960	Os05g0440800	0.0481523	0.00536911	-1.26778	-1.49894	-1.17369	-1.31347	0.31224	0.217399	-0.261036	0.0197237	-0.241089	-0.1608	Protein kinase domain containing protein.
9635.m00748	Other	NimA_NEK_like		Os07g08000	Os07g0176600	0.284439	0.219787	-0.54339	-0.343785	0.0178958	-0.28976	0.115841	0.0368793	-0.393129	-0.359876	-0.652697	-0.468567	Protein kinase domain containing protein.
9640.m04030	Other	NimA_NEK_like		Os12g41180	Os12g0604700	0.0371146	0.000218	-0.988267	-0.988631	-0.945345	-0.974081	0.104323	0.02662	-0.421635	-0.298054	-0.240976	-0.320222	LSTK-1-like kinase.
13103.m02615	Other	EIFK		Os03g21770
13103.m04371	Other	EIFK		Os03g40400
13107.m05122	Other	EIFK		Os07g47950
9636.m02495		not_assigned		Os08g25430	Os08g0343000		0.0869261	0.923464	1.66615	0.543091	1.04424		0.0354567	0.799921	0.395899	0.614633	0.603484	Protein kinase domain containing protein.

## Sheet: Calmodulin
Calmodulin
			Short exposures						Long exposures
					log2[Fold change (treatment/control)]						log2[Fold change (treatment/control)]
Gene name	RAB-DB Locus ID	TIGR Locus ID	FDR	P Value	1	2	3	mean (N=3)	FDR	P Value	1	2	3	mean (N=3)	Description
OsCam1-1	Os03g0319300	LOC_Os03g20370	0.0680226	0.0194862	0.397507	0.239618	0.341413	0.326179	0.760751	0.698851	-0.0814113	0.104444	-0.114265	-0.030411	Calmodulin TaCaM1-1 (Calmodulin TaCaM1-2) (Calmodulin TaCaM1-3) (Calmodulin TaCaM3-1) (Calmodulin TaCaM3-2) (Calmodulin TaCaM3-3) (Calmodulin TaCaM4-1).
OsCam1-2	Os07g0687200	LOC_Os07g48780	0.116039	0.0601932	-0.285225	-0.108474	-0.20202	-0.198573	0.142491	0.0598542	-0.201962	-0.450111	-0.545021	-0.399031	Calmodulin (CaM) (BC329).
OsCam1-3	Os01g0267900	LOC_Os01g16240	0.24009	0.176288	-0.0359164	-0.159565	-0.047515	-0.0809988	0.138758	0.0566495	-0.18039	-0.0702802	-0.165729	-0.1388	Calmodulin TaCaM1-1 (Calmodulin TaCaM1-2) (Calmodulin TaCaM1-3) (Calmodulin TaCaM3-1) (Calmodulin TaCaM3-2) (Calmodulin TaCaM3-3) (Calmodulin TaCaM4-1).
OsCam2	Os05g0491100	LOC_Os05g41210	0.0470811	0.00449787	-0.276523	-0.239175	-0.302398	-0.272698	0.0971301	0.0210262	-0.169869	-0.268158	-0.282439	-0.240156	Calmodulin.
OsCam3	Os01g0279300	LOC_Os01g17190	0.128962	0.0717107	0.0994672	0.174221	0.279557	0.184415	0.260338	0.167453	-0.0793352	-0.00342661	-0.0854349	-0.0560656	Calmodulin.
OsCML1	Os01g0810300	LOC_Os01g59530	0.0648332	0.016694	-0.653565	-0.632112	-0.420377	-0.568685	0.153942	0.0701132	-0.0763093	-0.0856685	-0.174859	-0.112279	Calmodulin-like protein.
OsCML2	Os11g0134400	LOC_Os11g03980		0.0524186	0.548686	0.371493	0.23218	0.38412		0.0918944	0.126374	0.129766	0.313919	0.190019	Calmodulin 2.
OsCML3	Os12g0132300	LOC_Os12g03816		0.0209872	-0.646293	-0.409532	-0.445488	-0.500437		0.133284	-0.206725	-0.887409	-0.399271	-0.497801	Calmodulin (CaM).
OsCML4	Os03g0743500	LOC_Os03g53200	0.058363	0.0115886	0.447977	0.596295	0.427095	0.490456	0.101214	0.0245135	-0.61548	-0.849248	-1.08515	-0.849959	Calmodulin 1 (Fragment).
OsCML5	Os12g0603800	LOC_Os12g41110	0.0771724	0.0267048	0.470569	0.564728	0.308838	0.448045	0.291847	0.197454	-0.598207	0.0154528	-0.738429	-0.440394	Calmodulin NtCaM13.
OsCML6	Os11g0586200	LOC_Os11g37550
OsCML7	Os08g0117400	LOC_Os08g02420	0.0809746	0.0299971	0.177418	0.313186	0.207079	0.232561	0.0890736	0.0127669	0.243538	0.163261	0.202623	0.203141	Calmodulin 1 (Fragment).
OsCML8	Os10g0389000	LOC_Os10g25010		0.475746	-0.121467	0.957524	0.041173	0.29241	0.623056	0.542645	0.216085	-0.110982	0.104324	0.0698089	Centrin.
OsCML9	Os05g0491000	LOC_Os05g41200		0.190456	-0.00316666	-0.384059	-0.275668	-0.220965		0.137771	0.0628146	0.429739	0.275696	0.256083	Calcium-binding EF-hand domain containing protein.
OsCML10	Os01g0949500	LOC_Os01g72100	0.0374354	0.000389	-0.89024	-0.893594	-0.945711	-0.909848	0.656637	0.580479	-0.116125	0.143044	-0.256254	-0.0764453	Calmodulin 2/3/5.
OsCML11	Os01g0505600	LOC_Os01g32120	0.139341	0.0813005	-0.125515	-0.110517	-0.271866	-0.169299	0.224352	0.133397	0.351947	0.720676	0.152892	0.408505	Flagellar calcium-binding protein (calflagin) family protein.
OsCML12	Os01g0604500	LOC_Os01g41990		0.046453	0.923786	1.26339	0.555984	0.914386		0.126919	1.18836	0.970107	0.176689	0.778384	Flagellar calcium-binding protein (calflagin) family protein.
OsCML13	Os07g0618800	LOC_Os07g42660	0.0497972	0.00607355	-0.412059	-0.532021	-0.440972	-0.461684	0.0858441	0.00994983	-0.520884	-0.387574	-0.392797	-0.433751	Centrin (Caltractin).
OsCML14	Os05g0577500	LOC_Os05g50180	0.145029	0.0867935	0.298536	0.120333	0.130502	0.183124	0.442807	0.348633	-0.399612	0.145927	-0.423759	-0.225814	Flagellar calcium-binding protein (calflagin) family protein.
OsCML15	Os05g0380900	LOC_Os05g31620	0.0559955	0.0100719	0.54781	0.781856	0.681296	0.670321	0.10871	0.0307742	0.808855	0.982932	0.510809	0.767532	Calcium-binding EF-hand domain containing protein.
OsCML16	Os01g0135700	LOC_Os01g04330	0.0416023	0.00180301	2.0819	2.00625	1.80234	1.9635	0.137317	0.055449	-0.975825	-0.390011	-0.699039	-0.688291	Flagellar calcium-binding protein (calflagin) family protein.
OsCML17	Os02g0606600	LOC_Os02g39384	0.0403612	0.00143259	-2.11304	-2.28046	-2.00256	-2.13202	0.08121	0.0038753	-0.449491	-0.362649	-0.398515	-0.403551	Non-protein coding transcript, uncharacterized transcript.
OsCML18	Os05g0223000	LOC_Os05g13580	0.0508207	0.00670306	0.527368	0.465272	0.617399	0.53668	0.124483	0.0444586	0.37258	0.299364	0.164769	0.278905	Calmodulin-related protein 2, touch-induced.
OsCML19	Os01g0955500	LOC_Os01g72550
OsCML20	Os02g0733500	LOC_Os02g50060		0.407832	-1.77568	-0.606479	0.411804	-0.656784		0.00561524	-0.589886	-0.579215	-0.462144	-0.543748	Parvalbumin family protein.
OsCML21	Os05g0312600	LOC_Os05g24780	0.110083	0.0548474	0.597125	0.902814	0.37579	0.625243	0.163847	0.0784791	0.559233	0.22191	0.735301	0.505481	Calcium-binding EF-hand domain containing protein.
OsCML22	Os04g0492800	LOC_Os04g41540	0.0771798	0.0267141	-0.705198	-0.476363	-0.413302	-0.531621	0.949452	0.932457	-0.389134	0.518193	-0.0529939	0.0253551	Calmodulin (CaM).
OsCML23	Os01g0955400	LOC_Os01g72540
OsCML24	Os07g0681400	LOC_Os07g48340		0.0237579	-0.603234	-0.463656	-0.347297	-0.471395		0.0621261	1.89893	1.30292	0.715595	1.30581	Calcium-binding protein CAST.
OsCML25	Os11g0105000	LOC_Os11g01390		0.847181	-0.0532727	-0.421666	0.68928	0.0714471		0.619192	-0.220186	0.429475	0.118498	0.109262	Calcium-binding EF-hand domain containing protein.
OsCML26	Os12g0104900	LOC_Os12g01400		0.562775	-0.648178	-0.405011	0.39993	-0.217753		0.134454	-0.203695	-0.890571	-0.402154	-0.498807	Calcium-binding EF-hand domain containing protein.
OsCML27	Os03g0331700	LOC_Os03g21380	0.0314634	4.63e-05	0.634705	0.620358	0.630733	0.628599	0.325208	0.230087	-0.0757083	-0.0449276	0.00316239	-0.0391578	Avr9/Cf-9 rapidly elicited protein 31.
OsCML28	Os12g0228800	LOC_Os12g12730		0.153069	0.529942	0.172793	0.140511	0.281082		0.0322277	-1.04098	-0.710863	-0.560756	-0.770867	Calmodulin-like protein.
OsCML29	Os06g0691600	LOC_Os06g47640		0.780845	0.186946	0.711595	-0.549881	0.11622	0.456112	0.362593	-0.0786867	0.17154	0.569256	0.220703	Calcium-binding EF-hand domain containing protein.
OsCML30	Os06g0172200	LOC_Os06g07560	0.038965	0.000786	-0.846809	-0.923405	-0.921207	-0.897141	0.727789	0.660287	-0.13761	0.248238	0.0600776	0.0569016	Calcium-binding EF-hand domain containing protein.
OsCML31	Os01g0955100	LOC_Os01g72530	0.0416023	0.00180682	3.77694	3.56239	3.25861	3.53265	0.08121	0.00297017	0.998266	1.19051	1.03676	1.07518	Regulator of gene silencing.
OsCML32	Os08g0144100	LOC_Os08g04890		0.145538	-0.404137	-0.339413	-1.20961	-0.651052		0.158103	-0.274073	-0.938807	-0.264462	-0.492447	Calcium-binding allergen Bet v 3 (Bet v III).

## Sheet: CBL
OsCBL2
			Short exposures						Long exposures
					log2[Fold change (treatment/control)]						log2[Fold change (treatment/control)]
Gene name	RAB-DB Locus ID	TIGR Locus ID	FDR	P Value	1	2	3	mean (N=3)	FDR	P Value	1	2	3	mean (N=3)	Description
OsCBL1	Os10g0564600		0.122144	0.0653086	0.628287	1.02405	0.395236	0.682525	0.45053	0.356672	0.0986175	-0.23074	-0.328425	-0.153516	Hypothetical protein.
OsCBL2	Os12g0597000	LOC_Os12g40510	0.0767132	0.0262899	-0.302986	-0.297902	-0.172573	-0.25782	0.425517	0.33101	-0.03512	0.157344	0.094038	0.0720873	Calcineurin B-like protein 3.
OsCBL3	Os03g0626800	LOC_Os03g42840	0.0435524	0.00242542	0.422785	0.468554	0.501826	0.464388	0.10428	0.0265965	-0.159202	-0.157487	-0.25317	-0.189953	Calcineurin B-like protein 2.
OsCBL4	Os05g0534400	LOC_Os05g45810	0.770436	0.729089	-0.487716	0.270004	-0.0447092	-0.0874736	0.741134	0.67567	0.0706018	-0.0369611	-0.109901	-0.02542	Calcineurin B-like protein 8.
OsCBL5	Os01g0598200	LOC_Os01g41510	0.0877625	0.035515	-0.601787	-0.422704	-0.306403	-0.443631	0.815701	0.764033	0.172273	-0.087553	-0.197714	-0.0376648	Calcineurin B-like protein 8.
OsCBL6	Os12g0162400	LOC_Os12g06510	0.104969	0.0502697	-0.168244	-0.106893	-0.247086	-0.174074	0.375518	0.279962	0.0179653	-0.0980491	-0.211385	-0.0971562	Calcineurin B-like protein 3.
OsCBL7	Os02g0291000	LOC_Os02g18880	0.102539	0.0480299	0.679203	0.695518	0.305487	0.560069	0.211521	0.120706	-0.365983	-0.361612	-0.0615634	-0.263053	Calcineurin B (Fragment).
OsCBL8	Os02g0291400	LOC_Os02g18930
OsCBL9	Os01g0579600	LOC_Os01g39770	0.203724	0.141523	-0.424237	-0.487413	-0.0523152	-0.321322	0.231789	0.1403	0.0954332	0.448212	0.202188	0.248611	Calcium-binding EF-hand domain containing protein.
OsCBL10	Os01g0711500	LOC_Os01g51420	0.0731828	0.0236036	0.194711	0.268431	0.339711	0.267618	0.444758	0.350623	0.104933	-0.0309802	0.0756748	0.0498758	Calcineurin B (Fragment).

## Sheet: CPK
OsCPK
			Short exposures						Long exposures
					log2[Fold change (treatment/control)]						log2[Fold change (treatment/control)]
Gene name	RAB-DB Locus ID	TIGR Locus ID	FDR	P Value	1	2	3	mean (N=3)	FDR	P Value	1	2	3	mean (N=3)	Description
OsCPK1	Os01g0622600	LOC_Os01g43410	0.0692733	0.0204657	-0.503034	-0.398237	-0.301319	-0.400863	0.08121	0.00114655	-0.432899	-0.389397	-0.394388	-0.405561	Calcium-dependent protein kinase.
OsCPK2	Os01g0808400	LOC_Os01g59360		0.0981705	-1.76975	-2.19704	-0.511864	-1.49288		0.0392166	-0.512294	-0.974969	-0.599403	-0.695555	Calcium-dependent protein kinase (Fragment).
OsCPK3	Os01g0832300	LOC_Os01g61590	0.0735851	0.0238689	-0.220861	-0.222678	-0.13134	-0.191627		0.641345	-0.0160588	-0.0297795	0.0210762	-0.00825403	Calcium-dependent protein kinase.
OsCPK4	Os02g0126400	LOC_Os02g03410	0.0371146	0.000264	1.03158	0.991852	1.04784	1.02376	0.23609	0.144664	-0.607262	-0.0725813	-0.722322	-0.467388	Protein kinase CPK1.
OsCPK5	Os02g0685900	LOC_Os02g46090	0.0472563	0.00476114	0.275222	0.294141	0.345908	0.30509	0.893847	0.861587	-0.0603047	0.0988844	-0.0106946	0.00929507	Calcium dependent protein kinase.
OsCPK6	Os02g0832000	LOC_Os02g58520	0.0621726	0.0145778	-1.51563	-1.74148	-1.12998	-1.46236	0.113577	0.0349585	-0.93307	-0.485348	-0.94523	-0.787883	Calmodulin-like-domain protein kinase CPK2.
OsCPK7	Os03g0128700	LOC_Os03g03660	0.370302	0.304893	-0.0967437	0.549557	0.324108	0.258974	0.722017	0.653996	0.144944	0.168007	-0.151824	0.053709	Calcium-dependent protein kinase, isoform 11 (EC 2.7.1.-) (CDPK 11).
OsCPK8	Os03g0808600	LOC_Os03g59390	0.106647	0.0517979	0.216502	0.410713	0.208964	0.278727	0.107852	0.0299766	-0.470707	-0.283726	-0.539425	-0.431286	Calcium-dependent protein kinase.
OsCPK9	Os03g0688300	LOC_Os03g48270	0.128077	0.0708293	0.107072	0.273806	0.327951	0.236276	0.471769	0.379069	-0.0299444	-0.00682828	-0.472969	-0.169914	Calcium-dependent protein kinase.
OsCPK10	Os03g0788500	LOC_Os03g57450	0.0938068	0.0404288	0.169333	0.320695	0.364221	0.284749	0.747692	0.683261	-0.0295763	0.279949	-0.0884858	0.0539624	Calcium-dependent protein kinase 2.
OsCPK11	Os03g0789000	LOC_Os03g57510		0.53711	-0.357869	0.283009	-0.42512	-0.16666	0.713557	0.643696	0.221575	-0.849492	0.08367	-0.181416	Calmodulin-domain protein kinase CDPK isoform 2 (Calmodulin-domain protein kinase CDPK isoform 2; 13089-15758) (Calcium-dependent protein kinase isoform 2).
OsCPK12	Os04g0560600	LOC_Os04g47300	0.876849	0.85135	0.320961	0.0730429	-0.282347	0.0372189	0.0856319	0.00955447	0.242233	0.182062	0.253895	0.226063	Calcium-dependent protein kinase 3 (Fragment).
OsCPK13	Os04g0584600	LOC_Os04g49510	0.0433958	0.00224198	0.230549	0.204604	0.24042	0.225191	0.251565	0.159347	-0.291425	-0.0330028	-0.41232	-0.245583	Calcium dependent protein kinase.
OsCPK14	Os05g0491900	LOC_Os05g41270		0.616192	-0.696977	-0.362924	0.455949	-0.201317		0.0906817	-0.318456	-0.924594	-0.45704	-0.566697	Calcium-dependent protein kinase.
OsCPK15	Os05g0585500	LOC_Os05g50810	0.0682894	0.0197148	0.324944	0.529794	0.402327	0.419022	0.137775	0.0558346	-0.231373	-0.323688	-0.534118	-0.36306	Calcium-dependent protein kinase.
OsCPK16	Os05g0467000	LOC_Os05g39090	0.314173	0.24917	-0.0701733	-0.416287	-0.0700568	-0.185506	0.370388	0.274919	-0.0934458	-0.00692652	-0.0199414	-0.0401046	Calcium-dependent protein kinase.
OsCPK17	Os07g0161600	LOC_Os07g06740	0.0613107	0.0140199	-0.544581	-0.36146	-0.514106	-0.473382	0.172534	0.0856901	-0.095704	-0.349744	-0.281852	-0.242433	Calmodulin-domain protein kinase CDPK isoform 2 (Calmodulin-domain protein kinase CDPK isoform 2; 13089-15758) (Calcium-dependent protein kinase isoform 2).
OsCPK18	Os07g0409900	LOC_Os07g22710	0.0540648	0.00873632	0.312141	0.424025	0.416874	0.384347	0.512463	0.42109	0.0656957	-0.204646	-0.0978422	-0.0789309	Protein kinase domain containing protein.
OsCPK19	Os07g0515100	LOC_Os07g33110	0.138954	0.0809549	-0.301327	-0.177108	-0.100478	-0.192971	0.217835	0.126937	-0.32485	-0.0477962	-0.275619	-0.216089	Calcium-dependent protein kinase, isoform 2 (EC 2.7.1.-) (CDPK 2).
OsCPK20	Os07g0568600	LOC_Os07g38120	0.0621542	0.0145622	0.92861	0.858604	0.607754	0.798322	0.174239	0.0872692	-0.391589	-0.137344	-0.507758	-0.345564	Calcium-dependent protein kinase.
OsCPK21	Os08g0540400	LOC_Os08g42750	0.0879611	0.0357156	0.16383	0.285577	0.167699	0.205702	0.0870709	0.0108164	-1.34788	-1.33882	-1.81535	-1.50068	Calcium-dependent protein kinase.
OsCPK22	Os09g0514200	LOC_Os09g33910		0.899469	0.291628	0.40477	-0.871209	-0.0582703		0.0595765	-0.708244	-0.463447	-1.13655	-0.769415	Calcium-dependent protein kinase (Fragment).
OsCPK23	Os10g0539600	LOC_Os10g39420	0.909999	0.890602	-0.198916	0.143322	0.00910674	-0.0154959	0.100147	0.0236517	0.053565	0.0934143	0.0734195	0.0734663	Protein kinase domain containing protein.
OsCPK24	Os11g0171500	LOC_Os11g07040	0.0584613	0.0117007	0.179054	0.164262	0.122468	0.155261	0.0850451	0.00901419	-0.375232	-0.276209	-0.296461	-0.315967	Calcium-dependent protein kinase SK5 (EC 2.7.1.-) (CDPK).
OsCPK25	Os11g0136600	LOC_Os11g04170		0.0612961	-0.637728	-0.355097	-0.275893	-0.422906		0.0451263	-0.23351	-0.154379	-0.338191	-0.242026	Calcium-dependent protein kinase (Fragment).
OsCPK26	Os12g0133500	LOC_Os12g03970		0.773472	0.165389	0.448987	-0.375687	0.079563	0.735345	0.66905	0.795329	0.774634	-0.789163	0.260267	(No Hit)
OsCPK27	Os12g0486600	LOC_Os12g30150		0.710857	-0.604895	-0.30981	0.493946	-0.140253		0.187314	-0.194479	-1.01541	-0.309006	-0.506299	Calcium dependent protein kinase.
OsCPK28	Os12g0169800	LOC_Os12g07230	0.171487	0.110832	-0.189814	-0.206791	-0.0400791	-0.145561	0.106983	0.0290571	-0.454504	-0.248646	-0.328391	-0.343847	Calcium-dependent protein kinase SK5 (EC 2.7.1.-) (CDPK).
OsCPK29	Os12g0230200	LOC_Os12g12860		0.0317137	-0.638904	-0.357799	-0.685161	-0.560621		0.196624	-0.043365	-0.88809	-0.464331	-0.465262	Calcium-dependent protein kinase.
OsCPK30	Os07g0641200	LOC_Os07g44710	0.0470811	0.00454296	-0.767529	-0.613916	-0.655048	-0.678831	0.113679	0.0351196	-0.145515	-0.294578	-0.255993	-0.232028	CaMK1.
OsCPK31

## Sheet: CIPK
CIPK
			Short exposures						Long exposures
					log2[Fold change (treatment/control)]						log2[Fold change (treatment/control)]
Gene name	RAB-DB Locus ID	TIGR Locus ID	FDR	P Value	1	2	3	mean (N=3)	FDR	P Value	1	2	3	mean (N=3)	Description
CIPK01	Os01g0292200	LOC_Os01g18800	0.765943	0.724149	-0.0833997	0.210445	-0.018528	0.0361726	0.687679	0.614678	0.159561	0.184702	-0.152266	0.0639989	CBL-interacting protein kinase 1.
CIPK02	Os07g0678600	LOC_Os07g48100	0.0628001	0.0151215	0.373281	0.494491	0.580245	0.482672	0.081611	0.00546684	0.268223	0.212574	0.220661	0.233819	Serine/threonine protein kinase.
CIPK03	Os07g0687000	LOC_Os07g48760		0.270922	-0.109095	-0.693183	-0.09132	-0.297866		0.545479	0.361291	0.911421	-0.429925	0.280929	CIPK-like protein.
CIPK04	Os12g0603700	LOC_Os12g41090	0.186833	0.125176	-0.020411	-0.12005	-0.134843	-0.0917679	0.110595	0.0323218	0.642858	0.429087	0.834572	0.635506	Protein kinase domain containing protein.
CIPK05	Os01g0206700	LOC_Os01g10890		0.134467	0.833816	0.147392	1.10084	0.694017		0.00768489	-1.05055	-0.904177	-0.772974	-0.909234	CBL-interacting protein kinase 2.
CIPK06	Os08g0441100	LOC_Os08g34240	0.147073	0.0885929	0.0554837	0.195786	0.129503	0.126924	0.134197	0.0526788	0.525618	0.220787	0.359356	0.368587	Serine threonine protein kinase SNF1.
CIPK07	Os03g0634400	LOC_Os03g43440		0.0257521	1.49146	1.97895	1.11484	1.52842		0.0703376	0.845632	0.503407	1.37924	0.909428	Protein kinase domain containing protein.
CIPK08	Os01g0536000	LOC_Os01g35184	0.141273	0.0832187	-0.163312	-0.547006	-0.369368	-0.359895	0.100031	0.0233633	-0.144224	-0.223052	-0.251532	-0.206269	Serine/threonine protein kinase SOS2 (CBL-interacting protein kinase 24).
CIPK09	Os03g0126800	LOC_Os03g03510	0.783975	0.744527	-0.0099602	0.0983295	-0.17875	-0.0301269	0.0942144	0.0185985	0.602187	0.384315	0.436999	0.474501	CBL-interacting protein kinase 9.
CIPK10	Os03g0339900	LOC_Os03g22050	0.0813695	0.0303825	-0.778165	-0.820309	-1.3183	-0.972258	0.243483	0.151809	-0.0470624	-0.566732	-0.471043	-0.361612	Serine/threonine protein kinase.
CIPK11	Os01g0824600	LOC_Os01g60910	0.0439086	0.00255844	-0.68151	-0.787657	-0.676499	-0.715222	0.398087	0.302575	-0.0317516	-0.0601034	0.00902283	-0.0276107	Protein kinase domain containing protein.
CIPK12	Os01g0759400	LOC_Os01g55450	0.0946677	0.0410794	0.454112	0.685978	0.335597	0.491896	0.10669	0.0288755	0.680443	0.36348	0.539476	0.5278	OsPK7.
CIPK13	Os01g0206300	LOC_Os01g10870	0.0935874	0.0402675	0.709323	0.830992	0.385705	0.642007	0.118338	0.0392073	1.19599	0.736513	0.627726	0.85341	OsPK4.
CIPK14	Os12g0113500	LOC_Os12g02200	0.10509	0.0503541	0.450478	1.07095	1.00022	0.840549	0.731041	0.664045	-0.0169906	0.0940361	-0.212766	-0.04524	SOS2-like protein kinase PKS2 (AT5g07070/T28J14_10) (CBL-interacting protein kinase 10).
CIPK15	Os11g0113700	LOC_Os11g02240	0.116752	0.0607428	0.264235	0.692848	0.682981	0.546688	0.524181	0.433821	-0.042143	0.0409908	-0.265912	-0.0890214	Protein kinase domain containing protein.
CIPK16	Os09g0418000	LOC_Os09g25090	0.0470811	0.00443196	0.791415	0.912191	0.727582	0.810396	0.190109	0.101322	0.087697	0.0762291	0.210958	0.124961	Protein kinase domain containing protein.
CIPK17	Os05g0136200	LOC_Os05g04550	0.052201	0.00736666	-0.270908	-0.271663	-0.348159	-0.29691	0.0959855	0.0200327	-0.812733	-0.665764	-1.08494	-0.854479	CBL-interacting protein kinase 1.
CIPK18	Os05g0332300	LOC_Os05g26820	0.0589684	0.0121428	-0.594914	-0.536947	-0.40281	-0.511557	0.144469	0.0615396	-0.383269	-0.24245	-0.610588	-0.412102	Novel serine/threonine protein kinase (CBL-interacting protein kinase 15) (SOS2-like protein kinase PKS3).
CIPK19	Os05g0514200	LOC_Os05g43840	0.0820237	0.0310104	-0.234358	-0.183412	-0.337784	-0.251852	0.08121	0.00279495	-0.290036	-0.292001	-0.339828	-0.307288	OsPK4.
CIPK20	Os05g0208100	LOC_Os05g11790		0.0121709	-1.13425	-1.66569	-1.35414	-1.38469		0.00254839	-1.44761	-1.3328	-1.58749	-1.45597	Protein kinase domain containing protein.
CIPK21	Os07g0637000	LOC_Os07g44290	0.421103	0.355516	-0.209357	-0.292609	0.0883941	-0.137857	0.0955487	0.0196053	-0.730448	-0.482171	-0.494064	-0.568894	CBL-interacting protein kinase 1.
CIPK22	Os05g0333000	LOC_Os05g26870	0.0424189	0.0020112	0.500083	0.575346	0.509136	0.528188	0.0850451	0.00899272	0.688397	0.492259	0.606744	0.5958	Hypothetical protein.
CIPK23	Os07g0150700	LOC_Os07g05620	0.449537	0.384482	0.0160026	0.46102	0.0150318	0.164018	0.731153	0.664221	0.130092	-0.101592	-0.163702	-0.0450675	Serine/threonine kinase.
CIPK24	Os06g0606000	LOC_Os06g40370	0.129784	0.0724262	0.247189	0.547571	0.753462	0.516074	0.514873	0.423654	0.0874834	-0.247422	-0.134391	-0.0981097	Serine/threonine protein kinase SOS2 (CBL-interacting protein kinase 24).
CIPK25	Os06g0543400	LOC_Os06g35160	0.0403612	0.0014217	-0.995226	-1.08083	-0.951077	-1.00904	0.215736	0.124672	0.450489	0.438848	0.0700597	0.319799	CBL-interacting protein kinase 11 (Fragment).
CIPK26	Os02g0161000	LOC_Os02g06570	0.0828028	0.0316352	0.395181	0.376599	0.208073	0.326618	0.0967831	0.0207701	0.25147	0.400197	0.280645	0.31077	Serine/threonine protein kinase-like protein.
CIPK27	Os09g0418500	LOC_Os09g25100	0.103921	0.049269	0.111141	0.265876	0.219322	0.19878		0.0228619	0.977784	1.20075	1.64492	1.27448	PnC401 homologue.
CIPK28		LOC_Os05g39870
CIPK29	Os07g0678300	LOC_Os07g48090	0.332234	0.266695	-0.223715	-0.239962	0.0433636	-0.140104	0.372842	0.277394	0.185783	0.0332879	0.0182591	0.0791101	OsPK4.
CIPK30	Os01g0759200	LOC_Os01g55440		0.5214	-0.496154	-0.357833	0.292058	-0.18731		0.536519	-0.292518	-0.965647	0.38983	-0.289445	Serine/threonine kinase.

## Sheet: MPK
MPK
			Short exposures						Long exposures
					log2[Fold change (treatment/control)]						log2[Fold change (treatment/control)]
Gene name	RAB-DB Locus ID	TIGR Locus ID	FDR	P Value	1	2	3	mean (N=3)	FDR	P Value	1	2	3	mean (N=3)	Description
MPK1	Os01g0665200	LOC_Os01g47530	0.0537567	0.0084403	0.192039	0.264379	0.223273	0.226563	0.0845206	0.00873362	-0.282263	-0.212011	-0.288645	-0.260973	Blast and wounding induced mitogen-activated protein kinase.
MPK2	Os02g0148100	LOC_Os02g05480	0.495384	0.432045	-0.00445934	0.515827	-0.00390154	0.169155	0.877113	0.840491	0.198809	-0.0393153	-0.247972	-0.0294928	MAP kinase MAPK2 (MAP kinase 3).
MPK3	Os06g0154500	LOC_Os06g06090	0.055746	0.00986133	-0.404406	-0.289368	-0.389568	-0.361114	0.0870676	0.0106507	-0.316994	-0.239608	-0.343739	-0.300113	Mitogen-activated protein kinase (MAP kinase 6).
MPK4	Os05g0566400	LOC_Os05g49140	0.0444386	0.00286772	-0.866493	-0.960747	-0.798739	-0.875326	0.166671	0.081068	-0.414755	-0.248136	-0.728221	-0.463704	Blast and wounding induced mitogen-activated protein kinase.
MPK5	Os06g0699400	LOC_Os06g48590	0.0482928	0.00546635	0.349282	0.402359	0.452492	0.401378	0.311846	0.216965	-0.012229	0.165266	0.151336	0.101458	MAP kinase 2.
MPK6	Os03g0285800	LOC_Os03g17700	0.0403227	0.00104358	1.17246	1.1644	1.28532	1.20739	0.70179	0.63029	-0.00285335	0.232447	-0.073475	0.0520395	MAP kinase 1 (MAP kinase MAPK5a).
MPK7	Os06g0708000	LOC_Os06g49430	0.0681854	0.019588	0.520121	0.437913	0.31308	0.423704	0.0845206	0.00873456	-0.300626	-0.389255	-0.415037	-0.368306	MAP kinase homolog.
MPK8	Os01g0629900	LOC_Os01g43910	0.0469028	0.00433657	0.135332	0.170243	0.152147	0.152574	0.204711	0.114369	-0.387659	-0.0716219	-0.310186	-0.256489	Blast and wounding induced mitogen-activated protein kinase.
MPK9	Os05g0143500	LOC_Os05g05160	0.401173	0.335459	0.0203075	0.0549307	-0.00730701	0.0226437	0.0986324	0.0224612	-0.130917	-0.180378	-0.22535	-0.178882	Blast and wounding induced mitogen-activated protein kinase.
MPK10	Os11g0271100	LOC_Os11g17080		0.10118	-0.722747	-0.895625	-0.200221	-0.606198		0.00229686	-0.496654	-0.492661	-0.426762	-0.472026	Protein kinase domain containing protein.
MPK11	Os05g0582400	LOC_Os05g50560	0.0554082	0.00963531	-0.77994	-0.988434	-0.717429	-0.828601	0.0837378	0.00852124	-0.447521	-0.612653	-0.583689	-0.547954	Blast and wounding induced mitogen-activated protein kinase.
MPK12	Os05g0576800	LOC_Os05g50120	0.0476433	0.00510386	-0.980124	-1.15196	-0.906823	-1.01297	0.0900635	0.0141941	-0.664569	-0.433863	-0.578956	-0.559129	MAP kinase homolog.
MPK13	Os02g0135200	LOC_Os02g04230	0.0403918	0.00146981	1.14219	1.30484	1.22326	1.22343	0.582851	0.497068	-0.0529017	0.112731	-0.557077	-0.165749	Blast and wounding induced mitogen-activated protein kinase.
MPK14	Os06g0367900	LOC_Os06g26340	0.142132	0.0839827	-0.0656729	-0.228097	-0.223496	-0.172422	0.0813371	0.00469052	-0.288979	-0.260498	-0.227384	-0.258953	Mitogen-activated protein kinase homologue.
MPK15	Os01g0643800	LOC_Os01g45620		0.0243306	-0.596133	-0.727445	-1.01567	-0.779748	0.240672	0.149028	-0.54208	-0.224018	-0.114841	-0.293646	Mitogen-activated protein kinase.
MPK16	Os10g0533600	LOC_Os10g38950	0.0374721	0.000499	0.536785	0.527144	0.498074	0.520668	0.137054	0.0551973	-0.35295	-0.140677	-0.257287	-0.250305	Mitogen-activated protein kinase homolog MMK2 (EC 2.7.1.37).

## Sheet: MKK
MKK
			Short exposures						Long exposures
					log2[Fold change (treatment/control)]						log2[Fold change (treatment/control)]
Gene name	RAB-DB Locus ID	TIGR Locus ID	FDR	P Value	1	2	3	mean (N=3)	FDR	P Value	1	2	3	mean (N=3)	Description
MKK1	Os06g0147800	LOC_Os06g05520	0.0522287	0.00753839	0.256794	0.219235	0.297178	0.257736	0.547962	0.458747	-0.0651082	0.0970106	0.136629	0.0561771	Mitogen-activated protein kinase kinase 2.
MKK3	Os06g0473200	LOC_Os06g27890	0.137156	0.0793452	-0.396495	-0.248013	-0.706314	-0.450274	0.08121	0.00354961	-0.38263	-0.317074	-0.326694	-0.342133	NPK2.
MKK4	Os02g0787300	LOC_Os02g54600	0.140461	0.0823532	0.862575	0.321931	0.431793	0.538766	0.1962	0.106697	0.0919556	0.222788	0.0765123	0.130419	MAP kinase kinase.
MKK5	Os06g0191300	LOC_Os06g09180	0.292386	0.227582	-0.142824	-0.22255	0.0112706	-0.118035	0.774808	0.715455	-0.0235949	0.0179853	0.0246057	0.00633206	MAP kinase kinase.
MKK6	Os01g0510100	LOC_Os01g32660	0.0371146	0.000312	0.415799	0.391142	0.404792	0.403911	0.100091	0.0235509	-0.135921	-0.164562	-0.229192	-0.176559	MAP kinase kinase 1.
MKK10-1	Os02g0694900	LOC_Os02g46760
MKK10-2	Os03g0225100	LOC_Os03g12390	0.21577	0.153048	-0.0500288	-0.403778	-0.236721	-0.230176	0.222466	0.131368	0.126281	0.640451	0.342043	0.369591	Protein kinase domain containing protein.
MKK10-3	Os03g0713500	LOC_Os03g50550

## Sheet: MAPKKK
MAPKKK
			Short exposures						Long exposures
					log2[Fold change (treatment/control)]						log2[Fold change (treatment/control)]
Gene name	RAB-DB Locus ID	TIGR Locus ID	FDR	P Value	1	2	3	mean (N=3)	FDR	P Value	1	2	3	mean (N=3)	Description
MAPKKK1	Os03g0160100	LOC_Os03g06410	0.0702265	0.0213287	0.334115	0.559884	0.428908	0.440969	0.752455	0.688905	0.0764168	-0.0117292	-0.160851	-0.0320543	EDR1 (Fragment).
MAPKKK2	Os10g0430900	LOC_Os10g29540	0.11485	0.0591009	0.19577	0.0737018	0.175091	0.148188	0.32667	0.231548	0.0146895	0.0428962	0.146386	0.0679906	Protein kinase domain containing protein.
MAPKKK3	Os02g0527600	LOC_Os02g32610	0.0963462	0.0425593	-0.212689	-0.470997	-0.385916	-0.356534	0.0972528	0.0211378	-0.643276	-0.395555	-0.462863	-0.500565	MAP3K delta-1 protein kinase (Fragment).
MAPKKK4	Os02g0220700	LOC_Os02g12810		0.0593697	-0.232944	-0.359703	-0.572663	-0.388437		0.0577219	-0.235275	-0.612523	-0.460652	-0.43615	Protein kinase family protein.
MAPKKK5	Os12g0562600	LOC_Os12g37570	0.104871	0.0501714	-0.129529	-0.224049	-0.107369	-0.153649	0.117276	0.037946	-0.362892	-0.200504	-0.21427	-0.259222	EDR1.
MAPKKK6	Os02g0743500	LOC_Os02g50970	0.159826	0.100095	0.0252274	0.0475407	0.0138541	0.0288741	0.778055	0.719022	0.0973215	-0.0227461	-0.0244961	0.0166931	EDR1.
MAPKKK7	Os06g0232100	LOC_Os06g12590	0.0662451	0.0180327	-0.327977	-0.226131	-0.219505	-0.257871	0.0860156	0.0100694	-0.378221	-0.276732	-0.290006	-0.314986	MAP3K delta-1 protein kinase (Fragment).
MAPKKK8	Os11g0207200	LOC_Os11g10100	0.0682527	0.0196564	0.38542	0.579473	0.388393	0.451095	0.294279	0.199825	0.0914336	0.0073519	0.0397921	0.0461925	MAP3K alpha 1 protein kinase (EC 2.7.1.37).
MAPKKK9	Os02g0666300	LOC_Os02g44642	0.661674	0.608326	-0.0394526	-0.00109397	0.137767	0.032407	0.49966	0.407631	0.0763368	-0.136339	-0.202118	-0.0873735	YDA.
MAPKKK10	Os04g0559800	LOC_Os04g47240	0.0607339	0.0132836	-0.526017	-0.545589	-0.368955	-0.480187	0.110232	0.0320825	-0.405505	-0.237958	-0.246623	-0.296695	Mitogen-activated protein kinase.
MAPKKK11	Os07g0119000	LOC_Os07g02780		0.56763	-0.631386	-0.367545	0.381656	-0.205758		0.383449	0.48468	-1.46196	-0.961938	-0.646405	MAP3K gamma protein kinase (Fragment).
MAPKKK12	Os09g0566500	LOC_Os09g39320	0.883518	0.85916	-0.0230445	0.2804	-0.370924	-0.0378561	0.355374	0.260192	0.0334931	-0.333236	-0.200317	-0.166687	Protein kinase family protein.
MAPKKK13	Os09g0383300	LOC_Os09g21510	0.1523	0.093397	0.106734	0.113736	0.272309	0.16426	0.118056	0.0387368	0.157285	0.095707	0.201697	0.151563	Mitogen-activated protein kinase kinase kinase 1 (EC 2.7.1.-) (Arabidospsis NPK1-related protein kinase 1). Splice isoform 1S.
MAPKKK14	Os04g0610900	LOC_Os04g52140	0.625429	0.569406	-0.216495	-0.0097808	0.0588025	-0.0558243	0.113189	0.0345388	0.266299	0.136767	0.188652	0.19724	EDR1.
MAPKKK15	Os08g0421800	LOC_Os08g32600	0.0762031	0.0259198	-0.493224	-0.756056	-0.46033	-0.56987	0.803464	0.749342	-0.0342293	-0.0301474	0.120188	0.0186037	Mitogen-activated protein kinase kinase kinase 1 (EC 2.7.1.-) (Arabidospsis NPK1-related protein kinase 1). Splice isoform 1S.
MAPKKK16	Os04g0437600	LOC_Os04g35700	0.061498	0.0141591	0.263743	0.354027	0.241334	0.286368	0.0765276	0.000409548	-0.249779	-0.267934	-0.259342	-0.259018	MAP protein kinase.
MAPKKK17	Os09g0544300	LOC_Os09g37230	0.0418157	0.00182925	0.442818	0.511322	0.495353	0.483164	0.115654	0.0367771	0.123069	0.125713	0.216055	0.154946	Amino acid-binding ACT domain containing protein.
MAPKKK18	Os03g0764300	LOC_Os03g55560	0.0387935	0.00065	0.562413	0.54578	0.595099	0.567764	0.170645	0.0841836	-0.23697	-0.0799313	-0.287309	-0.201403	Protein kinase domain containing protein.
MAPKKK19	Os02g0555900	LOC_Os02g35010	0.164038	0.103851	0.210972	0.159968	0.480201	0.283714	0.347223	0.251865	-0.244606	0.0396743	-0.268985	-0.157972	Protein kinase domain containing protein.
MAPKKK20	Os07g0572800	LOC_Os07g38530	0.0589519	0.0120546	-0.422442	-0.412401	-0.292786	-0.375876	0.220615	0.129572	-0.0519591	-0.363753	-0.363086	-0.259599	MAP kinase.
MAPKKK21	Os07g0438500	LOC_Os07g25680	0.328388	0.26297	-0.456367	0.0871086	-0.544	-0.30442	0.306444	0.211553	0.0234128	-0.357514	-0.424793	-0.252965	Octicosapeptide/Phox/Bem1p domain containing protein.
MAPKKK22	Os03g0703400	LOC_Os03g49640	0.203904	0.141699	0.300161	0.0698523	0.487951	0.285988	0.297224	0.202711	-0.0717488	-0.0685057	-0.312459	-0.150905	MAP3K beta 3 protein kinase (EC 2.7.1.37) (Fragment).
MAPKKK23	Os12g0594300	LOC_Os12g40279	0.317176	0.252019	0.210934	0.460098	-0.0150113	0.218674	0.143433	0.060778	-0.344882	-0.236675	-0.131946	-0.237834	Octicosapeptide/Phox/Bem1p domain containing protein.
MAPKKK24	Os04g0660500	LOC_Os04g56530	0.296282	0.231498	0.110771	-0.00338256	0.217297	0.108229	0.08121	0.00227281	0.345777	0.316698	0.293177	0.31855	Protein kinase domain containing protein.
MAPKKK25	Os02g0594100	LOC_Os02g38080	0.0470811	0.00454649	0.351124	0.284305	0.350961	0.328796	0.0830134	0.00719689	-0.151317	-0.126971	-0.171162	-0.149816	Protein kinase ATN1.
MAPKKK26	Os07g0475900	LOC_Os07g29330	0.0488955	0.00567518	0.408665	0.507935	0.525473	0.480691	0.308661	0.213783	-0.347656	-0.0301108	-0.12874	-0.168836	Amino acid-binding ACT domain containing protein.
MAPKKK27	Os03g0638800	LOC_Os03g43760	0.0840229	0.0327212	0.139628	0.259553	0.266279	0.22182	0.115138	0.0362806	-0.326495	-0.159222	-0.285843	-0.257187	Protein kinase domain containing protein.
MAPKKK28	Os03g0262200	LOC_Os03g15570	0.13654	0.078874	-0.0741873	-0.249546	-0.201524	-0.175086	0.438605	0.344283	0.183697	0.427976	-0.0757685	0.178635	Protein kinase domain containing protein.
MAPKKK29	Os02g0672800	LOC_Os02g45130	0.0436714	0.00248226	-0.258469	-0.226827	-0.268426	-0.25124	0.0870709	0.0106786	-0.224622	-0.166111	-0.16695	-0.185894	MAP kinase-like protein.
MAPKKK30	Os02g0120100	LOC_Os02g02780	0.0968483	0.0430003	0.795238	1.70755	1.1933	1.23203	0.0847759	0.00882056	-0.51546	-0.509946	-0.379923	-0.468443	Amino acid-binding ACT domain containing protein.
MAPKKK31	Os01g0641000	LOC_Os01g45380	0.790987	0.752206	0.182582	0.200024	-0.230085	0.0508401	0.08121	0.00225328	-0.379632	-0.334943	-0.326429	-0.347001	Protein kinase domain containing protein.
MAPKKK32	Os08g0224100	LOC_Os08g12750	0.0547652	0.00929748	0.252201	0.352193	0.292725	0.29904	0.251083	0.158822	0.2497	0.0209093	0.173154	0.147921	Serine/threonine/tyrosine kinase.
MAPKKK33	Os02g0174200	LOC_Os02g07790	0.125281	0.0682695	0.144882	0.342322	0.429648	0.305618	0.543393	0.454048	0.11675	0.101772	-0.0610848	0.052479	Protein kinase domain containing protein.
MAPKKK34	Os05g0577700	LOC_Os05g50190	0.0439879	0.00259966	0.759338	0.748168	0.644254	0.717253	0.131909	0.0507107	0.188483	0.1454	0.314016	0.215967	Protein kinase.
MAPKKK35	Os02g0786200	LOC_Os02g54510	0.109921	0.0547159	-0.214535	-0.203016	-0.410647	-0.276066	0.196615	0.107095	-0.35722	-0.123137	-0.146255	-0.208871	Protein kinase domain containing protein.
MAPKKK36	Os05g0108300	LOC_Os05g01780	0.0468484	0.00429247	-0.678193	-0.85005	-0.79962	-0.775955	0.0836917	0.00848687	-0.421102	-0.348818	-0.307155	-0.359025	MAP kinase-like protein.
MAPKKK37	Os04g0608900	LOC_Os04g51950	0.052201	0.00740526	-0.0809384	-0.0718765	-0.0965043	-0.0831064	0.304163	0.209175	-0.0487413	-0.175546	-0.483703	-0.235997	Serine/threonine/tyrosine kinase.
MAPKKK38	Os06g0663400	LOC_Os06g45300	0.0439203	0.00256453	0.667021	0.563921	0.649036	0.626659	0.200733	0.110871	-0.053852	-0.201596	-0.26973	-0.175059	Serine/thronine protein kinase-like protein.
MAPKKK39	Os06g0181200	LOC_Os06g08280	0.0470811	0.0045976	0.650488	0.58388	0.738384	0.657584	0.101129	0.0244382	0.264478	0.249349	0.402213	0.305347	Protein kinase domain containing protein.
MAPKKK40	Os01g0674100	LOC_Os01g48330	0.159113	0.0993798	-0.144991	-0.189597	-0.0440159	-0.126201	0.0967831	0.0206974	-0.267305	-0.212672	-0.15941	-0.213129	Protein kinase domain containing protein.
MAPKKK41	Os06g0646400	LOC_Os06g43840	0.104513	0.0498333	-0.617577	-0.861175	-0.366796	-0.615182	0.563821	0.476184	0.100652	-0.0203628	0.0137062	0.0313317	Octicosapeptide/Phox/Bem1p domain containing protein.
MAPKKK42	Os03g0816100	LOC_Os03g60150	0.107026	0.052109	0.239168	0.575904	0.549352	0.454808	0.883004	0.848348	0.138327	-0.0532875	-0.0443935	0.0135485	Protein kinase.
MAPKKK43	Os06g0724900	LOC_Os06g50920	0.0652732	0.0170457	0.542593	0.717836	0.46058	0.57367		0.495376	-0.0976185	-0.268508	0.101208	-0.0883064	Amino acid-binding ACT domain containing protein.
MAPKKK44	Os02g0241600	LOC_Os02g14530		0.177585	-0.314801	-0.498457	-0.0274315	-0.28023		0.632104	-0.186808	0.100862	0.342976	0.0856765	Protein kinase domain containing protein.
MAPKKK45	Os06g0636600	LOC_Os06g43030	0.202617	0.140521	0.267369	2.43408	2.12867	1.61004		0.190554	0.379371	0.0409813	0.711196	0.377183	Protein kinase domain containing protein.
MAPKKK46	Os11g0160300	LOC_Os11g06140		0.347312	-0.672183	-0.338028	0.144167	-0.288681		0.180138	0.0548971	1.90189	1.38575	1.11418	Protein kinase domain containing protein.
MAPKKK47	Os07g0185000	LOC_Os07g08750	0.050451	0.00653846	0.408846	0.540612	0.462666	0.470708	0.109807	0.0316311	-0.349254	-0.236323	-0.190629	-0.258735	MAP kinase-like protein.
MAPKKK48	Os01g0107400	LOC_Os01g01740	0.0898687	0.0373688	-0.209933	-0.312335	-0.158726	-0.226998	0.907317	0.878449	-0.179258	0.192643	-0.0707531	-0.0191227	Protein kinase.
MAPKKK49	Os05g0519200	LOC_Os05g44290	0.0535726	0.00838829	0.138067	0.0999175	0.121543	0.119843	0.203341	0.113006	-0.409317	-0.0783281	-0.314014	-0.26722	Protein kinase domain containing protein.
MAPKKK50	Os12g0114100	LOC_Os12g02250	0.0986793	0.0446376	0.519478	1.15636	0.846856	0.840897	0.107732	0.029858	0.439946	0.263757	0.271584	0.325095	Protein kinase domain containing protein.
MAPKKK51	Os01g0747400	LOC_Os01g54350	0.0314634	4.83e-05	1.03486	1.04587	1.06	1.04691	0.152666	0.0687813	-0.534132	-0.17904	-0.425861	-0.379678	Protein kinase domain containing protein.
MAPKKK52	Os12g0162100	LOC_Os12g06490	0.0628194	0.0151775	-0.457375	-0.29515	-0.413256	-0.388593	0.08121	0.00364189	-0.381112	-0.312262	-0.371051	-0.354808	MAP kinase-like protein.
MAPKKK53	Os11g0114600	LOC_Os11g02300	0.0809674	0.0299713	0.834092	1.40323	0.872654	1.03666	0.093696	0.0181311	0.551899	0.353492	0.55336	0.48625	Hypothetical protein.
MAPKKK54	Os03g0401100	LOC_Os03g28300	0.330618	0.265148	-0.571443	0.0993881	-0.516342	-0.329466	0.132985	0.0516977	0.127313	0.0765361	0.181929	0.128593	Octicosapeptide/Phox/Bem1p domain containing protein.
MAPKKK55	Os01g0699400	LOC_Os01g50400		0.0216862	-0.663069	-0.411463	-0.685386	-0.586639		0.116061	-0.233625	-0.888363	-0.43238	-0.518123	Protein kinase domain containing protein.
MAPKKK56	Os05g0108300	LOC_Os05g01780	0.0468484	0.00429247	-0.678193	-0.85005	-0.79962	-0.775955	0.0836917	0.00848687	-0.421102	-0.348818	-0.307155	-0.359025	MAP kinase-like protein.
MAPKKK57	Os05g0545300	LOC_Os05g46750		0.0233833	2.13152	1.67939	1.22616	1.67902		0.332105	0.214407	0.037879	1.49213	0.581471	Protein kinase domain containing protein.
MAPKKK58	Os03g0588400	LOC_Os03g39150
MAPKKK59	Os12g0605900	LOC_Os12g41260		0.395362	0.403522	1.53316	-0.255032	0.560548		0.0933312	0.997256	1.04061	0.262921	0.766929	Kinase like protein.
MAPKKK60	Os03g0745700	LOC_Os03g53410		0.571105	-0.674085	-0.357035	0.393503	-0.212539		0.123191	-0.213144	-0.881519	-0.428935	-0.507866	ATMRK1.
MAPKKK61	Os01g0201200	LOC_Os01g10450	0.0619333	0.0144132	1.29091	1.9409	1.87547	1.70243	0.167415	0.0816149	0.436192	0.651235	0.198901	0.428776	Protein kinase.
MAPKKK62	Os01g0699600	LOC_Os01g50420	0.0475102	0.00495254	3.61948	4.17418	3.27955	3.69107		0.832985	-0.517945	0.702496	0.0687104	0.0844205	Protein kinase domain containing protein.
MAPKKK63	Os01g0699100	LOC_Os01g50370	0.0662451	0.0180051	1.05691	1.22945	1.65857	1.31498	0.18608	0.09772	0.305328	0.943834	0.459086	0.569416	Protein kinase domain containing protein.
MAPKKK64	Os07g0584100	LOC_Os07g39520	0.0403612	0.00109647	2.43475	2.6494	2.37893	2.48769	0.0854836	0.00940241	0.389535	0.543484	0.513067	0.482029	MAP kinase-like protein.
MAPKKK65	Os07g0632800	LOC_Os07g43900	0.605218	0.548133	-0.259089	-0.110472	0.127564	-0.0806653	0.144824	0.0619291	0.166227	0.252424	0.0971908	0.171948	Protein kinase domain containing protein.
MAPKKK66	Os10g0130101	LOC_Os10g04010
MAPKKK67	Os10g0130000	LOC_Os10g04000
MAPKKK68	Os12g0489700	LOC_Os12g30570
MAPKKK69	Os05g0545400	LOC_Os05g46760		0.0121982	1.65166	1.22995	1.81606	1.56589		0.525263	0.0957729	-0.937381	0.0649771	-0.258877	Protein kinase domain containing protein.
MAPKKK70	Os01g0699500	LOC_Os01g50410	0.0995553	0.0454145	1.55939	1.23849	0.6828	1.16023	0.105276	0.027701	0.249804	0.321679	0.44736	0.339614	Protein kinase domain containing protein.
MAPKKK71	Os02g0322400	LOC_Os02g21700		0.0331635	0.368393	0.6733	0.438745	0.49348		0.343629	0.898511	-0.253488	0.645029	0.430018	Protein kinase domain containing protein.
MAPKKK72	Os01g0748600	LOC_Os01g54480	0.0543533	0.0089938	-0.0185576	-0.0257616	-0.0240955	-0.0228049	0.157686	0.0732529	-0.302192	-0.166499	-0.47939	-0.316027	Ankyrin-kinase protein (Fragment).
MAPKKK73	Os03g0292700	LOC_Os03g18170	0.0711748	0.0219863	0.884016	1.20714	0.726026	0.939062	0.104217	0.0265364	0.43764	0.506593	0.746795	0.563676	Protein kinase domain containing protein.
MAPKKK74	Os01g0892800	LOC_Os01g66860		0.0735358	-1.37152	-0.487024	-0.830172	-0.896239		0.0752008	-0.259168	-0.811476	-0.581144	-0.550596	Protein kinase domain containing protein.
MAPKKK75	Os02g0608500	LOC_Os02g39560	0.131264	0.0738888	-0.436342	-0.386738	-0.13805	-0.320377	0.0915314	0.0158787	-0.423513	-0.29828	-0.466803	-0.396199	Ankyrin-kinase.

## Sheet: Phosphatase
Phosphatase
			Short exposures						Long exposures
					log2[Fold change (treatment/control)]						log2[Fold change (treatment/control)]
Gene name	RAB-DB Locus ID	TIGR Locus ID	FDR	P Value	1	2	3	mean (N=3)	FDR	P Value	1	2	3	mean (N=3)	Description
OsPP1	Os01g0164600	LOC_Os01g07090		0.13108	-0.597798	-0.124294	-0.305345	-0.342479		0.0718019	-0.944594	-0.760057	-0.305426	-0.670026	Protein phosphatase 2C-like domain containing protein.
OsPP2	Os01g0295700	LOC_Os01g19130	0.0519787	0.00718499	1.12102	0.924733	1.24605	1.09727	0.08121	0.00118644	0.609464	0.580439	0.540836	0.576913	Protein phosphatase-2C.
OsPP3	Os01g0311500	LOC_Os01g20940	0.0943057	0.0408037	-0.260817	-0.178449	-0.12589	-0.188385	0.122507	0.042966	-0.102752	-0.197406	-0.115356	-0.138505	Tyrosine specific protein phosphatase and dual specificity protein phosphatase family protein.
OsPP4	Os01g0347000	LOC_Os01g24470		0.0571272	-0.659879	-0.376414	-0.294058	-0.443451		0.132142	-0.199399	-0.898655	-0.4277	-0.508585	PROPYZAMIDE-HTPERSENSITIVE 1.
OsPP5	Os01g0349400	LOC_Os01g24750	0.0451815	0.00310511	0.733308	0.761166	0.630999	0.708491	0.570035	0.483369	-0.040534	0.0486859	-0.173066	-0.0549714	Serine/threonine protein phosphatase PP1 (EC 3.1.3.16).
OsPP6	Os01g0390900	LOC_Os01g29469	0.130916	0.073587	-0.247285	-0.18598	-0.0792484	-0.170838	0.0903248	0.014847	-0.0964251	-0.110465	-0.145077	-0.117322	Dual specificity protein phosphatase family protein.
OsPP7	Os01g0513100	LOC_Os01g32964	0.10535	0.0505999	0.0980769	0.117342	0.204511	0.139977	0.262822	0.169982	-0.193731	-0.0216522	-0.304985	-0.173456	Hypothetical protein.
OsPP8	Os01g0541900	LOC_Os01g36080	0.0631727	0.0155325	0.25177	0.332528	0.393735	0.326011	0.26569	0.173041	-0.147508	-0.0743846	-0.406202	-0.209365	Protein kinase domain containing protein.
OsPP9	Os01g0552300	LOC_Os01g37130		0.173479	-1.20007	-0.214668	-0.441388	-0.618707		0.302895	0.828491	0.0593461	0.126656	0.338164	Protein phosphatase-2C.
OsPP10	Os01g0583100	LOC_Os01g40094	0.0522287	0.00750944	0.613191	0.509044	0.457146	0.52646	0.085841	0.00983335	-0.297549	-0.285568	-0.38802	-0.323713	Protein phosphatase 2C ABI2 (EC 3.1.3.16) (PP2C) (Abscisic acid- insensitive 2).
OsPP11	Os01g0618200	LOC_Os01g43100	0.0532164	0.00816367	-0.45908	-0.622308	-0.509932	-0.53044	0.146263	0.0632088	-0.183014	-0.0728884	-0.202541	-0.152815	Protein phosphatase 2C-like domain containing protein.
OsPP12	Os01g0656200	LOC_Os01g46760	0.068946	0.0202749	0.694022	0.726214	1.06897	0.829735	0.089646	0.0132422	0.153285	0.160896	0.108415	0.140865	Protein phosphatase 2C family protein.
OsPP13	Os01g0691700	LOC_Os01g49690	0.597002	0.539441	0.0534154	-0.110413	-0.0481005	-0.0350326	0.827236	0.77798	0.0409203	-0.0335254	-0.0309667	-0.00785729	Serine/threonine protein phosphatase 2A.
OsPP14	Os01g0739200	LOC_Os01g53710	0.0469028	0.00435122	0.866255	1.08938	1.01347	0.989703	0.616974	0.536244	-0.230921	0.166166	-0.228191	-0.0976487	Dual specificity protein phosphatase family protein.
OsPP15	Os01g0846300	LOC_Os01g62760	0.0303326	1.34e-05	1.34489	1.34388	1.35919	1.34932	0.307795	0.212831	0.366884	-0.0254917	0.366584	0.235992	Protein phpsphatase 2C (PP2C) (EC 3.1.3.16).
OsPP16	Os01g0859400	LOC_Os01g64010	0.0671492	0.0188752	-0.375059	-0.5545	-0.371379	-0.433646	0.130233	0.0494513	-0.187539	-0.0818911	-0.127737	-0.132389	Dual specificity protein phosphatase family protein.
OsPP17	Os01g0976700	LOC_Os01g74530	0.590089	0.531886	-0.129029	0.478253	0.0548631	0.134696	0.170829	0.0843601	-0.0803685	-0.244008	-0.138466	-0.154281	Protein phosphatase 2C-like protein.
OsPP18	Os02g0149800	LOC_Os02g05630	0.112356	0.0570308	0.228832	0.2673	0.102419	0.199517	0.669978	0.595357	-0.12394	0.107774	-0.131137	-0.0491011	Protein phosphatase 2C family protein.
OsPP19	Os02g0180000	LOC_Os02g08364	0.130815	0.073477	-0.333179	-0.105986	-0.296276	-0.245147	0.169049	0.0829531	-0.140439	-0.204074	-0.391878	-0.245464	Protein phosphatase type-2C.
OsPP20	Os02g0217600	LOC_Os02g12580	0.0539649	0.00857342	0.614254	0.487309	0.456	0.519188	0.430842	0.336537	0.051157	0.0584306	-0.0179825	0.030535	Protein phosphatase 2A.
OsPP21	Os02g0224100	LOC_Os02g13100	0.0988347	0.044822	-0.371855	-0.16582	-0.277479	-0.271718	0.0780258	0.000677503	0.21717	0.20675	0.226288	0.216736	Protein phosphatase 2C-like domain containing protein.
OsPP22	Os02g0255100	LOC_Os02g15594	0.0956001	0.0419273	-0.558223	-0.584958	-0.273006	-0.472062	0.0816926	0.00559917	-0.458685	-0.359357	-0.450006	-0.422683	Protein phosphatase 2C family protein.
OsPP23	Os02g0281000	LOC_Os02g17970	0.0748631	0.0248377	-0.228718	-0.330806	-0.196526	-0.252017	0.217681	0.126816	-0.091465	-0.21345	-0.0565653	-0.120493	Protein phosphatase 2C family protein.
OsPP24	Os02g0471500	LOC_Os02g27220	0.0566124	0.0105066	0.337932	0.486107	0.429626	0.417888	0.196291	0.106807	-0.338773	-0.0725889	-0.344412	-0.251925	Protein phosphatase 2C-like domain containing protein.
OsPP25	Os02g0567200	LOC_Os02g35910	0.0951202	0.0415424	0.65331	0.306055	0.470419	0.476595	0.349188	0.25375	-0.908184	-0.0620351	-0.249923	-0.406714	Protein phosphatase 2C-like domain containing protein.
OsPP26
OsPP27	Os02g0599151	LOC_Os02g38690
OsPP28	Os02g0599200	LOC_Os02g38710		0.0229028	0.309607	0.520275	0.378396	0.402759		0.15593	0.379807	0.162021	0.882164	0.474664	Protein phosphatase 2C-like domain containing protein.
OsPP29	Os02g0599700	LOC_Os02g38780		0.889621	0.179328	-0.364566	0.105011	-0.0267423		0.525483	-0.295628	0.329495	0.540058	0.191308	Protein phosphatase 2C-like domain containing protein.
OsPP30	Os02g0600033	LOC_Os02g38804
OsPP31	Os02g0606900	LOC_Os02g39410	0.0519787	0.00719154	-0.719523	-0.967798	-0.836009	-0.84111	0.090299	0.0146198	-0.345671	-0.458287	-0.533172	-0.44571	Protein phosphatase 2C gamma isoform (EC 3.1.3.16) (PP2C-gamma) (Protein phosphatase magnesium-dependent 1 gamma) (Protein phosphatase 1C) (Fibroblast growth factor inducible protein 13) (FIN13).
OsPP32	Os02g0607400	LOC_Os02g39470
OsPP33	Os02g0607500	LOC_Os02g39480
OsPP34	Os02g0633700	LOC_Os02g42250
OsPP35	Os02g0633900	LOC_Os02g42270
OsPP36	Os02g0685600	LOC_Os02g46080	0.996222	0.995327	-0.0251422	-0.0999465	0.123785	-0.000434565	0.581307	0.495281	-0.0644493	0.0693221	0.150699	0.0518571	Protein phosphatase 2C-like.
OsPP37	Os02g0690500	LOC_Os02g46490	0.0749204	0.0249256	-0.245175	-0.425468	-0.311231	-0.327292	0.133052	0.0517579	-0.232423	-0.146348	-0.10302	-0.160597	TA11 protein (Fragment).
OsPP38	Os02g0720300	LOC_Os02g48840	0.552979	0.492732	0.100143	-0.121539	-0.20742	-0.0762723	0.228765	0.137343	-0.267674	-0.246623	-0.0315733	-0.181957	Dual specificity protein phosphatase family protein.
OsPP39	Os02g0771400	LOC_Os02g53160	0.114167	0.0585609	1.06787	0.720613	0.42205	0.736846	0.437665	0.343353	0.374331	-0.0356631	0.105525	0.148064	Putative tyrosine phosphatase family protein.
OsPP40	Os02g0799000	LOC_Os02g55560	0.0580669	0.0114045	0.828532	1.1507	1.18548	1.0549	0.29792	0.203332	-0.109047	-0.101106	-0.469767	-0.22664	DNA-binding protein phosphatase 2C.
OsPP41	Os02g0820000	LOC_Os02g57450	0.0403612	0.00133119	-0.365912	-0.345832	-0.392249	-0.367997	0.081611	0.00554082	-0.397116	-0.325868	-0.420655	-0.381213	Serine/threonine protein phosphatase PP1 isozyme 2 (EC 3.1.3.16).
OsPP42	Os03g0107800	LOC_Os03g01750	0.621336	0.565076	-0.153976	0.17454	0.221452	0.0806718	0.324483	0.229398	-0.140892	-0.145731	0.0153026	-0.0904401	Hypothetical protein.
OsPP43	Os03g0137200	LOC_Os03g04430	0.18643	0.124805	-0.461757	-0.0882482	-0.277607	-0.275871	0.196289	0.106795	-0.331102	-0.0684937	-0.26518	-0.221592	Protein phosphatase 2C-like domain containing protein.
OsPP44	Os03g0167700	LOC_Os03g07150	0.118193	0.0620025	-0.271726	-0.489667	-0.21069	-0.324027	0.0981596	0.0220934	-0.459666	-0.268664	-0.413352	-0.380561	Serine/threonine protein phosphatase PP2A-4 catalytic subunit (EC 3.1.3.16).
OsPP45	Os03g0192500	LOC_Os03g09220	0.0898687	0.0373681	0.684213	1.41461	1.08637	1.06173	0.130233	0.0494625	0.377974	0.281088	0.159914	0.272992	Protein phosphatase 2C-like domain containing protein.
OsPP46	Os03g0207400	LOC_Os03g10950		0.0321024	0.529408	0.278914	0.512691	0.440338	0.350572	0.25514	1.00795	0.593816	-0.0881991	0.504524	Protein phosphatase 2C-like domain containing protein.
OsPP47	Os03g0268000	LOC_Os03g16110	0.07668	0.0262655	-0.225672	-0.319125	-0.183283	-0.242693	0.0973138	0.0211991	-0.398591	-0.325235	-0.235053	-0.319626	Protein phosphatase 1, catalytic gsmms subunit.
OsPP48	Os03g0268600	LOC_Os03g16170		0.0694848	3.15642	1.39728	1.53483	2.02951		0.473577	0.294458	-0.312449	-0.851535	-0.289842	Protein phosphatase type 2C.
OsPP49	Os03g0275100	LOC_Os03g16760		0.0542047	-0.397601	-0.540508	-0.217294	-0.385134	0.851022	0.808059	0.00671198	0.110105	-0.0728659	0.0146503	TA11 protein (Fragment).
OsPP50	Os03g0292100	LOC_Os03g18150	0.880671	0.855916	0.175131	-0.317345	0.0508708	-0.0304476	0.10871	0.0307496	0.138444	0.253922	0.175971	0.189446	Protein phosphatase 2C family protein.
OsPP51	Os03g0301700	LOC_Os03g18970	0.222914	0.159966	0.349502	0.111743	0.738233	0.399826		0.226651	0.0167408	0.176817	0.0558153	0.0831243	Calmodulin-binding protein phosphatase.
OsPP52	Os03g0372500	LOC_Os03g25600	0.0505278	0.00656456	0.625624	0.574272	0.752578	0.650825	0.792578	0.73641	0.01395	0.133013	-0.0765972	0.0234552	TA11 protein (Fragment).
OsPP53	Os03g0395100	LOC_Os03g27780	0.0663577	0.0181327	-1.20775	-1.21228	-0.77398	-1.06467	0.131264	0.0501944	-1.21464	-0.512288	-1.13749	-0.954803	Protein phosphatase 2C-like domain containing protein.
OsPP54	Os03g0646900	LOC_Os03g44500	0.0583847	0.0116138	0.25458	0.370752	0.303732	0.309688	0.130212	0.0493927	0.44675	0.24019	0.230168	0.305703	Serine/threonine protein phosphatase BSL2 (EC 3.1.3.16) (BSU1-like protein 2).
OsPP55	Os03g0761100	LOC_Os03g55320	0.0567911	0.010659	0.676127	0.97281	0.882977	0.843972	0.807021	0.753721	-0.0974655	0.16688	-0.182924	-0.0378367	Protein phosphatase 2C-like protein.
OsPP56	Os03g0805300	LOC_Os03g59060	0.0546438	0.00924349	-0.260448	-0.35569	-0.280887	-0.299008	0.08121	0.00263965	-0.215469	-0.181783	-0.190584	-0.195945	Phosphoprotein phosphatase 2A isoform 4.
OsPP57	Os03g0809300	LOC_Os03g59470	0.340476	0.274748	0.0526037	0.215961	0.0109929	0.0931857	0.231825	0.14034	-0.0250635	-0.196748	-0.226774	-0.149528	Protein phosphatase 2C-like domain containing protein.
OsPP58	Os03g0809700	LOC_Os03g59530	0.34344	0.277876	-0.396981	0.0616598	-0.270318	-0.20188	0.101204	0.0244923	-0.313317	-0.24646	-0.426014	-0.328597	Kinase associated protein phosphatase.
OsPP59	Os03g0821300	LOC_Os03g60650	0.0435524	0.00237209	1.09614	1.27133	1.10801	1.15849	0.138751	0.0566276	0.121015	0.278284	0.16545	0.18825	Protein phosphatase 2C-like domain containing protein.
OsPP60	Os03g0832400	LOC_Os03g61690	0.108952	0.0538457	-0.0801678	-0.202001	-0.165198	-0.149122	0.324151	0.229043	-0.0577021	-0.0430869	0.0044432	-0.0321153	Protein phosphatase 2C-like protein.
OsPP61	Os04g0167900	LOC_Os04g08560
OsPP62	Os04g0245000	LOC_Os04g17130		0.540041	-0.713211	-0.417916	0.399644	-0.243827		0.0930663	-0.307314	-0.954222	-0.494142	-0.585226	Actin-binding FH2 domain containing protein.
OsPP63	Os04g0321800	LOC_Os04g25570	0.0610973	0.0137664	1.40042	1.94402	2.11673	1.82039		0.471506	0.0756507	-0.27945	-0.0685353	-0.0907782	Protein phosphatase 2C-like domain containing protein.
OsPP64	Os04g0403701	LOC_Os04g33080
OsPP65	Os04g0449400	LOC_Os04g37660		0.717823	-0.395015	-0.00365668	0.185397	-0.0710918		0.106014	0.18121	0.829201	0.854313	0.621575	Calmodulin-binding protein phosphatase.
OsPP66	Os04g0452000	LOC_Os04g37904	0.0850506	0.033503	1.22065	2.01008	1.15583	1.46219	0.39887	0.303316	0.0664663	-0.239636	-0.49131	-0.221493	Protein phosphatase type 2C.
OsPP67	Os04g0500900	LOC_Os04g42260
OsPP68	Os04g0584300	LOC_Os04g49490		0.0469764	-0.558778	-0.385969	-0.845947	-0.596898		0.851331	0.5792	-0.404204	-0.381732	-0.0689122	Protein phosphatase 2C-like.
OsPP69	Os04g0609600	LOC_Os04g52000	0.0514837	0.00696663	0.689008	0.845361	0.922637	0.819002	0.0870709	0.0106645	0.421215	0.473247	0.328192	0.407551	Protein phosphatase type 2C.
OsPP70	Os04g0659500	LOC_Os04g56450	0.0612571	0.013965	0.177127	0.236235	0.270288	0.227883	0.0865254	0.0103521	-0.0820732	-0.0882177	-0.0619345	-0.0774085	Protein phosphatase 2C-like domain containing protein.
OsPP71	Os05g0111800	LOC_Os05g02110
OsPP72	Os05g0134200	LOC_Os05g04360	0.0443318	0.00278037	0.696012	0.776567	0.648568	0.707049	0.119365	0.0402533	0.108481	0.162904	0.227554	0.166313	Protein phosphatase-2C.
OsPP73	Os05g0144400	LOC_Os05g05240	0.330678	0.26521	-0.155816	-0.018837	-0.535301	-0.236651	0.314626	0.219761	0.0198079	-0.477942	-0.318512	-0.258882	Serine/threonine-specific protein phosphatase and bis(5-nucleosyl)-tetraphosphatase domain containing protein.
OsPP73	Os05g0144400	LOC_Os05g05240	0.698323	0.648622	0.128156	-0.21523	-0.0714607	-0.052845	0.723861	0.656037	0.00925063	-0.254491	0.0852489	-0.0533304	Serine/threonine-specific protein phosphatase and bis(5-nucleosyl)-tetraphosphatase domain containing protein.
OsPP74	Os05g0204900	LOC_Os05g11550	0.0408022	0.00159765	-0.369692	-0.404316	-0.353298	-0.375769	0.131367	0.0503336	-0.333736	-0.349103	-0.148068	-0.276969	Type 5 serine/threonine phosphatase 55 kDa isoform (Type 5 protein serine/threonine phosphatase 55 kDa isoform).
OsPP75	Os05g0358500	LOC_Os05g29030	0.0517622	0.00709363	0.855264	1.046	0.793247	0.898171	0.08121	0.00354599	0.501604	0.41072	0.438541	0.450288	Protein phosphatase-like.
OsPP76	Os05g0457200	LOC_Os05g38290	0.0466935	0.00408863	2.42356	1.93812	2.21685	2.19285	0.0899168	0.0136772	-0.299879	-0.45385	-0.374846	-0.376191	Protein phosphatase-2C.
OsPP77	Os05g0524200	LOC_Os05g44910	0.440899	0.375476	0.194533	0.558424	-0.103566	0.216464	0.107443	0.029654	0.686809	0.456799	0.38947	0.511026	Dual specificity protein phosphatase family protein.
OsPP78	Os05g0537400	LOC_Os05g46040	0.0586623	0.0118231	0.635115	0.894478	0.675072	0.734888	0.255456	0.162894	-0.0983828	-0.0369196	-0.22579	-0.120364	Protein phosphatase 2C.
OsPP79	Os05g0572700	LOC_Os05g49730		0.516663	-0.674142	-0.361879	0.336329	-0.23323		0.128758	-0.20743	-0.887815	-0.418771	-0.504672	Protein phosphatase 2C.
OsPP80	Os05g0587100	LOC_Os05g50970	0.235171	0.171594	-0.264621	-0.401472	-0.0247449	-0.230279	0.639116	0.560858	0.0186053	-0.0285435	0.0673436	0.0191351	Protein phosphatase 2C family protein.
OsPP81	Os05g0592800	LOC_Os05g51510	0.133245	0.0758854	0.186904	0.0599394	0.129863	0.125569	0.111435	0.0329887	-0.113148	-0.22364	-0.190698	-0.175828	Protein phosphatase 2C ABI2 (EC 3.1.3.16) (PP2C) (Abscisic acid- insensitive 2).
OsPP82	Os06g0152000	LOC_Os06g05870	0.916469	0.898384	0.0151445	-0.113362	0.128494	0.0100921	0.177175	0.0898589	-0.0567312	-0.0556297	-0.0151491	-0.0425033	Hypothetical protein.
OsPP83	Os06g0164100	LOC_Os06g06880	0.144249	0.0861405	-0.0799231	-0.187504	-0.277247	-0.181558	0.0959855	0.0200363	-0.628498	-0.419098	-0.41695	-0.488182	Serine/threonine protein phosphatase PP1 (EC 3.1.3.16).
OsPP84	Os06g0179700	LOC_Os06g08140	0.29965	0.234679	0.0123378	-0.205005	-0.128402	-0.107023	0.682699	0.609279	-0.00782005	0.0675593	-0.207541	-0.0492674	DNA-binding protein phosphatase 2C.
OsPP85	Os06g0308100	LOC_Os06g20340	0.489146	0.425181	0.354493	0.330901	-0.172837	0.170852	0.0887493	0.0123016	-0.0936756	-0.128886	-0.137671	-0.120078	Dual specificity protein phosphatase family protein.
OsPP86	Os06g0526700	LOC_Os06g33530		0.601398	0.0433296	0.440168	-0.159004	0.108164		0.132562	0.356653	0.0731472	0.181227	0.203676	Protein phosphatase 2C-like domain containing protein.
OsPP87	Os06g0526800	LOC_Os06g33549		0.393053	0.177247	-0.335905	-0.508875	-0.222511		0.733843	-0.459235	0.527042	0.279207	0.115671	Protein phosphatase 2C family protein.
OsPP88	Os06g0574500	LOC_Os06g37660	0.0472653	0.0047699	0.346748	0.361522	0.432138	0.380136	0.817565	0.766256	-0.0829906	0.0565939	-0.0147047	-0.0137005	Protein phosphatase 2A.
OsPP89	Os06g0597200	LOC_Os06g39600	0.0823421	0.0312586	0.441648	0.231622	0.410134	0.361135	0.180797	0.0931295	0.14741	0.113114	0.31803	0.192852	DNA-binding protein phosphatase 2C.
OsPP90	Os06g0651600	LOC_Os06g44210	0.171309	0.110654	0.0707284	0.0532551	0.0141201	0.0460345	0.29142	0.196963	-0.0594359	-0.0332899	-0.00207138	-0.0315991	Protein phosphatase type-2C.
OsPP91	Os06g0698300	LOC_Os06g48300		0.0020217	2.38699	2.04372	2.19174	2.20748		0.0490233	-0.305545	-0.679133	-0.440337	-0.475005	Protein phosphatase 2C family protein.
OsPP92	Os06g0717800	LOC_Os06g50380	0.309919	0.244872	0.0707579	0.26679	0.0249252	0.120824	0.153146	0.0692026	-0.254543	-0.242246	-0.534603	-0.343797	Protein phosphatase 2C-like protein.
OsPP93	Os07g0114000	LOC_Os07g02330		0.551593	-0.713717	-0.403326	0.406397	-0.236882		0.0881535	-0.319937	-0.954067	-0.502225	-0.592076	Protein phosphatase 2C-like.
OsPP94	Os07g0211400	LOC_Os07g11010	0.0717758	0.0225587	-0.350643	-0.43389	-0.251362	-0.345298	0.488235	0.395867	0.0144738	-0.00622664	0.160366	0.0562044	Kinase associated protein phosphatase.
OsPP95	Os07g0507000	LOC_Os07g32380	0.0663448	0.0181103	0.224427	0.154734	0.250764	0.209975	0.167244	0.081487	-0.374756	-0.113253	-0.38022	-0.289409	Protein phosphatase 2C.
OsPP96	Os07g0516100	LOC_Os07g33230		0.540233	-0.703554	-0.418123	0.397224	-0.241484		0.0973835	-0.293646	-0.982838	-0.525053	-0.600513	Protein phosphatase 2C-like domain containing protein.
OsPP97	Os07g0566200	LOC_Os07g37890	0.07807	0.027588	-0.208827	-0.210989	-0.118598	-0.179471	0.081611	0.00551724	0.294643	0.357799	0.282912	0.311785	Protein phosphatase 2C-like domain containing protein.
OsPP98	Os07g0646100	LOC_Os07g45170	0.056419	0.0103827	0.632935	0.723419	0.50394	0.620098	0.0933411	0.0176406	0.201516	0.161164	0.125665	0.162782	Protein phosphatase 2C family protein.
OsPP99	Os07g0690400	LOC_Os07g49040	0.0630721	0.0154484	-0.470814	-0.641405	-0.43039	-0.514203	0.106002	0.0283979	-0.323294	-0.288548	-0.173984	-0.261942	Protein phosphatase 2C-like.
OsPP100	Os08g0379300	LOC_Os08g29160	0.104417	0.0497312	-0.496288	-1.01076	-0.570861	-0.692636	0.152699	0.0688475	-0.599758	-0.562079	-0.204105	-0.455314	Dual specificity protein phosphatase family protein.
OsPP101	Os08g0455600	LOC_Os08g35440	0.0528742	0.00797444	0.0665102	0.0795116	0.0910939	0.0790386	0.967902	0.956694	0.106854	-0.16822	0.0460239	-0.00511396	Serine/threonine protein phosphatase PP1-alpha catalytic subunit (EC 3.1.3.16) (PP-1A). Splice isoform 1.
OsPP102	Os08g0500300	LOC_Os08g39100	0.0626329	0.0149783	-0.897846	-0.958367	-1.31743	-1.05788	0.126693	0.0463222	-0.0963125	-0.0948934	-0.17793	-0.123045	Protein phosphatase 2C-like domain containing protein.
OsPP103	Os08g0513000	LOC_Os08g40200	0.0810873	0.0301033	-0.327452	-0.177028	-0.235397	-0.246625	0.152219	0.0682559	-0.143123	-0.332236	-0.423511	-0.299623	Serine/threonine-specific protein phosphatase and bis(5-nucleosyl)-tetraphosphatase domain containing protein.
OsPP104	Os08g0557400	LOC_Os08g44320	0.0981404	0.0441079	-0.234344	-0.435556	-0.528396	-0.399432	0.247322	0.155151	-0.416618	-0.343429	-0.0313616	-0.263803	Protein tyrosine phosphatase-like protein.
OsPP105	Os09g0135700	LOC_Os09g05020	0.0371146	0.00026	0.655974	0.671812	0.63537	0.654386	0.798892	0.743794	0.0970535	-0.165947	-0.0167399	-0.0285444	Putative tyrosine phosphatase family protein.
OsPP106	Os09g0284200	LOC_Os09g11230	0.0725681	0.0232103	-0.193889	-0.307911	-0.203787	-0.235195	0.574921	0.488457	-0.0454579	-0.00735567	0.0108881	-0.0139751	Serine/threonine protein phosphatase PP-X isozyme 2 (EC 3.1.3.16).
OsPP107	Os09g0314400	LOC_Os09g14540		0.128593	-0.107569	-0.722179	-0.748988	-0.526245		0.928677	-0.109285	0.224749	-0.0829363	0.0108428	Protein phosphatase 2C-like domain containing protein.
OsPP108	Os09g0325700	LOC_Os09g15670	0.0403612	0.00146043	2.50317	2.49737	2.22393	2.40816	0.280449	0.186566	0.705255	0.0907174	0.281506	0.359159	Protein phosphatase 2C (EC 3.1.3.16) (PP2C).
OsPP109	Os09g0459600	LOC_Os09g28560		0.67779	-0.634657	-0.352116	0.496129	-0.163548		0.238223	-0.474755	-2.58774	-0.461955	-1.17482	Calmodulin-binding protein phosphatase.
OsPP110	Os09g0558000	LOC_Os09g38550	0.620814	0.564468	0.11706	-0.100124	0.140179	0.0523714	0.388957	0.293444	-0.0150499	-0.41044	-0.0887385	-0.171409	Protein phosphatase type-2C.
OsPP111	Os10g0370000	LOC_Os10g22460	0.0466927	0.00403423	0.550229	0.666541	0.674502	0.630424	0.277018	0.183211	-0.0480289	-0.066163	-0.00149152	-0.0385611	Protein phosphatase 2C-like domain containing protein.
OsPP112	Os10g0410600	LOC_Os10g27050	0.0657231	0.0174868	-0.336757	-0.510594	-0.363249	-0.403533	0.219184	0.128252	-0.16689	-0.135746	-0.0242414	-0.108959	Serine/threonine protein phosphatase PP2A-4 catalytic subunit (EC 3.1.3.16).
OsPP113	Os10g0541200	LOC_Os10g39540	0.0607339	0.0133159	0.0926686	0.131645	0.0961571	0.106824	0.0877641	0.0114309	-0.138383	-0.101082	-0.145873	-0.128446	Protein phosphatase 2C-like domain containing protein.
OsPP114	Os10g0544900	LOC_Os10g39780	0.0493698	0.00584436	0.728267	0.639839	0.834883	0.73433	0.260871	0.168	-0.0907154	-0.0550975	-0.263337	-0.136383	Protein phosphatase 2C-like protein.
OsPP115	Os10g0561900	LOC_Os10g41240	0.0763396	0.0260287	0.135878	0.215731	0.135324	0.162311	0.611491	0.529713	-0.0374956	0.0258685	0.10444	0.0309375	Dual specificity protein phosphatase family protein.
OsPP116	Os11g0109000	LOC_Os11g01790		0.0403639	0.769927	1.30571	0.698416	0.924683		0.147735	0.501904	0.118311	0.859966	0.493394	Protein phosphatase 2C-like domain containing protein.
OsPP117	Os11g0113100	LOC_Os11g02180	0.0403612	0.00138569	-0.683975	-0.602277	-0.632754	-0.639669	0.0897431	0.0133526	-0.234623	-0.312176	-0.215104	-0.253968	Dual specificity protein phosphatase family protein.
OsPP118	Os11g0136800	LOC_Os11g04180		0.540091	-0.039382	0.121691	-0.471386	-0.129692		0.605083	-0.516432	0.49857	-0.639925	-0.219262	Dual specificity protein phosphatase 19 (EC 3.1.3.48) (EC 3.1.3.16) (Protein phosphatase SKRP1). Splice isoform 2.
OsPP119	Os11g0217500	LOC_Os11g11070	0.393977	0.328394	-0.193075	-0.407231	0.069797	-0.176836	0.825502	0.775776	-0.0786314	0.00982281	0.0351427	-0.0112219	mRNA capping enzyme family protein.
OsPP120	Os11g0242200	LOC_Os11g13820		0.578346	0.422281	-0.428018	0.655193	0.216486		0.0976617	-0.299171	-0.935853	-0.461489	-0.565505	(No Hit)
OsPP121	Os11g0417400	LOC_Os11g22404	0.717034	0.669635	-0.618762	-0.300334	0.449072	-0.156675		0.155161	-0.194827	-0.940257	-0.371537	-0.502207	Protein phosphatase 2C-like domain containing protein.
OsPP122	Os11g0586100	LOC_Os11g37540		0.6799	0.0961312	0.0751715	-0.406745	-0.0784809	0.255825	0.163317	-0.0916452	-0.45008	-0.818768	-0.453498	Protein kinase domain containing protein.
OsPP123	Os12g0108600	LOC_Os12g01770		0.961039	-0.635198	-0.348362	0.905313	-0.0260822		0.101404	-0.265409	-0.90649	-0.47048	-0.54746	Protein phosphatase 2C-like domain containing protein.
OsPP124	Os12g0112500	LOC_Os12g02120	0.160864	0.101092	-0.220776	-0.543736	-0.201589	-0.322034	0.234071	0.142477	-0.287894	-0.332607	-0.0349235	-0.218475	Dual specificity protein phosphatase family protein.
OsPP125	Os12g0133700	LOC_Os12g03990		0.0215835	-0.204854	-0.340691	-0.329777	-0.291774		0.12746	-0.240559	-0.0395789	-0.272931	-0.184356	Dual specificity protein phosphatase 19 (EC 3.1.3.48) (EC 3.1.3.16) (Protein phosphatase SKRP1). Splice isoform 2.
OsPP126	Os12g0152800	LOC_Os12g05660	0.100843	0.0465285	-0.261425	-0.605876	-0.510917	-0.459406	0.118844	0.0396675	-0.623123	-0.291427	-0.499518	-0.471356	Dual specificity protein phosphatase family protein.
OsPP127	Os12g0174800	LOC_Os12g07590	0.0742416	0.0243643	-0.491067	-0.315486	-0.55808	-0.454878	0.170958	0.0844515	-0.232554	-0.303037	-0.0849513	-0.206847	Tyrosine specific protein phosphatase family protein.
OsPP128	Os12g0193200	LOC_Os12g09120	0.23338	0.169757	-0.0607338	-0.0774641	-0.00343902	-0.0472123	0.08121	0.0032358	-0.227373	-0.224719	-0.189531	-0.213875	mRNA capping enzyme family protein.
OsPP129	Os12g0198200	LOC_Os12g09640	0.0471072	0.0046414	1.77556	1.77415	1.43413	1.66128	0.504805	0.413027	-0.0673404	0.533149	0.0877725	0.184527	Protein phosphatase 2C family protein.
OsPP130	Os12g0407500	LOC_Os12g21890	0.702881	0.65374	-0.0492945	-0.100752	0.0705701	-0.0264921	0.162927	0.0776098	-0.245818	-0.0929374	-0.128852	-0.155869	Tyrosine specific protein phosphatase and dual specificity protein phosphatase family protein.
OsPP131	Os12g0580900	LOC_Os12g39120		0.00984849	1.16669	0.822667	1.05879	1.01605		0.217217	1.36095	0.932748	-0.0554542	0.74608	Protein phosphatase 2C-like protein.
OsPP132	Os12g0617900	LOC_Os12g42310	0.0605191	0.0131132	-0.304126	-0.457724	-0.399664	-0.387171	0.221764	0.130658	-0.273639	-0.273871	-0.0382786	-0.195263	Serine/threonine protein phosphatase BSL2 (EC 3.1.3.16) (BSU1-like protein 2).
