# Supplementary material for: Autotoxicity mechanism of Oryza sativa: transcriptome response in rice roots exposed to ferulic acid
Source: BMC Genomics. 2013 May 25;14:351. doi: 10.1186/1471-2164-14-351 (PMC4008027; doi:10.1186/1471-2164-14-351)
Supplement: Additional file 12: Table S8 — Expression profiles of transcription factors induced by ferulic acid stress. [file 1471-2164-14-351-S12.xlsx]

## Sheet: Table S8
	Table S8. Expression profiles of transcription factors induced by FA stress.
			Short exposures		Long exposures
	Functional categories	In genome	Increased	Decreased	Increased	Decreased
	Transcription Factors	1930	84	21	3	1
	ABI3/VP1	52	0	0	0	0
	Alfin	10	0	0	0	0
	AP2/EREBP＊	164	14	1	0	0
	ARF	26	0	0	0	0
	ARID	5	0	0	0	0
	AS2	35	2	0	0	0
	AUX/IAA	29	2	0	0	0
	BBR/BPC	4	0	0	0	0
	BES1	6	0	0	0	0
	bHLH	150	3	6	0	1
	C2C2-CO-like	39	1	1	0	0
	C2C2-Dof	30	0	0	0	0
	C2C2-GATA	21	0	0	0	0
	C2C2-YABBY	7	0	0	0	0
	C2H2	94	6	1	0	0
	C3H	57	1	2	0	0
	CAMTA	6	0	0	0	0
	CCAAT-Dr1	1	0	0	0	0
	CCAAT-HAP2	11	0	0	0	0
	CCAAT-HAP3	12	0	0	0	0
	CCAAT-HAP5	16	0	0	0	0
	CPP	11	0	0	0	0
	E2F/DP	8	0	0	0	0
	EIL	9	0	0	0	0
	FHA	16	0	0	0	0
	GARP-ARR-B	8	0	0	0	0
	GARP-G2-like	45	1	0	0	0
	GeBP	15	0	0	0	0
	GIF	3	0	0	0	0
	GRAS	55	2	0	0	0
	GRF	12	0	0	0	0
	HB	82	2	1	0	0
	HMG	9	0	1	0	0
	HRT-like	1	0	0	0	0
	HSF	25	2	0	1	0
	JMJ	15	0	1	0	0
	LFY	1	0	0	0	0
	LIM	10	0	0	0	0
	LUG	6	0	0	0	0
	MADS	61	0	1	0	0
	MBF1	2	1	0	0	0
	MYB＊	129	11	1	0	0
	MYB-related	62	2	0	0	0
	NAC	130	7	4	0	0
	Nin-like	13	1	0	0	0
	NZZ	1	0	0	0	0
	OsbZIP	89	1	0	0	0
	PBF-2-like(Whirly)	1	0	0	0	0
	PcG	33	0	0	0	0
	PHD	62	0	0	0	0
	PLATZ	16	2	0	0	0
	S1Fa-like	2	0	0	0	0
	SBP	20	0	0	0	0
	SRS	5	0	0	0	0
	TAZ	6	0	0	0	0
	TCP	21	0	0	0	0
	Trihelix	20	0	1	0	0
	TUB	14	0	0	0	0
	ULT	2	0	0	0	0
	VOZ	2	0	0	0	0
	WRKY＊	100	17	0	2	0
	ZF-HD	15	0	0	0	0
	ZIM＊	18	6	0	0	0
	Functional categories of genes, total number of genes found within the rice genome, numbers of genes present on and detected on arrays,
	and numbers of genes showing significant differences (FDR <0.1) in transcript abundance are shown in rows and columns labeled accordingly.
	TF families that are overrepresented in the response group are shown with asterisks (P<0.05).

## Sheet: ABI3_VP1
ABI3/VP1
			Short exposures						Long exposures
					log2[Fold change (treatment/control)]						log2[Fold change (treatment/control)]
Gene name	RAB-DB Locus ID	TIGR Locus ID	FDR	P Value	1	2	3	mean (N=3)	FDR	P Value	1	2	3	mean (N=3)	Description
ABI3/VP1-1	Os01g0234100	LOC_Os01g13300	0.0590589	0.0122109	-0.691401	-1.02483	-0.880983	-0.865737	0.497634	0.405343	-0.116277	-0.206258	0.068625	-0.0846365	Transcriptional factor B3 family protein.
ABI3/VP1-2	Os01g0713600	LOC_Os01g51610		0.970206	-0.00929302	-0.399683	0.439642	0.0102219		0.103645	-0.28344	-0.948407	-0.468132	-0.56666	Transcriptional factor B3 family protein.
ABI3/VP1-3	Os01g0723500	LOC_Os01g52514		0.603158	-0.655484	-0.390258	0.440312	-0.20181		0.13584	-0.199236	-0.895353	-0.408048	-0.500879	(No Hit)
ABI3/VP1-4	Os01g0723700	LOC_Os01g52540		0.718348	-0.310571	-0.418453	0.406584	-0.10748		0.230447	-0.297966	-0.938155	-0.0802612	-0.438794	Transcriptional factor B3 family protein.
ABI3/VP1-5	Os01g0905400	LOC_Os01g67830		0.60729	-0.703679	-0.352404	0.442097	-0.204662		0.100816	-0.292626	-0.948688	-0.468234	-0.569849	Transcriptional factor B3 family protein.
ABI3/VP1-6	Os01g0911700	LOC_Os01g68370	0.117251	0.0611817	0.392958	0.669552	1.01362	0.692042		0.0605541	0.244091	0.552176	0.664014	0.48676	Transcription activator VP1-rice.
ABI3/VP1-7		LOC_Os02g10420
ABI3/VP1-8	Os02g0455800	LOC_Os02g25820		0.0313519	-0.682223	-0.352222	-0.584611	-0.539685		0.916414	-0.292263	0.0760475	0.166303	-0.0166375	(No Hit)
ABI3/VP1-9	Os02g0598200	LOC_Os02g38470		0.146862	-0.619079	-0.361143	-0.0865497	-0.355591		0.188763	-0.484355	-1.76809	-0.377475	-0.87664	Cupredoxin domain containing protein.
ABI3/VP1-10	Os02g0683500	LOC_Os02g45850		0.918975	-0.634036	-0.351277	1.17962	0.0647675		0.703558	0.143371	0.81302	-0.468902	0.162496	DNA-binding protein RAV1.
ABI3/VP1-11	Os03g0120900	LOC_Os03g02900	0.196103	0.134206	-0.300012	-0.0425244	-0.212217	-0.184918	0.515889	0.424998	-0.0299225	0.0278502	-0.263178	-0.0884167	AP2 domain containing protein RAP2.8 (Fragment).
ABI3/VP1-12	Os03g0164300	LOC_Os03g06850		0.0594171	1.53624	0.627736	0.956858	1.04028		0.60956	0.317285	0.228767	-0.236823	0.103076	Conserved hypothetical protein.
ABI3/VP1-13	Os03g0184500	LOC_Os03g08620		0.0336132	-1.11352	-1.23848	-1.98456	-1.44552		0.378565	-0.465438	-0.353935	0.165328	-0.218015	Transcriptional factor B3 family protein.
ABI3/VP1-14	Os03g0212300	LOC_Os03g11370		0.572719	-0.652526	-0.361135	0.390602	-0.207686		0.112553	-0.22752	-0.876456	-0.450885	-0.518287	Transcriptional factor B3 family protein.
ABI3/VP1-15	Os03g0619600	LOC_Os03g42230		0.594039	-0.701727	-0.357721	0.42885	-0.2102		0.541649	-0.0665347	0.144687	-0.478558	-0.133468	Transcriptional factor B3 family protein.
ABI3/VP1-16	Os03g0619800	LOC_Os03g42240
ABI3/VP1-17	Os03g0619850	LOC_Os03g42250
ABI3/VP1-18	Os03g0620400	LOC_Os03g42280		0.0445324	-0.650488	-0.394151	-0.322624	-0.455754		0.0526857	-1.05575	-0.870178	-0.42448	-0.783468	Transcriptional factor B3 family protein.
ABI3/VP1-19	Os03g0620500	LOC_Os03g42290		0.442573	-0.710182	-0.978858	0.444914	-0.414708		0.0782768	-0.347369	-0.944036	-0.506859	-0.599421	Transcriptional factor B3 family protein.
ABI3/VP1-20	Os03g0621600	LOC_Os03g42370		0.569035	-0.624606	-0.427361	0.409606	-0.21412		0.0486026	-0.675037	-0.862867	-0.36493	-0.634278	Transcriptional factor B3 family protein.
ABI3/VP1-21		LOC_Os03g42410
ABI3/VP1-22	Os03g0622100	LOC_Os03g42420		0.215784	-0.461085	-0.241408	-1.65826	-0.786918		0.833824	-0.278754	0.494028	-0.0513397	0.0546449	Transcriptional factor B3 family protein.
ABI3/VP1-23	Os03g0622200	LOC_Os03g42430	0.868719	0.841404	0.154212	-0.160111	0.0699129	0.0213378	0.115387	0.0365188	0.424893	0.39292	0.707357	0.50839	Transcriptional factor B3 family protein.
ABI3/VP1-24	Os04g0346900	LOC_Os04g27960
ABI3/VP1-25	Os04g0347400	LOC_Os04g27990
ABI3/VP1-26	Os04g0347500	LOC_Os04g28000
ABI3/VP1-27	Os04g0581400	LOC_Os04g49230		0.657617	-0.698896	-0.293168	0.464818	-0.175749		0.356215	-0.256821	-0.894879	0.106764	-0.348312	(No Hit)
ABI3/VP1-28	Os04g0676600	LOC_Os04g58000		0.481924	-1.89231	-0.352574	0.467431	-0.592485		0.0938449	-0.308108	-0.914952	-0.446219	-0.556426	Transcriptional factor B3 family protein.
ABI3/VP1-29	Os04g0676650	LOC_Os04g58010
ABI3/VP1-30	Os05g0481400	LOC_Os05g40280	0.152405	0.0935193	-0.238348	-0.558095	-0.213744	-0.336729	0.321335	0.226267	-0.446521	-0.0516567	-0.128259	-0.208812	Transcriptional factor B3 family protein.
ABI3/VP1-31	Os06g0112300	LOC_Os06g02230		0.185825	-0.157639	-0.298977	-0.902795	-0.453137		0.0529076	0.153991	0.376462	0.274479	0.268311	Transcriptional factor B3 family protein.
ABI3/VP1-32	Os06g0194400	LOC_Os06g09420	0.0540648	0.00864621	-0.938925	-1.24433	-0.962331	-1.04853	0.144314	0.0614473	-0.429201	-0.261315	-0.173859	-0.288125	Transcriptional factor B3 family protein.
ABI3/VP1-33	Os06g0632500	LOC_Os06g42630
ABI3/VP1-34	Os07g0183200	LOC_Os07g08530		0.591462	-0.665819	-0.367771	0.419073	-0.204839		0.0282823	-0.216815	-0.389588	-0.38447	-0.330291	Conserved hypothetical protein.
ABI3/VP1-35	Os07g0183700	LOC_Os07g08600
ABI3/VP1-36		LOC_Os07g12820
ABI3/VP1-37	Os07g0273700	LOC_Os07g17230		0.107663	-0.642556	-0.366279	-1.29171	-0.766849		0.357987	-0.559147	-1.52934	0.255593	-0.610964	Transcriptional factor B3 family protein.
ABI3/VP1-38	Os07g0563300	LOC_Os07g37610	0.624721	0.568627	-0.0715493	0.0392981	0.179762	0.0491703	0.852579	0.810004	0.0595961	-0.00683493	-0.0306005	0.00738691	Transcriptional factor B3 family protein.
ABI3/VP1-39	Os07g0679700	LOC_Os07g48200	0.038965	0.000736	-0.70429	-0.743545	-0.677299	-0.708378	0.263282	0.170539	-0.0600938	-0.117122	-0.32031	-0.165842	Transcriptional factor B3 family protein.
ABI3/VP1-40	Os08g0101000	LOC_Os08g01090		0.229522	0.239396	0.15231	1.01588	0.469194		0.0433924	-0.838117	-0.43999	-0.481646	-0.586584	Transcriptional factor B3 family protein.
ABI3/VP1-41	Os08g0157700	LOC_Os08g06120
ABI3/VP1-42	Os08g0324300	LOC_Os08g23470		0.1121	1.09146	0.221071	0.767013	0.693181		0.250219	0.993845	0.1964	0.137431	0.442559	Conserved hypothetical protein.
ABI3/VP1-43		LOC_Os08g23570
ABI3/VP1-44		LOC_Os10g07060
ABI3/VP1-45	Os10g0323000	LOC_Os10g17630	0.0636722	0.0158816	-0.784054	-1.19081	-1.18262	-1.0525	0.134504	0.0530547	-0.601344	-0.36213	-0.27021	-0.411228	Conserved hypothetical protein.
ABI3/VP1-46	Os10g0537100	LOC_Os10g39190
ABI3/VP1-47	Os11g0156000	LOC_Os11g05740	0.0955266	0.0418692	-0.649092	-0.338868	-0.384657	-0.457539		0.0217442	-0.277753	-0.372905	-0.472096	-0.374251	Transcriptional factor B3 family protein.
ABI3/VP1-48	Os11g0197600	LOC_Os11g09160	0.039227	0.000854	-0.634207	-0.606925	-0.57308	-0.604737	0.213338	0.122446	-0.17182	-0.0876789	-0.0399094	-0.0998027	Transcriptional factor B3 family protein.
ABI3/VP1-49	Os12g0591300	LOC_Os12g40070	0.0845675	0.0331275	-1.06495	-0.574675	-1.10739	-0.915671	0.105017	0.0272492	-1.33759	-0.967584	-1.75774	-1.3543	(No Hit)
ABI3/VP1-50	Os12g0591400	LOC_Os12g40080
ABI3/VP1-51	Os12g0591500	LOC_Os12g40090
ABI3/VP1-52	Os12g0592300	LOC_Os12g40120		0.050523	0.553437	1.13698	1.3422	1.01087		0.00544538	1.29782	1.63613	1.63685	1.5236	Transcriptional factor B3 family protein.

## Sheet: Alfin
Alfin
			Short exposures						Long exposures
					log2[Fold change (treatment/control)]						log2[Fold change (treatment/control)]
Gene name	RAB-DB Locus ID	TIGR Locus ID	FDR	P Value	1	2	3	mean (N=3)	FDR	P Value	1	2	3	mean (N=3)	Description
Alfin-1	Os01g0158800	LOC_Os01g06540
Alfin-2	Os01g0887700	LOC_Os01g66420	0.141732	0.0835772	-0.206671	-0.393027	-0.13875	-0.246149	0.442481	0.348295	-0.0759468	-0.118448	0.0316105	-0.0542614	Zn-finger-like, PHD finger domain containing protein.
Alfin-3	Os02g0564100	LOC_Os02g35600	0.0544065	0.00915574	-0.186236	-0.239631	-0.260164	-0.228677	0.163901	0.078529	0.0917987	0.0635118	0.172137	0.109149	Zn-finger-like, PHD finger domain containing protein.
Alfin-4	Os03g0818300	LOC_Os03g60390	0.0569723	0.0107248	-0.440973	-0.626843	-0.600418	-0.556078	0.515691	0.424778	-0.0147782	-0.0694733	0.0124131	-0.0239461	Alfin-1.
Alfin-5	Os04g0444900	LOC_Os04g36730	0.0466927	0.00406413	0.73954	0.715693	0.597958	0.684397	0.0887794	0.0124305	0.190537	0.206485	0.272596	0.223206	Zn-finger-like, PHD finger domain containing protein.
Alfin-6	Os05g0163100	LOC_Os05g07040	0.0581634	0.0114807	-0.20504	-0.140347	-0.172985	-0.172791	0.0900589	0.0141103	-0.122675	-0.183979	-0.143325	-0.149993	Nucleic acid binding protein-like.
Alfin-7	Os05g0419100	LOC_Os05g34640	0.159483	0.0997143	-0.0625562	-0.275725	-0.235985	-0.191422	0.641486	0.563524	-0.0731239	-0.0965195	0.0655471	-0.0346987	Nucleic acid binding protein-like.
Alfin-8	Os07g0233300	LOC_Os07g12910	0.103514	0.0489209	-0.327479	-0.522915	-0.240442	-0.363612	0.21126	0.120429	0.0723667	0.0652151	0.196371	0.111318	Nucleic acid binding protein-like.
Alfin-9	Os07g0608400	LOC_Os07g41740	0.408922	0.343379	0.249425	-0.0563812	0.136767	0.109937	0.08121	0.00329431	0.323886	0.355426	0.290966	0.323426	Zn-finger-like, PHD finger domain containing protein.
Alfin-10	Os11g0244800	LOC_Os11g14010	0.367265	0.301865	-0.144854	-0.290044	0.0399095	-0.131663	0.590739	0.506082	-0.0221043	0.00622659	0.122505	0.0355425	Alfin-1.

## Sheet: AP2
AP2/ERF
			Short exposures						Long exposures
					log2[Fold change (treatment/control)]						log2[Fold change (treatment/control)]
Gene name	RAB-DB Locus ID	TIGR Locus ID	FDR	P Value	1	2	3	mean (N=3)	FDR	P Value	1	2	3	mean (N=3)	Description
AP2/ERF-1	Os01g0131600	LOC_Os01g04020	0.107547	0.052583	-0.203036	-0.486235	-0.337998	-0.342423	0.278229	0.184368	0.0893527	0.0567502	0.28993	0.145344	Pathogenesis-related transcriptional factor and ERF domain containing protein.
AP2/ERF-2	Os01g0140700	LOC_Os01g04750
AP2/ERF-3	Os01g0141000	LOC_Os01g04800	0.153239	0.094334	0.2202	0.187298	0.504207	0.303902	0.447831	0.353932	-0.0603995	0.267209	0.134898	0.113902	AP2 domain containing protein RAP2.8 (Fragment).
AP2/ERF-4	Os01g0165000	LOC_Os01g07120	0.0477113	0.00515439	0.303279	0.375873	0.383292	0.354148	0.0848305	0.0088822	-0.369803	-0.311817	-0.433987	-0.371869	DRE binding protein 2.
AP2/ERF-5	Os01g0200600	LOC_Os01g10370	0.16601	0.105703	0.0999818	0.354789	0.46801	0.307594	0.328207	0.233264	-0.02393	-0.102433	-0.316254	-0.147539	Pathogenesis-related transcriptional factor and ERF domain containing protein.
AP2/ERF-6	Os01g0224100	LOC_Os01g12440	0.0626581	0.0149866	-0.933301	-0.790215	-0.601869	-0.775129	0.0817583	0.00583668	-0.421084	-0.536994	-0.534128	-0.497402	Ethylene-responsive element binding factor.
AP2/ERF-7	Os01g0313300	LOC_Os01g21120	0.0576073	0.0110698	0.957656	1.38833	1.25653	1.20084	0.089646	0.0132168	0.666616	0.493655	0.742568	0.63428	Transcription factor EREBP1.
AP2/ERF-8	Os01g0657400	LOC_Os01g46870	0.228304	0.164983	-0.267178	-0.451045	-0.0424615	-0.253561	0.085841	0.00981206	0.618455	0.462931	0.648706	0.576697	Ethylene responsive element binding factor 5 (AtERF5).
AP2/ERF-9	Os01g0693400	LOC_Os01g49830	0.110334	0.0551625	1.12575	0.446271	0.837849	0.80329	0.276394	0.182644	0.16909	0.074833	0.466529	0.236817	AP2 domain containing protein RAP2.8 (Fragment).
AP2/ERF-10	Os01g0752500	LOC_Os01g54890		0.919622	-0.0607668	-0.396411	0.552189	0.0316702		0.100066	-0.286612	-0.959874	-0.495656	-0.580714	AP2 domain transcription factor RAP2.3 (Related to AP2 protein 3) (Cadmium-induced protein AS30).
AP2/ERF-11	Os01g0797600	LOC_Os01g58420	0.087037	0.0350074	0.455828	0.389631	0.225126	0.356862	0.0980334	0.0219709	0.317914	0.194328	0.322158	0.278133	Ethylene responsive element binding factor3 (OsERF3).
AP2/ERF-12	Os01g0813300	LOC_Os01g59780
AP2/ERF-13	Os01g0868000	LOC_Os01g64790		0.0103584	1.50889	2.15705	1.8107	1.82555		0.320778	0.0549841	0.733691	0.0822907	0.290322	Pathogenesis-related transcriptional factor and ERF domain containing protein.
AP2/ERF-14	Os01g0885900	LOC_Os01g66270
AP2/ERF-15	Os01g0899800	LOC_Os01g67410		0.171908	-0.453628	-0.590068	-0.0244026	-0.356033		0.179939	0.00947055	0.135387	0.208465	0.117774	ANT (Ovule development protein aintegumenta).
AP2/ERF-16	Os01g0968800	LOC_Os01g73770		0.591032	-0.712832	-0.366796	0.433917	-0.215237		0.097915	-1.69023	-0.960427	-0.476875	-1.04251	Avr9/Cf-9 rapidly elicited protein 111B.
AP2/ERF-17	Os02g0158000	LOC_Os02g06330	0.51653	0.45396	0.242524	0.0392779	-0.0454917	0.0787701	0.608441	0.526182	-0.0796132	-0.00545777	0.0179454	-0.0223752	Pathogenesis-related transcriptional factor and ERF domain containing protein.
AP2/ERF-18	Os02g0189600	LOC_Os02g09650	0.0582413	0.0115179	0.844746	0.685568	0.582618	0.704311	0.186578	0.0981792	0.514351	0.29652	0.143017	0.317963	Ethylene responsive element binding factor3 (OsERF3).
AP2/ERF-19	Os02g0202000	LOC_Os02g10760		0.5611	-0.585002	-0.435009	0.391102	-0.209636		0.0908303	-0.307716	-0.941646	-0.493472	-0.580945	Dehydration responsive element binding protein 2B (DREB2B protein).
AP2/ERF-20	Os02g0231000	LOC_Os02g13710
AP2/ERF-21	Os02g0499000	LOC_Os02g29550	0.395749	0.330199	-0.0624409	0.171489	0.250708	0.119918	0.0813371	0.00468576	-0.475586	-0.517925	-0.407754	-0.467088	Pathogenesis-related transcriptional factor and ERF domain containing protein.
AP2/ERF-22	Os02g0520000	LOC_Os02g32040
AP2/ERF-23	Os02g0521100	LOC_Os02g32140		0.0609875	0.948032	1.04859	0.387187	0.794604		0.036722	0.291044	0.301425	0.514168	0.368879	Non-protein coding transcript, unclassifiable transcript.
AP2/ERF-24	Os02g0546600	LOC_Os02g34260		0.0370257	1.11325	2.19535	2.21942	1.84268		0.0998914	-0.300831	-0.949106	-0.459892	-0.569943	AP2-domain DNA-binding protein.
AP2/ERF-25	Os02g0546800	LOC_Os02g34270	0.747583	0.703862	-0.676627	-0.150272	0.413044	-0.137952		0.921283	-0.224243	0.53761	-0.41053	-0.0323874	(No Hit)
AP2/ERF-26	Os02g0558700	LOC_Os02g35240
AP2/ERF-27	Os02g0594300	LOC_Os02g38090		0.596484	-0.698267	-0.364262	0.434034	-0.209498		0.0348514	1.31905	0.658404	1.19556	1.05767	Enhancer of shoot regeneration ESR1.
AP2/ERF-28	Os02g0614300	LOC_Os02g40070	0.796654	0.758511	0.338826	-0.0130993	-0.167533	0.0527312	0.0813371	0.00423794	0.269817	0.253608	0.314611	0.279346	ANT (Ovule development protein aintegumenta).
AP2/ERF-29	Os02g0654700	LOC_Os02g43790	0.0470811	0.00458396	2.35439	2.1219	2.68074	2.38567	0.400504	0.305027	0.0917864	0.878806	0.0997639	0.356785	Ethylene-responsive element binding protein.
AP2/ERF-30	Os02g0655200	LOC_Os02g43820		0.619643	-0.662451	-0.337384	0.433041	-0.188931	0.487172	0.394757	-0.27479	0.152069	-0.468935	-0.197219	Ethylene responsive element binding factor3 (OsERF3).
AP2/ERF-31	Os02g0656600	LOC_Os02g43940	0.0646173	0.0164979	-0.701451	-1.10371	-0.879319	-0.894827	0.352434	0.25718	0.0150252	-0.48028	-0.208845	-0.2247	Pathogenesis-related transcriptional factor and ERF domain containing protein.
AP2/ERF-32	Os02g0657000	LOC_Os02g43970	0.371176	0.305787	0.00746243	-0.364439	-0.096385	-0.151121	0.289383	0.195142	0.325823	-0.000304183	0.232401	0.185973	AP2 domain-containing protein Rap211.
AP2/ERF-33	Os02g0676800	LOC_Os02g45420		0.5907	-0.713009	-0.368659	0.434579	-0.215696		0.0938627	-0.304877	-0.931302	-0.46862	-0.568266	(No Hit)
AP2/ERF-34	Os02g0677300	LOC_Os02g45450		0.561652	-0.667838	-0.428982	0.416314	-0.226835		0.10593	-0.267703	-0.877969	-0.412958	-0.519543	CRT/DRE binding factor 1.
AP2/ERF-35	Os02g0747600	LOC_Os02g51300	0.106005	0.0511821	0.197402	0.469066	0.333108	0.333192	0.143778	0.0610562	-0.544081	-0.47653	-0.199592	-0.406734	BABY BOOM.
AP2/ERF-36	Os02g0752800	LOC_Os02g51670	0.0410201	0.00163363	0.328005	0.376348	0.362762	0.355705	0.137086	0.0552348	0.159121	0.361043	0.404571	0.308245	Dehydration responsive element binding protein 2B (DREB2B protein).
AP2/ERF-37	Os02g0764700	LOC_Os02g52670		0.00533579	1.88004	2.40828	2.2996	2.19597		0.0349819	-1.40809	-1.0093	-0.715729	-1.04437	Pathogenesis-related transcriptional factor and ERF domain containing protein.
AP2/ERF-38	Os02g0781300	LOC_Os02g54050
AP2/ERF-39	Os02g0782700	LOC_Os02g54160	0.0364555	0.000167	-0.117141	-0.112675	-0.112759	-0.114191	0.12667	0.0463092	-0.0887032	-0.039009	-0.0823832	-0.0700318	Transcription factor EREBP1.
AP2/ERF-40	Os02g0797100	LOC_Os02g55380	0.0543533	0.00908938	2.63365	2.51468	1.90497	2.3511	0.218688	0.127791	0.70003	0.122317	0.441681	0.421343	Pathogenesis-related transcriptional factor and ERF domain containing protein.
AP2/ERF-41	Os03g0117900	LOC_Os03g02650		0.169936	-0.324108	-0.465072	-1.45251	-0.747231		0.393428	0.444492	-0.260602	0.970805	0.384899	Pathogenesis-related transcriptional factor and ERF domain containing protein.
AP2/ERF-42	Os03g0150200	LOC_Os03g05590		0.545173	-0.655321	-0.429119	0.393771	-0.230223		0.0478114	-0.242327	-0.19535	-0.405838	-0.281172	Ethylene-responsive element binding protein.
AP2/ERF-43	Os03g0165200	LOC_Os03g06920		0.58304	-0.7148	-0.375612	0.429793	-0.220206		0.742822	0.758956	0.111305	-0.46962	0.133547	Pathogenesis-related transcriptional factor and ERF domain containing protein.
AP2/ERF-44	Os03g0174400	LOC_Os03g07830	0.197393	0.135521	0.234744	0.117014	0.519136	0.290298	0.154972	0.0710394	0.328119	0.691715	0.9758	0.665212	DRE binding protein 2.
AP2/ERF-45	Os03g0176300	LOC_Os03g07940		0.394941	-0.663392	-1.30455	0.382617	-0.528442		0.0861804	-0.310926	-0.98774	-0.57965	-0.626105	(No Hit)
AP2/ERF-46	Os03g0182800	LOC_Os03g08460	0.0457763	0.0034861	-1.00212	-0.992396	-0.830248	-0.941587	0.958957	0.945708	-0.152297	0.0854663	0.0497552	-0.00569199	Ethylene responsive element binding factor3 (OsERF3).
AP2/ERF-47	Os03g0183000	LOC_Os03g08470	0.0607339	0.0133993	-0.347868	-0.241361	-0.25835	-0.282526	0.150819	0.0670767	-0.223078	-0.103587	-0.299242	-0.208636	AP2 domain containing protein RAP2.6 (Fragment).
AP2/ERF-48	Os03g0183200	LOC_Os03g08490		0.71019	1.13969	0.40065	-0.810187	0.243384		0.0605969	-0.246979	-0.665815	-0.505908	-0.472901	Conserved hypothetical protein.
AP2/ERF-49	Os03g0183300	LOC_Os03g08500	0.0500106	0.00616279	0.426643	0.559821	0.482375	0.489613	0.190279	0.101447	0.474882	0.290313	0.121425	0.29554	Pathogenesis-related transcriptional factor and ERF domain containing protein.
AP2/ERF-50	Os03g0191900	LOC_Os03g09170	0.0469028	0.00434741	1.36741	1.70176	1.65154	1.57357	0.242875	0.151048	0.769029	0.211117	0.247796	0.409314	AP2 domain family transcription factor homolog (AP2 domain transcription factor) (ABI4:abscisic acid-insensitive 4 ) (ABI4).
AP2/ERF-51	Os03g0232200	LOC_Os03g12950		0.0329228	0.229703	0.275548	0.420185	0.308479		0.495704	-0.0996742	0.555542	0.0382594	0.164709	BABY BOOM.
AP2/ERF-52	Os03g0263000	LOC_Os03g15660	0.813395	0.777783	-0.0673022	0.119845	-0.12372	-0.0237259	0.416373	0.321493	-0.123201	0.0399127	-0.290532	-0.124607	TINY-like protein.
AP2/ERF-53	Os03g0313100	LOC_Os03g19900		7.94e-05	1.28136	1.25499	1.29353	1.27663		0.333114	0.331214	-0.125506	0.683537	0.296415	BABY BOOM.
AP2/ERF-54	Os03g0341000	LOC_Os03g22170		0.0158149	1.84602	1.21303	1.8217	1.62692	0.223506	0.132552	1.34888	0.355298	0.546945	0.750376	AP2 domain containing protein RAP2.2 (Fragment).
AP2/ERF-55	Os03g0770700	LOC_Os03g56050	0.930984	0.915757	-0.0762119	0.294756	-0.278777	-0.0200777	0.965267	0.953518	0.166376	-0.0672941	-0.0831574	0.00530818	AP2/EREBP transcription factor BABY BOOM1.
AP2/ERF-56	Os03g0815800	LOC_Os03g60120	0.204148	0.141935	0.0180016	0.16712	0.166434	0.117185	0.166735	0.0811107	0.193801	0.069086	0.104102	0.12233	Ethylene responsive element binding factor 5 (AtERF5).
AP2/ERF-57	Os03g0818800	LOC_Os03g60430	0.0792906	0.0286463	-0.507686	-0.557248	-0.863254	-0.642729	0.130514	0.0496561	-0.266126	-0.388844	-0.169027	-0.274666	LIPLESS2.
AP2/ERF-58	Os03g0860100	LOC_Os03g64260	0.0403612	0.00141691	4.09811	3.69367	3.6448	3.81219		0.787224	1.3765	-0.0721465	-0.72959	0.191588	Ethylene responsive element binding factor 2 (AtERF2).
AP2/ERF-59	Os04g0257500	LOC_Os04g18650		0.810308	-0.636333	-0.0167892	0.405201	-0.0826405		0.113079	-0.246096	-0.932185	-0.468206	-0.548829	Ethylene-responsive element binding protein.
AP2/ERF-60	Os04g0398000	LOC_Os04g32620	0.0396316	0.000894	1.52369	1.60421	1.44619	1.5247	0.216061	0.125059	0.498639	0.198933	0.145258	0.280943	Pathogenesis-related transcriptional factor and ERF domain containing protein.
AP2/ERF-61	Os04g0399800	LOC_Os04g32790	0.0678892	0.0193662	2.37742	2.69125	1.62845	2.23237		0.305824	0.0258388	-0.845879	-0.236443	-0.352161	Pathogenesis-related genes transcriptional activator PTI5.
AP2/ERF-62	Os04g0429050	LOC_Os04g34970
AP2/ERF-63		LOC_Os04g36640
AP2/ERF-64	Os04g0504500	LOC_Os04g42570		0.253329	0.0875334	-0.699885	-0.524087	-0.378813		0.274188	0.38578	-0.0841313	0.471122	0.25759	(No Hit)
AP2/ERF-65	Os04g0529100	LOC_Os04g44670		0.0196942	-0.431707	-0.320129	-0.531021	-0.427619	0.112532	0.033959	0.309852	0.156387	0.281399	0.249213	AP2 domain containing protein RAP2.4 (Fragment).
AP2/ERF-66	Os04g0546800	LOC_Os04g46220	0.056076	0.0101394	1.8505	1.29834	1.6823	1.61038	0.0976975	0.0215971	0.379846	0.547984	0.342266	0.423365	Ethylene responsive element binding factor 5 (AtERF5).
AP2/ERF-67	Os04g0547500	LOC_Os04g46240
AP2/ERF-68	Os04g0547600	LOC_Os04g46250		0.468346	-0.596756	-0.980801	0.444031	-0.377842		0.312127	-0.405353	-0.0674789	-2.23703	-0.903287	Pathogenesis-related transcriptional factor and ERF domain containing protein.
AP2/ERF-69	Os04g0549700	LOC_Os04g46400	0.0389255	0.000722	-0.79763	-0.855657	-0.78457	-0.812619	0.93786	0.918024	-0.0281286	-0.0405913	0.0823545	0.00454486	Dehydration responsive element binding protein 2F (DREB2F protein).
AP2/ERF-70	Os04g0549800	LOC_Os04g46410
AP2/ERF-71	Os04g0550200	LOC_Os04g46440	0.757347	0.714619	0.128671	-0.400658	0.0617543	-0.0700777	0.087806	0.0116073	0.292015	0.411777	0.313568	0.33912	Pathogenesis-related transcriptional factor and ERF domain containing protein.
AP2/ERF-72	Os04g0572400	LOC_Os04g48350	0.0835361	0.0323785	-0.829412	-0.52393	-1.02709	-0.793478	0.150986	0.0671788	-1.07489	-0.539283	-1.52982	-1.048	CRT/DRE binding factor 1.
AP2/ERF-73	Os04g0610400	LOC_Os04g52090	0.0454186	0.00317765	0.732317	0.864489	0.733336	0.776714	0.162207	0.0768513	0.258714	0.729588	0.419513	0.469271	Pathogenesis-related transcriptional factor and ERF domain containing protein.
AP2/ERF-74	Os04g0648900	LOC_Os04g55520	0.0564417	0.0104374	0.824422	0.762237	0.577127	0.721262	0.0644474	5.15371e-05	0.787598	0.784276	0.80274	0.791538	Dehydration responsive element binding protein 2F (DREB2F protein).
AP2/ERF-75	Os04g0649100	LOC_Os04g55560	0.0694474	0.0206121	-0.490693	-0.361787	-0.607548	-0.486676	0.871119	0.833207	0.0636168	0.10108	-0.24289	-0.0260645	Conserved hypothetical protein.
AP2/ERF-76	Os04g0653600	LOC_Os04g55970	0.0580101	0.011366	1.64294	1.33759	1.13537	1.37197	0.271426	0.178121	0.174645	0.0900746	0.499865	0.254862	AP2/EREBP transcription factor BABY BOOM1.
AP2/ERF-77	Os04g0669200	LOC_Os04g57340	0.0543001	0.00890118	0.581323	0.786059	0.619162	0.662181	0.168052	0.0821153	0.272962	0.57649	0.22682	0.358757	Ethylene response factor 3.
AP2/ERF-78	Os05g0121600	LOC_Os05g03040	0.179321	0.118254	0.265793	0.067069	0.131403	0.154755	0.116337	0.0372917	0.133012	0.205944	0.107249	0.148735	GLOSSY15 (Fragment).
AP2/ERF-79	Os05g0219800	LOC_Os05g13300	0.0671764	0.0188876	-0.771499	-1.17691	-0.815445	-0.921285	0.0824055	0.0069994	-0.619041	-0.612521	-0.472567	-0.568043	DEAH helicase isoform 6.
AP2/ERF-80	Os05g0316800	LOC_Os05g25260	0.942644	0.930141	0.260705	-0.234617	0.0163965	0.0141615	0.0956177	0.0196905	0.612511	0.557034	0.871489	0.680345	Ethylene-responsive element binding protein.
AP2/ERF-81	Os05g0346200	LOC_Os05g27930	0.0534513	0.00833856	0.730124	0.534988	0.694832	0.653315	0.395329	0.299843	-0.0328436	0.124268	0.132058	0.0744941	Dehydration responsive element binding protein 2A (DREB2A protein).
AP2/ERF-82	Os05g0351200	LOC_Os05g28350	0.17574	0.114876	0.196952	0.714	0.335798	0.415583	0.166485	0.0808592	0.887044	0.43409	0.343407	0.554847	(No Hit)
AP2/ERF-83	Os05g0356600	LOC_Os05g28820
AP2/ERF-84	Os05g0361700	LOC_Os05g29810	0.0532164	0.00815797	1.12739	0.829738	0.929745	0.96229	0.631341	0.552236	-0.148929	0.311969	0.121016	0.0946854	Ethylene responsive element binding factor3 (OsERF3).
AP2/ERF-85	Os05g0420300	LOC_Os05g34730
AP2/ERF-86	Os05g0437100	LOC_Os05g36100	0.0811962	0.0302208	0.659273	0.973895	0.541852	0.725007	0.08121	0.00395491	0.588993	0.473833	0.552154	0.538327	Pathogenesis-related transcriptional factor and ERF domain containing protein.
AP2/ERF-87	Os05g0473300	LOC_Os05g39590		0.200044	-0.924081	-0.94823	0.0370572	-0.611751		0.229513	-0.251662	-2.63066	-0.803978	-1.22877	Transcriptional factor TINY.
AP2/ERF-88	Os05g0497200	LOC_Os05g41760	0.0523498	0.0075716	0.725281	0.855431	0.632812	0.737841	0.184627	0.0963298	0.351158	0.516776	0.131386	0.333107	Ethylene responsive element binding factor 4 (AtERF4).
AP2/ERF-89	Os05g0497300	LOC_Os05g41780	0.052201	0.00743351	1.15682	1.02291	0.853797	1.01118	0.08121	0.00360441	0.557945	0.45862	0.481243	0.499269	Ethylene responsive element binding factor 5 (AtERF5).
AP2/ERF-90	Os05g0549800	LOC_Os05g47650		0.000665	1.34641	1.36706	1.25593	1.32313	0.105047	0.0272707	0.725071	1.03422	0.588144	0.782478	Pathogenesis-related transcriptional factor and ERF domain containing protein.
AP2/ERF-91	Os05g0564700	LOC_Os05g49010
AP2/ERF-92	Os05g0572000	LOC_Os05g49700		0.562205	-0.710709	-0.387587	0.410153	-0.229381		0.0909229	-0.314725	-0.95153	-0.491076	-0.585777	Pathogenesis-related transcriptional factor and ERF domain containing protein.
AP2/ERF-93	Os06g0127100	LOC_Os06g03670	0.0559453	0.0100126	3.6099	2.86095	4.07835	3.5164		0.721934	-1.24983	1.34313	-1.13145	-0.34605	CBF-like protein.
AP2/ERF-94	Os06g0145700	LOC_Os06g05340
AP2/ERF-95	Os06g0160500	LOC_Os06g06540
AP2/ERF-96	Os06g0165600	LOC_Os06g06970	0.0973124	0.0434548	0.636672	0.796947	0.35673	0.596783	0.0892512	0.0128567	0.925813	0.737074	0.626524	0.763137	CRT/DRE binding factor (Transcription factor RCBF4).
AP2/ERF-97	Os06g0166400	LOC_Os06g07030	0.0398955	0.00100698	1.35245	1.30408	1.21275	1.28976	0.0813371	0.00431394	0.614247	0.499744	0.612798	0.575596	Dehydration responsive element binding protein 1D (DREB1D protein) (C- repeat binding factor 4) (C-repeat/dehydration responsive element binding factor 4) (CRT/DRE binding factor 4).
AP2/ERF-98	Os06g0181700	LOC_Os06g08340	0.0442157	0.0026864	2.86553	3.40955	3.29603	3.19037		0.236503	0.0812744	-1.39098	-0.845781	-0.718496	Pathogenesis-related transcriptional factor and ERF domain containing protein.
AP2/ERF-99	Os06g0194000	LOC_Os06g09390	0.0520092	0.0072897	-1.04466	-0.934326	-0.773385	-0.917458	0.137571	0.0556868	-0.573464	-0.251053	-0.34302	-0.389179	Ethylene responsive element binding factor 5 (AtERF5).
AP2/ERF-100	Os06g0197200	LOC_Os06g09717		0.539359	-0.699789	-0.422927	0.397379	-0.241779		0.0971194	-0.292729	-0.983796	-0.529961	-0.602162	20 kDa chaperonin, chloroplast precursor (Protein Cpn21) (Chloroplast protein Cpn10) (Chloroplast chaperonin 10) (Ch-CPN10) (Chaperonin 20).
AP2/ERF-101	Os06g0197900	LOC_Os06g09760
AP2/ERF-102	Os06g0198200	LOC_Os06g09790
AP2/ERF-103	Os06g0198400	LOC_Os06g09810
AP2/ERF-104	Os06g0210300	LOC_Os06g10780	0.207909	0.145428	0.230911	0.227323	0.747032	0.401755	0.582905	0.497135	0.390954	0.63038	-0.318293	0.234347	(No Hit)
AP2/ERF-105	Os06g0222400	LOC_Os06g11860	0.512181	0.449585	-0.153622	-0.114715	0.072816	-0.0651734	0.1066	0.02883	0.189105	0.247899	0.133561	0.190188	Hypothetical protein.
AP2/ERF-106	Os06g0223100	LOC_Os06g11940
AP2/ERF-107	Os06g0337400	LOC_Os06g23050
AP2/ERF-108	Os06g0553700	LOC_Os06g36000
AP2/ERF-109	Os06g0604000	LOC_Os06g40150		0.508977	-0.621058	-0.506491	0.375034	-0.250838		0.0754313	-0.334597	-0.988599	-0.62461	-0.649269	Ethylene response factor 3.
AP2/ERF-110	Os06g0636000	LOC_Os06g42990
AP2/ERF-111	Os06g0639200	LOC_Os06g43220	0.109743	0.0545203	-0.27705	-0.539944	-0.272274	-0.363089	0.840684	0.794558	-0.0100389	0.194427	-0.10558	0.0262693	(No Hit)
AP2/ERF-112	Os06g0657500	LOC_Os06g44750	0.209403	0.147006	-0.112294	-0.100145	-0.348827	-0.187088	0.0813371	0.00450908	0.574481	0.524386	0.659694	0.586187	ANT (Ovule development protein aintegumenta).
AP2/ERF-113	Os06g0691100	LOC_Os06g47590	0.0686305	0.0199977	0.580089	0.755133	0.45928	0.598167	0.101039	0.0243969	0.882709	0.566795	0.559423	0.669643	Pathogenesis-related transcriptional factor and ERF domain containing protein.
AP2/ERF-114	Os07g0124700	LOC_Os07g03250		0.0031098	0.660403	0.792289	0.690257	0.714317		0.80069	0.608719	-0.0785474	-0.295076	0.0783651	ANT (Ovule development protein aintegumenta).
AP2/ERF-115	Os07g0204000	LOC_Os07g10410
AP2/ERF-116	Os07g0227600	LOC_Os07g12510	0.217926	0.15507	0.122181	0.441752	0.135541	0.233158	0.100147	0.0236592	0.646899	0.405896	0.426025	0.49294	Pathogenesis-related transcriptional factor and ERF domain containing protein.
AP2/ERF-117	Os07g0235800	LOC_Os07g13170	0.348037	0.282358	-0.0125628	-0.202767	-0.0427122	-0.0860141	0.325724	0.230642	0.151563	0.133716	-0.0151854	0.0900313	Pathogenesis-related transcriptional factor and ERF domain containing protein.
AP2/ERF-118	Os07g0410300	LOC_Os07g22730	0.0374721	0.000494	3.28467	3.44827	3.19713	3.31002	0.119365	0.0402529	1.45583	0.904987	1.92904	1.42995	Conserved hypothetical protein.
AP2/ERF-119	Os07g0410700	LOC_Os07g22770		0.323274	-0.7142	-0.403328	0.14186	-0.325223		0.102432	-0.30892	-0.931781	-1.33329	-0.857997	Pathogenesis-related transcriptional factor and ERF domain containing protein.
AP2/ERF-120	Os07g0575000	LOC_Os07g38750
AP2/ERF-121	Os07g0617000	LOC_Os07g42510	0.12403	0.0670082	-0.136978	-0.176136	-0.328152	-0.213755	0.288683	0.194491	-0.200933	-0.0559349	-0.50352	-0.253463	Ethylene responsive element binding factor 5 (AtERF5).
AP2/ERF-122	Os07g0669500	LOC_Os07g47330		0.192732	0.00751684	-0.578861	-0.715038	-0.428794		0.0394382	0.695358	0.326106	0.598379	0.539948	Branched silkless1.
AP2/ERF-123	Os07g0674800	LOC_Os07g47790	0.118718	0.0624186	0.750634	1.70082	2.08516	1.5122		0.0170002	0.49416	0.757722	0.762674	0.671519	AP2 domain containing protein RAP2.2 (Fragment).
AP2/ERF-124	Os08g0171100	LOC_Os08g07440	0.218842	0.155953	-0.142286	-0.0875845	-0.0154314	-0.0817674	0.170829	0.0843414	0.113032	0.0895263	0.235824	0.146127	AINTEGUMENTA-like protein.
AP2/ERF-125	Os08g0173700	LOC_Os08g07700	0.0826933	0.0315584	-0.694014	-0.427105	-0.406208	-0.509109	0.121556	0.0420573	-0.312794	-0.300219	-0.553318	-0.388777	(No Hit)
AP2/ERF-126	Os08g0360800	LOC_Os08g27220
AP2/ERF-127	Os08g0408500	LOC_Os08g31580	0.0446488	0.00291365	0.561733	0.642898	0.675853	0.626828	0.207889	0.117246	0.369808	0.0843062	0.205381	0.219832	Pathogenesis-related transcriptional factor and ERF domain containing protein.
AP2/ERF-128	Os08g0442400	LOC_Os08g34360		0.00714587	1.61675	1.27173	1.69406	1.52751		0.454475	-0.284275	0.360709	0.77376	0.283398	BABY BOOM.
AP2/ERF-129	Os08g0454000	LOC_Os08g35240
AP2/ERF-130	Os08g0474000	LOC_Os08g36920		0.969769	0.0838161	0.476147	-0.600324	-0.0134536		0.19223	-1.31585	-0.0100865	-0.922342	-0.749426	AP2 domain containing protein RAP2.6 (Fragment).
AP2/ERF-131	Os08g0521600	LOC_Os08g41030		0.857001	-0.310405	-0.309559	0.462186	-0.0525926		0.56538	0.454815	-0.890925	-0.365627	-0.267246	Pathogenesis-related transcriptional factor and ERF domain containing protein.
AP2/ERF-132	Os08g0537900	LOC_Os08g42550	0.0403612	0.00128813	-0.498278	-0.454238	-0.512527	-0.488347	0.240095	0.148468	-0.0953102	-0.130721	-0.371238	-0.199089	AP2 domain containing protein RAP2.2 (Fragment).
AP2/ERF-133	Os08g0545400	LOC_Os08g43200	0.0371146	0.000271	3.72551	3.54711	3.54792	3.60685		0.28195	-0.0339617	0.142398	0.212779	0.107072	Dehydration responsive element binding protein 1C (DREB1C protein) (C- repeat binding factor 2) (C-repeat/dehydration responsive element binding factor 2) (CRT/DRE binding factor 2).
AP2/ERF-134	Os08g0545500	LOC_Os08g43210	0.261401	0.196859	0.767456	0.599032	2.93471	1.43373	0.8584	0.817761	-1.56706	0.280198	0.733595	-0.184423	DRE-binding protein 1A.
AP2/ERF-135	Os08g0563600	LOC_Os08g44960
AP2/ERF-136	Os08g0565200	LOC_Os08g45110		0.118487	-0.059928	-0.347169	-0.280084	-0.22906		0.0529782	-0.495964	-0.942245	-0.472841	-0.637016	Pathogenesis-related transcriptional factor and ERF domain containing protein.
AP2/ERF-137	Os09g0286600	LOC_Os09g11460	0.0735053	0.0238271	-0.595679	-0.375023	-0.654999	-0.5419	0.128151	0.0475869	-0.142616	-0.218929	-0.320175	-0.22724	Pathogenesis-related transcriptional factor and ERF domain containing protein.
AP2/ERF-138	Os09g0287000	LOC_Os09g11480	0.0418318	0.00184154	-2.12984	-2.29164	-1.9743	-2.13193	0.0929769	0.0173306	-0.714109	-0.467096	-0.729022	-0.636742	Pathogenesis-related transcriptional factor and ERF domain containing protein.
AP2/ERF-139	Os09g0309700	LOC_Os09g13940	0.218053	0.155176	0.250918	0.924383	0.288449	0.487917	0.995891	0.993745	-0.0493502	-0.0539786	0.101969	-0.000453174	Pathogenesis-related transcriptional factor and ERF domain containing protein.
AP2/ERF-140	Os09g0369000	LOC_Os09g20350	0.103655	0.0490302	-0.365427	-0.577474	-0.263489	-0.40213	0.128159	0.0475977	0.129033	0.299997	0.227755	0.218928	AP2 domain transcription factor RAP2.3 (Related to AP2 protein 3) (Cadmium-induced protein AS30).
AP2/ERF-141	Os09g0423800	LOC_Os09g25600	0.225798	0.162628	0.139191	0.929622	0.430985	0.499933	0.145036	0.0621038	0.55782	0.295718	0.248938	0.367492	AP2-1 protein (Fragment).
AP2/ERF-142	Os09g0434500	LOC_Os09g26420	0.0364555	0.00015	-0.507643	-0.520894	-0.499457	-0.509331	0.707928	0.6372	-0.0519685	0.0740833	-0.113169	-0.0303513	Ethylene response factor 2.
AP2/ERF-143	Os09g0457900	LOC_Os09g28440		0.606671	-0.665784	-0.34826	0.425711	-0.196111		0.0535858	-0.536158	-0.921834	-0.42203	-0.626674	AP2 domain containing protein RAP2.6 (Fragment).
AP2/ERF-144	Os09g0522000	LOC_Os09g35010		0.0126592	-1.54511	-1.39213	-1.03704	-1.32476		0.72323	-0.727938	1.37295	0.10153	0.248846	CBF-like protein.
AP2/ERF-145	Os09g0522100	LOC_Os09g35020	0.202751	0.140629	0.0831376	0.0267068	0.155127	0.0883237	0.112548	0.0339682	0.29471	0.163206	0.185846	0.214588	Dehydration responsive element binding protein 1E (DREB1E protein).
AP2/ERF-146	Os09g0522200	LOC_Os09g35030	0.0819164	0.0308368	0.788975	1.05673	0.558141	0.801282	0.08121	0.00333141	0.579046	0.477511	0.506991	0.521183	DRE-binding protein 1A.
AP2/ERF-147	Os09g0571700	LOC_Os09g39810
AP2/ERF-148	Os09g0572000	LOC_Os09g39850	0.0364555	0.000171	3.71334	3.87067	3.73398	3.77266	0.176585	0.0893405	1.24194	0.339219	1.25783	0.94633	(No Hit)
AP2/ERF-149	Os10g0371100	LOC_Os10g22600		0.0178392	0.786336	1.2736	1.10142	1.05379		0.186793	0.601798	1.39669	0.154664	0.717717	(No Hit)
AP2/ERF-150	Os10g0390800	LOC_Os10g25170		0.127348	0.151655	1.02801	0.997538	0.725733	0.0833827	0.00787628	0.715262	0.947311	0.753036	0.805203	Pathogenesis-related transcriptional factor and ERF domain containing protein.
AP2/ERF-151	Os10g0406000	LOC_Os10g26590
AP2/ERF-152	Os10g0445100	LOC_Os10g30840
AP2/ERF-153	Os10g0523900	LOC_Os10g38000	0.159154	0.0994114	0.0749465	0.327158	0.297476	0.233193	0.180257	0.0926166	0.373027	0.142098	0.161825	0.22565	(No Hit)
AP2/ERF-154	Os10g0560700	LOC_Os10g41130	0.0559484	0.0100279	-0.738547	-0.896937	-0.634339	-0.756608	0.260101	0.167222	-0.26802	-0.0135422	-0.311536	-0.197699	Pathogenesis-related transcriptional factor and ERF domain containing protein.
AP2/ERF-155	Os10g0562900	LOC_Os10g41330	0.0810159	0.030034	1.36019	0.761379	0.915519	1.01236	0.242444	0.150656	0.456148	0.720194	0.0838184	0.420053	Pathogenesis-related transcriptional factor and ERF domain containing protein.
AP2/ERF-156	Os11g0129700	LOC_Os11g03540	0.0471072	0.00464807	-0.925307	-0.942966	-0.755297	-0.874523	0.284474	0.190491	0.00446412	-0.488412	-0.411887	-0.298612	Pathogenesis-related transcriptional factor and ERF domain containing protein.
AP2/ERF-157	Os11g0168500	LOC_Os11g06770	0.0775152	0.0269464	-0.243748	-0.259827	-0.144152	-0.215909	0.161446	0.076242	-0.282644	-0.0866088	-0.23185	-0.200368	Pathogenesis-related transcriptional factor and ERF domain containing protein.
AP2/ERF-158	Os11g0242300	LOC_Os11g13840
AP2/ERF-159	Os11g0295900	LOC_Os11g19060		0.272853	0.0484862	-0.224824	-0.320666	-0.165668	0.35819	0.262934	-0.392062	-0.389913	0.0703755	-0.2372	Pathogenesis-related transcriptional factor and ERF domain containing protein.
AP2/ERF-160	Os12g0126300	LOC_Os12g03290	0.0891826	0.0368175	-1.04789	-1.10014	-0.544516	-0.897517	0.175113	0.0879945	-0.166795	-0.617815	-0.464237	-0.416282	AP2-1 protein (Fragment).
AP2/ERF-161	Os12g0582900	LOC_Os12g39330		0.587487	-0.716777	-0.371443	0.433506	-0.218238		0.0956057	-0.301711	-0.934127	-0.46701	-0.567616	AP2 domain containing protein RAP2.11 (Fragment).
AP2/ERF-162		LOC_Os12g40960
AP2/ERF-163	Os12g0602966	LOC_Os12g41030
AP2/ERF-164	Os12g0603300	LOC_Os12g41060		0.509903	-0.694018	-0.441101	0.369746	-0.255124		0.100948	-0.300946	-0.959099	-0.463943	-0.574663	(No Hit)

## Sheet: ARF
ARF
			Short exposures						Long exposures
					log2[Fold change (treatment/control)]						log2[Fold change (treatment/control)]
Gene name	RAB-DB Locus ID	TIGR Locus ID	FDR	P Value	1	2	3	mean (N=3)	FDR	P Value	1	2	3	mean (N=3)	Description
ARF-1	Os01g0236300	LOC_Os01g13520	0.0471072	0.00462433	-0.463433	-0.374252	-0.462514	-0.4334	0.183356	0.0953119	-0.139872	-0.0699206	-0.0453283	-0.0850404	Auxin response factor 18.
ARF-2	Os01g0670800	LOC_Os01g48060		0.58506	-0.625083	-0.354129	0.391271	-0.19598		0.213017	0.0235662	-0.581844	-0.42198	-0.326752	Transcriptional factor B3 family protein.
ARF-3	Os01g0753500	LOC_Os01g54990	0.121832	0.0650283	-0.408174	-0.323667	-0.142943	-0.291595	0.441448	0.347175	0.154307	-0.0376712	0.0895366	0.0687243	Transcriptional factor B3 family protein.
ARF-4	Os01g0927600	LOC_Os01g70270	0.0648988	0.0167659	0.388679	0.572596	0.400019	0.453764	0.449604	0.35561	0.0364981	-0.0808754	-0.207418	-0.0839319	AUX/IAA protein family protein.
ARF-5	Os02g0141100	LOC_Os02g04810	0.0457736	0.00339592	-0.907357	-0.815281	-0.741459	-0.821366	0.174447	0.0874816	-0.217557	-0.520868	-0.767908	-0.502111	Auxin response factor 7 (Non-phototropic hypocotyl 4) (BIPOSTO protein) (Auxin-responsive protein IAA21/IAA23/IAA25). Splice isoform 2.
ARF-6	Os02g0164900	LOC_Os02g06910	0.0457763	0.00346452	0.518371	0.423954	0.493351	0.478559	0.675119	0.600911	-0.251228	-0.133511	0.159338	-0.0751336	Auxin response factor 6.
ARF-7	Os02g0557200	LOC_Os02g35140	0.0659068	0.0176349	-0.294975	-0.438898	-0.303913	-0.345929	0.218545	0.127623	-0.527879	-0.0770187	-0.503425	-0.369441	Auxin response factor 1.
ARF-8	Os02g0628600	LOC_Os02g41800		0.0604394	0.536518	1.26931	1.45269	1.08617		0.232511	-0.260931	-1.83693	-0.435602	-0.844489	Auxin response factor 10.
ARF-9	Os04g0442000	LOC_Os04g36054	0.36604	0.300568	0.0613117	0.197701	-0.00806432	0.0836496	0.08121	0.0032645	-0.548476	-0.582252	-0.663904	-0.598211	Auxin response factor 2 (ARF1-binding protein) (ARF1-BP).
ARF-10	Os04g0519700	LOC_Os04g43910	0.112879	0.0574661	-0.373816	-0.438921	-0.808917	-0.540551	0.877165	0.840652	0.0338688	-0.0446177	0.0280379	0.005763	Auxin response factor 10.
ARF-11	Os04g0664400	LOC_Os04g56850		0.00732619	1.09137	0.896733	1.21185	1.06665		0.0725808	-0.322892	-0.948673	-0.980266	-0.75061	Auxin response factor 1.
ARF-12	Os04g0671900	LOC_Os04g57610	0.0632031	0.0155831	-0.202329	-0.308712	-0.300449	-0.270497	0.0887794	0.0124057	-0.526743	-0.420585	-0.359111	-0.43548	Auxin response factor 8.
ARF-13	Os04g0690600	LOC_Os04g59430		0.591792	-0.654917	-0.378773	0.421395	-0.204098		0.780459	1.04635	-1.32929	-0.376043	-0.219661	Transcriptional factor B3 family protein.
ARF-14	Os05g0515400	LOC_Os05g43920	0.146004	0.0876393	0.178989	0.569357	0.32733	0.358559	0.0916497	0.0162164	0.253775	0.313454	0.39661	0.32128	Transcriptional factor B3 family protein.
ARF-15	Os05g0563400	LOC_Os05g48870	0.0900263	0.0375072	-0.512681	-0.25602	-0.508409	-0.425703	0.100818	0.0242639	-0.113143	-0.192552	-0.191506	-0.165734	Auxin response factor 5.
ARF-16	Os06g0196700	LOC_Os06g09660	0.0463716	0.00385207	-0.722842	-0.883105	-0.754722	-0.78689	0.08121	0.00170875	-0.514435	-0.552705	-0.478834	-0.515325	Auxin response factor 1.
ARF-17	Os06g0677800	LOC_Os06g46410	0.152405	0.093515	-0.0869799	-0.259098	-0.34511	-0.230396	0.08121	0.00132731	-0.271159	-0.263959	-0.239988	-0.258369	Auxin response factor 3.
ARF-18	Os06g0685700	LOC_Os06g47150	0.0612736	0.0139901	-0.421346	-0.637155	-0.592739	-0.550413	0.482653	0.389966	0.0285873	-0.0476351	-0.146648	-0.0552321	Auxin response factor 16.
ARF-19	Os06g0702600	LOC_Os06g48950	0.108707	0.0536543	0.10421	0.21646	0.262062	0.194244	0.515214	0.424053	0.218717	0.0671873	-0.0518656	0.0780128	Auxin response factor 2.
ARF-20	Os07g0183100	LOC_Os07g08520
ARF-21	Os07g0183300	LOC_Os07g08540		0.522281	-0.647805	-0.399315	0.353004	-0.231372		0.102422	-0.289662	-0.914361	-0.430291	-0.544771	(No Hit)
ARF-22	Os08g0520500	LOC_Os08g40900	0.0717442	0.02253	-0.56559	-0.338858	-0.558837	-0.487761	0.0900635	0.0141965	-0.316016	-0.448314	-0.47848	-0.41427	Auxin response factor 2.
ARF-23	Os10g0479900	LOC_Os10g33940	0.058742	0.0118644	-0.541357	-0.503623	-0.370404	-0.471795	0.111655	0.0331191	-0.388684	-0.241109	-0.477273	-0.369022	Transcriptional factor B3 family protein.
ARF-24	Os11g0523800	LOC_Os11g32110	0.128779	0.0715276	0.337626	0.475322	0.158822	0.323923	0.203032	0.112764	-0.160497	-0.416238	-0.703828	-0.426854	Transcriptional factor B3 family protein.
ARF-25	Os12g0479400	LOC_Os12g29520	0.270591	0.205861	0.0849352	0.07129	-0.00361815	0.050869	0.105919	0.0282614	0.307197	0.180455	0.332007	0.27322	Transcriptional factor B3 family protein.
ARF-26	Os12g0613700	LOC_Os12g41950	0.0711753	0.0219974	-0.242137	-0.373926	-0.413256	-0.343106	0.10871	0.0307439	-0.477593	-0.438074	-0.251191	-0.388953	Transcriptional factor B3 family protein.

## Sheet: ARID
ARID
			Short exposures						Long exposures
					log2[Fold change (treatment/control)]						log2[Fold change (treatment/control)]
Gene name	RAB-DB Locus ID	TIGR Locus ID	FDR	P Value	1	2	3	mean (N=3)	FDR	P Value	1	2	3	mean (N=3)	Description
ARID-1	Os02g0469900	LOC_Os02g27060	0.0855299	0.0338676	-0.302857	-0.354104	-0.177299	-0.278087	0.0905079	0.0151128	-0.347392	-0.448134	-0.294098	-0.363208	HMG1/2 (high mobility group) box family protein.
ARID-2	Os02g0714300	LOC_Os02g48370		0.343027	1.22287	0.229554	-0.0360079	0.47214		0.140584	1.03234	0.142449	1.26559	0.813462	AT-rich interaction region domain containing protein.
ARID-3	Os06g0622300	LOC_Os06g41730	0.0837449	0.0325527	0.0801803	0.157621	0.128373	0.122058	0.418512	0.323634	0.0311728	-0.119426	-0.0923032	-0.0601854	AT-rich interaction region domain containing protein.
ARID-4	Os09g0434100	LOC_Os09g26390	0.803114	0.765788	-0.191332	0.348431	-0.380255	-0.0743854	0.153486	0.0696417	-0.163608	-0.141987	-0.328507	-0.211367	Conserved hypothetical protein.
ARID-5	Os09g0544500	LOC_Os09g37250

## Sheet: AS2
AS2
			Short exposures						Long exposures
					log2[Fold change (treatment/control)]						log2[Fold change (treatment/control)]
Gene name	RAB-DB Locus ID	TIGR Locus ID	FDR	P Value	1	2	3	mean (N=3)	FDR	P Value	1	2	3	mean (N=3)	Description
AS2-1	Os01g0129600	LOC_Os01g03890	0.316123	0.251041	0.0618715	0.359963	0.0578824	0.159905	0.325022	0.229944	0.388539	0.121429	0.0349759	0.181648	Protein of unknown function DUF260 domain containing protein.
AS2-2	Os01g0169400	LOC_Os01g07480		0.00756959	-0.750993	-0.939252	-0.712394	-0.800879		0.0292332	0.192667	0.10688	0.193483	0.164343	LOB domain protein 25.
AS2-3	Os01g0242400	LOC_Os01g14030		0.549961	-0.694046	-0.452156	0.421673	-0.24151		0.0724684	-0.356178	-0.951136	-0.542586	-0.616633	Protein of unknown function DUF260 domain containing protein.
AS2-4	Os01g0511000	LOC_Os01g32770	0.0843741	0.0329945	-0.465448	-0.253407	-0.489667	-0.402841	0.36722	0.271736	-0.225991	-0.000699107	-0.0727996	-0.09983	LOB domain protein 40.
AS2-5	Os01g0571500	LOC_Os01g39040
AS2-6	Os01g0571800	LOC_Os01g39070		0.517221	-0.530434	-0.394526	0.313254	-0.203902		0.117	-0.286941	-0.989699	-0.432563	-0.569735	(No Hit)
AS2-7	Os01g0572800	LOC_Os01g39150
AS2-8	Os01g0572900	LOC_Os01g39160
AS2-9	Os01g0573300	LOC_Os01g39180
AS2-10		LOC_Os01g39220
AS2-11	Os01g0772100	LOC_Os01g56530		0.548621	-0.665517	-0.406818	0.390398	-0.227312		0.187779	-1.53505	-0.315109	-0.439428	-0.763196	LOB domain protein 30.
AS2-12	Os01g0825000	LOC_Os01g60960		0.223949	-0.589112	-0.262846	-0.0153934	-0.289117		0.00190745	-0.176142	-0.187945	-0.161456	-0.175181	LOB domain protein 12.
AS2-13	Os01g0889400	LOC_Os01g66590		0.225379	-0.609241	-0.473515	0.0456799	-0.345692		0.11635	-0.283254	-0.98523	-0.437326	-0.568603	LOB domain protein 6 (ASYMMETRIC LEAVES2).
AS2-14		LOC_Os02g48270
AS2-15	Os02g0820500	LOC_Os02g57490	0.368466	0.302958	0.270052	0.613444	-0.069901	0.271198	0.404739	0.30948	0.193388	-0.0143223	0.0658832	0.0816498	LATERAL ORGAN BOUNDARIES protein.
AS2-16	Os03g0149000	LOC_Os03g05500	0.310231	0.245163	-0.08846	-0.258527	-0.010519	-0.119169	0.152525	0.0685911	0.232182	0.287442	0.0964441	0.205356	Protein of unknown function DUF260 domain containing protein.
AS2-17	Os03g0149100	LOC_Os03g05510
AS2-18	Os03g0246900	LOC_Os03g14270		0.0738103	-0.0983467	-0.245373	-0.126189	-0.156636	0.0883751	0.0121207	0.585888	0.402719	0.561332	0.516646	LOB domain protein 18.
AS2-19	Os03g0287400	LOC_Os03g17810		0.383048	-0.446273	0.849186	1.49746	0.633456		0.594597	0.287062	0.957129	-0.469076	0.258372	LOB domain protein 11.
AS2-20	Os03g0445700	LOC_Os03g33090		0.0248834	0.296735	0.478729	0.312068	0.362511		0.596675	-0.134013	0.193975	-0.361402	-0.10048	Protein of unknown function DUF260 domain containing protein.
AS2-21	Os03g0609500	LOC_Os03g41330		0.813079	0.0752673	0.291252	-0.241604	0.0416384		0.0126375	1.01816	0.788502	0.699918	0.835525	Protein of unknown function DUF260 domain containing protein.
AS2-22	Os03g0612400	LOC_Os03g41600		0.136044	-0.0508981	-0.364532	-0.417957	-0.277796		0.445775	0.440185	-0.774052	-0.843644	-0.392503	(No Hit)
AS2-23	Os03g0659700	LOC_Os03g45750	0.556213	0.496033	-0.248113	0.418114	0.355997	0.175332	0.257377	0.164749	-0.0566635	-0.172165	-0.0395574	-0.0894619	LOB domain protein 6 (ASYMMETRIC LEAVES2).
AS2-24	Os03g0790600	LOC_Os03g57670	0.464736	0.400371	0.106567	-0.184036	-0.332133	-0.136534	0.197638	0.108086	0.0713254	0.0516252	0.16231	0.0950867	Peptidase M28 domain containing protein.
AS2-25	Os05g0123000	LOC_Os05g03160	0.628545	0.572627	0.0739384	0.115287	-0.0739936	0.0384106	0.700773	0.629249	0.0363999	-0.0696135	-0.018631	-0.0172815	LOB domain protein 1.
AS2-26	Os05g0165450	LOC_Os05g07270
AS2-27	Os05g0346800	LOC_Os05g27980	0.074841	0.0248138	0.357916	0.533223	0.323279	0.404806	0.0903053	0.0147853	0.552308	0.36348	0.431432	0.449073	LOB domain protein 15.
AS2-28	Os05g0417000	LOC_Os05g34450	0.0532164	0.0081781	0.358982	0.329299	0.261618	0.316633	0.0972528	0.0211416	0.587927	0.374457	0.625699	0.529361	LOB domain protein 6 (ASYMMETRIC LEAVES2).
AS2-29	Os07g0589000	LOC_Os07g40000	0.0993229	0.0451808	-0.281858	-0.153186	-0.349387	-0.261477	0.114699	0.0359788	0.47576	0.958456	0.710017	0.714744	Protein of unknown function DUF260 domain containing protein.
AS2-30	Os08g0163800	LOC_Os08g06659		0.57663	-0.706673	-0.372282	0.417914	-0.220347		0.10435	-0.286078	-0.976884	-0.488683	-0.583882	Protein of unknown function DUF260 domain containing protein.
AS2-31	Os08g0402100	LOC_Os08g31080	0.684061	0.632769	-0.680751	-0.252832	0.404775	-0.176269		0.121345	-0.221224	-0.876543	-0.418003	-0.505257	(No Hit)
AS2-32	Os08g0563400	LOC_Os08g44940	0.0477233	0.00516382	-0.567687	-0.725353	-0.688933	-0.660658	0.180133	0.092498	-0.204672	-0.253941	-0.559924	-0.339512	Conserved hypothetical protein.
AS2-33	Os09g0364100	LOC_Os09g19950		0.537673	-0.713398	-0.421721	0.398694	-0.245475		0.0949515	-0.301597	-0.962638	-0.50232	-0.588852	Conserved hypothetical protein.
AS2-34	Os10g0162600	LOC_Os10g07510	0.0814799	0.0305095	-0.400907	-0.750509	-0.716746	-0.622721	0.192033	0.102958	0.200034	0.101662	0.0586486	0.120115	(No Hit)
AS2-35	Os11g0106900	LOC_Os11g01550	0.0543533	0.00895062	1.38872	1.47091	1.06303	1.30756		0.385411	0.251229	-0.0157238	0.0350336	0.0901795	LOB domain protein 15.
AS2-36	Os12g0106200	LOC_Os12g01550	0.0447391	0.002974	1.51253	1.33867	1.25888	1.37003		0.0326651	0.276201	0.293744	0.478697	0.349547	Protein of unknown function DUF260 domain containing protein.

## Sheet: AUX_IAA
AUX/IAA
			Short exposures						Long exposures
					log2[Fold change (treatment/control)]						log2[Fold change (treatment/control)]
Gene name	RAB-DB Locus ID	TIGR Locus ID	FDR	P Value	1	2	3	mean (N=3)	FDR	P Value	1	2	3	mean (N=3)	Description
AUX/IAA-1	Os01g0178500	LOC_Os01g08320	0.0347321	0.00011	0.905169	0.925374	0.89263	0.907724	0.17617	0.0889118	-0.0968084	-0.367848	-0.329858	-0.264838	AUX/IAA protein family protein.
AUX/IAA-2	Os01g0190300	LOC_Os01g09450	0.0500853	0.00620905	0.79158	0.966344	1.04078	0.9329	0.877641	0.841574	-0.0329657	-0.0272117	0.0434517	-0.00557521	AUX/IAA protein family protein.
AUX/IAA-3	Os01g0231000	LOC_Os01g13030	0.0984566	0.0443196	-0.31036	-0.141912	-0.21837	-0.223547	0.410382	0.315128	0.0638486	0.0479917	-0.0153561	0.0321614	Auxin-responsive protein (Aux/IAA) (Fragment).
AUX/IAA-4	Os01g0286900	LOC_Os01g18360		0.215658	-0.0208478	-0.368129	-0.766299	-0.385092		0.0205187	-1.0331	-0.979219	-0.625262	-0.879195	Auxin-responsive protein IAA31 (Indoleacetic acid-induced protein 31).
AUX/IAA-5		LOC_Os01g48450
AUX/IAA-6	Os01g0741900	LOC_Os01g53880	0.542617	0.481431	-0.23081	0.108362	-0.137938	-0.0867952	0.217955	0.127119	-0.144619	-0.0260429	-0.176128	-0.115597	Auxin-responsive protein IAA26 (Indoleacetic acid-induced protein 26) (Phytochrome-associated protein 1).
AUX/IAA-7	Os02g0228900	LOC_Os02g13520	0.0947346	0.0411799	0.113231	0.168652	0.238892	0.173592	0.347172	0.251779	0.102445	-0.0164357	0.109237	0.0650819	Auxin-responsive protein IAA18 (Indoleacetic acid-induced protein 18).
AUX/IAA-8	Os02g0723400	LOC_Os02g49160		0.553461	-0.700804	-0.442841	0.423614	-0.24001		0.0747162	-0.351546	-0.949688	-0.532118	-0.611117	AUX/IAA protein family protein.
AUX/IAA-9	Os02g0805100	LOC_Os02g56120	0.0303326	1.96e-05	2.24103	2.27521	2.25348	2.25657	0.0877849	0.0115539	-0.783633	-1.14826	-1.01434	-0.982079	AUX/IAA protein family protein.
AUX/IAA-10	Os02g0817600	LOC_Os02g57250	0.0737139	0.0239663	-0.267207	-0.27006	-0.158904	-0.232057	0.0978806	0.0217818	0.214248	0.131681	0.151541	0.165823	AUX/IAA protein family protein.
AUX/IAA-11	Os03g0633500	LOC_Os03g43400	0.388675	0.323136	0.110728	0.225234	-0.0383138	0.0992162	0.111691	0.0331744	-0.407903	-0.384128	-0.667998	-0.486676	Auxin-responsive protein IAA17 (Indoleacetic acid-induced protein 17) (Auxin response 3).
AUX/IAA-12	Os03g0633800	LOC_Os03g43410	0.0607339	0.0133004	0.563393	0.847257	0.768755	0.726468	0.109995	0.0318593	-0.317369	-0.300093	-0.515376	-0.377613	IAA6 (Fragment).
AUX/IAA-13	Os03g0742900	LOC_Os03g53150	0.18239	0.121229	0.107863	0.266853	0.489189	0.287969	0.518532	0.42781	-0.0680008	0.0453099	-0.126858	-0.0498496	AUX/IAA protein family protein.
AUX/IAA-14	Os03g0797800	LOC_Os03g58350		0.0487584	0.601975	0.370477	0.853858	0.60877	0.0917402	0.0164537	-0.78495	-1.10524	-1.24282	-1.04434	AUX/IAA protein family protein.
AUX/IAA-15	Os05g0178600	LOC_Os05g08570	0.0544065	0.00915287	0.314864	0.399053	0.440995	0.384971	0.0998869	0.0232512	-0.216744	-0.300275	-0.376896	-0.297972	AUX/IAA protein family protein.
AUX/IAA-16	Os05g0186900	LOC_Os05g09480	0.0525419	0.00772196	-0.385747	-0.295214	-0.394176	-0.358379	0.135931	0.0541582	-0.151095	-0.337825	-0.201028	-0.229983	Conserved hypothetical protein.
AUX/IAA-17	Os05g0230700	LOC_Os05g14180	0.208369	0.145927	-0.0993987	-0.014841	-0.136439	-0.0835597	0.0898026	0.0134812	-0.261302	-0.173514	-0.213985	-0.216267	Auxin-responsive protein IAA2 (Indoleacetic acid-induced protein 2).
AUX/IAA-18	Os05g0523300	LOC_Os05g44810	0.225016	0.161944	-0.561927	-0.194541	-0.125805	-0.294091		0.0915268	-0.196079	-0.598163	-0.309531	-0.367924	AUX/IAA protein family protein.
AUX/IAA-19	Os05g0559400	LOC_Os05g48590	0.0268564	5.79e-06	1.23898	1.23006	1.23899	1.23601	0.664438	0.589292	0.0568141	-0.0190535	-0.157907	-0.0400486	IAA6 (Fragment).
AUX/IAA-20	Os06g0166500	LOC_Os06g07040	0.0478635	0.00529441	0.717553	0.601287	0.565548	0.628129	0.218545	0.127606	-0.195634	-1.08927	-1.33296	-0.87262	AUX/IAA protein family protein.
AUX/IAA-21	Os06g0335500	LOC_Os06g22870	0.0660547	0.0177798	-0.390545	-0.294781	-0.247679	-0.311001	0.102358	0.0252577	0.114462	0.178711	0.111814	0.134996	AUX/IAA protein family protein.
AUX/IAA-22	Os06g0355300	LOC_Os06g24850	0.14538	0.0871028	-0.203503	-0.583817	-0.751955	-0.513092	0.860697	0.820452	0.0904123	-0.252046	0.282735	0.0403671	(No Hit)
AUX/IAA-23	Os06g0597000	LOC_Os06g39590	0.052201	0.00742276	0.893077	0.905794	0.684557	0.827809	0.330527	0.235685	0.00352477	-0.19703	-0.0976352	-0.0970468	Auxin-responsive protein IAA14 (Indoleacetic acid-induced protein 14) (SOLITARY-ROOT protein).
AUX/IAA-24	Os07g0182400	LOC_Os07g08460	0.0588639	0.0119773	0.486403	0.66521	0.483021	0.544878	0.193216	0.104024	-0.272925	-0.0583706	-0.243453	-0.191583	AUX/IAA protein family protein.
AUX/IAA-25	Os08g0109400	LOC_Os08g01780		0.358471	-0.699306	-0.535373	0.224714	-0.336655		0.36602	0.0702246	-0.0346899	0.170204	0.0685796	AUX/IAA protein family protein.
AUX/IAA-26	Os09g0527700	LOC_Os09g35870	0.104526	0.0498547	1.76599	1.81013	0.778332	1.45148	0.08121	0.00200148	-0.881334	-0.911722	-0.784097	-0.859051	AUX/IAA protein family protein.
AUX/IAA-27	Os11g0221000	LOC_Os11g11410		0.94509	0.0536651	-0.245041	0.223318	0.0106473		0.025117	-0.411259	-0.50261	-0.706442	-0.540104	Hypothetical protein.
AUX/IAA-28	Os12g0601300	LOC_Os12g40890	0.0554082	0.00963854	-0.171116	-0.167959	-0.12384	-0.154305	0.121261	0.0417986	-0.265594	-0.248368	-0.462621	-0.325527	Auxin-responsive protein (Aux/IAA) (Fragment).
AUX/IAA-29	Os12g0601400	LOC_Os12g40900	0.0749382	0.0250101	0.267795	0.214517	0.150236	0.210849	0.160706	0.0755951	-0.218006	-0.294454	-0.562909	-0.358456	Auxin-responsive protein (Aux/IAA) (Fragment).

## Sheet: BBR_BPC
BBR/BPC
			Short exposures						Long exposures
					log2[Fold change (treatment/control)]						log2[Fold change (treatment/control)]
Gene name	RAB-DB Locus ID	TIGR Locus ID	FDR	P Value	1	2	3	mean (N=3)	FDR	P Value	1	2	3	mean (N=3)	Description
BBR/BPC-1	Os06g0130600	LOC_Os06g04010	0.236904	0.173208	-0.0238656	-0.141334	-0.0542956	-0.073165	0.330992	0.236136	0.129272	-0.00484945	0.261095	0.128506	GAGA binding-like domain containing protein.
BBR/BPC-2	Os10g0114500	LOC_Os10g02509	0.0528742	0.00800159	0.448042	0.470877	0.347243	0.422054	0.0897431	0.0133401	0.223145	0.158497	0.161212	0.180951	Barley B recombinant like-protein B (Barley B recombinant like-protein A).
BBR/BPC-3	Os10g0114500	LOC_Os10g02584	0.0528742	0.00800159	0.448042	0.470877	0.347243	0.422054	0.0897431	0.0133401	0.223145	0.158497	0.161212	0.180951	Barley B recombinant like-protein B (Barley B recombinant like-protein A).
BBR/BPC-4	Os10g0115500	LOC_Os10g02620	0.0447116	0.00292429	0.339266	0.283305	0.328901	0.317157	0.0903053	0.0147954	0.288137	0.186763	0.257856	0.244252	Barley B recombinant.

## Sheet: BES1
BES1
			Short exposures						Long exposures
					log2[Fold change (treatment/control)]						log2[Fold change (treatment/control)]
Gene name	RAB-DB Locus ID	TIGR Locus ID	FDR	P Value	1	2	3	mean (N=3)	FDR	P Value	1	2	3	mean (N=3)	Description
BES1-1	Os01g0203100	LOC_Os01g08180	0.369709	0.304299	0.346159	0.0383998	0.03755	0.140703	0.309692	0.214777	0.170839	-0.0129099	0.185871	0.1146	(No Hit)
BES1-2	Os01g0203000	LOC_Os01g10610	0.217519	0.154693	0.324814	0.217666	0.0318928	0.191458	0.983243	0.97649	0.0283221	0.0808629	-0.103707	0.00182592	Plant protein of unknown function DUF822 family protein.
BES1-3	Os02g0129600	LOC_Os02g03690	0.0809746	0.0299859	-0.525135	-0.275521	-0.442965	-0.41454	0.155005	0.0711355	-0.386694	-0.132464	-0.261659	-0.260272	Glycoside hydrolase, family 14 protein.
BES1-4	Os02g0233200	LOC_Os02g13900	0.307833	0.242628	0.429778	0.933454	-0.0150218	0.449403	0.08121	0.00203678	0.357013	0.383557	0.327816	0.356129	(No Hit)
BES1-5	Os06g0552300	LOC_Os06g35900	0.349167	0.2835	0.146727	-0.0351581	0.234884	0.115484	0.0874101	0.0111961	-0.275271	-0.192547	-0.218637	-0.228818	Plant protein of unknown function DUF822 family protein.
BES1-6	Os07g0580500	LOC_Os07g39220	0.0457736	0.00339493	-0.337895	-0.413865	-0.38478	-0.378847	0.240737	0.149096	0.0210933	0.213428	0.158623	0.131048	Plant protein of unknown function DUF822 family protein.

[truncated: 54 more sheets: bHLH, bZIP, C2C2_CO_like, C2C2_DOF, C2C2_GATA, C2C2_YABBY, C2H2, C3H, CAMTA, CCAAT_Dr1, CCAAT_HAP2, CCAAT_HAP3, CCAAT_HAP5, CPP, E2F_DB, EIL, FHA, GARP_ARR, GARP_G2, GeBP …]
