# Supplementary material for: Autotoxicity mechanism of Oryza sativa: transcriptome response in rice roots exposed to ferulic acid
Source: BMC Genomics. 2013 May 25;14:351. doi: 10.1186/1471-2164-14-351 (PMC4008027; doi:10.1186/1471-2164-14-351)
Supplement: Additional file 13: Table S9 — Expression profiles of transporter genes induced by short exposure to ferulic acid or juglone. [file 1471-2164-14-351-S13.xlsx]

## Sheet: Table-S9
Table S9. Comparison of expression profiles of transporter genes induced by FA stress and juglone after short exposure.
ATP-Dependent			ferulic acid				juglone				ferulic acid+ juglone
Family Name	In genome		Increase		Decrease		Increase		Decrease		Increase		Decrease
Total	285	1	10	1	1	1	3	1	0	0	10	1	0	0
ATP-binding Cassette (ABC) Superfamily	130	0.45614	8	0.8	1	1	3	1	0	0	9	0.9	0	0
H+-translocating Pyrophosphatase (H+-PPase) Family	7	0.0245614	0	0	0	0	0	0	0	0	0	0	0	0
H+- or Na+-translocating F-type, V-type and A-type ATPase (F-ATPase) Superfamily	50	0.175439	0	0	0	0	0	0	0	0	0	0	0	0
P-type ATPase (P-ATPase) Superfamily	45	0.157895	2	0.2	0	0	0	0	0	0	1	0.1	0	0
Arsenite-Antimonite (ArsAB) Efflux Family	2	0.00701754	0	0	0	0	0	0	0	0	0	0	0	0
Type II (General) Secretory Pathway (IISP) Family	17	0.0596491	0	0	0	0	0	0	0	0	0	0	0	0
Mitochondrial Protein Translocase (MPT) Family	30	0.105263	0	0	0	0	0	0	0	0	0	0	0	0
Chloroplast Envelope Protein Translocase (CEPT or Tic-Toc) Family	4	0.0140351	0	0	0	0	0	0	0	0	0	0	0	0
Ion Channels			ferulic acid				juglone				ferulic acid+ juglone
Family Name	In genome		Increase		Decrease		Increase		Decrease		Increase		Decrease
Total	137	1	2	1	1	1	0	0	0	0	0	0	0	0
Voltage-gated Ion Channel (VIC) Superfamily	31	0.226277	0	0	0	0	0	0	0	0	0	0	0	0
Glutamate-gated Ion Channel (GIC) Family of Neurotransmitter Receptors	21	0.153285	1	0.5	0	0	0	0	0	0	0	0	0	0
Ammonia Transporter Channel (Amt) Family	12	0.0875912	0	0	1	1	0	0	0	0	0	0	1	1
Non-selective Cation Channel-2 (NSCC2) Family	1	0.00729927	0	0	0	0	0	0	0	0	0	0	0	0
Chloroplast Envelope Anion Channel-forming Tic110 (Tic110) Family	2	0.0145985	0	0	0	0	0	0	0	0	0	0	0	0
Small Conductance Mechanosensitive Ion Channel (MscS) Family	5	0.0364964	0	0	0	0	0	0	0	0	0	0	0	0
Annexin (Annexin) Family	9	0.0656934	1	0.5	0	0	0	0	0	0	0	0	0	0
CorA Metal Ion Transporter (MIT) Family	10	0.0729927	0	0	0	0	0	0	0	0	0	0	0	0
Copper Transporter (Ctr) Family	7	0.0510949	0	0	0	0	0	0	0	0	0	0	0	0
Major Intrinsic Protein (MIP) Family	37	0.270073	0	0	0	0	0	0	0	0	0	0	0	0
Nucleotide-sensitive Anion-selective Channel, ICln (ICln) Family	2	0.0145985	0	0	0	0	0	0	0	0	0	0	0	0
Secondary Transporter			ferulic acid				juglone				ferulic acid+ juglone
Family Name	In genome		Increase		Decrease		Increase		Decrease		Increase		Decrease
Total	860	1	28	1	7	1	5	1	7	1.16667	12	1	0	0
Major Facilitator Superfamily (MFS)	151	0.175581	4	0.142857	2	0.285714	2	0.4	4	0.666667	4	0.333333	0	0
ATP:ADP Antiporter (AAA) Family	2	0.00232558	0	0	0	0	0	0	0	0	0	0	0	0
Telurite-resistance/Dicarboxylate Transporter (TDT) Family	9	0.0104651	0	0	0	0	0	0	0	0	0	0	0	0
Proton-dependent Oligopeptide Transporter (POT) Family	86	0.1	4	0.142857	0	0	0	0	0	0	1	0.0833333	0	0
Amino Acid/Auxin Permease (AAAP) Family	63	0.0732558	4	0.142857	0	0	1	0.2	1	0.166667	0	0	0	0
Ca2+:Cation Antiporter (CaCA) Family	16	0.0186047	1	0.0357143	0	0	0	0	0	0	0	0	0	0
Glycoside-Pentoside-Hexuronide (GPH):Cation Symporter Family	7	0.00813953	0	0	0	0	0	0	0	0	0	0	0	0
Inorganic Phosphate Transporter (PiT) Family	1	0.00116279	0	0	0	0	0	0	0	0	0	0	0	0
Solute:Sodium Symporter (SSS) Family	1	0.00116279	0	0	0	0	0	0	0	0	0	0	0	0
Bile Acid:Na+ Symporter (BASS) Family	6	0.00697674	0	0	0	0	0	0	0	0	0	0	0	0
Mitochondrial Carrier (MC) Family	61	0.0709302	1	0.0357143	0	0	0	0	0	0	1	0.0833333	0	0
Amino Acid-Polyamine-Organocation (APC) Family	27	0.0313953	1	0.0357143	0	0	0	0	0	0	0	0	0	0
Cation-Chloride Cotransporter (CCC) Family	2	0.00232558	0	0	0	0	0	0	0	0	0	0	0	0
Anion Exchanger (AE) Family	3	0.00348837	0	0	0	0	0	0	0	0	0	0	0	0
Monovalent Cation:Proton Antiporter-1 (CPA1) Family	7	0.00813953	0	0	0	0	0	0	0	0	0	0	0	0
Monovalent Cation:Proton Antiporter-2 (CPA2) Family	20	0.0232558	1	0.0357143	0	0	0	0	0	0	0	0	0	0
K+ Transporter (Trk) Family	7	0.00813953	1	0.0357143	0	0	0	0	0	0	0	0	0	0
Nucleobase:Cation Symporter-1 (NCS1) Family	1	0.00116279	0	0	0	0	0	0	1	0.166667	0	0	0	0
Cation Diffusion Facilitator (CDF) Family	9	0.0104651	0	0	0	0	0	0	0	0	0	0	0	0
Nucleobase:Cation Symporter-2 (NCS2) Family	14	0.0162791	0	0	0	0	0	0	0	0	0	0	0	0
Hydroxy/Aromatic Amino Acid Permease (HAAAP) Family	3	0.00348837	0	0	0	0	0	0	0	0	0	0	0	0
Lysosomal Cystine Transporter (LCT) Family	2	0.00232558	0	0	0	0	1	0.2	0	0	0	0	0	0
Arsenite-Antimonite (ArsB) Efflux Family	3	0.00348837	0	0	0	0	0	0	0	0	1	0.0833333	0	0
Divalent Anion:Na+ Symporter (DASS) Family	7	0.00813953	1	0.0357143	0	0	0	0	0	0	0	0	0	0
Chloride Carrier/Channel (ClC) Family	9	0.0104651	0	0	1	0.142857	0	0	0	0	0	0	0	0
Zinc (Zn2+)-Iron (Fe2+) Permease (ZIP) Family	18	0.0209302	2	0.0714286	0	0	0	0	0	0	0	0	0	0
Glycerol Uptake (GUP) Family	1	0.00116279	0	0	0	0	0	0	0	0	0	0	0	0
Ni2+-Co2+ Transporter (NiCoT) Family	2	0.00232558	0	0	0	0	0	0	0	0	0	0	0	0
Sulfate Permease (SulP) Family	14	0.0162791	1	0.0357143	1	0.142857	1	0.2	0	0	0	0	0	0
Metal Ion (Mn2+-iron) Transporter (Nramp) Family	14	0.0162791	0	0	0	0	0	0	0	0	0	0	0	0
Equilibrative Nucleoside Transporter (ENT) Family	4	0.00465116	0	0	0	0	0	0	0	0	0	0	0	0
Resistance-Nodulation-Cell Division (RND) Superfamily	3	0.00348837	0	0	0	0	0	0	0	0	0	0	0	0
NhaD Na+:H+ Antiporter (NhaD) Family	1	0.00116279	0	0	0	0	0	0	0	0	0	0	0	0
Twin Arginine Targeting (Tat) Family	3	0.00348837	0	0	0	0	0	0	0	0	0	0	0	0
Multidrug/Oligosaccharidyl-lipid/Polysaccharide (MOP) Flippase Superfamily	57	0.0662791	3	0.107143	1	0.142857	0	0	0	0	2	0.166667	0	0
Oligopeptide Transporter (OPT) Family	29	0.0337209	0	0	0	0	0	0	0	0	0	0	0	0
Auxin Efflux Carrier (AEC) Family	19	0.022093	2	0.0714286	0	0	0	0	0	0	0	0	0	0
Drug/Metabolite Transporter (DMT) Superfamily	123	0.143023	1	0.0357143	2	0.285714	0	0	1	0.166667	3	0.25	0	0
Folate-Biopterin Transporter (FBT) Family	8	0.00930233	0	0	0	0	0	0	0	0	0	0	0	0
K+ Uptake Permease (KUP) Family	27	0.0313953	0	0	0	0	0	0	0	0	0	0	0	0
Chloroplast Maltose Exporter (MEX) Family	1	0.00116279	0	0	0	0	0	0	0	0	0	0	0	0
Aromatic Acid Exporter (ArAE) Family	14	0.0162791	1	0.0357143	0	0	0	0	0	0	0	0	0	0
Cytochrome Oxidase Biogenesis (Oxa1) Family	5	0.00581395	0	0	0	0	0	0	0	0	0	0	0	0

## Sheet: FJ_ATP_transporter
ATP-Dependent
		Ferulic acid						Juglone
				log2[Fold change (treatment/control)]						log2[Fold change (treatment/control)]
TIGR Locus ID	RAB-DB Locus ID	FDR	P Value	1	2	3	mean (N=3)	FDR	P Value	1	2	3	mean (N=3)	Description
ATP-binding Cassette (ABC) Superfamily
LOC_Os01g56400	Os01g0770500		0.176463	-0.0748248	-0.477929	-0.187069	-0.246608	0.1014	0.0117545	-0.313197	-0.417666	-0.298418	-0.343094	ABC transporter ATP-binding protein.
LOC_Os02g01820	Os02g0107900
LOC_Os02g56550	Os02g0810300	0.0586507	0.0118186	-0.674203	-0.464629	-0.641478	-0.593437	0.1468	0.0577572	-0.124181	-0.231369	-0.319933	-0.225161	NBD-like protein.
LOC_Os03g20170	Os03g0316900	0.0464451	0.00390098	-0.0465116	-0.0520811	-0.0578251	-0.0521393	0.2653	0.180343	0.438618	0.513489	0.00668236	0.319596	NBD-like protein.
LOC_Os03g21490	Os03g0332600	0.613333	0.55674	0.126601	-0.0697995	0.0648436	0.0405485	0.2763	0.191378	-0.36876	-0.168668	-0.0323094	-0.189912	Non-protein coding transcript, unclassifiable transcript.
LOC_Os03g46740	Os03g0670100	0.648474	0.593952	-0.00347617	-0.0239343	0.0992661	0.0239519	0.804	0.760995	-0.322642	-0.0246907	0.191648	-0.0518952	ATP-binding protein of ABC transporter.
LOC_Os04g53550	Os04g0627200		0.215097	0.616985	1.0843	-0.00523993	0.565347		0.284108	-0.0298462	-0.276878	-0.0425997	-0.116441	Heme exporter protein CcmA family protein.
LOC_Os06g48060	Os06g0695800	0.0656657	0.017429	-0.224784	-0.178339	-0.28425	-0.229124	0.2093	0.123833	-0.392159	-0.389946	-0.0625038	-0.281536	ABC transporter related domain containing protein.
LOC_Os07g04660	Os07g0139300
LOC_Os11g29850	Os11g0490800	0.280541	0.215882	-0.0370741	-0.0716286	-0.256587	-0.121763	0.2733	0.188377	0.139632	0.0462179	0.0235473	0.0697991	ABC transporter related domain containing protein.
LOC_Os11g39020	Os11g0603200	0.0554082	0.0096394	-0.423167	-0.411043	-0.304937	-0.379716	0.1954	0.109684	0.285958	0.489811	0.117394	0.297721	ABCF-type protein.
LOC_Os06g38950	Os06g0589300	0.059613	0.0126362	0.618439	0.872518	0.644033	0.711663	0.1073	0.0160424	0.491806	0.742954	0.74927	0.661344	Viral coat and capsid protein family protein.
LOC_Os08g30740	Os08g0398000	0.0527113	0.00785393	0.579407	0.779231	0.637751	0.665463	0.3064	0.222331	-0.107622	-0.407395	-0.0578832	-0.190967	ABC transporter related domain containing protein.
LOC_Os08g30770	Os08g0398300		0.598569	-0.675397	-0.354545	0.423358	-0.202195		0.149527	-0.163025	-0.528524	-0.15431	-0.281953	ABC transporter domain containing protein.
LOC_Os08g30780	Os08g0398350
LOC_Os09g19680	Os09g0360900		0.457197	-0.636963	-0.806289	0.404905	-0.346116		0.179602	-0.124264	-0.457618	-0.109734	-0.230539	ABC transporter related domain containing protein.
LOC_Os01g18670	Os01g0290700	0.875605	0.849733	-0.0993184	0.304695	-0.116616	0.0295868	0.2071	0.121583	0.917786	1.08032	0.175004	0.724371	MDR-like p-glycoprotein.
LOC_Os01g29870	Os01g0393400	0.147677	0.0891529	-0.677729	-0.243132	-0.910732	-0.610531	0.1118	0.0196663	-0.613802	-0.759354	-0.458368	-0.610508	Hypothetical protein.
LOC_Os11g39020	Os11g0603200	0.0554082	0.0096394	-0.423167	-0.411043	-0.304937	-0.379716	0.1954	0.109684	0.285958	0.489811	0.117394	0.297721	ABCF-type protein.
LOC_Os01g34970	Os01g0533900	0.11724	0.0611473	0.217567	0.588267	0.539494	0.448443	0.2344	0.149319	0.0707026	0.539734	0.319747	0.310061	Multidrug resistance protein 1 homolog.
LOC_Os01g35030	Os01g0534700
LOC_Os01g50080	Os01g0695700		0.518523	-0.544929	0.336163	-0.438321	-0.215696	0.2369	0.151745	-1.85444	-1.31185	-0.181774	-1.11602	Multidrug resistance protein 1 homolog.
LOC_Os01g50070
LOC_Os01g50100	Os01g0695800	0.046838	0.00427683	4.01718	3.51103	4.41348	3.98056	0.0951	0.00798925	3.09111	3.38989	4.16189	3.54763	Multidrug resistance protein 1 homolog.
LOC_Os01g50160	Os01g0696600	0.0426699	0.00204417	1.25062	1.08122	1.11292	1.14826	0.1052	0.0143285	1.99659	1.47045	1.36676	1.61127	Hypothetical protein.
LOC_Os01g52550	Os01g0723800		0.410894	-0.0965953	0.678424	0.129828	0.237219	0.09	0.00595445	0.322941	0.380411	0.423448	0.3756	P-glycoprotein homologue.
LOC_Os01g68330	Os01g0911300	0.225525	0.162423	-0.45573	-0.320338	-0.0335226	-0.269864	0.1091	0.0175879	-0.182413	-0.196502	-0.276726	-0.218547	Multidrug resistance protein 2 (P-glycoprotein 2).
LOC_Os01g74470	Os01g0976100		0.053198	-0.623324	-0.341088	-0.840629	-0.60168		0.350772	-0.240211	0.101377	-0.677918	-0.272251	ABC transporter, transmembrane region domain containing protein.
LOC_Os01g11946	Os01g0218700	0.141767	0.0836131	0.246637	0.080596	0.14305	0.156761	0.1567	0.069313	0.388726	0.143717	0.428361	0.320268	Sugar transporter superfamily protein.
LOC_Os02g09720	Os02g0190300	0.0398955	0.00101934	1.2047	1.31361	1.33846	1.28559	0.7299	0.675088	0.139054	-0.300994	0.499185	0.112415	P-glycoprotein homologue.
LOC_Os02g21750	Os02g0323000		0.979107	-0.351994	0.477721	-0.103926	0.0072668		0.0791845	-2.11189	-1.70309	-0.625595	-1.48019	Multidrug resistance p-glycoprotein.
LOC_Os02g46680	Os02g0693700		0.521183	-0.696226	-0.444843	0.385093	-0.251992		0.922744	-0.219787	-0.194097	0.490333	0.0254831	MDR-like p-glycoprotein.
LOC_Os03g08380	Os03g0181750
LOC_Os03g17180	Os03g0280000	0.063018	0.0154171	0.130143	0.191511	0.198937	0.173531	0.3196	0.235917	0.266487	0.0175504	0.0881653	0.124068	ABC transporter, transmembrane region domain containing protein.
LOC_Os03g54790	Os03g0755100	0.143736	0.0856631	0.117387	0.117609	0.278225	0.171074	0.2364	0.151247	-0.435471	-0.358637	-0.0370092	-0.277039	Transporter associated with antigen processing-like protein.
LOC_Os04g38570	Os04g0459000	0.174156	0.113427	-0.118185	-0.519493	-0.305046	-0.314241	0.1396	0.0490092	-0.603724	-0.428232	-0.260597	-0.430851	MDR-like ABC transporter.
LOC_Os04g40570	Os04g0481700		0.480466	-1.06696	-0.406486	0.388243	-0.361735		0.637045	0.0498117	0.946647	-2.93605	-0.646529	Multidrug resistance p-glycoprotein; ABC transporter-like protein.
LOC_Os04g54930	Os04g0642000	0.109576	0.054406	-0.45877	-0.699214	-0.293716	-0.4839	0.2775	0.192599	-0.380644	-0.026662	-0.186866	-0.198057	P-glycoprotein; multi-drug resistance related; ABC transporter-like protein.
LOC_Os05g04600	Os05g0137100		0.598201	-0.651026	-0.356869	0.415728	-0.197389		0.741243	-0.348512	-0.129277	0.27149	-0.0687665	ABC transporter, transmembrane region domain containing protein.
LOC_Os05g47490	Os05g0548300		0.327025	0.349446	-0.068504	1.37756	0.552833	0.8608	0.82927	0.368275	0.246633	-0.431901	0.0610021	Multidrug resistance protein 1 homolog.
LOC_Os05g47500	Os05g0548500
LOC_Os05g04610	Os05g0137200	0.045501	0.00322431	-0.488352	-0.589766	-0.572421	-0.550179	0.1395	0.0488306	-0.797265	-0.431791	-0.41095	-0.546669	ABC transporter domain containing protein.
LOC_Os06g03770	Os06g0128300	0.0854975	0.0338517	0.113432	0.0624541	0.123139	0.0996752	0.4155	0.33473	0.227063	-0.085657	0.338912	0.160106	Mitochondrial half-ABC transporter.
LOC_Os07g28090	Os07g0464600	0.159172	0.0994393	-0.890862	-0.368961	-0.329727	-0.52985	0.1327	0.0416943	-0.512161	-0.277902	-0.291087	-0.360383	ABC transporter, transmembrane region domain containing protein.
LOC_Os08g05690	Os08g0153000
LOC_Os08g05710	Os08g0153200
LOC_Os08g45030	Os08g0564300	0.0514577	0.00694365	0.405639	0.46892	0.350519	0.408359	0.3969	0.315401	0.081277	-0.0201577	0.0634851	0.0415348	P-glycoprotein 1.
LOC_Os01g07870	Os01g0173900	0.050389	0.0065009	0.806107	0.843824	0.642148	0.764027	0.0881	0.00501329	2.26542	2.65536	2.09366	2.33815	MRP-like ABC transporter.
LOC_Os01g25386	Os01g0356400	0.0403612	0.00146078	1.50009	1.51037	1.33905	1.44984	0.0976	0.00946422	1.54783	1.11352	1.48396	1.38177	Hypothetical protein.
LOC_Os01g67580	Os01g0902100	0.0470811	0.00446838	-0.807058	-1.01887	-0.941174	-0.922368	0.3025	0.218349	-0.642682	0.0227356	-0.419748	-0.346565	(No Hit)
LOC_Os02g18670	Os02g0288400		0.563549	-0.654821	-0.366994	0.384312	-0.212501		0.566482	0.226303	-0.176615	0.223476	0.091055	MRP-like ABC transporter.
LOC_Os02g18700	Os02g0288700		0.0592483	-0.677799	-0.342017	-0.905042	-0.641619		0.132885	-0.390054	-0.127245	-0.128351	-0.215217	ABC transporter related domain containing protein.
LOC_Os03g04920	Os03g0142800	0.0830234	0.0318379	-0.356441	-0.486193	-0.255041	-0.365892	0.1827	0.0969431	-0.121065	-0.0675421	-0.225713	-0.138107	MRP-like ABC transporter.
LOC_Os04g13210	Os04g0209200	0.152761	0.0938588	2.43586	2.60909	0.649058	1.898	0.0728	0.000688	2.92056	2.77717	3.04167	2.91313	Glutathione-conjugate transporter AtMRP4.
LOC_Os04g13220	Os04g0209300		0.914343	-0.313429	0.361571	0.0229324	0.0236915	0.411	0.329692	-0.717255	0.216929	-0.655745	-0.385357	Glutathione-conjugate transporter AtMRP4.
LOC_Os04g49890
LOC_Os04g49900	Os04g0588700	0.0405965	0.001576	-1.23141	-1.30219	-1.4111	-1.3149	0.1048	0.0140193	-0.608003	-0.686653	-0.44998	-0.581545	ABC transporter, transmembrane region domain containing protein.
LOC_Os04g52900	Os04g0620000	0.0415111	0.00177265	1.22501	1.16834	1.05962	1.15099	0.0802	0.00235717	1.16356	1.34663	1.35622	1.2888	Multidrug resistance-associated protein 2.
LOC_Os05g10730	Os05g0196100	0.687991	0.637443	-0.18756	0.0647955	-0.00185301	-0.0415392	0.364	0.281647	0.14106	0.385639	-0.0154257	0.170424	Multidrug resistance associated protein 1.
LOC_Os06g06440	Os06g0158900		0.0883373	1.78369	1.196	0.503254	1.16098		0.0143344	1.01493	1.30902	0.871004	1.06499	Multidrug-resistance associated protein 3.
LOC_Os06g08560	Os06g0184700	0.195305	0.133474	-0.301421	-0.739358	-0.191589	-0.410789	0.1016	0.011845	-0.25319	-0.256643	-0.1793	-0.229711	ABC transporter domain containing protein.
LOC_Os06g36650	Os06g0561800		0.0240833	0.393766	0.642392	0.684121	0.573426		0.543242	0.532558	-0.0346718	-0.0718624	0.142008	Multidrug resistance associated protein 1.
LOC_Os11g05700	Os11g0155600	0.0486303	0.0056077	0.851555	1.09789	0.935341	0.961596	0.0884	0.00544319	1.18074	1.50962	1.27368	1.32134	ABC transporter related domain containing protein.
LOC_Os12g37580	Os12g0562700		0.173681	-0.0821357	-1.83029	-1.31668	-1.07637		0.302818	-0.940742	-0.0133457	-0.209974	-0.38802	Multidrug-resistance associated protein 3.
LOC_Os01g73530	Os01g0966100	0.0403612	0.00142826	0.591154	0.651422	0.671484	0.63802	0.0943	0.0077028	1.18619	0.970794	0.885284	1.01409	Peroxisomal ABC transporter.
LOC_Os05g01700	Os05g0107600	0.0566733	0.0105341	-0.447689	-0.493546	-0.34375	-0.428328	0.104	0.0133811	-0.347199	-0.524472	-0.444001	-0.438558	Peroxisomal ABC transporter.
LOC_Os01g03144	Os01g0121600	0.0463716	0.00387657	2.73807	2.88206	2.32957	2.6499	0.1313	0.040437	1.92216	1.16861	2.50542	1.86539	Conserved hypothetical protein.
LOC_Os01g08260	Os01g0177900		0.0638938	-0.42988	-0.466679	-0.933416	-0.609991		0.151906	-0.543827	-0.401841	-0.0503564	-0.332008	PDR-like ABC transporter (PDR4 ABC transporter).
LOC_Os01g33260	Os01g0516900	0.138022	0.0800946	0.602392	0.903451	0.281467	0.59577	0.2599	0.174798	0.28568	0.62829	0.0789441	0.330971	PDR-like ABC transporter (PDR3 ABC transporter).
LOC_Os01g42350	Os01g0609000		0.875534	-0.147049	-0.361927	0.389977	-0.0396665	0.3155	0.231757	-0.583023	-0.0564251	-0.173405	-0.270951	PDR1 ABC transporter.
LOC_Os01g42370	Os01g0609200	0.0436739	0.00248668	2.87862	3.11813	2.62109	2.87261	0.0844	0.00365233	1.09781	0.953504	1.17611	1.07581	ABC transporter related domain containing protein.
LOC_Os01g42380	Os01g0609300	0.038965	0.000745	4.16327	4.4405	4.56977	4.39118	0.1023	0.0122438	3.78543	2.70285	3.9339	3.47406	PDR-like ABC transporter (PDR3 ABC transporter).
LOC_Os01g42410	Os01g0609900	0.0543533	0.00904641	0.520357	0.668303	0.725411	0.638024	0.1091	0.0175431	1.09601	0.792074	0.714399	0.867495	PDR-like ABC transporter (PDR4 ABC transporter).
LOC_Os01g42900	Os01g0615500	0.0443318	0.00273405	0.702893	0.770818	0.642844	0.705518	0.2497	0.164309	-0.051525	-0.0892849	-0.00896539	-0.0499251	ABC transporter related domain containing protein.
LOC_Os01g52560	Os01g0724500		0.110708	-0.249659	-0.989501	-0.53726	-0.59214	0.9638	0.95477	-0.155768	0.108407	0.0630263	0.00522194	PDR-like ABC transporter.
LOC_Os01g61940	Os01g0836600	0.0997464	0.0455574	1.23585	2.83355	2.35194	2.14045	0.0773	0.00193909	2.10204	1.83751	2.10614	2.01523	ABC transporter related domain containing protein.
LOC_Os02g11760	Os02g0208300	0.0564417	0.0104212	1.71365	2.41781	1.93337	2.02161	0.0809	0.00254241	3.3599	2.88792	2.90747	3.05176	PDR5-like ABC transporter.
LOC_Os02g21340	Os02g0318500		0.515465	-0.696613	-0.435942	0.37461	-0.252648		0.81053	0.239211	-0.190891	-0.16195	-0.0378765	PDR-like ABC transporter (PDR2 ABC transporter).
LOC_Os02g32690	Os02g0528900	0.0463716	0.00386934	0.633234	0.687207	0.782825	0.701089	0.0845	0.00371651	1.02261	0.977518	1.19121	1.06378	PDR9 ABC transporter.
LOC_Os03g06139	Os03g0157400		0.243221	0.100377	-0.698738	-0.857614	-0.485325		0.288655	-0.0464358	0.00401879	-0.020143	-0.0208534	ABC transporter related domain containing protein.
LOC_Os03g17350	Os03g0281900	0.801156	0.763699	-0.367354	0.720822	-0.0222187	0.110416	0.3264	0.242798	-1.37441	-0.641562	0.0264025	-0.663191	ABC transporter related domain containing protein.
LOC_Os03g17370	Os03g0282100
LOC_Os03g64200	Os03g0859500	0.0793918	0.028746	0.312883	0.302924	0.171698	0.262502	0.1388	0.0480656	0.140791	0.274541	0.151142	0.188825	ABC transporter related domain containing protein.
LOC_Os04g11820	Os04g0194500	0.0470811	0.00448199	1.97147	1.55991	1.80202	1.7778	0.1011	0.0115979	1.57362	1.86608	1.27468	1.57146	ABC transporter-like protein.
LOC_Os04g44610	Os04g0528300		0.221928	-0.643709	-0.369834	0.012906	-0.333546		0.240487	0.322531	1.35379	0.167699	0.614674	ABC transporter related domain containing protein.
LOC_Os05g02870	Os05g0120000	0.213873	0.151279	0.263401	0.802733	0.215618	0.427251		0.75008	-0.200222	0.356034	0.021244	0.0590186	ABC transporter related domain containing protein.
LOC_Os05g02890	Os05g0120200		0.54466	-0.7129	-0.40983	0.401147	-0.240528		0.000339	2.09013	2.22719	2.1733	2.16354	ABC transporter related domain containing protein.
LOC_Os05g13520	Os05g0222200		0.585013	-0.637009	-0.354946	0.395633	-0.198774		0.370542	0.391548	0.929958	-0.20001	0.373832	ABC transporter.
LOC_Os05g31910	Os05g0384600	0.551847	0.491326	0.179166	0.628742	-0.204407	0.201167	0.773	0.724258	-0.864983	1.11908	0.455603	0.236565	ABC transporter related domain containing protein.
LOC_Os06g24460
LOC_Os06g30730	Os06g0503100	0.0687132	0.0201063	-0.484239	-0.629238	-0.381859	-0.498445	0.108	0.0165198	-0.62394	-0.537342	-0.82851	-0.663264	ABC transporter related domain containing protein.
LOC_Os06g36090	Os06g0554800	0.0614382	0.0141214	0.610198	0.713934	0.91564	0.746591	0.2418	0.156656	0.594889	0.0676564	0.351872	0.338139	ABC transporter (PDR5-like) isolog (PDR1 ABC transporter).
LOC_Os06g40550	Os06g0607700		0.0479288	-1.41401	-1.63694	-0.696358	-1.2491		0.0350847	-1.22556	-1.25826	-0.641278	-1.0417	ABC transporter related domain containing protein.
LOC_Os06g51460	Os06g0731200		0.6042	-0.672969	-0.338911	0.420376	-0.197168		0.176132	0.898776	1.9019	0.217017	1.0059	ABC transporter-like protein.
LOC_Os07g18874	Os07g0288700		0.0127337	1.75821	2.21088	1.50017	1.82309		0.578805	-0.345649	-0.32192	0.270482	-0.132362	ABC transporter related domain containing protein.
LOC_Os07g33780	Os07g0522500	0.0433327	0.00219781	1.46489	1.37431	1.61341	1.4842	0.0874	0.00469539	1.9669	1.62167	1.59961	1.72939	PDR6 ABC transporter.
LOC_Os08g07010	Os08g0167000	0.107385	0.0524684	-0.149621	-0.323438	-0.369842	-0.280967	0.1592	0.0720754	-0.93387	-0.968488	-0.320473	-0.740944	ABC transporter related domain containing protein.
LOC_Os08g29570	Os08g0384500	0.0470811	0.0044982	5.17346	4.6943	4.09113	4.65296	0.1154	0.0227753	4.05783	2.34796	3.62872	3.34484	PDR-like ABC transporter (PDR3 ABC transporter).
LOC_Os08g43120	Os08g0544400		0.154888	0.547507	1.75693	0.479085	0.927841		0.888585	-0.06911	1.5118	-1.08351	0.119726	ABC transporter related domain containing protein.
LOC_Os09g07670	Os09g0250800	0.373306	0.307864	-0.0608478	-0.110665	-0.803171	-0.324895		0.206232	-0.469305	-1.21571	-3.6723	-1.78577	ABC transporter.
LOC_Os09g16290	Os09g0332300		0.0808517	0.334361	0.597435	1.00768	0.646492		0.00930589	-0.136447	-0.145339	-0.185645	-0.15581	ABC transporter domain containing protein.
LOC_Os09g16330	Os09g0332700	0.0457763	0.00351779	2.27031	2.79258	2.56884	2.54391	0.0929	0.00696359	2.26539	2.13076	2.78947	2.39521	PDR-type ABC transporter 2 (Fragment).
LOC_Os09g16380	Os09g0333000
LOC_Os09g16458	Os09g0333600	0.488752	0.424785	-0.0451566	0.12846	0.0686045	0.0506359	0.2871	0.202443	-0.449437	-0.151861	-0.0591098	-0.220136	ABC1 protein.
LOC_Os09g23640	Os09g0401100		0.917685	-0.0308042	0.520416	-0.396251	0.0311203	0.2253	0.140131	-0.0770721	-0.0130215	-0.0422068	-0.0441001	ABC transporter related domain containing protein.
LOC_Os09g29660	Os09g0472100	0.0705997	0.0215473	0.638305	0.561516	0.907188	0.702336	0.1718	0.0854331	1.04315	0.639893	0.321148	0.668062	ABC transporter.
LOC_Os09g29670	Os09g0472200	0.0457736	0.0033609	1.74707	1.72203	1.4495	1.63954	0.2098	0.124594	0.86037	0.425315	0.201163	0.495616	ABC transporter.
LOC_Os09g03939	Os09g0125900		0.53894	0.479242	-0.464034	-0.927694	-0.304162		0.992454	-0.400651	-0.1681	0.578204	0.00315109	ATP-binding cassette, sub-family G, member 1 (White protein homolog) (ATP-binding cassette transporter 8). Splice isoform 3.
LOC_Os09g16449	Os09g0333500		0.549887	-0.632942	-0.427745	0.391471	-0.223072		0.59355	-0.408007	-0.179919	0.233553	-0.118124	PDR-like ABC transporter (PDR3 ABC transporter).
LOC_Os10g08014
LOC_Os10g13830	Os10g0205500		0.115662	-0.357372	-1.16152	-1.77093	-1.09661		0.242204	-0.312453	-0.62202	0.0204381	-0.304678	PDR3 ABC transporter.
LOC_Os10g30610	Os10g0442900	0.0773677	0.0268535	0.282188	0.464935	0.298959	0.348694	0.1515	0.0636514	0.708291	0.269224	0.460631	0.479382	ABC transporter domain containing protein.
LOC_Os10g35180	Os10g0494300		0.551149	-0.64657	-0.41007	0.388988	-0.222551		0.711985	-0.355135	-0.165488	0.280302	-0.0801068	ABC transporter.
LOC_Os11g07600	Os11g0177400	0.0576073	0.0110429	0.975182	0.674773	0.896637	0.848864	0.8727	0.843383	-0.173442	-0.821962	0.698958	-0.0988153	ABC transporter related domain containing protein.
LOC_Os11g22350	Os11g0416900		0.741116	-0.641111	-0.35408	0.577089	-0.139367		0.0201481	-0.897736	-0.735528	-1.20008	-0.944449	ABC transporter related domain containing protein.
LOC_Os11g37700	Os11g0587600	0.0388891	0.00071	3.10801	3.11944	2.87134	3.03293	0.0881	0.00493186	1.80931	1.90747	2.27187	1.99622	PDR11 ABC transporter.
LOC_Os12g13720	Os12g0239900	0.0870255	0.0349979	-0.818865	-0.423565	-0.821427	-0.687952	0.1416	0.0516459	-0.523278	-0.6036	-0.246214	-0.457698	Hypothetical protein.
LOC_Os12g22110	Os12g0409700	0.389658	0.324248	0.194552	0.188311	-0.0586138	0.108083		0.0373316	-0.462958	-0.246368	-0.289458	-0.332928	ABC transporter related domain containing protein.
LOC_Os12g22284	Os12g0411700		0.300178	-0.613577	0.143241	-0.519569	-0.329968	0.2695	0.18473	-0.926326	-0.774983	-0.00416179	-0.56849	ABC transporter related domain containing protein.
LOC_Os12g32820	Os12g0512700		0.172841	-1.07945	-0.338599	-0.238333	-0.552126		0.128356	-0.347498	-0.0586744	-0.409605	-0.271926	PDR9 ABC transporter.
LOC_Os01g74280	Os01g0974000	0.353969	0.288462	-0.0175839	-0.227289	-0.0404729	-0.0951153	0.7822	0.735293	-0.166088	0.34712	-0.00459003	0.0588141	Mammalian cell entry related domain containing protein.
LOC_Os04g51310	Os04g0602200		0.398448	-0.204002	0.10686	-0.283081	-0.126741	0.9327	0.915782	0.0274039	0.117924	-0.120419	0.00830274	Conserved hypothetical protein.
LOC_Os01g61400	Os01g0830000	0.048963	0.00571707	-0.24894	-0.191958	-0.214182	-0.21836	0.155	0.0672212	0.415762	0.620337	0.223101	0.419733	SufB.
LOC_Os01g03650	Os01g0127300	0.0589519	0.012042	-0.315418	-0.466203	-0.409114	-0.396911	0.376	0.293659	-0.233042	-0.447448	0.0590622	-0.207142	SufBD family protein.
LOC_Os02g11960	Os02g0211000		0.564998	-0.668041	-0.366558	0.389737	-0.214954		0.384467	-0.395184	-0.603493	0.200458	-0.266073	Viral coat and capsid protein family protein.
LOC_Os04g33700	Os04g0413000	0.302701	0.237515	0.208331	0.727888	0.0676594	0.334626		0.0569161	-1.0031	-0.443904	-0.579387	-0.675464	ABC transporter related domain containing protein.
LOC_Os04g46700	Os04g0553000	0.546128	0.485231	0.382201	-0.034275	-0.00574774	0.11406	0.174	0.0880879	-0.365854	-0.30592	-0.0968638	-0.256213	Protein of unknown function DUF140 domain containing protein.
LOC_Os05g02750	Os05g0119000	0.0527113	0.00783709	1.12234	1.52819	1.41037	1.35363	0.9516	0.939368	-0.567728	-0.349839	0.807579	-0.0366628	Conserved hypothetical protein 245 family protein.
LOC_Os05g33230	Os05g0400600		0.0299673	0.28403	0.512703	0.522308	0.43968	0.2087	0.123283	-0.152833	-0.400137	-0.124288	-0.225753	Cobalt transport protein family protein.
LOC_Os12g34010
H+-translocating Pyrophosphatase (H+-PPase) Family
LOC_Os01g23580	Os01g0337500	0.0522287	0.00754029	0.807289	0.635195	0.620088	0.687524	0.1753	0.0895955	0.460329	1.10451	0.452371	0.672404	Vacuolar H+-pyrophosphatase (EC 3.6.1.1) (Ovp2).
LOC_Os02g09150	Os02g0184200	0.1836	0.12229	-0.0481729	-0.287771	-0.297031	-0.210992	0.183	0.0972839	-0.627313	-1.12671	-0.325543	-0.693188	Inorganic H+ pyrophosphatase family protein.
LOC_Os02g33490	Os02g0537900	0.0627165	0.0150772	-0.147542	-0.165267	-0.106625	-0.139811	0.0809	0.00256712	-0.399023	-0.376804	-0.334912	-0.370247	Vacuolar-type H+-translocating inorganic pyrophosphatase (EC 3.6.1.1).
LOC_Os02g55890	Os02g0802500	0.0539649	0.00856701	-0.196949	-0.142491	-0.167417	-0.168953	0.0971	0.00898634	-0.692326	-0.964757	-0.817603	-0.824895	H(+)-translocating (Pyrophosphate-ENERGIZED) inorganic pyrophosphatase beta-1 polypeptide (EC 3.6.1.1) (Fragment).
LOC_Os05g06480	Os05g0156900	0.147531	0.0890329	0.24912	0.702516	0.343001	0.431545	0.1399	0.0494894	-0.911093	-1.04684	-0.43785	-0.798595	Pyrophosphate-energized vacuolar membrane proton pump (EC 3.6.1.1) (Pyrophosphate-energized inorganic pyrophosphatase) (H+-PPase).
LOC_Os06g08080	Os06g0178900	0.0434478	0.00228952	-0.61656	-0.608335	-0.528698	-0.584531	0.1292	0.0376379	-0.602573	-0.829918	-0.40631	-0.612934	Vacuolar H+-pyrophosphatase (EC 3.6.1.1) (Ovp2).
LOC_Os06g43660	Os06g0644200	0.0416023	0.00178991	0.574411	0.560077	0.641449	0.591979	0.6104	0.541241	-0.00322251	0.0815896	-0.412485	-0.111373	Vacuolar H+-pyrophosphatase (EC 3.6.1.1).
The H+- or Na+-translocating F-type, V-type and A-type ATPase (F-ATPase) Superfamily
LOC_Os10g38270
LOC_Os12g23630
LOC_Os01g49190	Os01g0685800	0.0636189	0.0158521	-0.110443	-0.166762	-0.167435	-0.148213	0.4679	0.389331	-0.0242348	-0.331043	0.00416559	-0.117038	ATP synthase beta chain, mitochondrial precursor (EC 3.6.3.14).
LOC_Os05g35320
LOC_Os07g31310	Os07g0495400	0.0460226	0.00360667	0.323177	0.262121	0.292774	0.292691	0.1095	0.0178943	-0.145385	-0.181556	-0.232569	-0.186503	ATP synthase delta' chain, mitochondrial precursor (EC 3.6.3.14).
LOC_Os10g17280	Os10g0320400	0.0696544	0.0208729	-0.374907	-0.223024	-0.298198	-0.29871	0.2409	0.155728	-0.188302	-0.685021	-0.209987	-0.361103	ATP synthase gamma chain, mitochondrial precursor (EC 3.6.3.14).
LOC_Os10g21270
LOC_Os12g23610	Os12g0424000
LOC_Os01g08350
LOC_Os04g16740
LOC_Os07g31300	Os07g0495200	0.194282	0.132527	0.276033	0.0417148	0.317668	0.211805	0.1268	0.0349965	-0.540437	-0.613947	-0.304237	-0.486207	ATP synthase delta' chain, mitochondrial precursor (EC 3.6.3.14).
LOC_Os09g08910
LOC_Os12g19430
LOC_Os03g55874
LOC_Os06g02980
LOC_Os09g08880
LOC_Os10g21240
LOC_Os12g10570
LOC_Os12g34110
LOC_Os01g58000
LOC_Os05g47980	Os05g0553000	0.10744	0.0525072	-0.159331	-0.390333	-0.291533	-0.280399	0.3897	0.307963	-0.156772	-0.717499	-0.00607482	-0.293448	ATP synthase beta chain, mitochondrial precursor (EC 3.6.3.14).
LOC_Os08g15170	Os08g0250200	0.378598	0.31303	0.33578	0.568852	-0.108182	0.265483	0.186	0.100426	-0.0838976	-0.101175	-0.236493	-0.140522	ATP synthase epsilon chain, mitochondrial (EC 3.6.3.14).
LOC_Os10g21230
LOC_Os01g42430	Os01g0610100	0.0775158	0.0269504	-0.155286	-0.188911	-0.103043	-0.14908	0.3285	0.245053	-0.350457	-0.906131	-0.0139379	-0.423509	Vacuolar ATP synthase 21 kDa proteolipid subunit (EC 3.6.3.14) (23-kDa subunit of V-ATPase).
LOC_Os01g73130	Os01g0962300	0.0543533	0.00896786	0.395658	0.528071	0.407474	0.443734	0.2395	0.154358	-0.328739	-0.823838	-0.170361	-0.44098	Vacuolar ATP synthase 16 kDa proteolipid subunit (EC 3.6.3.14).
LOC_Os03g14690	Os03g0251500	0.147247	0.0887799	-0.322938	-0.270703	-0.0847454	-0.226129	0.1528	0.0649033	-0.486097	-0.7229	-0.266441	-0.491813	Vacuolar proton-ATPase subunit-like protein.
LOC_Os05g01560	Os05g0106100	0.0471072	0.00471267	0.553249	0.532919	0.662243	0.582804	0.3263	0.24259	-0.0334224	-0.518771	-0.162207	-0.238133	Vacuolar ATP synthase 16 kDa proteolipid subunit (EC 3.6.3.14).
LOC_Os07g36480
LOC_Os01g40470	Os01g0587000	0.936071	0.922006	0.0287199	-0.00717444	-0.0269537	-0.00180277	0.237	0.151851	-0.00343514	-0.0376739	-0.0282535	-0.0231209	Vacuolar ATP synthase subunit d (EC 3.6.3.14) (V-ATPase d subunit) (Vacuolar proton pump d subunit) (V-ATPase 41 KDa accessory protein) (DVA41).
LOC_Os01g61780	Os01g0834200	0.0579819	0.0113055	-0.0543576	-0.079236	-0.0673942	-0.0669959	0.2502	0.164866	0.0424291	0.0294743	0.128702	0.0668685	Vacuolar proton-ATPase subunit-like protein.
LOC_Os02g47320	Os02g0701700		0.54283	-0.65799	-0.422211	0.388807	-0.230464		0.253728	-0.896698	-0.0119539	-0.323716	-0.410789	Hypothetical protein.
LOC_Os04g55040	Os04g0643100	0.118661	0.0623758	-0.0934974	-0.137513	-0.0518818	-0.0942974	0.2744	0.189533	-0.142915	-0.115928	0.000518	-0.0861081	Vacuolar ATP synthase subunit D (EC 3.6.3.14) (V-ATPase D subunit) (Vacuolar proton pump D subunit).
LOC_Os07g36470
LOC_Os01g12260	Os01g0222500	0.0756118	0.0254639	-0.308818	-0.511106	-0.339854	-0.386593	0.1381	0.0470754	-0.867116	-0.578933	-0.392997	-0.613015	Vacuolar ATP synthase subunit E (EC 3.6.3.14) (V-ATPase E subunit) (Vacuolar proton pump E subunit).
LOC_Os01g51380	Os01g0711000	0.261582	0.197042	-0.0190763	-0.169631	-0.0656472	-0.0847848	0.1351	0.0440654	-0.602776	-0.559232	-0.271905	-0.477971	Vacuolar ATPase B subunit.
LOC_Os02g34510	Os02g0550100	0.0849476	0.0334235	-0.118275	-0.0708856	-0.140934	-0.110031	0.2483	0.162975	-0.369225	-0.949823	-0.181647	-0.500232	Vacuolar ATP synthase 16 kDa proteolipid subunit (EC 3.6.3.14) (V- ATPase 16 kDa proteolipid subunit) (Fragment).
LOC_Os04g51270	Os04g0601700	0.159515	0.0997454	0.0597201	0.0755395	0.171698	0.102319	0.2941	0.209921	-0.105692	-0.365282	-0.0547734	-0.175249	Vacuolar ATP synthase subunit G 1 (EC 3.6.3.14) (V-ATPase G subunit 1) (Vacuolar proton pump G subunit 1).
LOC_Os05g51530	Os05g0593100	0.100812	0.0464828	-0.0814943	-0.0377894	-0.0528203	-0.057368	0.1418	0.0518853	-0.186892	-0.399104	-0.231427	-0.272474	Vacuolar ATP synthase subunit C (EC 3.6.3.14) (V-ATPase C subunit) (Vacuolar proton pump C subunit).
LOC_Os11g06890	Os11g0169900	0.0628001	0.0151141	-0.17541	-0.139361	-0.11414	-0.142971	0.2761	0.19119	-0.279321	-0.981031	-0.194285	-0.484879	Vacuolar ATP synthase 16 kDa proteolipid subunit (EC 3.6.3.14) (V- ATPase 16 kDa proteolipid subunit) (Fragment).
LOC_Os01g46980	Os01g0659200	0.527904	0.465606	-0.135134	-0.118597	0.0738287	-0.0599673	0.4869	0.409129	0.23308	-0.0976506	0.185236	0.106888	H+-transporting two-sector ATPase, E subunit family protein.
LOC_Os02g07870	Os02g0175400	0.142993	0.0848449	-0.128382	-0.374738	-0.200913	-0.234678	0.1301	0.0389296	-0.598927	-0.689855	-0.325757	-0.538179	Vacuolar proton-ATPase.
LOC_Os04g05080	Os04g0137500	0.0648839	0.0167481	-0.199503	-0.184071	-0.126308	-0.169961	0.1074	0.0162495	-0.116243	-0.134588	-0.178495	-0.143109	Vacuolar ATP synthase subunit F (EC 3.6.3.14) (V-ATPase F subunit) (Vacuolar proton pump F subunit) (V-ATPase 14 kDa subunit).
LOC_Os05g40230	Os05g0480700	0.322575	0.257399	-0.129971	-0.493831	-0.034503	-0.219435		0.0684392	-0.799117	-1.1584	-0.405594	-0.787705	Vacuolar ATP synthase subunit E (EC 3.6.3.14) (V-ATPase E subunit) (Vacuolar proton pump E subunit).
LOC_Os10g10500	Os10g0184300	0.100196	0.0459815	-0.274218	-0.239479	-0.11944	-0.211046	0.7959	0.751169	0.102807	-0.1658	0.176328	0.0377782	Hypothetical protein.
LOC_Os03g48471	Os03g0690700
LOC_Os03g17070	Os03g0278900	0.0877734	0.0355416	0.749201	0.974287	0.481621	0.735036	0.1327	0.041621	0.740902	0.381433	0.448828	0.523721	H+-transporting ATP synthase chain 9-like protein.
LOC_Os02g51470	Os02g0750200		0.0534935	-1.5124	-0.628634	-1.03692	-1.05932	0.1023	0.0122617	-0.753507	-0.937235	-0.639231	-0.776657	Non-protein coding transcript, unclassifiable transcript.
LOC_Os07g32880	Os07g0513000	0.0621542	0.0145558	-0.42927	-0.66135	-0.575372	-0.555331	0.1073	0.0160934	-0.508236	-0.516038	-0.337407	-0.453894	ATP synthase gamma chain, chloroplast (EC 3.6.1.34) (Fragment).
LOC_Os10g38292
LOC_Os03g52660	Os03g0736600		0.00172929	-1.22309	-1.085	-1.07926	-1.12912	0.2544	0.169083	-0.0317947	-0.839864	-0.888034	-0.586564	Conserved hypothetical protein.
The P-type ATPase (P-ATPase) Superfamily
LOC_Os01g17010	Os01g0277600	0.0656728	0.0174592	0.238735	0.357173	0.249938	0.281948	0.1282	0.0366744	0.748794	0.39829	0.811675	0.652919	Phospholipid-transporting ATPase 1 (EC 3.6.3.1) (Aminophospholipid flippase 1).
LOC_Os01g71240	Os01g0939100	0.447854	0.382897	-0.710745	-2.34029	0.40176	-0.883093		0.347155	-1.8094	-1.11956	0.465962	-0.821001	Calmodulin-stimulated calcium-ATPase.
LOC_Os02g07630	Os02g0172600	0.879493	0.854455	0.089488	-0.365799	0.418175	0.0472881		0.568816	-0.474044	-0.206025	0.250954	-0.143038	Copper-transporting ATPase RAN1 (EC 3.6.3.4) (Responsive-to-antagonist 1).
LOC_Os02g08010	Os02g0176650
LOC_Os02g10290	Os02g0196600	0.735889	0.690816	-0.292064	0.206317	-0.115489	-0.0670786	0.161	0.0738699	-0.848436	-1.16129	-0.374062	-0.794597	Copper-translocating P-type ATPase family protein.
LOC_Os02g55400	Os02g0797300		0.590732	-0.633655	-0.357794	0.402096	-0.196451		0.730698	-0.20102	-0.208549	0.811462	0.133964	Plasma membrane H+-ATPase (Fragment).
LOC_Os02g57920	Os02g0825600	0.0710626	0.021845	-0.0640668	-0.0618238	-0.0962743	-0.074055	0.6324	0.565104	-0.0486728	0.0227222	0.136318	0.0367892	Plasma membrane H+ ATPase (EC 3.6.3.6).
LOC_Os03g01120	Os03g0100800		0.263809	-0.245913	0.00742444	-0.661743	-0.300077	0.6343	0.567303	-0.26643	0.193738	-0.227234	-0.0999753	Plasma membrane H+-ATPase.
LOC_Os03g01670	Os03g0107100	0.766118	0.724342	-0.0382804	0.121876	-0.0217267	0.0206229	0.6851	0.623492	0.194689	0.0587997	-0.777714	-0.174742	(No Hit)
LOC_Os03g08070	Os03g0178100		0.0155283	-0.392144	-0.260076	-0.292732	-0.314984	0.2317	0.146446	-0.0458641	-0.393304	-0.266326	-0.235165	Copper-translocating P-type ATPase family protein.
LOC_Os03g08560	Os03g0183900		0.473899	0.209956	-0.164084	0.368543	0.138138		0.825043	-0.41829	0.927643	-0.926356	-0.139001	ATPase 10, plasma membrane-type (EC 3.6.3.6) (Proton pump 10).
LOC_Os03g10640	Os03g0203700	0.0443318	0.00276311	0.252319	0.252119	0.214357	0.239599	0.3467	0.264136	0.594144	-0.115725	0.748593	0.409004	Plasma membrane Ca2+-ATPase.
LOC_Os03g17310	Os03g0281600	0.0879402	0.0356692	-0.170948	-0.182052	-0.303574	-0.218858	0.6251	0.557082	-0.265888	-0.112456	0.134134	-0.0814034	Ca2+-ATPase.
LOC_Os03g20970	Os03g0326200	0.0414281	0.0017021	3.12352	3.1381	3.53532	3.26565	0.1079	0.0164665	3.80248	4.39861	2.7716	3.65756	Phospholipid-transporting ATPase 1 (EC 3.6.3.1) (Aminophospholipid flippase 1).
LOC_Os03g20949	Os03g0326100	0.0503257	0.00647086	4.39498	3.53282	4.65453	4.19411	0.0768	0.00123185	5.59495	5.1636	4.97204	5.24353	Phospholipid-transporting ATPase 1 (EC 3.6.3.1) (Aminophospholipid flippase 1).
LOC_Os03g21680	Os03g0334700	0.0782647	0.0277652	-0.383481	-0.583753	-0.34336	-0.436865	0.1427	0.0527854	-0.25761	-0.593634	-0.379705	-0.410316	ATPase, E1-E2 type family protein.
LOC_Os03g48310	Os03g0689300	0.236728	0.173027	-0.115578	-0.0119186	-0.183019	-0.103505	0.1927	0.106923	-0.549459	-0.428282	-0.114291	-0.364011	Plasma membrane H+ ATPase (EC 3.6.3.6) (H-ATPase).
LOC_Os03g52090	Os03g0730800	0.156068	0.0967407	-0.0666352	-0.175307	-0.0727982	-0.104914	0.7835	0.736807	-0.15583	0.0565005	0.0230408	-0.0254297	Calcium-transporting ATPase 3, endoplasmic reticulum-type (EC 3.6.3.8).
LOC_Os03g42020	Os03g0616400		0.0639726	-0.893937	-0.495097	-0.376637	-0.588557	0.2567	0.171371	-0.124033	-0.161736	-0.00692851	-0.0975655	Plasma membrane Ca2+-ATPase.
LOC_Os03g20958
LOC_Os04g28460	Os04g0353000	0.113542	0.0580364	-0.191272	-0.252973	-0.096705	-0.180316	0.1672	0.080589	-0.295417	-0.087741	-0.217649	-0.200269	Potential phospholipid-transporting ATPase 2 (EC 3.6.3.1) (Aminophospholipid flippase 2).
LOC_Os04g46940	Os04g0556000	0.153648	0.094685	-0.504123	-0.122662	-0.44386	-0.356881	0.4	0.31859	-0.558879	-0.89137	0.188719	-0.42051	Copper-translocating P-type ATPase family protein.
LOC_Os04g51610	Os04g0605500	0.0969626	0.0431014	-0.923391	-0.544603	-0.476169	-0.648054	0.1528	0.0649475	-0.366613	-0.129687	-0.335436	-0.277246	Calcium-transporting ATPase 8, plasma membrane-type (EC 3.6.3.8) (Ca(2+)-ATPase isoform 8).
LOC_Os04g56160	Os04g0656100	0.0435524	0.00233421	0.265342	0.311561	0.277976	0.28496	0.4373	0.357989	-0.25663	-0.444798	0.116005	-0.195141	H(+)-transporting ATPase (EC 3.6.1.35).
LOC_Os05g01030	Os05g0100600	0.0435768	0.00244548	1.35841	1.26243	1.14347	1.25477	0.1467	0.0575231	1.01797	0.41646	1.06659	0.833674	Potential phospholipid-transporting ATPase 10 (EC 3.6.3.1) (Aminophospholipid flippase 10).
LOC_Os05g25550	Os05g0319800	0.167039	0.106717	0.646046	0.821201	0.170852	0.546033		0.909942	-0.314658	-0.165941	0.587765	0.0357221	Plasma membrane H+ ATPase (EC 3.6.3.6).
LOC_Os05g33390	Os05g0402800	0.0716705	0.0223977	0.267979	0.178902	0.169915	0.205598	0.3799	0.297561	-0.261914	-0.718173	0.0481759	-0.310637	ATPase, E1-E2 type family protein.
LOC_Os05g41580	Os05g0495600	0.156499	0.0971084	-0.576368	-0.327948	-0.163962	-0.356093	0.6128	0.54371	-0.0290967	0.115818	-0.469882	-0.12772	P-type ATPase (Fragment).
LOC_Os05g02940	Os05g0120700	0.311257	0.246175	-0.13345	0.0200796	-0.168674	-0.0940148	0.1744	0.0884814	-0.505209	-0.495216	-0.137334	-0.379253	Cation transporting ATPase, C-terminal domain containing protein.
LOC_Os06g29380	Os06g0488600	0.0766217	0.0262282	-0.519316	-0.495418	-0.292398	-0.43571	0.113	0.0211521	-0.341099	-0.410745	-0.241995	-0.331279	Hypothetical protein.
LOC_Os06g36990	Os06g0565900	0.845103	0.813691	-0.0764016	-0.101254	0.121071	-0.0188617	0.1275	0.035942	-0.275526	-0.443948	-0.242095	-0.320523	Phospholipid-translocating P-type ATPase, flippase family protein.
LOC_Os07g09340	Os07g0191200	0.256191	0.191839	-0.179376	-0.0601568	-0.0282287	-0.0892537	0.9245	0.905686	-0.0887928	0.190998	-0.143874	-0.0138896	Plasma membrane H+ ATPase (EC 3.6.3.6).
LOC_Os07g12900	Os07g0232900	0.052201	0.00739109	-0.573817	-0.450087	-0.603065	-0.542323	0.1039	0.0131909	-0.791944	-0.526452	-0.70824	-0.675545	Heavy metal translocating P-type ATPase family protein.
LOC_Os08g29150	Os08g0379200	0.0976411	0.0436752	-0.420946	-0.765086	-0.416537	-0.53419	0.1192	0.0264625	-0.34456	-0.511419	-0.301403	-0.385794	Hypothetical protein.
LOC_Os08g37950	Os08g0486100	0.0543533	0.00896478	-0.521668	-0.397168	-0.395588	-0.438141	0.3623	0.279844	0.236433	0.0192193	0.0456677	0.10044	Potential copper-transporting ATPase PAA1 (EC 3.6.3.4).
LOC_Os08g40530	Os08g0517200	0.15193	0.0930201	0.144695	0.156896	0.371587	0.224393	0.0994	0.0101652	0.325605	0.255213	0.234348	0.271722	Potential calcium-transporting ATPase 9, plasma membrane-type (EC 3.6.3.8) (Ca(2+)-ATPase isoform 9).
LOC_Os10g27220	Os10g0412000	0.0584669	0.0117123	-0.237926	-0.2781	-0.189308	-0.235111	0.6094	0.540186	-0.192875	0.140027	-0.189817	-0.0808884	Phospholipid-translocating P-type ATPase, flippase family protein.
LOC_Os10g28240	Os10g0418100		0.420588	-0.686041	-0.606543	0.319321	-0.324421	0.104	0.0134326	1.69678	1.54917	1.12718	1.45771	Calcium-transporting ATPase 8, plasma membrane-type (EC 3.6.3.8) (Ca(2+)-ATPase isoform 8).
LOC_Os11g04460	Os11g0140400	0.0543533	0.0089668	-0.477474	-0.604834	-0.666133	-0.582814	0.4203	0.339787	-0.232115	0.0318318	-0.0845365	-0.0949399	Calcium-translocating P-type ATPase, PMCA-type family protein.
LOC_Os11g25980	Os11g0446500	0.990498	0.988219	-0.0967369	0.87461	-0.802168	-0.00809857	0.3312	0.247837	0.0304213	-0.218218	-0.339752	-0.17585	ATPase, E1-E2 type family protein.
LOC_Os11g29490	Os11g0485200	0.193192	0.131401	0.213736	0.167677	0.029726	0.137046	0.3159	0.232096	0.141075	0.0182971	0.378773	0.179382	ATPase, E1-E2 type family protein.
LOC_Os11g29750	Os11g0489600
LOC_Os12g04220	Os12g0136900	0.0466935	0.00407593	-0.357642	-0.432892	-0.360784	-0.383772	0.2323	0.14722	-0.350371	-0.0505533	-0.198667	-0.199864	Plasma membrane Ca2+-ATPase.
LOC_Os12g39660	Os12g0586600	0.146701	0.0883033	0.0524397	0.191843	0.137707	0.12733	0.5378	0.463113	-0.17741	-0.317304	0.134321	-0.120131	Plasma membrane Ca2+-ATPase.
LOC_Os12g44150	Os12g0638700	0.0832229	0.0320553	-0.709165	-0.464993	-0.392393	-0.522184	0.1508	0.0627877	-0.496053	-0.793375	-0.311361	-0.533596	N.plumbaginifolia H+-translocating ATPase mRNA.
Arsenite-Antimonite (ArsAB) Efflux Family
LOC_Os02g51100	Os02g0745000	0.0828028	0.0316359	-0.381058	-0.547078	-0.294006	-0.407381	0.7272	0.671967	0.0144719	0.315725	-0.134941	0.0650854	Anion-transporting ATPase family protein.
LOC_Os09g34970	Os09g0521500	0.069189	0.0204067	-0.377949	-0.530216	-0.33173	-0.413298	0.1408	0.0506882	-0.704355	-0.506924	-0.296721	-0.502667	Arsenical pump-driving ATPase (EC 3.6.3.16) (Arsenite-translocating ATPase) (Arsenical resistance ATPase) (Arsenite-transporting ATPase) (ARSA).
Type II (General) Secretory Pathway (IISP) Family
LOC_Os01g56600	Os01g0772800	0.0975224	0.0435871	-0.261254	-0.262218	-0.122314	-0.215262	0.1282	0.0367065	-0.313761	-0.335154	-0.16512	-0.271345	Signal recognition particle 54 kDa protein 2 (SRP54).
LOC_Os01g72800	Os01g0958100		0.0427121	-0.899886	-0.913953	-1.64568	-1.15317	0.0977	0.00949476	-0.724898	-0.783798	-0.558035	-0.68891	Cell division transporter substrate-binding protein FtsY family protein.
LOC_Os03g11440	Os03g0213100	0.199008	0.137004	0.172975	0.0643168	0.336923	0.191405	0.1137	0.0215443	-0.156054	-0.0973473	-0.1622	-0.138534	Protein transport protein Sec61 alpha subunit.
LOC_Os03g48590	Os03g0692300
LOC_Os05g33020	Os05g0397700	0.0825367	0.0314096	-0.0835219	-0.0956745	-0.148068	-0.109088	0.1117	0.0195768	-0.353002	-0.214214	-0.279618	-0.282278	SecY protein family protein.
LOC_Os05g43390	Os05g0509500	0.165459	0.105181	-0.256727	-0.0558232	-0.256218	-0.189589	0.1017	0.0120019	-0.646224	-0.593994	-0.439956	-0.560058	Signal recognition particle 54 kDa protein 2 (SRP54).
LOC_Os08g15460	Os08g0254500	0.113758	0.0582285	-0.49846	-1.19288	-1.30428	-0.998539	0.1279	0.0364112	-0.6522	-0.34156	-0.425163	-0.472974	Preprotein translocase secY subunit, chloroplast precursor (CpSecY).
LOC_Os08g37444	Os08g0480100	0.0534858	0.0083574	0.413159	0.399288	0.529051	0.447166	0.1143	0.0219811	1.19362	0.800372	0.759623	0.917872	Signal recognition particle receptor protein (Fragment).
LOC_Os09g17830	Os09g0347500	0.124306	0.0673154	-0.130929	-0.129981	-0.0464182	-0.102443	0.0993	0.00996343	-0.511917	-0.554949	-0.391571	-0.486146	Protein transport protein Sec61 alpha subunit.
LOC_Os09g17840	Os09g0347700	0.192535	0.130809	-0.148891	-0.275956	-0.0542183	-0.159688	0.1139	0.0216802	-0.73967	-0.752456	-0.454838	-0.648988	SecY protein family protein.
LOC_Os09g33720	Os09g0512000		0.111732	-0.6564	-0.339543	-1.2859	-0.760616		0.745619	-0.359814	-0.512134	0.514863	-0.119028	Hypothetical protein.
LOC_Os09g33770	Os09g0512600
LOC_Os11g05556	Os11g0153700	0.547159	0.486287	-1.07868	-0.248516	0.305458	-0.34058	0.2445	0.159314	-0.408292	-0.822283	-0.117059	-0.449211	Signal recognition particle 54 kDa protein, chloroplast precursor (SRP54) (54 chloroplast protein) (54CP) (FFC).
LOC_Os12g41840	Os12g0612600	0.0742381	0.0243582	0.170275	0.221343	0.295744	0.229121	0.1925	0.106761	1.81631	1.54397	0.372683	1.24432	(No Hit)
LOC_Os12g43070	Os12g0625900
LOC_Os12g43080	Os12g0625966
LOC_Os12g43300	Os12g0627700
Mitochondrial Protein Translocase (MPT) Family
LOC_Os01g16910	Os01g0276200	0.308421	0.243245	0.00866319	-0.255453	-0.127749	-0.124846	0.2364	0.151308	-0.712229	-0.934025	-0.0848751	-0.577043	Porin, eukaryotic type family protein.
LOC_Os01g19770	Os01g0303300		0.871253	-0.694694	-0.363237	0.807038	-0.0836313		0.267916	-1.22308	0.0117123	-0.43455	-0.548639	Mitochondrial import inner membrane translocase, subunit Tim17/22 family protein.
LOC_Os01g55700	Os01g0762400	0.0700941	0.0212225	-0.556537	-0.709767	-0.421439	-0.562581	0.1724	0.0861041	-0.591384	-0.631398	-0.174031	-0.465604	Conserved hypothetical protein.
LOC_Os02g45100	Os02g0672500		0.0309648	-0.552582	-0.350898	-0.676554	-0.526678		0.161585	0.0730551	0.46854	0.213762	0.251786	Mitochondrial import inner membrane translocase, subunit Tim17/22 family protein.
LOC_Os02g45820	Os02g0682600	0.222599	0.159668	-0.0852813	-0.400492	-0.147894	-0.211222	0.1294	0.0382225	-0.589069	-0.477577	-0.27999	-0.448879	Zn-finger, Tim10/DDP type domain containing protein.
LOC_Os02g48610	Os02g0717300	0.557708	0.497627	0.134905	-0.0623665	0.070653	0.0477305	0.1371	0.0460733	-0.200465	-0.273529	-0.12082	-0.198271	Mitochondrial import inner membrane translocase, subunit Tim17/22 family protein.
LOC_Os03g02390	Os03g0114900	0.208368	0.14588	-0.0288658	-0.297818	-0.252884	-0.193189	0.2909	0.206675	-0.472295	-0.765372	0.00186635	-0.411934	Inner mitochondrial membrane protein (Mitochondrial inner membrane translocase TM23-2) (Inner mitochondrial membrane protein; 26940- 26374).
LOC_Os03g09870	Os03g0194500	0.188376	0.126717	-0.0360718	-0.244751	-0.225324	-0.168715	0.2015	0.115758	-0.466837	-0.663202	-0.12731	-0.419116	Mitochondrial import inner membrane translocase, subunit Tim17/22 family protein.
LOC_Os03g19290	Os03g0305600		0.0525251	0.929756	0.801542	1.66984	1.13371	0.1343	0.0430562	0.947959	1.97932	1.30343	1.41024	Mitochondrial import inner membrane translocase, subunit Tim17/22 family protein.
LOC_Os03g20750	Os03g0323800	0.0631892	0.015545	-0.342064	-0.477318	-0.325244	-0.381542	0.2472	0.161893	-0.275064	-0.528728	-0.066802	-0.290198	Porin, eukaryotic type family protein.
LOC_Os03g30200	Os03g0415500		0.0228098	0.322119	0.555756	0.438806	0.438894	0.1207	0.0282887	1.59754	0.989071	1.84264	1.47642	Mitochondrial import inner membrane translocase, subunit Tim17/22 family protein.
LOC_Os03g30220	Os03g0415700
LOC_Os03g30230	Os03g0415800
LOC_Os03g47300	Os03g0676750
LOC_Os03g18500	Os03g0296300	0.140176	0.0820445	-0.130583	-0.449928	-0.337888	-0.306133	0.1551	0.0672975	-0.687514	-0.457659	-0.247866	-0.464346	Mitochondrial import inner membrane translocase, subunit Tim17/22 family protein.
LOC_Os04g30740	Os04g0376100	0.433913	0.368343	0.188298	-0.0199757	0.0444832	0.0709352	0.2309	0.145672	-0.282062	-0.543331	-0.0902739	-0.305222	Mitochondrial import inner membrane translocase, subunit Tim17/22 family protein.
LOC_Os04g52580	Os04g0616100	0.419486	0.353924	-0.0186615	-0.0280838	-0.37861	-0.141785	0.716	0.65893	-0.062152	0.171404	-0.334097	-0.0749483	TPR-like domain containing protein.
LOC_Os05g02050	Os05g0111100	0.195137	0.133299	0.110967	0.0146742	0.0894889	0.0717099	0.1344	0.0431322	-0.859114	-0.745625	-0.386352	-0.663697	(No Hit)
LOC_Os05g02060	Os05g0111200		0.224938	0.0302787	0.00868268	0.00359957	0.014187	0.601	0.531076	0.234121	0.485525	-0.240313	0.159778	Amino acid selective channel protein.
LOC_Os05g07250
LOC_Os05g43770	Os05g0513200		0.0980283	1.01835	0.237214	0.911497	0.722352		0.0570463	0.959806	1.38319	0.549413	0.964137	NLI interacting factor domain containing protein.
LOC_Os07g09450	Os07g0192300	0.0668598	0.0185102	-0.182533	-0.185536	-0.27236	-0.213476	0.2209	0.135685	-0.431666	-0.146302	-0.132683	-0.236884	Heat shock protein DnaJ, N-terminal domain containing protein.
LOC_Os07g22700	Os07g0409700	0.250205	0.186008	-0.00477801	-0.0850353	-0.133782	-0.0745319	0.1294	0.0381141	0.136721	0.251714	0.286302	0.224912	Mitochondrial import inner membrane translocase, subunit Tim44 family protein.
LOC_Os07g41330	Os07g0604500	0.286059	0.221361	0.21564	0.141632	-0.00911518	0.116052	0.8737	0.844548	-0.239042	0.00901121	0.153502	-0.0255096	Mitochondrial inner membrane translocase TM17-2 (Fragment).
LOC_Os08g42380	Os08g0535600	0.21663	0.153845	-0.184037	-0.808191	-0.299371	-0.430533	0.1727	0.0863894	-0.860154	-1.16921	-0.324123	-0.784496	Zn-finger, Tim10/DDP type domain containing protein.
LOC_Os10g37530	Os10g0519700	0.900678	0.879479	0.18422	-0.172613	0.04181	0.0178057	0.3259	0.242201	-0.394039	-0.776573	0.0270643	-0.381183	Mitochondrial import inner membrane translocase, subunit Tim17/22 family protein.
LOC_Os11g03710	Os11g0131700	0.0868689	0.0348662	-0.417416	-0.687681	-0.387698	-0.497598	0.1524	0.0644243	-0.615492	-0.486942	-0.217102	-0.439845	Zn-finger, Tim10/DDP type domain containing protein.
LOC_Os12g03460	Os12g0128600	0.210504	0.148071	-0.0800677	-0.421186	-0.191784	-0.231013	0.1624	0.0753422	-0.500258	-0.457595	-0.156524	-0.371459	Zn-finger, Tim10/DDP type domain containing protein.
LOC_Os12g33020	Os12g0514900	0.0887637	0.0363682	-0.0828256	-0.167477	-0.156703	-0.135668	0.121	0.0288252	-0.393284	-0.482024	-0.256821	-0.377376	Mitochondrial import inner membrane translocase, subunit Tim17/22 family protein.
LOC_Os12g38310	Os12g0571200	0.0602349	0.012978	-0.173575	-0.25081	-0.189518	-0.204634	0.3349	0.251719	-0.29273	0.0140666	-0.145279	-0.141314	Mitochondrial import inner membrane translocase subunit Tim9.
Chloroplast Envelope Protein Translocase (CEPT or Tic-Toc) Family
LOC_Os02g51810	Os02g0754500	0.0548857	0.00935758	-0.744244	-0.669703	-0.529037	-0.647661	0.1252	0.0332771	-0.521729	-0.322575	-0.296396	-0.380233	Amidase family protein.
LOC_Os03g50010	Os03g0707900	0.0875635	0.0353496	-0.196578	-0.113673	-0.23118	-0.180477	0.112	0.0198168	-0.255589	-0.182748	-0.161195	-0.199844	Toc64.
LOC_Os04g02754	Os04g0117900	0.963525	0.955351	-0.112688	0.570794	-0.403357	0.0182498	0.2486	0.163302	0.430127	0.956858	0.148517	0.511834	Toc64.
LOC_Os04g02780	Os04g0118100	0.182371	0.121196	-0.384856	-0.0659209	-0.399254	-0.283344	0.3164	0.232583	0.031804	-0.269161	-0.303864	-0.180407	Amidase family protein.

## Sheet: FJ_ion_transporter
Ion Channels
		Ferulic acid						Juglone
				log2[Fold change (treatment/control)]						log2[Fold change (treatment/control)]
TIGR Locus ID	RAB-DB Locus ID	FDR	P Value	1	2	3	mean (N=3)	FDR	P Value	1	2	3	mean (N=3)	Description
Voltage-gated Ion Channel (VIC) Superfamily
LOC_Os01g11250	Os01g0210700		0.591875	-0.614212	-0.41942	0.42729	-0.202114		0.722998	-0.354384	-0.167567	0.288446	-0.0778349	Potassium channel (Fragment).
LOC_Os01g45990	Os01g0648000	0.0503096	0.00644694	-0.347689	-0.4498	-0.446162	-0.41455	0.4851	0.407187	-0.335756	-1.12619	0.232007	-0.40998	Potassium channel.
LOC_Os01g48680	Os01g0678500	0.557206	0.497099	0.0734205	-0.0241204	0.0202989	0.0231997	0.1304	0.0392431	-0.18312	-0.368143	-0.376711	-0.309325	Two-pore calcium channel.
LOC_Os01g52070	Os01g0718700
LOC_Os01g55200	Os01g0756700		0.5561	-0.637397	-0.421998	0.397089	-0.220769		0.166516	-0.350501	-0.164006	-0.900681	-0.471729	Potassium channel KAT1.
LOC_Os01g57370	Os01g0782800		0.478611	-0.937672	-0.435719	0.37892	-0.33149		0.173495	-0.304285	-0.232453	-1.01133	-0.516024	Conserved hypothetical protein.
LOC_Os02g14840	Os02g0245800		0.563404	-0.712316	-0.394901	0.415725	-0.230497		0.0732372	-0.339041	-0.116589	-0.217492	-0.224374	Inwardly rectifying potassium channel.
LOC_Os02g15580	Os02g0255000	0.0694957	0.0206612	-0.593285	-0.383505	-0.401741	-0.45951	0.1375	0.0464293	-0.336293	-0.557436	-0.270885	-0.388205	Cyclic nucleotide-gated ion channel 1 (AtCNGC1) (Cyclic nucleotide-and calmodulin-regulated ion channel 1).
LOC_Os02g41710	Os02g0627700		0.612806	-0.657717	-0.347939	0.429487	-0.192056		0.184195	0.0121319	0.395146	0.266055	0.224444	Cyclic nucleotide-gated ion channel 1 (AtCNGC1) (Cyclic nucleotide-and calmodulin-regulated ion channel 1).
LOC_Os02g53340	Os02g0773400	0.0923153	0.039244	-0.501893	-0.245311	-0.34825	-0.365151	0.2105	0.12527	0.135667	0.396767	0.134966	0.222466	Ion transport protein family protein.
LOC_Os02g54760	Os02g0789100	0.132638	0.0752773	-0.64895	-0.203566	-0.597763	-0.483426	0.1139	0.0216426	-0.286071	-0.42883	-0.2758	-0.330234	Cyclic nucleotide-binding domain containing protein.
LOC_Os03g28120	Os03g0399300	0.0589954	0.0121638	0.184872	0.184263	0.129111	0.166082	0.2552	0.169923	-0.079564	-0.335017	-0.101571	-0.172051	(No Hit)
LOC_Os03g44440	Os03g0646300		0.0508811	0.749418	1.19816	0.538754	0.828778	0.0881	0.00486163	0.947079	1.14163	0.918283	1.00233	Cyclic nucleotide-gated channel A (Fragment).
LOC_Os03g54100	Os03g0752300	0.108984	0.0538694	0.647809	0.539039	0.256976	0.481275	0.291	0.20675	0.422717	-0.0235251	0.473326	0.290839	K+ channel protein.
LOC_Os03g55100	Os03g0758300	0.139996	0.0818436	-0.709074	-0.506232	-0.20984	-0.475049	0.0884	0.00520548	-0.623096	-0.760241	-0.609622	-0.664319	Cyclic nucleotide-gated ion channel 2 (AtCNGC2) (Cyclic nucleotide-and calmodulin-regulated ion channel 2) (DEFENSE NO DEATH 1).
LOC_Os04g02720	Os04g0117500
LOC_Os04g36740	Os04g0445000		0.256539	-0.803889	0.128005	-1.3082	-0.661363	0.1486	0.0598522	-1.93114	-1.0016	-0.902345	-1.27836	Potassium channel SKOR (Stelar K(+) outward rectifying channel).
LOC_Os04g55080	Os04g0643600	0.396799	0.331189	-0.00290392	0.0914031	0.0199214	0.0361402	0.1053	0.0144669	0.413407	0.344371	0.269242	0.34234	Cyclic nucleotide-gated channel C (Fragment).
LOC_Os05g35410	Os05g0428700		0.0636227	-0.407639	-0.922427	-1.14703	-0.825701	0.1447	0.0550074	-1.13831	-0.584707	-0.569839	-0.764284	Potassium channel protein ZMK2.
LOC_Os05g42250	Os05g0502000		0.226279	-0.822012	-1.27267	0.0625877	-0.677366	0.3466	0.264039	-0.236884	-0.305914	0.0461088	-0.165563	Cyclic nucleotide-gated ion channel 4 (AtCNGC4) (Cyclic nucleotide-and calmodulin-regulated ion channel 4) (AtHLM1).
LOC_Os06g10580	Os06g0207700	0.139293	0.0812673	0.401969	0.753664	0.269757	0.47513	0.2683	0.183343	0.572699	0.727479	0.00950711	0.436562	Ion transport protein family protein.
LOC_Os06g14310	Os06g0254200
LOC_Os06g33570	Os06g0527100	0.0877625	0.0355183	0.136184	0.117073	0.215981	0.156413	0.1694	0.0827969	0.52263	0.170851	0.30683	0.333437	Cyclic nucleotide-gated channel A (Fragment).
LOC_Os06g33610
LOC_Os06g33600	Os06g0527300		0.556421	-0.982725	-0.317798	0.438455	-0.287356		0.626148	-0.429119	-0.198548	0.273852	-0.117938	Cyclic nucleotide-gated channel C (Fragment).
LOC_Os07g01810	Os07g0108800		0.206198	-0.328421	-0.985904	-0.124677	-0.479667		0.526266	0.13682	-0.617613	-0.0392623	-0.173352	Calcium-activated outward-rectifying potassium channel 1 (AtKCO1).
LOC_Os07g07910	Os07g0175400		0.508664	-0.667063	-0.481336	0.377988	-0.256804		0.0874213	-0.54472	-0.319297	-0.169222	-0.344413	(No Hit)
LOC_Os09g12790	Os09g0299400	0.239789	0.17598	-0.167954	-0.03337	-0.332613	-0.177979	0.2146	0.129523	-0.227694	-0.548933	-0.146036	-0.307554	Sodium-and chloride-activated ATP-sensitive potassium channel.
LOC_Os09g38580	Os09g0558300	0.123758	0.0667904	-0.140404	-0.0495596	-0.136138	-0.1087	0.1929	0.107145	0.126131	0.271093	0.0824117	0.159879	Cyclic nucleotide-gated channel A (Fragment).
LOC_Os12g06570	Os12g0163000		0.637504	0.581185	1.23187	-0.816099	0.332318		0.806206	-0.316783	0.34175	0.138179	0.0543818	Cyclic nucleotide-gated channel A (Fragment).
LOC_Os12g28260	Os12g0468500		0.622682	0.164486	0.30698	-0.206769	0.0882325		0.434264	-0.113268	0.37902	0.148174	0.137975	(No Hit)
Glutamate-gated Ion Channel (GIC) Family of Neurotransmitter Receptors
LOC_Os02g02540	Os02g0117500		0.0860667	0.262491	0.759579	0.960966	0.661012	0.1554	0.0676738	-0.0623322	-0.173552	-0.115427	-0.117104	Glutamate receptor 3.2 precursor (Ligand-gated ion channel 3.2) (AtGluR2).
LOC_Os02g54640	Os02g0787600		0.0155858	-0.747209	-1.02815	-0.692718	-0.822692	0.8736	0.844455	-0.0841894	0.669173	-0.884693	-0.0999032	Ionotropic glutamate receptor family protein.
LOC_Os04g49570	Os04g0585200		0.0894524	-1.01141	-0.267523	-0.766232	-0.68172		0.0940937	-0.392279	-0.157904	-0.594356	-0.381513	Glutamate receptor 3.3 precursor (Ligand-gated ion channel 3.3).
LOC_Os06g08890	Os06g0188600	0.0575734	0.011018	1.95066	1.87767	1.36783	1.73205		0.100214	-0.984373	-0.259156	-0.590383	-0.611304	(No Hit)
LOC_Os06g08880	Os06g0188400		0.594488	-0.651976	-0.298661	0.380456	-0.19006		0.127049	-1.48952	-0.607534	-0.41477	-0.837274	Hypothetical protein.
LOC_Os06g08900	Os06g0188700
LOC_Os06g08930	Os06g0189100
LOC_Os06g09090	Os06g0190500	0.944797	0.932673	0.0005	0.521393	-0.442171	0.0265741	0.6522	0.586762	0.18572	-0.0488242	0.00055	0.0458152	Ionotropic glutamate receptor family protein.
LOC_Os06g09120	Os06g0190700
LOC_Os06g46670	Os06g0680500	0.0400913	0.00103327	-0.804215	-0.833714	-0.746634	-0.794854	0.1036	0.0130563	-0.835316	-1.22661	-0.952452	-1.00479	Glutamate receptor 3.1 precursor (Ligand-gated ion channel 3.1) (AtGLR2).
LOC_Os07g01310	Os07g0103100	0.264384	0.199932	-0.0916432	-0.0274734	-0.243752	-0.120956	0.1009	0.0111133	-0.464262	-0.448255	-0.618417	-0.510311	Metabotropic gamma-aminobutyric acid receptor, type B family protein.
LOC_Os07g33790	Os07g0522600	0.0472653	0.00479206	-0.624689	-0.507115	-0.634377	-0.588727	0.1219	0.0304825	-0.893553	-0.867575	-0.480592	-0.74724	Metabotropic gamma-aminobutyric acid receptor, type B family protein.
LOC_Os09g25920
LOC_Os09g25940
LOC_Os09g25930
LOC_Os09g25960
LOC_Os09g25980	Os09g0429200
LOC_Os09g25990	Os09g0429400		0.170571	-0.789649	-0.0506844	-1.06019	-0.633507	0.1583	0.0710569	-0.771331	-0.324529	-0.990689	-0.695516	Ionotropic glutamate receptor family protein.
LOC_Os09g26000	Os09g0429500
LOC_Os09g26144	Os09g0431100	0.171598	0.110934	0.844411	0.165809	0.656846	0.555689	0.1421	0.0521512	0.339261	0.663681	0.346508	0.449817	Ionotropic glutamate receptor family protein.
LOC_Os09g26160	Os09g0431200		0.523529	0.168212	-0.407229	1.64225	0.467745	0.111	0.0189967	0.288432	0.452548	0.325397	0.355459	Ionotropic glutamate receptor family protein.
Ammonia Transporter Channel (Amt) Family
LOC_Os01g61510	Os01g0831300	0.0890724	0.036708	-1.33387	-2.28524	-1.29915	-1.63942	0.0722	0.000615	-1.63022	-1.62663	-1.51021	-1.58902	Ammonium transporter.
LOC_Os01g61550	Os01g0831900		0.0192134	-0.58606	-0.363437	-0.565471	-0.504989	0.3113	0.227429	0.134841	0.653924	0.118687	0.302484	Ammonium transporter 2 (AtAMT2).
LOC_Os01g65000
LOC_Os02g34580	Os02g0550800	0.0543178	0.00892942	-1.63168	-1.21889	-1.26549	-1.37202	0.1169	0.0239378	-0.764807	-0.924626	-1.29394	-0.994459	Ammonium transporter.
LOC_Os02g40710	Os02g0620500	0.0527048	0.00779016	0.325839	0.265147	0.243304	0.278097		0.058184	-0.577381	-0.251344	-0.663562	-0.497429	High affinity ammonium transporter.
LOC_Os02g40730	Os02g0620600	0.209829	0.147443	0.0286096	0.30119	0.24611	0.19197	0.1788	0.0929186	0.415543	0.340163	0.103548	0.286418	Rh-like protein/ammonium transporter family protein.
LOC_Os03g53780	Os03g0749000
LOC_Os03g62200	Os03g0838400	0.0595819	0.0125897	0.638878	0.587901	0.43088	0.552553	0.4298	0.3501	0.289562	0.36978	-0.115034	0.181436	Ammonium transporter.
LOC_Os04g43070	Os04g0509600	0.362519	0.296976	0.0116615	0.0712118	0.00522431	0.0293659	0.5749	0.502893	0.00877482	-0.519137	0.0603084	-0.150018	Ammonium transporter 1, member 1 (LeAMT1;1).
LOC_Os05g39240	Os05g0468700	0.41534	0.349829	0.0221206	-0.0529394	-0.0805454	-0.0371214	0.1463	0.0570773	0.0847388	0.190837	0.221109	0.165562	Ammonium transporter.
LOC_Os11g01410	Os11g0105300
LOC_Os12g01420	Os12g0105100
Non-selective Cation Channel-2 (NSCC2) Family
LOC_Os02g23890	Os02g0435000	0.101359	0.0469861	-0.266828	-0.164953	-0.374077	-0.268619	0.8261	0.787114	-0.0628929	0.273583	-0.10072	0.0366567	Translocation protein Sec62 family protein.
Chloroplast Envelope Anion Channel-forming Tic110 (Tic110) Family
LOC_Os10g35010	Os10g0492000	0.180715	0.119589	-0.32949	-0.0551997	-0.281278	-0.221989	0.2763	0.191386	-0.218106	-0.512801	-0.0531005	-0.261336	Chloroplast inner envelope protein, 110 kD (IEP110) precursor.
LOC_Os10g35030	Os10g0492300		0.0459371	-0.830755	-1.27655	-0.594447	-0.900585	0.5433	0.469091	-0.290003	0.149126	-0.221758	-0.120878	IAP100.
Small Conductance Mechanosensitive Ion Channel (MscS) Family
LOC_Os02g44770	Os02g0668000		0.0482542	-0.621191	-0.510308	-0.262713	-0.464737	0.1335	0.0423748	1.07795	1.3944	0.634867	1.03574	MscS Mechanosensitive ion channel family protein.
LOC_Os02g45690	Os02g0681000		0.117657	0.322597	0.176522	0.673211	0.390776	0.4002	0.318753	-0.00518702	0.167115	0.041279	0.0677358	MscS Mechanosensitive ion channel family protein.
LOC_Os04g47320	Os04g0561000		0.103652	1.26995	0.326547	1.51948	1.03866	0.1747	0.0889267	0.789102	1.30724	0.390932	0.829092	MscS Mechanosensitive ion channel family protein.
LOC_Os04g48940	Os04g0578700	0.0476934	0.00514162	-0.2284	-0.293575	-0.267749	-0.263241	0.1424	0.0524307	-0.216962	-0.0889092	-0.160175	-0.155349	MscS Mechanosensitive ion channel family protein.
LOC_Os06g10410	Os06g0205600	0.0952069	0.0415974	-0.433244	-0.751776	-0.946633	-0.710551	0.1275	0.0357991	0.352108	0.544279	0.288757	0.395048	MscS Mechanosensitive ion channel family protein.
Annexin (Annexin) Family
LOC_Os01g31270	Os01g0497400
LOC_Os02g51750	Os02g0753800	0.133645	0.0762432	-0.368055	-0.126694	-0.223066	-0.239272	0.3265	0.242867	0.113704	0.0788298	-0.0105648	0.0606563	Annexin p34.
LOC_Os05g31760	Os05g0382900	0.344929	0.279341	-0.193757	0.00769048	-0.0722151	-0.0860939	0.2801	0.195229	-0.190706	-0.11003	-0.631563	-0.310767	Annexin family protein.
LOC_Os05g31750	Os05g0382600	0.124907	0.0679086	0.0816297	0.0686264	0.159497	0.103251	0.2086	0.12318	-0.273034	-0.888448	-0.343273	-0.501585	Annexin family protein.
LOC_Os07g46550	Os07g0659600
LOC_Os08g32970	Os08g0425700	0.057759	0.0111494	1.54865	1.76832	1.21499	1.51065	0.1064	0.0154053	1.87645	2.22808	1.42784	1.84412	Annexin-like protein.
LOC_Os09g20330	Os09g0368850
LOC_Os09g23160	Os09g0394900	0.160724	0.100962	0.0713329	0.319868	0.271491	0.220897	0.2784	0.193507	0.309763	0.100359	0.0500718	0.153398	Annexin-like protein.
LOC_Os09g27990	Os09g0453300		0.0148255	0.410318	0.470074	0.617188	0.499193	0.4155	0.334792	-0.802064	-0.435387	0.168241	-0.356404	Annexin family protein.
CorA Metal Ion Transporter (MIT) Family
LOC_Os01g64890	Os01g0869200	0.108492	0.0534415	-0.45063	-0.363299	-0.179795	-0.331241	0.1568	0.0693739	-0.572658	-0.218793	-0.333276	-0.374909	Mg2+ transporter protein, CorA-like family protein.
LOC_Os01g68040	Os01g0908500	0.243008	0.179076	-0.217089	-0.0420209	-0.0711852	-0.110098	0.2114	0.12626	0.227559	0.450925	0.101048	0.259844	Mg2+ transporter protein, CorA-like family protein.
LOC_Os03g04480	Os03g0137700		0.690038	0.260353	0.0931027	-0.816017	-0.154187	0.2632	0.178247	-0.910119	-0.627701	-0.0366487	-0.524823	Mg2+ transporter protein, CorA-like family protein.
LOC_Os03g48000	Os03g0684400	0.0662451	0.0180169	-0.302872	-0.425029	-0.277258	-0.335053	0.0954	0.00808509	-0.300584	-0.313709	-0.398019	-0.337437	Mg2+ transporter protein, CorA-like family protein.
LOC_Os03g53110	Os03g0742400	0.788494	0.749573	0.00139428	-0.0771923	0.14833	0.0241772	0.1765	0.0908831	-0.104546	-0.29477	-0.140723	-0.180013	MRS2-7.
LOC_Os04g35160	Os04g0430900
LOC_Os04g42280	Os04g0501100	0.940117	0.926976	-0.0111351	-0.0259333	0.0317002	-0.00178941	0.3313	0.247985	0.222401	0.117983	-0.012084	0.109433	MRS2-5.
LOC_Os06g44150	Os06g0650800	0.0670436	0.0187609	-0.22437	-0.282823	-0.363456	-0.290216	0.0858	0.00425242	-0.401119	-0.396402	-0.325413	-0.374311	MRS2-5.
LOC_Os08g03600	Os08g0130000	0.108144	0.0531463	0.424746	0.641826	0.272325	0.446299	0.5773	0.505356	-0.0387822	-0.0550547	0.0304994	-0.0211125	Conserved hypothetical protein.
LOC_Os10g39790	Os10g0545000	0.29641	0.23162	-0.0122815	0.10682	0.130519	0.0750192	0.8617	0.8306	0.088895	-0.0317354	-0.0282508	0.00963626	Mg2+ transporter protein, CorA-like family protein.
Copper Transporter (Ctr) Family
LOC_Os01g56420	Os01g0770700	0.111757	0.0564414	-0.558904	-0.328711	-0.816994	-0.568203	0.104	0.0133459	-1.30188	-1.11647	-1.6568	-1.35838	Copper transporter 1.
LOC_Os01g56430	Os01g0770800		0.370648	-0.943509	-0.978526	0.382691	-0.513115		0.474421	-0.537478	-0.312887	0.24265	-0.202572	Ctr copper transporter family protein.
LOC_Os03g25470	Os03g0370800		0.0152318	1.10598	1.35077	0.871058	1.10927		0.704636	-0.352807	-0.128402	0.250351	-0.0769525	(No Hit)
LOC_Os04g33900	Os04g0415600
LOC_Os05g35050	Os05g0424700		0.578576	0.789745	-0.441553	0.363571	0.237255	0.4972	0.420138	0.0677732	0.316001	-0.0545844	0.10973	Ctr copper transporter family protein.
LOC_Os08g35490	Os08g0455900
LOC_Os09g26900	Os09g0440700	0.0478635	0.00529712	-0.456611	-0.378553	-0.486562	-0.440575	0.1352	0.0441809	-0.649085	-1.23336	-0.698399	-0.860281	Ctr copper transporter family protein.
Major Intrinsic Protein (MIP) Family
LOC_Os01g02190	Os01g0112400		0.120527	-0.322783	-0.36811	-0.985902	-0.558931		0.168189	-0.267256	-0.128691	-0.701893	-0.365947	Major intrinsic protein family protein.
LOC_Os01g08660	Os01g0182200	0.0477539	0.0052211	0.244556	0.197041	0.249425	0.230341	0.2841	0.199238	-0.0258484	-0.205418	-0.0733976	-0.101555	Small basic membrane integral protein ZmSIP1-2.
LOC_Os01g10530	Os01g0201900	0.0779422	0.0274671	0.522771	0.957918	0.865348	0.782012		0.341012	0.325381	-0.0741076	0.183311	0.144861	Conserved hypothetical protein.
LOC_Os01g10600	Os01g0202800	0.0447832	0.00300149	0.677919	0.682625	0.798769	0.719771	0.0947	0.00789779	0.390321	0.29516	0.39274	0.359407	Major intrinsic protein.
LOC_Os01g13120	Os01g0232000	0.080868	0.0298874	-0.712678	-0.656979	-0.379279	-0.582979	0.1927	0.106933	-0.921887	-1.42505	-0.326589	-0.891174	Aquaglyceroporin (Tonoplast intrinsic protein (Tipa)).
LOC_Os01g13130	Os01g0232100		0.0762838	0.533848	0.163911	0.425806	0.374521		0.365011	0.398328	-0.101496	0.211691	0.169507	Tonoplast membrane integral protein ZmTIP4-3.
LOC_Os01g74450	Os01g0975900	0.118033	0.0618755	0.180123	0.387233	0.196563	0.25464	0.22	0.134737	-0.432265	-0.148099	-0.132741	-0.237702	Tonoplast membrane integral protein ZmTIP1-2.
LOC_Os02g13870	Os02g0232900		0.0189157	0.606092	0.411994	0.675014	0.564367		0.339826	0.0592398	0.299874	-0.00942856	0.116562	Major intrinsic protein.
LOC_Os02g41860	Os02g0629200	0.0879194	0.0356359	-0.245472	-0.125498	-0.170297	-0.180422	0.174	0.0880507	-0.434818	-1.08448	-0.46991	-0.66307	Plasma membrane integral protein ZmPIP2-3.
LOC_Os02g44080	Os02g0658100	0.052201	0.0074682	-0.33956	-0.460418	-0.407371	-0.40245	0.2629	0.177965	-0.647245	-1.53646	-0.208607	-0.797436	Aquaporin TIP2.1 (Tonoplast intrinsic protein 2.1) (Delta-tonoplast intrinsic protein) (Delta-TIP).
LOC_Os02g44630	Os02g0666200	0.0567911	0.0106579	-0.42909	-0.421785	-0.305282	-0.385385	0.3803	0.297954	0.0289193	-0.413784	-0.15254	-0.179135	Aquaporin.
LOC_Os02g51110	Os02g0745100	0.0602349	0.0129802	-0.974537	-0.690012	-1.01816	-0.894235	0.1007	0.0108214	-1.39331	-1.22918	-0.963092	-1.19519	NOD26-like membrane integral protein ZmNIP2-1.
LOC_Os02g57720	Os02g0823100	0.234496	0.170992	-0.309142	-0.0294495	-0.169206	-0.169266	0.2473	0.161998	-0.916925	-0.176538	-0.358118	-0.48386	Plasma membrane intrinsic protein (Plasma membrane integral protein ZmPIP1-5).
LOC_Os03g05290	Os03g0146100	0.0736579	0.0239084	0.405016	0.269255	0.474627	0.382966	0.2063	0.120759	-0.630116	-1.48192	-0.423819	-0.845285	Tonoplast intrinsic protein (Tonoplast water channel).
LOC_Os03g20410	Os03g0320000	0.0403972	0.00151364	-0.878351	-0.807224	-0.769639	-0.818405	0.1315	0.0405949	-0.814435	-0.424165	-0.49457	-0.577723	Major intrinsic protein family protein.
LOC_Os03g64330	Os03g0861300		0.417555	-0.191337	-0.586222	0.139697	-0.212621	0.1563	0.0686482	-1.25757	-1.18475	-0.429699	-0.957339	Aquaporin.
LOC_Os04g16450	Os04g0233400	0.083317	0.0321558	-0.447241	-0.444828	-0.238302	-0.37679	0.0768	0.00113514	-0.501539	-0.538964	-0.563556	-0.534686	MipE.
LOC_Os04g44060	Os04g0521100	0.0442653	0.00270547	-0.727015	-0.658927	-0.607431	-0.664458	0.1576	0.070275	-0.483049	-1.00737	-0.447741	-0.646053	Plasma membrane intrinsic protein (Aquaporin).
LOC_Os04g44570	Os04g0527900		0.565765	-0.658608	-0.386162	0.397415	-0.215785		0.105155	0.20775	0.0617375	0.283048	0.184179	Tonoplast intrinsic protein (Putative beta-tonoplast intrinsic protein).
LOC_Os04g46490	Os04g0550800	0.298179	0.23328	0.165039	0.89806	0.170437	0.411179		0.0105723	-0.247777	-0.347355	-0.272189	-0.289107	Major intrinsic protein family protein.
LOC_Os04g47220	Os04g0559700	0.207093	0.144668	0.0587987	0.32702	0.161472	0.18243	0.3193	0.235643	-0.263683	-0.908035	-0.0851613	-0.41896	HvPIP1;5 protein.
LOC_Os05g11560	Os05g0205000	0.0866888	0.0347207	0.602218	0.827808	0.419831	0.616619	0.4283	0.348356	0.660073	-0.0646763	0.180372	0.25859	Multifunctional transport intrinsic membrane protein 2.
LOC_Os05g14240	Os05g0231700	0.064882	0.0167389	0.66774	1.03615	0.784651	0.829514	0.1307	0.0394923	0.657456	0.316759	0.468897	0.481037	Tonoplast membrane integral protein ZmTIP4-2.
LOC_Os06g12310	Os06g0228200	0.0403612	0.00137483	-0.683213	-0.726293	-0.638521	-0.682676	0.135	0.0438974	-1.00346	-1.82842	-0.994819	-1.27557	Major intrinsic protein family protein.
LOC_Os06g22960	Os06g0336200	0.0668424	0.018496	-0.449461	-0.327519	-0.286666	-0.354548	0.2326	0.14755	-0.158319	-0.863489	-0.406736	-0.476182	Delta-tonoplast intrinsic protein.
LOC_Os06g35930	Os06g0552700
LOC_Os07g26630	Os07g0448100	0.0994963	0.045343	0.302271	0.605988	0.688061	0.532106	0.1181	0.025304	-0.762582	-0.53722	-0.445031	-0.581611	Plasma membrane integral protein ZmPIP2-6.
LOC_Os07g26640	Os07g0448200	0.32413	0.258756	-0.0125532	0.132839	0.292652	0.137646	0.1121	0.0202222	-0.846426	-0.521974	-0.623014	-0.663805	Plasma membrane intrinsic protein (Aquaporin).
LOC_Os07g26690	Os07g0448800	0.052201	0.00737627	-0.284271	-0.240519	-0.211345	-0.245378	0.1665	0.0796083	-0.36367	-0.873194	-0.400896	-0.54592	Aquaporin.
LOC_Os08g05580	Os08g0151900
LOC_Os08g05590	Os08g0152000
LOC_Os08g05600	Os08g0152100
LOC_Os09g36930	Os09g0541000	0.682244	0.630615	-0.638378	-0.26875	0.396506	-0.170207		0.37059	-0.387871	1.00106	0.948646	0.520613	Aquaporin PIP2.3 (Plasma membrane intrinsic protein 2c) (PIP2c) (TMP2C) (RD28-PIP) (Water-stress induced tonoplast intrinsic protein) (WSI-TIP).
LOC_Os10g34000	Os10g0481100	0.203103	0.140967	0.0223268	0.205294	0.178912	0.135511	0.2147	0.129602	-1.15967	-1.51025	-0.219737	-0.963217	Aquaporin PIP2.1 (Plasma membrane intrinsic protein 2a) (PIP2a).
LOC_Os10g35050	Os10g0492600	0.697673	0.647993	-0.362185	-0.452234	0.388952	-0.141823		0.125321	1.94028	1.84576	0.295711	1.36058	Tonoplast membrane integral protein ZmTIP3-1.
LOC_Os10g36924	Os10g0513200	0.0645264	0.0164077	-0.379956	-0.241731	-0.350404	-0.32403	0.1309	0.0398451	-0.159143	-0.214545	-0.321679	-0.231789	NOD26-like membrane integral protein ZmNIP3-1.
LOC_Os12g10280	Os12g0204100		0.552185	-0.650874	-0.395973	0.384816	-0.220677		0.529605	0.328902	-0.165302	-1.13836	-0.324921	Major intrinsic protein family protein.
Nucleotide-sensitive Anion-selective Channel, ICln (ICln) Family
LOC_Os03g14520	Os03g0249300		0.273324	-0.76246	-1.22766	0.16006	-0.610021	0.2804	0.195553	-0.307698	-0.0459347	-0.102976	-0.152203	Nucleotide-sensitive chloride conductance regulator family protein.
LOC_Os10g08879	Os10g0170000	0.170089	0.109524	-0.136919	-0.511644	-0.26462	-0.304394	0.1725	0.086179	-0.390805	-0.537699	-0.150085	-0.35953	Nucleotide-sensitive chloride conductance regulator family protein.

## Sheet: FJ_secondary
Secondary Transporter
		Ferulic acid						Juglone
				log2[Fold change (treatment/control)]						log2[Fold change (treatment/control)]
TIGR Locus ID	RAB-DB Locus ID	FDR	P Value	1	2	3	mean (N=3)	FDR	P Value	1	2	3	mean (N=3)	Description
Major Facilitator Superfamily (MFS)
LOC_Os01g04190	Os01g0133400	0.170313	0.109706	0.113313	0.281983	0.477493	0.29093	0.2019	0.116164	-0.13824	-0.275168	-0.0700445	-0.161151	Hexose transporter (Fragment).
LOC_Os01g10240	Os01g0199350
LOC_Os01g16260	Os01g0268100	0.317964	0.25284	-0.103327	0.0142926	-0.178356	-0.0891301	0.7441	0.691446	0.0765343	-0.0173559	-0.149339	-0.0300534	Major facilitator superfamily antiporter.
LOC_Os01g17214	Os01g0279400	0.208209	0.145716	-0.346489	-0.668991	-0.111414	-0.375631	0.3173	0.23351	-0.285929	-0.598124	0.00390062	-0.293384	Major facilitator superfamily antiporter.
LOC_Os01g17240	Os01g0279700		0.258681	0.0735787	0.85976	0.205665	0.379668		0.250044	0.861884	0.307434	0.0196004	0.396306	Major facilitator superfamily protein.
LOC_Os01g22710	Os01g0330600	0.0691238	0.0203609	0.789772	1.05411	0.643513	0.829133		0.917025	-0.200318	-0.00113054	0.247173	0.0152415	General substrate transporter family protein.
LOC_Os01g36720	Os01g0547600
LOC_Os01g38670	Os01g0567500		0.849939	-0.198365	-0.358127	0.406534	-0.0499859		0.423145	0.506911	0.689295	-0.292685	0.301173	Monosaccharide transporter 3.
LOC_Os01g38680	Os01g0567600	0.0470811	0.00459144	1.75097	1.86818	1.47818	1.69911	0.1141	0.0218477	0.58257	0.495948	0.339753	0.472757	H(+)/MONOSACCHARIDE cotransporter.
LOC_Os01g46860	Os01g0657100		0.56385	-0.625265	-0.44158	0.410631	-0.218738		0.510646	-0.474808	-0.248521	0.229272	-0.164686	Phosphate transporter PT4.
LOC_Os01g50820	Os01g0704100	0.0655432	0.0173007	-0.493347	-0.786562	-0.721611	-0.667173	0.1444	0.0547736	-0.891912	-0.627362	-1.44669	-0.988655	Membrane transporter.
LOC_Os01g63290	Os01g0852200	0.0447832	0.00299072	-0.256498	-0.237501	-0.286489	-0.260163	0.3052	0.221101	-0.249034	0.0219793	-0.248396	-0.158484	Major facilitator superfamily protein.
LOC_Os01g73590	Os01g0966900	0.0741122	0.0242609	0.454657	0.687725	0.425727	0.522703	0.5967	0.526058	0.212187	-0.080265	0.0608997	0.0642738	Sorbitol transporter.
LOC_Os02g02170	Os02g0112100		0.731319	-0.204058	0.783205	-1.28644	-0.235766		0.289841	-0.400719	-0.17697	-2.28925	-0.955647	BCH2.
LOC_Os02g02190	Os02g0112600	0.975823	0.970106	0.0387774	0.0914946	-0.12212	0.00271737	0.1124	0.020462	-1.02547	-1.10712	-0.665912	-0.932833	Membrane transporter.
LOC_Os02g06540	Os02g0160400	0.965659	0.957884	-0.079032	-0.238595	0.289652	-0.00932504		0.048561	0.0610733	0.141358	0.101475	0.101302	H(+)/hexose cotransporter (MONOSACCHARIDE transporter STP4).
LOC_Os02g13560	Os02g0229400	0.126273	0.0691826	-0.625925	-0.703819	-0.235545	-0.521763	0.1128	0.0207352	-1.42487	-0.952257	-0.930514	-1.10255	Hexose transporter.
LOC_Os02g17500	Os02g0274900	0.862985	0.834787	0.0802087	-0.245931	0.0875721	-0.02605	0.7941	0.748904	-0.0953445	-0.175737	0.159774	-0.0371027	General substrate transporter family protein.
LOC_Os02g36414	Os02g0573500	0.0435524	0.00238805	-0.664599	-0.753434	-0.643683	-0.687239	0.3186	0.234836	-0.411705	-0.00263021	-0.912979	-0.442438	Monosaccharide transporter 1.
LOC_Os02g36440	Os02g0574000		0.0640621	-1.22799	-1.48478	-0.524322	-1.07903		0.0129576	-0.661681	-0.761579	-0.973164	-0.798808	Monosaccharide transporter 1.
LOC_Os02g36450	Os02g0574100		0.552049	-0.688384	-0.411024	0.403136	-0.232091		0.657284	-0.364946	-0.140489	0.234705	-0.0902434	General substrate transporter family protein.
LOC_Os02g36490	Os02g0574500	0.0592405	0.0122971	-0.48224	-0.388005	-0.328608	-0.399618	0.3925	0.310714	-0.0427171	-0.051156	-0.454238	-0.182704	Conserved hypothetical protein.
LOC_Os02g39750	Os02g0610900
LOC_Os02g43620	Os02g0652800		0.677208	-0.504444	-0.359117	0.43914	-0.141474		0.420226	-0.0954509	-0.717147	0.0814948	-0.243701	Major facilitator superfamily protein.
LOC_Os02g44730	Os02g0667500	0.0722007	0.0229137	-1.07709	-1.25623	-1.78114	-1.37149	0.1041	0.0134797	-2.19838	-2.23225	-1.51819	-1.98294	Hypothetical protein.
LOC_Os02g58530	Os02g0832100
LOC_Os03g01170	Os03g0101300	0.0574463	0.0109379	-1.17966	-1.51655	-1.07749	-1.2579	0.0672	0.000432	-0.566516	-0.528763	-0.5583	-0.551193	Monosaccharide transporter 3.
LOC_Os03g02380	Os03g0114800	0.18086	0.119704	0.097021	0.493861	0.311986	0.300956	0.1186	0.0257761	-0.294678	-0.309211	-0.175033	-0.25964	Protein of unknown function DUF791 family protein.
LOC_Os03g03680
LOC_Os03g04360	Os03g0136400		0.520975	-0.695194	-0.445545	0.384879	-0.251953		0.469287	0.356632	-0.0777455	0.0613422	0.11341	Inorganic phosphate transporter 1.
LOC_Os03g05610	Os03g0150500		0.436049	0.091494	-0.346231	-0.111684	-0.12214		0.858818	-0.340903	-0.116878	0.636682	0.0596337	Phosphate transporter 6.
LOC_Os03g05620	Os03g0150600	0.0371146	0.000273	1.1834	1.24527	1.24277	1.22382	0.1441	0.0544432	1.35655	0.6335	0.759191	0.916414	High affinity phosphate transporter 2 (Phosphate transporter).
LOC_Os03g05640	Os03g0150800	0.0500853	0.00633755	0.855769	1.00024	0.76025	0.872086	0.1778	0.0922234	-0.43862	-0.851903	-0.27832	-0.522948	High affinity phosphate transporter 2 (Phosphate transporter).
LOC_Os03g10090	Os03g0197100		0.0182559	1.07622	1.20504	1.67037	1.31721		0.00830702	2.26849	2.43477	1.77517	2.15948	Sugar transporter protein.
LOC_Os03g10100	Os03g0197200		0.838031	-0.582455	-0.0818832	0.455616	-0.0695741		0.350913	0.0758362	3.5544	0.390789	1.34034	Sorbitol transporter.
LOC_Os03g11900	Os03g0218400	0.0447408	0.00297852	2.14206	2.57915	2.4669	2.39604	0.0672	0.000297	2.14865	2.27428	2.24893	2.22395	Hexose transporter.
LOC_Os03g24860	Os03g0363500		0.0274997	-1.27828	-1.41141	-0.770362	-1.15335	0.7768	0.728886	-0.17977	0.167563	-0.115257	-0.0424876	Sugar transporter-like protein.
LOC_Os03g24870	Os03g0363600	0.0995553	0.0454154	-0.608671	-0.621224	-0.281551	-0.503815	0.1306	0.0393888	-1.3072	-0.723706	-1.54408	-1.19166	Sugar transporter-like protein.
LOC_Os03g39710	Os03g0594400	0.0809346	0.0299505	1.15069	1.61436	0.877748	1.21427	0.1186	0.0259609	0.168257	0.131847	0.231534	0.177213	Monosaccharide transporter 2.
LOC_Os03g43720	Os03g0638200	0.299555	0.234562	-0.207573	0.0254515	-0.250154	-0.144092	0.2061	0.120517	-0.385548	-0.992685	-0.312298	-0.56351	Transporter-like protein.
LOC_Os03g47810	Os03g0682100
LOC_Os03g58580	Os03g0800000	0.0629727	0.015353	-0.744365	-0.478069	-0.618113	-0.613516	0.9565	0.945646	0.00444903	0.120904	-0.142986	-0.00587781	Conserved hypothetical protein.
LOC_Os03g59450	Os03g0809100	0.270169	0.205424	0.282818	0.00198366	0.167754	0.150852	0.1556	0.0680533	-0.144996	-0.178168	-0.0601225	-0.127762	Major facilitator superfamily protein.
LOC_Os03g60820	Os03g0823100	0.61284	0.556193	-0.0792622	-0.0755281	0.697588	0.180933	0.6499	0.584269	0.345773	-0.0721131	-0.0189571	0.0849009	Sugar transporter-like protein.
LOC_Os04g10690	Os04g0185600		0.0174222	0.292471	0.469053	0.421246	0.394257	0.0965	0.00856259	4.57237	3.59649	3.41402	3.86096	Phosphate transporter 6.
LOC_Os04g10750	Os04g0186400	0.0697507	0.0209888	0.918967	1.49593	1.49228	1.30239	0.7884	0.742385	-0.798097	0.241139	0.176683	-0.126758	Phosphate transporter 6.
LOC_Os04g10800	Os04g0186800		0.583489	-0.715866	-0.375071	0.430386	-0.220184		0.759775	-0.320105	-0.100076	0.246899	-0.057761	Transmembrane protein.
LOC_Os04g31924	Os04g0388700	0.0745679	0.02464	0.595494	1.05987	0.881336	0.845567	0.9924	0.990036	0.0397235	-0.402931	0.372705	0.00316588	Nodulin-like domain containing protein.
LOC_Os04g37970	Os04g0452600	0.257817	0.193474	-0.0910417	-0.138581	-0.480655	-0.236759	0.199	0.113272	-0.66926	-0.48412	-1.56644	-0.906608	Sugar transporter family protein.
LOC_Os04g37980	Os04g0452700	0.0475509	0.00502637	-0.365897	-0.344973	-0.434938	-0.381936	0.1064	0.0154547	-0.677397	-0.774669	-1.02614	-0.826069	Monosaccharide transporter 1.
LOC_Os04g37990	Os04g0453200	0.529632	0.467417	0.109459	0.466583	-0.120248	0.151931	0.1275	0.0357741	-1.36392	-1.11631	-0.667099	-1.04911	Monosaccharide transporter 1.
LOC_Os04g38010	Os04g0453300	0.101605	0.0472084	-0.606202	-0.611714	-1.14033	-0.786081	0.1152	0.0226684	-1.05241	-1.04654	-0.631296	-0.910083	Monosaccharide transporter 1.
LOC_Os04g38026	Os04g0453400	0.066518	0.0182458	-0.453549	-0.397565	-0.278623	-0.376579	0.1052	0.014254	-0.844407	-0.784826	-0.555991	-0.728408	Sugar transporter family protein.
LOC_Os04g38220	Os04g0454200	0.0434146	0.00228058	-0.463091	-0.502935	-0.546616	-0.504214	0.112	0.0199488	-0.610536	-1.01935	-0.854506	-0.828131	Monosaccharide transporter 1.
LOC_Os04g41460	Os04g0491700	0.686693	0.635771	-0.0358124	0.191239	-0.0311233	0.0414346	0.058	0.000145	-0.108613	-0.113229	-0.111168	-0.111003	General substrate transporter family protein.
LOC_Os04g42420	Os04g0502800	0.0978238	0.0438273	-0.49181	-0.242171	-0.30486	-0.34628	0.1865	0.100934	-0.327606	-0.89476	-0.368578	-0.530315	Nodulin-like protein.
LOC_Os04g43210	Os04g0511400		0.610192	-0.647134	-0.34629	0.421856	-0.190523	0.1414	0.0513103	0.180033	0.273877	0.119096	0.191002	General substrate transporter family protein.
LOC_Os04g44430	Os04g0525900	0.0525419	0.00771411	-0.541847	-0.43753	-0.595493	-0.524957	0.1795	0.0936673	-0.270392	-0.780957	-0.370269	-0.473873	Major facilitator superfamily protein.
LOC_Os04g44750	Os04g0529800	0.0629708	0.0153443	0.329334	0.372127	0.496169	0.39921	0.6636	0.599346	-0.212097	0.117746	-0.0837431	-0.0593646	General substrate transporter family protein.
LOC_Os04g46880	Os04g0555300	0.0776263	0.0270794	-0.415456	-0.761368	-0.667434	-0.614752	0.0904	0.00605899	-0.721411	-0.923808	-0.920166	-0.855128	Major facilitator superfamily protein.
LOC_Os04g51970	Os04g0609200	0.0403612	0.00122348	0.512744	0.461329	0.514091	0.496055	0.9838	0.979517	-0.0766135	-0.312245	0.407268	0.00613627	Transporter-like protein.
LOC_Os04g58220	Os04g0679000	0.0908687	0.0381276	0.259494	0.509805	0.335852	0.368383	0.2121	0.126906	-0.276753	-0.116826	-0.53724	-0.310273	Sorbitol transporter.
LOC_Os04g58230
LOC_Os04g53930	Os04g0631100	0.0794883	0.0288095	0.649622	0.353829	0.618052	0.540501	0.1153	0.0227502	0.442683	0.735499	0.525466	0.567883	General substrate transporter family protein.
LOC_Os05g32900	Os05g0396000
LOC_Os05g37820	Os05g0451100	0.103174	0.0485505	-0.12663	-0.278397	-0.178803	-0.19461	0.084	0.00311765	-0.265408	-0.242366	-0.294084	-0.267286	General substrate transporter family protein.
LOC_Os05g49260	Os05g0567700	0.748019	0.704313	-0.218925	-0.00952819	0.104187	-0.0414222	0.1502	0.0619984	-0.40356	-0.89919	-0.474248	-0.592333	Integral membrane protein.
LOC_Os05g49270	Os05g0567800	0.0404	0.00154183	-0.271838	-0.303633	-0.308965	-0.294812	0.0771	0.00173582	-0.417339	-0.481874	-0.458906	-0.452707	Integral membrane protein.
LOC_Os05g50280	Os05g0579000	0.0749688	0.0250399	-0.342347	-0.338815	-0.198705	-0.293289	0.1007	0.0107563	-0.553574	-0.517971	-0.386475	-0.486007	Integral membrane protein.
LOC_Os06g04900	Os06g0141100	0.211787	0.149309	-0.203404	-0.225977	-0.0195226	-0.149635	0.1057	0.0146621	0.251238	0.302064	0.382426	0.311909	NUDIX hydrolase domain containing protein.
LOC_Os06g08110	Os06g0179200	0.0849476	0.0334224	-0.558283	-0.551828	-0.292123	-0.467411	0.1704	0.0839243	-0.975095	-0.928772	-0.277825	-0.727231	Nodulin-like protein.
LOC_Os06g08170	Os06g0179900	0.200746	0.138654	-0.876117	-0.200743	-1.37943	-0.818763		0.754863	-0.324825	-0.130083	0.267818	-0.0623632	Major facilitator superfamily protein.
LOC_Os06g21930
LOC_Os06g21920	Os06g0324800		0.0192781	1.10271	1.77868	1.33758	1.40632	0.0946	0.00784688	2.06964	1.76262	1.52018	1.78415	Major facilitator superfamily protein.
LOC_Os06g21950	Os06g0325200	0.516881	0.454287	-0.0463905	-0.033771	1.48203	0.46729		0.00685279	1.97868	1.8844	1.49337	1.78549	(No Hit)
LOC_Os07g01560	Os07g0106200	0.0594155	0.0125067	0.86664	1.13005	0.782871	0.926522	0.2475	0.16214	0.32445	0.467024	0.0353764	0.275617	Monosaccharide transporter 3.
LOC_Os07g03910	Os07g0131200	0.076814	0.0264001	-0.221736	-0.186395	-0.321003	-0.243045	0.1181	0.025351	-0.624222	-0.357438	-0.604428	-0.528696	Sugar transporter family protein.
LOC_Os07g03960	Os07g0131600		0.608654	-0.14864	0.184425	-0.289143	-0.0844528		0.175588	0.088408	0.00259392	0.104635	0.0652122	Monosaccharide transporter 3.
LOC_Os07g05640	Os07g0151200	0.154059	0.0950657	0.220273	0.0578936	0.145128	0.141098	0.0771	0.00154578	-0.446332	-0.39138	-0.434434	-0.424049	General substrate transporter family protein.
LOC_Os07g08310
LOC_Os07g09010	Os07g0187900	0.0447391	0.00296131	1.18919	1.14609	0.990154	1.10848	0.1093	0.0178136	1.38712	1.85795	1.18359	1.47622	Nodule-specific protein-like.
LOC_Os07g10590	Os07g0206600		0.0882083	0.250826	0.19561	0.530711	0.325716		0.598272	-0.344453	-0.119542	1.61816	0.384721	Hexose transporter.
LOC_Os07g10820	Os07g0208900		0.0947185	-0.57693	-1.24511	-0.435383	-0.752473	0.1073	0.016108	-1.22003	-0.965298	-0.781784	-0.989037	Major facilitator superfamily protein.
LOC_Os07g37320	Os07g0559700	0.0413561	0.00167698	1.97236	2.1554	1.87556	2.00111	0.0965	0.00867305	1.70871	1.23183	1.46551	1.46868	Monosaccharide transporter 3.
LOC_Os07g37454	Os07g0561800	0.13654	0.078861	0.184315	0.493215	0.618933	0.432154	0.206	0.120468	1.79861	1.48377	0.298652	1.19368	Hypothetical protein.
LOC_Os07g37510	Os07g0562300	0.0841573	0.0328099	0.586477	0.442345	0.301226	0.44335		0.494086	0.20455	0.0906043	-0.0853387	0.0699386	General substrate transporter family protein.
LOC_Os07g37530	Os07g0562400		0.189072	-0.475624	-0.000845	-0.369381	-0.28195		0.392306	0.500179	0.378261	-0.189039	0.2298	General substrate transporter family protein.
LOC_Os07g38400	Os07g0571700	0.0881864	0.0358629	-0.177798	-0.355435	-0.337967	-0.2904	0.1927	0.106971	-1.09967	-0.742695	-0.244801	-0.695723	Transporter-like protein.
LOC_Os07g39350	Os07g0582400	0.0587612	0.011879	0.324565	0.471136	0.375807	0.390503	0.109	0.0172825	0.473716	0.689907	0.755927	0.63985	Sorbitol transporter.
LOC_Os07g39360	Os07g0582500	0.0505278	0.00656422	1.16428	1.46142	1.14535	1.25701	0.2737	0.188815	-1.03095	-1.01824	0.0132065	-0.678659	Sugar transporter family protein.
LOC_Os07g39400	Os07g0583000	0.871865	0.845104	-0.0995836	0.140074	0.00564374	0.015378	0.3958	0.314207	0.090683	0.271768	-0.0212088	0.113748	Ribosome associated membrane RAMP4 family protein.
LOC_Os08g06010	Os08g0156600	0.338106	0.272474	-0.59287	0.000909	-0.194167	-0.262043	0.2276	0.142315	-0.098177	-0.427893	-0.69453	-0.406866	Major facilitator superfamily protein.
LOC_Os08g08070	Os08g0178200		0.0129763	0.341033	0.325045	0.462076	0.376051		0.411607	0.644041	0.171887	-0.124792	0.230379	Monosaccharide transporter 3.
LOC_Os08g15450	Os08g0254300
LOC_Os08g31670	Os08g0409900		0.775991	-0.177102	0.615035	-0.179974	0.0859862	0.0884	0.00536376	-1.01963	-1.22857	-0.971429	-1.07321	Major facilitator superfamily protein.
LOC_Os08g31700	Os08g0410500	0.0453922	0.00315153	-0.659379	-0.552833	-0.656545	-0.622919	0.1219	0.0304608	-0.499319	-0.938709	-0.696003	-0.711344	Major facilitator superfamily protein.
LOC_Os08g31710
LOC_Os08g42010	Os08g0532400	0.103183	0.0486151	-0.378663	-0.262293	-0.165733	-0.268896	0.1976	0.111692	-0.566806	-0.809808	-0.165363	-0.513992	Nodulin-like protein.
LOC_Os08g45000	Os08g0564000	0.124469	0.0675025	0.174093	0.368236	0.171436	0.237922	0.3834	0.301089	0.226749	0.865602	-0.00908472	0.361089	Phosphate transporter 6.
LOC_Os09g09520	Os09g0268300		0.102337	-0.680972	-0.467971	-1.46177	-0.870238		0.236463	0.00303385	-1.04669	-0.47821	-0.50729	Monosaccharide transporter 3.
LOC_Os09g12590	Os09g0297300
LOC_Os09g15330	Os09g0322000	0.0512026	0.00686689	0.928144	1.18479	0.933951	1.01563	0.1102	0.0182716	0.421366	0.682659	0.547355	0.55046	H(+)/hexose cotransporter.
LOC_Os09g20480	Os09g0371000		0.0723118	0.917275	2.2759	1.18592	1.4597	0.1641	0.0771254	0.877709	1.51826	0.534653	0.976876	Major facilitator superfamily protein.
LOC_Os09g20490	Os09g0371100		0.674792	-0.601448	-0.341984	0.471745	-0.157229		0.089915	-1.58177	-1.86762	-0.482949	-1.31078	(No Hit)
LOC_Os09g20500	Os09g0371200	0.0958935	0.0421663	-0.849303	-1.21361	-0.57051	-0.877808	0.1525	0.064584	-1.35888	-0.64622	-0.651546	-0.885547	Major facilitator superfamily protein.
LOC_Os09g20510	Os09g0371300	0.655	0.601135	-0.198222	-0.491183	0.276591	-0.137605		0.0798252	-0.437767	-1.44688	-1.03722	-0.973956	Major facilitator superfamily protein.
LOC_Os09g20520	Os09g0371400
LOC_Os09g23110	Os09g0394500	0.0879194	0.0356386	0.144641	0.150902	0.0759111	0.123818	0.0999	0.0104562	0.0998372	0.139107	0.108318	0.115754	General substrate transporter family protein.
LOC_Os09g24924	Os09g0416200	0.101697	0.0472926	-0.319051	-0.334072	-0.146645	-0.266589	0.1993	0.113518	0.113596	0.542586	0.352459	0.336214	H(+)/hexose cotransporter.
LOC_Os09g27900	Os09g0452300	0.288854	0.22421	0.0278768	-0.418551	-0.310989	-0.233888	0.0773	0.00202162	0.153897	0.131906	0.140493	0.142099	(No Hit)
LOC_Os09g36600	Os09g0536700	0.0413561	0.00167506	-0.435765	-0.406032	-0.378053	-0.406617	0.3459	0.263201	0.500132	0.237297	-0.0299425	0.235829	Nodulin-like domain containing protein.
LOC_Os09g38410	Os09g0556400		0.346462	0.703403	-0.144435	0.340737	0.299902	0.8442	0.808357	-0.0217238	-0.198065	0.139123	-0.0268885	Hypothetical protein.
LOC_Os09g38690	Os09g0559800	0.149621	0.0910098	-0.235812	-0.0602284	-0.207265	-0.167769	0.1259	0.0340877	-1.10625	-1.43895	-0.72411	-1.08977	Transporter-like protein.
LOC_Os09g39680	Os09g0570400	0.166751	0.106374	0.100432	0.0512715	0.189178	0.113627	0.1103	0.0183718	-0.177085	-0.151613	-0.239225	-0.189308	General substrate transporter family protein.
LOC_Os10g08850	Os10g0169900
LOC_Os10g13440
LOC_Os10g21590	Os10g0360100	0.0461256	0.00373724	1.28795	1.47607	1.20156	1.32186	0.099	0.00979185	2.37739	2.66126	1.87541	2.30468	Sugar transporter protein.
LOC_Os10g30770	Os10g0444600	0.0710742	0.0218952	0.944588	1.51248	1.04111	1.16606	0.3128	0.228956	-0.123581	-0.191854	0.0103492	-0.101696	Phosphate transporter (Fragment).
LOC_Os10g30790	Os10g0444700	0.0846065	0.0331735	0.608547	1.20087	0.944768	0.918061	0.1732	0.0871162	0.116198	0.430731	0.389789	0.312239	Phosphate transporter 6.
LOC_Os10g37520	Os10g0519600	0.0389255	0.000721	-0.501562	-0.465943	-0.508665	-0.492057	0.1304	0.0392502	-0.790054	-0.793202	-0.388957	-0.657405	Protein of unknown function DUF791 family protein.
LOC_Os10g39440	Os10g0539900	0.0654891	0.01725	-0.598654	-0.537168	-0.374166	-0.503329	0.1193	0.0265671	-1.33319	-1.05838	-0.733659	-1.04174	Sugar transporter family protein.
LOC_Os10g40950	Os10g0558800	0.0404	0.00154948	0.72355	0.644694	0.643826	0.67069		0.129573	-0.735522	-1.63454	-0.398038	-0.9227	Major facilitator superfamily protein.
LOC_Os10g41190	Os10g0561300	0.261128	0.196569	-0.27298	-0.0194998	-0.127899	-0.140126	0.1592	0.0720055	0.570622	0.579375	0.193614	0.447871	H(+)/MONOSACCHARIDE cotransporter.
LOC_Os10g42830	Os10g0579200	0.357041	0.291447	-0.2702	0.0387974	-0.152091	-0.127831	0.135	0.0438151	-0.285045	-0.554127	-0.324078	-0.38775	Sugar transporter family protein.
LOC_Os11g04020	Os11g0134900	0.111938	0.05667	-1.86117	-0.906688	-2.35322	-1.70703	0.1011	0.0116434	-1.57293	-1.96081	-1.35422	-1.62932	Major facilitator superfamily antiporter.
LOC_Os11g04030	Os11g0135000		0.040126	-0.547921	-0.736167	-1.1087	-0.797596	0.1356	0.044505	-2.41688	-2.33492	-1.10026	-1.95069	Major facilitator superfamily antiporter.
LOC_Os11g04060	Os11g0135300	0.0888931	0.0365506	-0.43711	-0.299355	-0.222284	-0.319583	0.1241	0.0324887	-0.699027	-0.489372	-0.370561	-0.519653	Major facilitator superfamily antiporter.
LOC_Os11g04150	Os11g0136400		0.568243	-0.704784	-0.376182	0.409588	-0.223792		0.0110649	-0.4228	-0.321386	-0.303928	-0.349371	Conserved hypothetical protein.
LOC_Os11g05390	Os11g0151500	0.137503	0.0796461	-0.700906	-0.329628	-1.05212	-0.694218	0.1008	0.010963	-1.16563	-0.901824	-0.830268	-0.965907	Major facilitator superfamily protein.
LOC_Os11g08370	Os11g0186800		0.182569	-0.0431447	-0.598388	-0.323505	-0.321679	0.1607	0.073489	-0.434457	-0.201102	-0.192479	-0.276013	Major facilitator superfamily protein.
LOC_Os11g28610	Os11g0475600	0.363043	0.297494	0.0652126	1.12301	0.20254	0.463587		0.623159	-0.14387	0.216841	0.111927	0.0616325	Hexose transporter.
LOC_Os11g38160	Os11g0594000		0.130179	0.340543	0.63383	0.126181	0.366851		0.00651032	1.66654	1.50395	1.97826	1.71625	General substrate transporter family protein.
LOC_Os11g40540	Os11g0620400	0.0628194	0.0151498	-0.712109	-0.542724	-0.470494	-0.575109	0.1198	0.026898	-0.229487	-0.333362	-0.418981	-0.327276	General substrate transporter family protein.
LOC_Os11g41840	Os11g0637100
LOC_Os11g41850	Os11g0637200		0.00103547	-0.725484	-0.787758	-0.808403	-0.773882	0.084	0.00349057	-1.38961	-1.42744	-1.17437	-1.33048	Sugar transporter protein.
LOC_Os11g41870	Os11g0637400	0.0663327	0.0180953	0.384916	0.502607	0.315243	0.400922	0.1498	0.0615375	-0.629992	-0.819871	-0.300221	-0.583361	Sorbitol transporter.
LOC_Os11g42430	Os11g0643800	0.0470811	0.00445493	-0.34683	-0.30348	-0.275789	-0.3087	0.0995	0.0102397	-1.49569	-1.05429	-1.22745	-1.25914	(No Hit)
LOC_Os11g04104	Os11g0135900	0.0403612	0.001139	2.05595	2.27517	2.06261	2.13124	0.084	0.00342133	1.91207	2.08926	2.33936	2.11356	Major facilitator superfamily protein.
LOC_Os12g03830	Os12g0132500	0.193866	0.13209	-1.32103	-0.174605	-1.19018	-0.895273	0.0967	0.00883043	-1.50264	-1.78318	-1.2852	-1.52368	Major facilitator superfamily antiporter.
LOC_Os12g03860	Os12g0132800		0.610079	-0.692698	-0.326788	0.427197	-0.19743		0.761203	-0.41026	0.351795	0.317771	0.0864356	Major facilitator superfamily antiporter.
LOC_Os12g03870	Os12g0133000		0.0987694	-0.642797	-0.348838	-1.19394	-0.728526		0.733538	-0.130192	0.140394	-0.112754	-0.034184	Major facilitator superfamily antiporter.
LOC_Os12g03950	Os12g0133300		0.660202	-0.706868	-0.203371	0.413593	-0.165549		0.0126654	-0.320215	-0.466016	-0.45626	-0.414164	Major facilitator superfamily antiporter.
LOC_Os12g04640	Os12g0140500
LOC_Os12g07970	Os12g0180100	0.149914	0.0913067	-0.369144	-0.586055	-0.165677	-0.373625	0.1216	0.0301899	-0.856411	-0.966444	-0.508081	-0.776979	Major facilitator superfamily protein.
LOC_Os12g29950	Os12g0484600	0.0602283	0.0129657	-0.435641	-0.584132	-0.40785	-0.475875	0.257	0.171619	-0.998691	-0.0513716	-1.27607	-0.775378	Nodule-specific protein-like.
LOC_Os12g32760	Os12g0512100	0.046838	0.00426419	0.914794	0.730988	0.864072	0.836618	0.5708	0.498661	0.197528	-0.149183	0.269242	0.105862	General substrate transporter family protein.
LOC_Os12g32940	Os12g0514000	0.0658032	0.0175445	-0.292292	-0.191322	-0.209884	-0.231166	0.0929	0.00685486	-0.612743	-0.819098	-0.715522	-0.715788	Sugar transporter family protein.
LOC_Os12g44060	Os12g0637700	0.463998	0.399602	-0.0694188	0.0450167	-0.220926	-0.0817762	0.0849	0.00382341	-1.02872	-1.17102	-1.27676	-1.15883	Nodulin-like domain containing protein.
LOC_Os12g44070	Os12g0637800		0.635773	-0.487524	-0.359719	0.392	-0.151748		0.280488	0.314748	2.61494	0.388096	1.10593	Nodulin-like domain containing protein.
LOC_Os12g44180	Os12g0639100	0.189617	0.127877	0.0406446	0.21775	0.128241	0.128878	0.561	0.487952	0.104086	-0.250291	-0.114918	-0.0870409	Nodulin-like domain containing protein.
LOC_Os12g03899	Os12g0133100	0.0538973	0.00852563	1.39367	1.91506	1.59377	1.63416	0.1649	0.0779071	0.549329	0.68753	1.38814	0.874999	Major facilitator superfamily protein.
ATP:ADP Antiporter (AAA) Family
LOC_Os01g45910	Os01g0647100	0.0542186	0.0088218	0.461915	0.572654	0.418858	0.484475	0.084	0.00338143	0.942285	0.968667	0.799144	0.903365	Plastidic ATP/ADP transporter (Fragment).
LOC_Os02g11740	Os02g0208100	0.111803	0.0565191	0.516749	0.823232	0.346043	0.562008	0.3499	0.267236	0.634688	-0.0792207	0.406163	0.320543	Plastidic ATP/ADP transporter (Fragment).
Telurite-resistance/Dicarboxylate Transporter (TDT) Family
LOC_Os01g14520	Os01g0247700	0.557083	0.49697	0.0403968	0.0280856	-0.546949	-0.159489	0.109	0.0173282	-0.663208	-0.751635	-0.468224	-0.627689	(No Hit)
LOC_Os01g28840	Os01g0385400	0.0404	0.00152454	-1.08614	-1.14453	-0.99963	-1.07677	0.1323	0.0412941	-0.750153	-0.520892	-1.08902	-0.786687	C4-dicarboxylate transporter/malic acid transport protein family protein.
LOC_Os01g43460	Os01g0623200	0.0540648	0.00866073	-0.947039	-0.690532	-0.904568	-0.84738	0.1164	0.0235122	-1.18251	-0.843734	-0.70398	-0.910074	C4-dicarboxylate transporter/malic acid transport protein family protein.
LOC_Os01g12680	Os01g0226600		0.10325	-0.701657	-0.451434	-1.46353	-0.872207		0.62587	-0.10867	0.23758	0.0426234	0.0571778	C4-dicarboxylate transporter/malic acid transport protein family protein.
LOC_Os04g48530	Os04g0574700		0.684044	-0.65901	-0.292581	0.478129	-0.157821		0.0804602	-0.441531	-0.197669	-0.645312	-0.428171	C4-dicarboxylate transporter/malic acid transport protein family protein.
LOC_Os05g13320	Os05g0219900	0.0561571	0.010208	-0.341873	-0.475107	-0.371901	-0.396294	0.129	0.03747	-0.710306	-0.660261	-0.346064	-0.57221	Conserved hypothetical protein.
LOC_Os05g18670	Os05g0269200
LOC_Os05g50770	Os05g0584900		0.133611	-0.639486	-0.357859	-0.116025	-0.371123		0.382191	1.03027	0.0772234	-0.00193076	0.368522	Conserved hypothetical protein.
LOC_Os07g08350	Os07g0181100		0.555012	-0.649926	-0.388787	0.38419	-0.218174		0.82224	-0.246886	-0.162163	0.283083	-0.0419888	C4-dicarboxylate transporter/malic acid transport protein family protein.
Proton-dependent Oligopeptide Transporter (POT) Family
LOC_Os01g01360	Os01g0103100		0.559551	-0.706773	-0.400599	0.412342	-0.231677		0.0712199	-0.76951	-0.920781	-0.299252	-0.663181	TGF-beta receptor, type I/II extracellular region family protein.
LOC_Os01g04950	Os01g0142800	0.0845906	0.0331612	0.268909	0.520202	0.495682	0.428264	0.4742	0.39567	0.107146	-0.0153523	0.024332	0.0387086	Peptide transporter.
LOC_Os01g28980	Os01g0386600	0.210504	0.148072	0.181018	0.834399	0.341471	0.452296	0.3868	0.30466	0.522573	0.0352325	0.0803756	0.212727	(No Hit)
LOC_Os01g37590	Os01g0556700	0.0941842	0.0406969	2.23928	1.03478	1.79381	1.68929	0.681	0.619009	-0.103969	-0.29454	1.2465	0.282664	Dicarboxylate transporter.
LOC_Os01g55600	Os01g0761400		0.544606	-0.702119	-0.416441	0.40113	-0.239143		0.116253	-0.364167	-0.0665122	-0.277514	-0.236064	TGF-beta receptor, type I/II extracellular region family protein.
LOC_Os01g55610	Os01g0761500		0.766796	-0.695614	0.431339	-0.0674527	-0.110576		0.512393	0.00894284	-0.116061	0.738657	0.210513	TGF-beta receptor, type I/II extracellular region family protein.
LOC_Os01g65100	Os01g0871500	0.270377	0.20563	-0.0222292	0.415136	0.447615	0.280174	0.1396	0.0490294	-1.26736	-1.39631	-0.591596	-1.08509	TGF-beta receptor, type I/II extracellular region family protein.
LOC_Os01g65110	Os01g0871600	0.70786	0.659211	-1.10754	0.196779	0.232719	-0.226013	0.1056	0.0145755	-1.39866	-1.90791	-1.30371	-1.53676	TGF-beta receptor, type I/II extracellular region family protein.
LOC_Os01g65120	Os01g0871700
LOC_Os01g65140	Os01g0871900	0.0875222	0.0353152	0.121141	0.245318	0.192667	0.186375		0.829171	1.02831	-0.217487	-0.470141	0.113562	TGF-beta receptor, type I/II extracellular region family protein.
LOC_Os01g65130	Os01g0871800	0.136477	0.0787416	-1.8206	-0.750677	-2.47257	-1.68129		0.0438131	-2.28154	-2.92805	-1.30929	-2.17296	Conserved hypothetical protein.
LOC_Os01g65150	Os01g0872000		0.572528	-0.714743	-0.394273	0.426959	-0.227352		0.681565	-0.351968	-0.128567	0.236223	-0.0814374	TGF-beta receptor, type I/II extracellular region family protein.
LOC_Os01g65169	Os01g0872100		0.802755	-0.641078	-0.357873	1.60054	0.200531		0.147278	-0.54817	-1.67207	-0.469637	-0.896625	TGF-beta receptor, type I/II extracellular region family protein.
LOC_Os01g65190	Os01g0872400	0.256692	0.192316	0.245909	-0.00518081	0.241209	0.160645		0.0221419	-1.21569	-1.41871	-0.824234	-1.15288	(No Hit)
LOC_Os01g65200	Os01g0872500	0.0758009	0.0256041	-0.45525	-0.398125	-0.670327	-0.5079	0.1253	0.0333757	-0.340453	-0.514767	-0.278174	-0.377798	Oligopeptide transporter-like protein.
LOC_Os01g65210	Os01g0872600	0.134033	0.0765693	-0.622153	-0.20952	-0.388042	-0.406572	0.1619	0.0748382	-0.210269	-0.668751	-0.608711	-0.49591	Hypothetical protein.
LOC_Os01g67630	Os01g0902700	0.594211	0.536242	-0.378698	0.311579	-0.489384	-0.185501	0.1064	0.0154252	-0.92482	-0.659098	-0.634611	-0.73951	TGF-beta receptor, type I/II extracellular region family protein.
LOC_Os01g67640	Os01g0902800	0.101826	0.0473938	0.23257	0.449898	0.247897	0.310122	0.7601	0.70987	0.155674	0.385919	-0.28744	0.0847174	TGF-beta receptor, type I/II extracellular region family protein.
LOC_Os01g68510	Os01g0913300		0.834173	-0.583634	0.365698	0.455031	0.0790317		0.198261	0.357315	0.431383	-0.0107056	0.259331	TGF-beta receptor, type I/II extracellular region family protein.
LOC_Os02g37040	Os02g0580900	0.09075	0.0380387	0.23404	0.471392	0.326486	0.343973	0.1207	0.0281677	1.08727	0.601071	0.788508	0.825616	TGF-beta receptor, type I/II extracellular region family protein.
LOC_Os02g46460	Os02g0689900	0.76554	0.723658	-0.0132618	0.463464	-0.20714	0.0810208	0.1975	0.111632	-0.694222	-0.156256	-0.424367	-0.424948	TGF-beta receptor, type I/II extracellular region family protein.
LOC_Os02g47090	Os02g0699000	0.0771954	0.0267298	2.57853	2.44698	1.43998	2.15516	0.0976	0.00945103	2.35113	1.7963	2.51491	2.22078	TGF-beta receptor, type I/II extracellular region family protein.
LOC_Os02g48570	Os02g0716800		0.323757	-0.637503	-0.351395	0.123996	-0.288301		0.836478	0.834833	-0.562145	0.0123901	0.0950259	TGF-beta receptor, type I/II extracellular region family protein.
LOC_Os03g01290	Os03g0103000		0.569031	-0.641382	-0.435675	0.419131	-0.219309		0.359483	0.0935312	1.27201	0.0505571	0.472031	(No Hit)
LOC_Os03g04570	Os03g0138700		0.126299	1.65427	1.32478	0.250472	1.07651		0.154368	2.21966	4.89542	0.85724	2.65744	TGF-beta receptor, type I/II extracellular region family protein.
LOC_Os03g13240	Os03g0235300	0.524893	0.462612	0.118037	0.285385	-0.100987	0.100811	0.7143	0.65712	0.274838	-0.141065	0.0523042	0.0620258	Peptide transporter 1.
LOC_Os03g13250	Os03g0235700	0.378999	0.313417	-0.109904	0.02949	-0.0987815	-0.0597319	0.7285	0.67337	0.0971537	-0.381846	0.0592756	-0.0751387	TGF-beta receptor, type I/II extracellular region family protein.
LOC_Os03g13274	Os03g0235900	0.0947563	0.0412166	-0.665779	-0.813713	-0.373246	-0.617579	0.1217	0.0302195	-0.332997	-0.603692	-0.613619	-0.516769	Nitrate transporter.
LOC_Os03g48180	Os03g0687000	0.0455544	0.00323883	0.54439	0.591247	0.662003	0.599213	0.4443	0.365207	-0.248583	-1.02357	0.107964	-0.388063	Nitrate transporter NRT1-5 (Fragment).
LOC_Os03g51050	Os03g0719900	0.060494	0.0131034	-0.174674	-0.262492	-0.221012	-0.219393	0.5262	0.450735	-0.00612447	0.0253429	-0.411224	-0.130668	Peptide transporter 1.
LOC_Os03g60850	Os03g0823500		0.00483205	0.467053	0.400653	0.510954	0.459554	0.1577	0.0703273	0.854577	0.361133	0.432644	0.549451	TGF-beta receptor, type I/II extracellular region family protein.
LOC_Os04g36040	Os04g0441800
LOC_Os04g39030	Os04g0464400		0.511934	0.300142	-0.360365	-0.552262	-0.204161	0.1724	0.086074	-0.971725	-1.08336	-0.295686	-0.78359	(No Hit)
LOC_Os04g41400	Os04g0491200	0.0542186	0.00882447	1.38159	1.78634	1.34117	1.50303	0.9724	0.965165	0.108403	-0.670647	0.61764	0.0184656	TGF-beta receptor, type I/II extracellular region family protein.
LOC_Os04g41410
LOC_Os04g41450	Os04g0491500	0.0445653	0.00288947	-0.587559	-0.498851	-0.590757	-0.559056	0.1091	0.017576	-0.308642	-0.49487	-0.397347	-0.400287	TGF-beta receptor, type I/II extracellular region family protein.
LOC_Os04g50930	Os04g0597400		0.293523	0.662775	-0.0220556	2.36592	1.00221		0.0311305	-0.113806	-0.203193	-0.215696	-0.177565	TGF-beta receptor, type I/II extracellular region family protein.
LOC_Os04g50940	Os04g0597600	0.0415111	0.00176403	2.24261	2.47487	2.15139	2.28962	0.1007	0.0107549	3.7105	3.86547	2.71994	3.43197	Proton-dependent high affinity oligopeptide transporter PepT2.
LOC_Os04g50950	Os04g0597800	0.038965	0.000739	1.36494	1.29892	1.24241	1.30209	0.1007	0.0107977	0.934968	0.804771	0.646727	0.795489	Oligopeptide transporter, kidney isoform (Peptide transporter 2) (Kidney H+/peptide cotransporter).
LOC_Os04g56560	Os04g0660900		0.90934	-0.690403	0.179177	0.384021	-0.0424017		0.00129576	4.33554	4.8787	4.7897	4.66798	TGF-beta receptor, type I/II extracellular region family protein.
LOC_Os04g59480	Os04g0691400		0.194529	0.145447	0.0969195	0.510732	0.251033	0.413	0.332099	0.388545	0.50256	-0.138875	0.250743	TGF-beta receptor, type I/II extracellular region family protein.
LOC_Os05g27010	Os05g0335800	0.352252	0.286625	0.0619191	0.303573	0.0179692	0.12782	0.3113	0.227395	0.00415702	0.506957	0.238818	0.249977	TGF-beta receptor, type I/II extracellular region family protein.
LOC_Os05g27304	Os05g0338900	0.142419	0.0842588	-0.701045	-0.412448	-0.225101	-0.446198	0.2849	0.200101	0.0291414	-0.750098	-0.845006	-0.521988	TGF-beta receptor, type I/II extracellular region family protein.
LOC_Os05g33960	Os05g0410500		0.248183	0.984549	0.675134	-0.0997286	0.519985	0.0976	0.00941792	0.582189	0.814083	0.673668	0.68998	TGF-beta receptor, type I/II extracellular region family protein.
LOC_Os05g34000	Os05g0410800		0.0589265	-0.652122	-0.362053	-0.933558	-0.649244	0.57	0.49776	-0.747184	-0.553721	0.415003	-0.295301	Conserved hypothetical protein.
LOC_Os05g34010	Os05g0410900		0.0407206	-0.765462	-1.03196	-1.55814	-1.11852	0.2622	0.177031	-1.26201	-0.657926	-0.115408	-0.678449	TGF-beta receptor, type I/II extracellular region family protein.
LOC_Os05g34030	Os05g0411100
LOC_Os05g35594	Os05g0430900		0.514985	-0.541285	-1.53575	0.614842	-0.487396		0.194341	-0.0303922	-0.515803	-0.262606	-0.2696	TGF-beta receptor, type I/II extracellular region family protein.
LOC_Os05g35670
LOC_Os05g35650	Os05g0431700	0.200971	0.138881	-0.152894	-0.0572615	-0.0408674	-0.0836743	0.1765	0.0908419	-0.544997	-0.804727	-0.219186	-0.52297	TGF-beta receptor, type I/II extracellular region family protein.
LOC_Os06g13200	Os06g0239300
LOC_Os06g13210	Os06g0239500	0.294938	0.230148	0.321755	0.327557	-0.0352659	0.204682	0.2002	0.114498	-0.7176	-0.554675	-0.133862	-0.468712	TGF-beta receptor, type I/II extracellular region family protein.
LOC_Os06g15370	Os06g0264500	0.197707	0.13584	0.33727	1.04202	0.335013	0.571436	0.2318	0.14663	1.73261	2.25339	0.22903	1.40501	TGF-beta receptor, type I/II extracellular region family protein.
LOC_Os06g38294	Os06g0581000	0.0629727	0.0153597	0.463528	0.544743	0.34915	0.452473		0.693349	-0.06421	0.0990325	-0.126851	-0.030676	TGF-beta receptor, type I/II extracellular region family protein.
LOC_Os06g49210	Os06g0705600		0.662929	-0.670865	-0.350492	0.49375	-0.175869		0.576708	-0.491415	-0.230148	0.275412	-0.148717	TGF-beta receptor, type I/II extracellular region family protein.
LOC_Os06g49220	Os06g0705700	0.0378981	0.000531	-0.615314	-0.570158	-0.581326	-0.588933	0.0897	0.00579861	-0.763948	-0.871344	-0.99612	-0.877137	TGF-beta receptor, type I/II extracellular region family protein.
LOC_Os06g49250	Os06g0706400	0.135749	0.0780923	0.0994778	0.145737	0.0459299	0.0970482	0.2955	0.211357	-0.500884	0.0303336	-0.635253	-0.368601	Peptide transporter PTR2-B (Histidine transporting protein).
LOC_Os07g01070	Os07g0100600		0.492549	-0.689027	-0.644162	0.424175	-0.303005		0.320617	-0.00469209	0.271153	0.0605055	0.108989	Peptide transporter.
LOC_Os07g09300	Os07g0190600		0.51235	-0.674155	-0.469527	0.379366	-0.254772		0.44324	0.523303	0.368498	-0.234481	0.219107	Nucleic acid-binding OB-fold domain containing protein.
LOC_Os07g41250	Os07g0603800	0.0557994	0.00990831	-0.689017	-0.545384	-0.496171	-0.576857	0.1734	0.0873511	-0.203237	-0.756051	-0.597835	-0.519041	Proton-dependent high affinity oligopeptide transporter PepT2.
LOC_Os08g05910	Os08g0155400	0.119528	0.0631022	-0.216287	-0.108791	-0.298067	-0.207715	0.1085	0.0168932	-0.686444	-0.773911	-0.48547	-0.648609	Nitrate transporter (Fragment).
LOC_Os08g41600
LOC_Os08g41590	Os08g0527700	0.214979	0.152286	0.0256443	0.0403862	0.109728	0.0585861	0.1902	0.104636	0.232991	0.336441	0.0761051	0.215179	Hypothetical protein.
LOC_Os10g02080	Os10g0109700
LOC_Os10g02100	Os10g0109900	0.0987822	0.044758	-1.15305	-0.82967	-0.520214	-0.834311	0.1695	0.082839	-0.788812	-2.45206	-1.47208	-1.57099	TGF-beta receptor, type I/II extracellular region family protein.
LOC_Os10g02210	Os10g0110600	0.0723566	0.0230568	-0.16813	-0.292378	-0.237306	-0.232605	0.1052	0.0142652	-0.771123	-0.729663	-0.510263	-0.67035	TGF-beta receptor, type I/II extracellular region family protein.
LOC_Os10g02220	Os10g0110800		0.0218013	-0.711116	-0.435425	-0.505939	-0.550827		0.76564	-0.333402	-0.131812	0.280448	-0.0615885	Nitrate transporter (Fragment).
LOC_Os10g02240	Os10g0111300	0.267138	0.202504	-0.0209226	-1.19622	-1.98901	-1.06872	0.1084	0.0167311	-0.659363	-0.93236	-1.04826	-0.879994	TGF-beta receptor, type I/II extracellular region family protein.
LOC_Os10g02230	Os10g0111100
LOC_Os10g02340	Os10g0112500
LOC_Os10g05780	Os10g0148400	0.070037	0.0211835	-0.525198	-0.460711	-0.309652	-0.431854	0.1294	0.0380949	-0.380349	-0.765242	-0.527959	-0.55785	TGF-beta receptor, type I/II extracellular region family protein.
LOC_Os10g22560	Os10g0370700		0.561188	0.115808	-0.167853	0.379464	0.10914		0.455877	0.119973	-0.0790262	-0.898384	-0.285812	Nitrate transporter (Fragment).
LOC_Os10g33170	Os10g0469900		0.0484035	-0.308223	-0.659839	-0.720755	-0.562939	0.1225	0.0310208	-0.604472	-0.845227	-0.452432	-0.634044	TGF-beta receptor, type I/II extracellular region family protein.
LOC_Os10g33210	Os10g0470700	0.127907	0.0706963	0.826841	0.464381	0.319505	0.536909	0.1299	0.0387165	0.326567	0.682285	0.627205	0.545352	Peptide transporter.
LOC_Os10g40600	Os10g0554200	0.107062	0.0521354	-0.217817	-0.140097	-0.0949363	-0.15095	0.2525	0.16724	-1.26637	-1.01107	-0.0616007	-0.779681	Nitrate transporter.
LOC_Os10g42870	Os10g0579600	0.184972	0.123601	-0.354841	-0.137098	-0.108556	-0.200165	0.3405	0.257708	0.0533467	-0.394555	-0.298808	-0.213339	TGF-beta receptor, type I/II extracellular region family protein.
LOC_Os10g42900	Os10g0579800	0.0835922	0.0324363	-0.4331	-0.27722	-0.2424	-0.317573	0.1393	0.0485444	-0.573236	-0.425187	-0.918536	-0.638986	TGF-beta receptor, type I/II extracellular region family protein.
LOC_Os10g02260	Os10g0111700		0.5898	-0.638972	-0.366498	0.407401	-0.199356		0.00141421	-0.469061	-0.508937	-0.534259	-0.504086	Nitrate transporter (Fragment).
LOC_Os11g12740	Os11g0235200	0.128343	0.0710592	0.361859	0.700547	0.288498	0.450302	0.6648	0.600835	-0.2293	-0.175942	0.172525	-0.0775719	TGF-beta receptor, type I/II extracellular region family protein.
LOC_Os11g17970	Os11g0282800	0.181705	0.120518	-0.269732	-0.205114	-0.0460986	-0.173648	0.2267	0.141518	-0.085494	-0.357953	-0.587999	-0.343815	TGF-beta receptor, type I/II extracellular region family protein.
LOC_Os11g18044	Os11g0283500	0.494864	0.431431	-0.559253	0.112022	-0.128543	-0.191925	0.2522	0.166937	-0.143467	-0.15349	-0.542578	-0.279845	TGF-beta receptor, type I/II extracellular region family protein.
LOC_Os11g18110
LOC_Os11g23890	Os11g0426100
LOC_Os12g12934	Os12g0231000		0.503009	-0.69206	-0.447847	0.364158	-0.258583		0.877841	-0.337829	0.899918	-0.345933	0.0720517	TGF-beta receptor, type I/II extracellular region family protein.
LOC_Os12g13790	Os12g0240800	0.126075	0.0689198	0.552373	1.05813	0.442401	0.684301		0.864864	1.58924	0.209439	-1.3136	0.161695	TGF-beta receptor, type I/II extracellular region family protein.
LOC_Os12g44100	Os12g0638200		0.665338	-0.324019	-0.443986	0.380506	-0.129166		0.866468	-0.335866	0.270025	0.173268	0.0358089	Peptide transporter.
The Amino Acid/Auxin Permease (AAAP) Family
LOC_Os01g40380	Os01g0586200
LOC_Os01g40390	Os01g0586300
LOC_Os01g40410	Os01g0586500
LOC_Os01g41400	Os01g0597400		0.25015	0.106162	0.725385	0.137114	0.322887		0.0584389	0.286978	0.192607	0.464083	0.314556	Amino acid/polyamine transporter II family protein.
LOC_Os01g41420	Os01g0597600	0.0583847	0.0116575	2.97004	2.23312	3.26801	2.82372	0.2106	0.125441	3.37805	0.547103	3.61337	2.51284	Amino acid/polyamine transporter II family protein.
LOC_Os01g43040	Os01g0617600		0.141172	-0.805092	-0.486839	-0.118699	-0.47021	0.1465	0.0573219	-1.1117	-0.587292	-0.526772	-0.74192	Plant specific of unknown function DUF860 family protein.
LOC_Os01g43320	Os01g0621200	0.149206	0.0906176	0.46174	1.06743	0.416757	0.648641	0.4675	0.388949	0.380974	0.294931	-0.143769	0.177379	Amino acid/polyamine transporter II family protein.
LOC_Os01g63770	Os01g0856500	0.063809	0.01606	-0.391909	-0.618063	-0.536644	-0.515539	0.1492	0.0605019	-0.837867	-1.09504	-0.406057	-0.779656	AUX1-like protein.
LOC_Os01g63854	Os01g0857400	0.127486	0.0703419	0.464815	0.154139	0.422627	0.347194		0.30603	-0.0210709	-0.635449	-0.121543	-0.259354	Amino acid/polyamine transporter II family protein.
LOC_Os01g65660	Os01g0878400	0.0610018	0.0136316	1.41125	1.49636	0.998911	1.30218	0.0874	0.00469194	1.84917	1.87778	1.50471	1.74389	Amino acid/polyamine transporter II family protein.
LOC_Os01g65670	Os01g0878700	0.0582755	0.0115444	1.37181	1.8876	1.39522	1.55154	0.9213	0.902086	-0.372282	-0.718359	0.887029	-0.0678708	Amino acid/polyamine transporter II family protein.
LOC_Os01g66010	Os01g0882800	0.362229	0.296684	0.46339	0.109124	0.00749117	0.193335	0.386	0.303693	0.38184	-0.106876	0.775705	0.350223	Amino acid carrier.
LOC_Os01g68050	Os01g0908600		0.0373291	-2.01741	-1.59755	-0.971289	-1.52875		0.0522805	-1.99019	-1.56086	-0.806864	-1.45264	Amino acid/polyamine transporter II family protein.
LOC_Os01g61044	Os01g0825800	0.0758395	0.0256388	0.451927	0.672586	0.814723	0.646412	0.1073	0.0160385	1.96026	1.24414	1.64514	1.61652	Amino acid/polyamine transporter II family protein.
LOC_Os02g01100	Os02g0101000	0.302546	0.23736	-0.133793	-0.0623122	0.00114065	-0.0649881	0.9444	0.930544	-0.115494	0.0636474	0.0697957	0.0059831	Amino acid/polyamine transporter II family protein.
LOC_Os02g01210	Os02g0102200		0.890125	0.331824	-0.433746	0.213514	0.0371973		0.971699	0.298897	-0.82677	0.579487	0.0172046	Amino acid/polyamine transporter II family protein.
LOC_Os02g09810	Os02g0191300	0.0697021	0.0209291	1.547	2.40397	1.62704	1.85933	0.1326	0.0415301	1.80866	0.84811	1.29934	1.31871	Amino acid/polyamine transporter II family protein.
LOC_Os02g44980	Os02g0670900	0.0557692	0.00988934	0.530863	0.665471	0.75513	0.650488	0.9926	0.990329	0.03302	0.14634	-0.175493	0.00128905	Amino acid transporter protein-like.
LOC_Os02g46810	Os02g0695500
LOC_Os02g49060	Os02g0722400	0.26556	0.20106	-0.351833	-0.0944811	-0.0660129	-0.170776	0.1211	0.0293268	-0.437996	-0.82641	-0.66607	-0.643492	Amino acid transporter c (Fragment).
LOC_Os02g49510	Os02g0727100		0.611259	-0.642605	-0.340299	0.418127	-0.188259		0.998069	0.623611	-0.617087	-0.00945808	-0.000978056	Amino acid/polyamine transporter II family protein.
LOC_Os02g54730	Os02g0788800	0.0631694	0.0155289	-1.14219	-0.936954	-0.73279	-0.937312	0.1179	0.0249343	-0.513874	-0.82628	-0.911015	-0.75039	Amino acid/polyamine transporter II family protein.
LOC_Os03g14080	Os03g0244600	0.248653	0.184399	-0.00827793	-0.631709	-0.486034	-0.37534	0.2103	0.125079	-0.85745	-0.550261	-0.153695	-0.520469	AUX1-like protein.
LOC_Os03g44230	Os03g0644400	0.0403568	0.00104869	-0.880379	-0.927589	-0.984732	-0.9309	0.1193	0.0265723	-0.589063	-1.04447	-0.761002	-0.798177	Amino acid permease.
LOC_Os03g60260	Os03g0817200	0.0442157	0.00268118	0.416317	0.450713	0.497756	0.454929	0.8144	0.773367	0.228787	-0.682871	0.164136	-0.0966492	Amino acid/polyamine transporter II family protein.
LOC_Os04g12499	Os04g0201500	0.107822	0.0528422	0.159948	0.28555	0.135858	0.193786	0.2289	0.143621	-0.697075	-0.553871	-0.0742588	-0.441735	Amino acid/polyamine transporter II family protein.
LOC_Os04g12508
LOC_Os04g38670
LOC_Os04g38660	Os04g0460200
LOC_Os04g38680	Os04g0460300	0.265411	0.200906	-0.360447	-0.191319	-0.0133405	-0.188369	0.9809	0.975963	0.0401716	0.394599	-0.410991	0.00792657	Amino acid/polyamine transporter II family protein.
LOC_Os04g38860	Os04g0462400	0.0697618	0.0210138	0.197215	0.304013	0.203495	0.234908	0.7458	0.693425	-0.44433	0.0405093	0.153306	-0.083505	Lysine and histidine specific transporter.
LOC_Os04g39489	Os04g0470700	0.462044	0.39757	-0.160458	-0.0496054	0.031719	-0.0594483	0.1321	0.0411027	-0.603012	-1.0141	-0.533358	-0.716822	Amino acid transporter c (Fragment).
LOC_Os04g41350	Os04g0490900		0.905587	0.0759428	0.728835	-0.645125	0.0532175		0.0816998	0.830836	1.28476	0.399537	0.838377	Amino acid carrier.
LOC_Os04g47420	Os04g0562100		0.00806495	2.11765	1.54987	1.96494	1.87749	0.0768	0.0012119	0.825541	0.839764	0.74942	0.804908	Amino acid/polyamine transporter II family protein.
LOC_Os04g47780	Os04g0565500	0.40018	0.334414	-0.0610534	0.427592	0.167555	0.178031	0.2082	0.122749	1.90735	1.08589	0.395287	1.12951	Amino acid transporter protein-like.
LOC_Os04g56470	Os04g0659800	0.0314634	3.95e-05	0.434381	0.436199	0.427287	0.432623	0.1218	0.0303188	0.652931	0.341504	0.561696	0.51871	Amino acid/polyamine transporter II family protein.
LOC_Os05g14820	Os05g0237800
LOC_Os05g30150	Os05g0364700
LOC_Os05g34980	Os05g0424000	0.846908	0.815796	0.271488	-0.0663714	-0.109364	0.0319176	0.8827	0.855357	0.0532645	-0.294028	0.357492	0.0389096	Amino acid carrier (Fragment).
LOC_Os05g50920	Os05g0586500	0.149053	0.090498	-0.775583	-0.554126	-0.206798	-0.512169	0.1315	0.0405958	-1.14532	-1.42514	-0.659159	-1.07654	Amino acid/polyamine transporter II family protein.
LOC_Os05g37470	Os05g0447200	0.400852	0.335148	-0.274263	0.0723757	-0.193554	-0.131814	0.1514	0.0634981	-0.958075	-1.34535	-0.491941	-0.931789	AUX1-like protein.
LOC_Os06g12320	Os06g0228500	0.0753211	0.0252412	-0.449122	-0.250519	-0.387416	-0.362352	0.1489	0.0602824	-1.49664	-1.49306	-0.577095	-1.18893	Amino acid/polyamine transporter II family protein.
LOC_Os06g12330	Os06g0228600		0.903389	0.415196	-0.361676	-0.148973	-0.0318178		0.116146	-0.32185	-0.100639	-0.131756	-0.184748	Amino acid/polyamine transporter II family protein.
LOC_Os06g12350	Os06g0228800		0.580488	-0.717253	-0.379011	0.429345	-0.222307		0.707411	-0.34057	-0.117427	0.238928	-0.073023	Amino acid/polyamine transporter II family protein.
LOC_Os06g16420	Os06g0275800	0.143131	0.085005	0.231311	0.714766	0.411269	0.452449	0.7624	0.712483	0.197059	-0.329597	-0.0611039	-0.0645475	Amino acid/polyamine transporter II family protein.
LOC_Os06g36180	Os06g0556000	0.0485668	0.00556066	0.570701	0.548178	0.444041	0.520974	0.0938	0.00734015	0.449305	0.354139	0.474751	0.426065	Amino acid carrier (Fragment).
LOC_Os07g01090	Os07g0100800	0.0478013	0.00525697	-0.726032	-0.802912	-0.622704	-0.717216	0.1865	0.10102	-1.29687	-1.26506	-0.296574	-0.952835	Proline transporter.
LOC_Os07g04180	Os07g0134000	0.0474699	0.00488179	-0.384906	-0.406267	-0.483004	-0.424726	0.1805	0.0947512	-0.425119	-1.12413	-0.479709	-0.676319	Amino acid permease 6.
LOC_Os07g12770	Os07g0231400	0.0567911	0.0106485	-0.563927	-0.464137	-0.393974	-0.474013	0.1202	0.0274201	0.240782	0.198348	0.130528	0.189886	Amino acid/polyamine transporter II family protein.
LOC_Os08g03350	Os08g0127100	0.266418	0.201786	0.0518064	0.318255	0.0944729	0.154845	0.1247	0.032918	-0.235273	-0.313747	-0.161186	-0.236736	Lysine and histidine specific transporter.
LOC_Os08g32070	Os08g0415900
LOC_Os10g05690	Os10g0147400	0.0647198	0.0165539	-0.768683	-1.14941	-0.822142	-0.913412	0.1285	0.0369485	-2.04694	-1.61029	-0.990882	-1.54937	AUX1-like protein.
LOC_Os10g27980	Os10g0415100	0.13076	0.0734285	-0.585444	-0.188971	-0.431902	-0.402105	0.0672	0.000406	-1.22272	-1.17293	-1.14104	-1.1789	Amino acid/polyamine transporter II family protein.
LOC_Os11g06820	Os11g0169200	0.220413	0.157554	0.218456	0.126129	0.0253457	0.12331	0.4052	0.32365	-0.188789	-0.590488	0.0506249	-0.242884	Amino acid/polyamine transporter II family protein.
LOC_Os11g09020	Os11g0195600	0.122773	0.0659118	0.686441	1.10489	0.420282	0.737204	0.5201	0.444464	-0.580682	-0.0060768	0.0273666	-0.186464	Amino acid carrier (Fragment).
LOC_Os11g19240	Os11g0298000
LOC_Os12g08090	Os12g0181500	0.0822535	0.0311718	0.96928	0.510675	0.719531	0.733162	0.1139	0.021755	2.63073	1.69589	1.74634	2.02432	Amino acid carrier (Fragment).
LOC_Os12g08130	Os12g0181600	0.0422889	0.00197916	1.68584	1.95471	1.90261	1.84772	0.1426	0.052642	2.73612	1.22706	3.01902	2.3274	Amino acid/polyamine transporter II family protein.
LOC_Os12g09300	Os12g0194900	0.280566	0.215921	0.0158281	0.193474	0.424011	0.211104	0.1717	0.0853414	-1.57765	-2.13649	-0.599073	-1.43774	Amino acid carrier (Fragment).
LOC_Os12g09320	Os12g0195100		0.0604923	0.783726	0.432981	1.1322	0.78297		0.337656	0.54616	0.135409	-0.0348029	0.215589	Amino acid carrier (Fragment).
LOC_Os12g14100	Os12g0244400		0.14031	0.416478	0.291771	1.11069	0.606312		0.0141994	0.30843	0.441718	0.465074	0.405074	Amino acid/polyamine transporter II family protein.
LOC_Os12g30040	Os12g0485600	0.922637	0.905889	0.368747	-0.251455	-0.0441828	0.0243695	0.5154	0.439628	-0.0187063	0.0858679	0.0204049	0.0291888	Amino acid/polyamine transporter II family protein.
LOC_Os12g38570	Os12g0574000		0.548989	-0.667261	-0.429284	0.401798	-0.231582		0.187215	-0.333579	-0.146728	-0.943265	-0.474524	Amino acid/polyamine transporter II family protein.
Ca2+:Cation Antiporter (CaCA) Family
LOC_Os01g11414	Os01g0212400	0.309812	0.244776	-0.0921107	-0.168215	0.00917049	-0.0837183	0.1588	0.0716529	-0.790852	-1.29036	-0.464199	-0.848471	Calcium-binding EF-hand domain containing protein.
LOC_Os01g37690	Os01g0557500	0.110714	0.0555063	0.214807	0.131768	0.320858	0.222478	0.3432	0.26055	-0.606637	-0.606416	0.106095	-0.368986	Cation/proton exchanger 1a.
LOC_Os02g04630	Os02g0138900	0.166567	0.106161	0.0839724	0.396203	0.301606	0.260594	0.7091	0.651002	0.280439	0.241701	-0.25157	0.0901903	Low affinity calcium antiporter CAX2.
LOC_Os02g14980	Os02g0247800	0.183551	0.122237	-0.0970794	-0.605649	-0.511764	-0.404831	0.163	0.0760984	-1.0901	-1.27818	-0.392297	-0.920193	Sodium/calcium exchanger membrane region domain containing protein.
LOC_Os02g21009	Os02g0314400		0.608281	-0.678167	-0.352897	0.434464	-0.198866		0.0803887	-0.32836	-0.10932	-0.374312	-0.270664	Non-protein coding transcript, uncharacterized transcript.
LOC_Os02g43110	Os02g0644900	0.209999	0.147611	0.042654	0.323357	0.19509	0.187034	0.5262	0.450715	-0.0809307	-0.459004	0.0885715	-0.150455	Sodium/potassium/calcium exchanger 4 precursor (Na(+)/K(+)/Ca(2+)- exchange protein 4). Splice isoform 2.
LOC_Os03g08230	Os03g0180000	0.613834	0.557305	-0.0322046	0.10334	0.0124044	0.0278467	0.3398	0.256959	-0.0643682	-0.49972	-0.0960294	-0.220039	Sodium/calcium exchanger membrane region domain containing protein.
LOC_Os03g45370	Os03g0656500	0.039227	0.000849	-0.376999	-0.341164	-0.355028	-0.35773	0.9902	0.987156	0.393515	0.121846	-0.5303	-0.00497952	K-exchanger-like protein.
LOC_Os03g27960	Os03g0397400	0.124397	0.0674389	-0.43021	-0.766215	-0.307142	-0.501189	0.237	0.151878	-0.633287	-0.620658	-0.0507688	-0.434904	Low affinity calcium transporter CAX2 (Fragment).
LOC_Os04g55940	Os04g0653200	0.10744	0.052511	0.168306	0.14431	0.301355	0.204657	0.2626	0.177562	0.261631	0.115939	0.0327376	0.136769	Low affinity calcium transporter CAX2 (Fragment).
LOC_Os05g51610	Os05g0594200	0.123009	0.0661107	-1.06269	-0.921872	-0.367332	-0.783964	0.1297	0.0384401	-1.02538	-0.550762	-0.621028	-0.732389	Calcium/proton exchanger superfamily protein.
LOC_Os10g30070	Os10g0436900		0.3381	-0.38742	0.146803	-0.536481	-0.259032		0.162102	-0.115752	-0.141304	-0.456434	-0.23783	Sodium/calcium exchanger membrane region domain containing protein.
LOC_Os11g01580	Os11g0107266
LOC_Os11g05070	Os11g0148000	0.111938	0.0566794	0.313298	0.693389	0.391174	0.465953	0.2399	0.1547	-0.209926	-0.0203448	-0.141935	-0.124069	Sodium/calcium exchanger membrane region domain containing protein.
LOC_Os11g43860	Os11g0660000	0.261634	0.1971	-0.36644	-0.33151	0.0106053	-0.229115	0.1716	0.0852594	-0.104042	-0.183133	-0.0596628	-0.115613	Sodium/calcium exchanger membrane region domain containing protein.
LOC_Os12g42910	Os12g0624200	0.0543533	0.0090838	1.25061	1.02676	1.43791	1.23843	0.1628	0.0757909	1.37078	1.97319	0.633525	1.32583	Sodium/calcium exchanger membrane region domain containing protein.
Glycoside-Pentoside-Hexuronide (GPH):Cation Symporter Family
LOC_Os02g36700	Os02g0576600		0.577706	-0.647206	-0.371434	0.399525	-0.206372		0.194625	-0.619358	-0.827451	0.00500495	-0.480601	Sucrose transporter.
LOC_Os02g58080	Os02g0827200	0.0691899	0.0204151	0.294509	0.229549	0.177227	0.233762	0.0796	0.00223124	0.36346	0.343504	0.308643	0.338536	Sucrose transporter.
LOC_Os03g07170	Os03g0168000	0.0660547	0.0177893	0.476191	0.696119	0.471638	0.547983	0.6297	0.562233	-0.136035	0.135318	0.224836	0.0747064	Conserved hypothetical protein.
LOC_Os03g07480	Os03g0170900	0.0471191	0.00473827	0.324484	0.404873	0.339978	0.356445	0.1206	0.0278876	1.07328	0.676883	0.651487	0.80055	Sucrose transporter.
LOC_Os07g39010	Os07g0578200	0.080883	0.029911	0.286088	0.544292	0.467526	0.432636	0.1301	0.038926	0.602299	0.623906	0.302841	0.509682	Conserved hypothetical protein.
LOC_Os10g26470	Os10g0404500		0.562611	-0.693227	-0.404533	0.413689	-0.228023		0.747393	0.288857	0.146466	-0.821797	-0.128825	Sucrose transporter.
LOC_Os12g44380	Os12g0641400	0.08786	0.0355833	0.308873	0.630086	0.516039	0.484999	0.3179	0.234152	0.10653	0.0071154	0.263558	0.125735	Sucrose transporter.
Inorganic Phosphate Transporter (PiT) Family
LOC_Os02g38020	Os02g0593500		0.545615	-0.693666	-0.41736	0.400274	-0.236918		0.684041	0.103805	0.13822	-0.56578	-0.107919	Phosphate transporter family protein.
The Solute:Sodium Symporter (SSS) Family
LOC_Os10g42960	Os10g0580400	0.0619274	0.0143978	-1.13409	-0.928861	-1.41396	-1.15897	0.6721	0.609133	0.245234	0.017542	-0.883886	-0.207037	Urea active transporter-like protein.
Bile Acid:Na+ Symporter (BASS) Family
LOC_Os01g45750	Os01g0645200	0.101605	0.0472085	-0.115343	-0.0657302	-0.152101	-0.111058	0.2536	0.168343	-0.305776	-0.517972	-0.0451203	-0.289623	Bile acid:sodium symporter family protein.
LOC_Os02g27490	Os02g0475400		0.54726	-0.712562	-0.415622	0.406897	-0.240429		0.343364	-0.44663	-0.539454	0.167179	-0.272969	Bile acid:sodium symporter family protein.
LOC_Os02g32930	Os02g0531200		0.25562	-0.600598	-0.279039	0.0251732	-0.284821		0.0120457	-0.406694	-0.593419	-0.475997	-0.492037	Bile acid:sodium symporter family protein.
LOC_Os04g31210	Os04g0381100	0.225164	0.162074	-0.0576898	-0.544711	-0.313757	-0.305386	0.229	0.143742	-0.463857	-0.387893	-0.0478238	-0.299858	Bile acid:sodium symporter family protein.
LOC_Os09g34900	Os09g0520600	0.262155	0.197605	-0.389457	0.00470173	-0.290671	-0.225142	0.1254	0.0334572	-0.718828	-0.704079	-0.374418	-0.599108	Bile acid:sodium symporter family protein.
LOC_Os12g07270	Os12g0170300	0.0509528	0.00674914	-0.224265	-0.297203	-0.251554	-0.257674	0.1366	0.0455426	-0.317638	-0.546866	-0.276653	-0.380386	Bile acid:sodium symporter family protein.
Mitochondrial Carrier (MC) Family
LOC_Os01g04990	Os01g0143100	0.0468493	0.00430082	-0.714275	-0.569059	-0.632829	-0.638721	0.1555	0.0679118	-0.258429	-0.0873652	-0.220843	-0.188879	Mitochondrial brown fat uncoupling protein family protein.
LOC_Os01g12470	Os01g0224400		0.11647	0.348968	1.35478	0.670073	0.791273	0.2255	0.140317	0.111489	0.169084	0.438101	0.239558	Mitochondrial substrate carrier family protein.
LOC_Os01g12520	Os01g0225000	0.466805	0.402523	0.203135	0.469567	-0.127141	0.181854		0.496369	-0.154955	0.398274	0.152492	0.131937	Mitochondrial substrate carrier family protein.
LOC_Os01g16040	Os01g0265200	0.518671	0.456158	-0.203094	0.0148573	-0.00361151	-0.0639493	0.1269	0.0350219	-0.456925	-0.502217	-0.250397	-0.40318	Mitochondrial substrate carrier family protein.
LOC_Os01g22600	Os01g0329400	0.223577	0.160579	0.406131	0.191043	0.0614663	0.219547	0.058	0.000151	0.558257	0.576673	0.581228	0.572053	Mitochondrial substrate carrier family protein.
LOC_Os01g32980	Os01g0513200	0.237679	0.174005	-0.0364075	-0.269937	-0.118786	-0.14171	0.1116	0.0194968	-0.167079	-0.23471	-0.149248	-0.183679	Mitochondrial substrate carrier family protein.
LOC_Os01g38990	Os01g0571000	0.806261	0.769251	-0.103769	-0.0757508	0.315768	0.0454162	0.2886	0.204151	-0.121082	-0.0218297	-0.285034	-0.142649	Mitochondrial substrate carrier family protein.
LOC_Os01g51250	Os01g0708900	0.0403612	0.00140602	0.522208	0.475679	0.461816	0.486568	0.0907	0.00623592	1.20432	1.26222	0.965624	1.14406	Mitochondrial substrate carrier family protein.
LOC_Os01g70800	Os01g0934200	0.0593587	0.0124813	0.365665	0.311438	0.457592	0.378232	0.1492	0.0606023	0.267631	0.3706	0.139358	0.259196	Mitochondrial substrate carrier family protein.
LOC_Os01g73420	Os01g0964900	0.12579	0.0687005	-0.108161	-0.0393686	-0.0686693	-0.0720663	0.8318	0.793917	-0.0132122	0.106404	-0.0508356	0.0141186	Mitochondrial substrate carrier family protein.
LOC_Os01g74640	Os01g0978000	0.0457763	0.00351394	-0.219435	-0.269189	-0.253835	-0.247486	0.2731	0.188158	-0.40296	-0.641692	-0.0212411	-0.355298	Uncoupling protein.
LOC_Os02g10740	Os02g0201500		0.0121073	-0.707538	-0.749049	-0.512602	-0.656397	0.113	0.0211829	-0.506241	-0.414637	-0.298477	-0.406452	Calcium-binding EF-hand domain containing protein.
LOC_Os02g10800	Os02g0202400		0.560263	-0.709269	-0.385934	0.40662	-0.229528		0.189064	-1.12112	-1.00988	0.0115673	-0.706477	Brittle-1 protein, chloroplast precursor.
LOC_Os02g13170	Os02g0225000	0.0936933	0.0403534	-0.396161	-0.329166	-0.183508	-0.302945	0.3216	0.238002	0.23348	0.647941	0.0283384	0.303253	Mitochondrial substrate carrier family protein.
LOC_Os02g13300	Os02g0226300	0.0641718	0.0162229	0.809391	0.623364	0.982972	0.805243	0.1009	0.0110866	1.64162	1.15892	1.61177	1.47077	Mitochondrial substrate carrier family protein.
LOC_Os02g44570	Os02g0665200	0.22108	0.158252	-0.0916628	-0.0805358	-0.300059	-0.157419	0.4034	0.321933	-0.171057	-0.580127	0.0393523	-0.237277	Mitochondrial substrate carrier family protein.
LOC_Os02g48720	Os02g0718900	0.0502314	0.00640441	-0.393879	-0.50747	-0.506746	-0.469365	0.2382	0.153114	-0.392855	-0.714678	-0.0972044	-0.401579	ADP,ATP carrier protein, mitochondrial precursor (ADP/ATP translocase) (Adenine nucleotide translocator) (ANT).
LOC_Os02g52860	Os02g0767500	0.108682	0.0536263	-0.0813999	-0.202805	-0.154244	-0.14615	0.2603	0.175205	-0.564877	-0.923404	-0.0605526	-0.516278	Mitochondrial phosphate transporter.
LOC_Os03g07890	Os03g0175200	0.0725556	0.0231991	0.480233	0.380546	0.276643	0.379141	0.9186	0.898849	0.341824	-0.382925	-0.049242	-0.0301142	Mitochondrial carrier protein family protein.
LOC_Os03g09110	Os03g0191100	0.0387268	0.000635	-0.187502	-0.202106	-0.20274	-0.197449	0.2106	0.125343	-0.37253	-0.207785	-0.0761071	-0.218807	Mitochondrial substrate carrier family protein.
LOC_Os03g11510	Os03g0213800	0.0637621	0.0160293	-0.790889	-0.74241	-1.10171	-0.878337	0.1088	0.0171633	-0.730302	-0.605879	-0.456028	-0.597403	Mitochondrial substrate carrier family protein.
LOC_Os03g15860	Os03g0265300	0.102196	0.0477476	-0.251778	-0.244421	-0.110663	-0.202287	0.3275	0.24405	-0.0630456	0.000971	-0.145231	-0.0691019	Mitochondrial substrate carrier family protein.
LOC_Os03g16080	Os03g0267700	0.0557692	0.00988121	-0.416015	-0.582948	-0.471459	-0.49014	0.2287	0.143458	-0.401826	-0.0823249	-0.180962	-0.221704	Adenine nucleotide translocator 1 family protein.
LOC_Os03g18160	Os03g0292200	0.046838	0.00426397	-0.548572	-0.667158	-0.554064	-0.589931	0.1107	0.0188057	-0.381989	-0.593492	-0.422447	-0.465976	Mitochondrial substrate carrier family protein.
LOC_Os03g18550	Os03g0296800	0.0422982	0.0019887	0.826312	0.707802	0.778735	0.77095	0.1208	0.0285377	0.446305	0.26228	0.484905	0.39783	Mitochondrial substrate carrier family protein.
LOC_Os03g52430	Os03g0734700	0.552953	0.492661	0.11476	-0.0486946	0.0529545	0.0396734	0.0768	0.00115485	0.760156	0.828747	0.852474	0.813792	Mitochondrial carrier protein family protein.
LOC_Os03g54760	Os03g0754800	0.0637404	0.0159554	0.508736	0.371149	0.584323	0.488069	0.1292	0.0377814	0.0862913	0.172241	0.117836	0.125456	Mitochondrial substrate carrier family protein.
LOC_Os03g15690	Os03g0263400	0.0985432	0.0444649	-0.276349	-0.527388	-0.29882	-0.367519	0.1292	0.0375995	-0.770145	-0.863404	-0.415818	-0.683123	Mitochondrial phosphate transporter (Fragment).
LOC_Os04g37600	Os04g0448800	0.0625609	0.0149439	-0.799569	-1.03776	-0.684816	-0.840715	0.1848	0.0989302	-1.10635	-1.12321	-0.26571	-0.831756	Phosphate carrier protein, mitochondrial precursor (PTP). Splice isoform B.
LOC_Os04g44540	Os04g0527500		0.00891282	-0.264354	-0.283267	-0.358345	-0.301989	0.8021	0.758318	-0.120871	-0.0598679	0.108322	-0.0241391	Hypothetical protein.
LOC_Os05g07900	Os05g0171300	0.102724	0.048168	0.30487	0.176616	0.149516	0.210334	0.5057	0.429428	0.0896347	-0.0826911	0.544362	0.183769	Brittle-1 protein, chloroplast precursor.
LOC_Os05g11780	Os05g0208000	0.0676912	0.0192806	-0.64609	-0.867942	-0.540484	-0.684839	0.0956	0.00817794	-0.559292	-0.703865	-0.527336	-0.596831	2-oxoglutarate/malate translocator.
LOC_Os05g23720	Os05g0302700	0.0505278	0.00656588	-0.588963	-0.700932	-0.532599	-0.607498	0.1198	0.0272007	-0.968978	-0.857082	-0.528579	-0.78488	ATP/ADP carrier protein.
LOC_Os05g28870	Os05g0357200	0.0731828	0.0236101	0.478017	0.762873	0.503698	0.581529	0.6372	0.57041	0.0776892	-0.0579442	0.0686102	0.0294517	Mitochondrial substrate carrier family protein.
LOC_Os05g29860	Os05g0361900	0.0374721	0.0005	-0.391437	-0.408816	-0.422968	-0.40774	0.2166	0.131369	-0.104992	-0.0624847	-0.0184202	-0.0619656	Mitochondrial substrate carrier family protein.
LOC_Os05g32630	Os05g0392700	0.0403612	0.0011922	0.403195	0.402358	0.446024	0.417192	0.1073	0.0160168	0.698061	0.560475	0.446252	0.568263	Mitochondrial substrate carrier family protein.
LOC_Os05g46220	Os05g0539600		0.0412252	-0.681177	-0.336473	-0.442005	-0.486552		0.0140251	-0.940236	-0.851776	-0.61792	-0.803311	ADP/ATP carrier protein.
LOC_Os05g50840	Os05g0585900	0.133224	0.075869	-0.216345	-0.507628	-0.237797	-0.32059	0.2623	0.177349	-0.416829	-0.335561	-0.0102196	-0.254203	Mitochondrial substrate carrier family protein.
LOC_Os06g10810	Os06g0210500	0.0486483	0.00561851	-0.39291	-0.510446	-0.469535	-0.45763	0.1212	0.0296348	-0.873518	-0.84645	-0.474314	-0.731427	Mitochondrial phosphate transporter.
LOC_Os06g40050	Os06g0602700	0.0585043	0.011745	0.338759	0.249229	0.245998	0.277995	0.3536	0.271006	0.126802	0.0007	0.38846	0.171987	Mitochondrial brown fat uncoupling protein family protein.
LOC_Os06g40200	Os06g0604500	0.104652	0.0499636	-0.209164	-0.237935	-0.424504	-0.290534	0.9367	0.920916	0.0925026	-0.0763444	-0.033205	-0.00568228	Calcium-binding EF-hand domain containing protein.
LOC_Os07g19460	Os07g0295000	0.0599528	0.0128318	-0.645709	-0.590983	-0.433303	-0.556665	0.135	0.0438301	-0.886247	-0.551502	-0.435234	-0.624328	Mitochondrial carrier protein family protein.
LOC_Os07g24060	Os07g0422800
LOC_Os08g29720	Os08g0386800	0.0437816	0.00253373	0.723585	0.78023	0.654728	0.719514	0.0854	0.00404326	0.784909	0.977804	0.86663	0.876448	Mitochondrial substrate carrier family protein.
LOC_Os08g37370	Os08g0478700	0.0421674	0.00190214	1.64517	1.57097	1.41622	1.54412	0.1988	0.112948	0.698788	0.350039	1.35649	0.801772	Brain mitochondrial carrier protein-1 (BMCP-1) (Mitochondrial uncoupling protein 5) (UCP 5) (Solute carrier family 25, member 14).
LOC_Os08g40850	Os08g0520000	0.13654	0.0788668	0.453324	0.190957	0.207477	0.283919	0.2224	0.137214	-0.448029	-0.493412	-0.0583363	-0.333259	Mitochondrial substrate carrier family protein.
LOC_Os09g27240	Os09g0444700	0.0661732	0.0178883	-0.318744	-0.462939	-0.514472	-0.432052	0.1249	0.033103	-0.362434	-0.23049	-0.455199	-0.349374	Mitochondrial carrier-like protein.
LOC_Os09g28160	Os09g0454600	0.0364555	0.000129	3.80308	3.9412	3.92952	3.89127	0.084	0.00297971	3.34165	2.76679	3.01685	3.04176	Phosphate carrier protein, mitochondrial precursor (PTP). Splice isoform B.
LOC_Os09g29050	Os09g0465400	0.72068	0.673921	0.282929	-0.100864	-0.522407	-0.113447	0.8689	0.839023	-0.0501843	-0.184151	0.164144	-0.0233968	Mitochondrial uncoupling protein (Fragment).
LOC_Os09g32200	Os09g0497000	0.0858587	0.0341089	-0.208404	-0.397968	-0.400594	-0.335655	0.2499	0.164597	-0.76265	-0.699615	-0.0361633	-0.499476	Mitochondrial substrate carrier family protein.
LOC_Os09g33470	Os09g0508900		0.568491	-0.574259	-0.436263	0.395709	-0.204938		0.485366	-0.674249	0.419969	-0.674745	-0.309675	Mitochondrial substrate carrier family protein.
LOC_Os09g38100	Os09g0554000		0.310926	0.0196272	0.504112	0.0873356	0.203692	0.1219	0.0305206	0.465221	0.410247	0.718823	0.53143	Mitochondrial substrate carrier family protein.
LOC_Os10g25830	Os10g0397800	0.128077	0.0708328	0.223587	0.478908	0.217011	0.306502	0.3741	0.291661	0.0231303	-0.201772	-0.609118	-0.262586	Mitochondrial substrate carrier family protein.
LOC_Os10g42299	Os10g0573800	0.0642402	0.0162893	0.508298	0.428327	0.321269	0.419298	0.1011	0.0115466	1.07326	0.732447	0.924557	0.910088	Mitochondrial carnitine/acylcarnitine carrier-like protein (A BOUT DE SOUFFLE) (Carnitine/acylcarnitine translocase-like protein) (CAC-like protein).
LOC_Os11g01270	Os11g0103700	0.0670436	0.0187993	-0.257526	-0.405398	-0.294813	-0.319246	0.1931	0.107389	-0.435184	-0.179882	-0.148133	-0.2544	Mitochondrial substrate carrier family protein.
LOC_Os11g23170	Os11g0423800	0.0530487	0.00808928	-0.352112	-0.44654	-0.337079	-0.378577	0.1123	0.0202946	-0.70249	-0.528191	-0.428676	-0.553119	Mitochondrial basic amino acid carrier.
LOC_Os11g24450	Os11g0432400	0.60254	0.545102	0.981939	-0.374207	0.24187	0.283201		0.147971	0.0887475	0.595435	0.326473	0.336885	2-oxoglutarate/malate translocator.
LOC_Os11g43960	Os11g0661300	0.218705	0.155806	-0.690314	-0.218531	-0.183286	-0.364043	0.1123	0.0203143	-0.393435	-0.482396	-0.643962	-0.506598	ADP/ATP translocase-like protein.
LOC_Os11g48040
LOC_Os12g01240	Os12g0103000	0.046662	0.00400032	-0.42255	-0.527108	-0.480494	-0.476718	0.1102	0.0182638	-0.452519	-0.289401	-0.454029	-0.39865	Mitochondrial substrate carrier family protein.
LOC_Os12g34870	Os12g0533800	0.0637404	0.0159564	-0.336955	-0.292986	-0.447337	-0.359093	0.1342	0.0429396	-0.944895	-1.27613	-0.582909	-0.934644	Mitochondrial substrate carrier family protein.
Amino Acid-Polyamine-Organocation (APC) Family
LOC_Os01g11160	Os01g0209800	0.0671376	0.0188618	-0.136361	-0.197079	-0.223841	-0.18576	0.5394	0.465023	0.58626	0.891612	-0.416465	0.353802	Cationic amino acid transporter (Fragment).
LOC_Os01g42234	Os01g0607200	0.280196	0.215566	-0.19454	-0.485903	-0.0320196	-0.237487	0.953	0.941079	-0.113148	0.554588	-0.519872	-0.0261437	Amino acid permease subfamily protein.
LOC_Os01g71700	Os01g0945100		0.376773	0.960164	-0.386787	0.925525	0.499634	0.1207	0.0284673	0.448905	0.831814	0.642518	0.641079	Amino acid/polyamine transporter I family protein.
LOC_Os01g71710	Os01g0945200	0.36988	0.304466	0.0220166	0.344354	0.0544664	0.140279	0.1073	0.0160936	-0.541965	-0.438621	-0.684482	-0.555023	Amino acid/polyamine transporter I family protein.
LOC_Os01g71720	Os01g0945300		0.552668	-0.685086	-0.424872	0.409422	-0.233512		0.0635583	0.336337	0.319523	0.682053	0.445971	Amino acid/polyamine transporter I family protein.
LOC_Os01g71740	Os01g0945600	0.084313	0.0329072	0.0833589	0.147047	0.163424	0.131277	0.2487	0.163351	-0.0503434	-0.533132	-0.738847	-0.440774	Amino acid/polyamine transporter I family protein.
LOC_Os01g71760	Os01g0945700		0.0212441	2.88327	2.67503	1.71674	2.42501	0.1351	0.0440621	0.716906	1.58484	1.15989	1.15388	Amino acid/polyamine transporter I family protein.
LOC_Os02g43860	Os02g0655700	0.0444386	0.00283116	0.861027	1.02297	0.894275	0.92609	0.176	0.0903592	0.560684	0.149381	0.555041	0.421702	Amino acid/polyamine transporter I family protein.
LOC_Os02g47210	Os02g0700500	0.565781	0.506275	0.0772858	-0.352619	-0.0348006	-0.103378	0.1378	0.0467887	-1.07042	-1.41963	-0.617249	-1.03577	Amino acid/polyamine transporter I family protein.
LOC_Os03g25840
LOC_Os03g25820	Os03g0374900		0.0832156	1.35361	0.588972	0.570391	0.837658	0.6934	0.633057	0.170213	0.236901	-0.186918	0.0733986	Conserved hypothetical protein.
LOC_Os03g25869	Os03g0375300		0.110266	-0.701	-0.356765	-1.34989	-0.80255		0.219646	0.34972	0.200915	-0.00544638	0.18173	Amino acid/polyamine transporter I family protein.
LOC_Os03g25920	Os03g0375900	0.0525419	0.00770202	0.512385	0.376155	0.449123	0.445888	0.201	0.115302	0.716646	0.920726	0.169198	0.60219	Amino acid/polyamine transporter I family protein.
LOC_Os03g37984	Os03g0576900	0.0500853	0.00630008	1.1869	1.16304	1.47969	1.27654	0.1737	0.0876509	2.10473	1.69909	0.561901	1.45524	Amino acid/polyamine transporter I family protein.
LOC_Os03g43970	Os03g0641200	0.0760753	0.0258306	0.628886	0.85608	0.486203	0.657057	0.1901	0.104519	-0.527555	-0.343378	-0.124197	-0.33171	Amino acid/polyamine transporter I family protein.
LOC_Os03g43980
LOC_Os03g45170	Os03g0654400	0.0792519	0.0286127	0.75651	1.33057	0.902304	0.99646	0.1009	0.0113042	0.814141	0.57478	0.805918	0.731613	Cationic amino acid transporter-like protein.
LOC_Os04g35540	Os04g0435100	0.0778172	0.0273151	0.569613	0.756591	0.417429	0.581211	0.1852	0.0994265	0.286877	0.090352	0.140754	0.172661	Amino acid/polyamine transporter I family protein.
LOC_Os04g45950	Os04g0543600		0.596922	0.369842	0.421934	-0.335403	0.152124	0.1034	0.0128874	-1.15717	-1.23663	-0.833412	-1.07574	Amino acid/polyamine transporter I family protein.
LOC_Os06g34830	Os06g0539400		0.825548	0.0980796	-0.190542	0.176315	0.027951	0.2663	0.181277	-0.297708	-1.2727	-0.347462	-0.639289	Amino acid/polyamine transporter I family protein.
LOC_Os08g41370	Os08g0525400
LOC_Os10g30090	Os10g0437100	0.515466	0.452932	-0.233129	0.12378	-0.210633	-0.10666	0.0863	0.00438258	-0.351127	-0.286897	-0.292129	-0.310051	Amino acid/polyamine transporter I family protein.
LOC_Os11g05690	Os11g0155500	0.107065	0.0521693	0.428187	0.350766	0.745841	0.508265	0.2822	0.197457	-0.903648	-1.34313	-0.00345902	-0.750078	Amino acid/polyamine transporter I family protein.
LOC_Os12g06060	Os12g0156866
LOC_Os12g39080	Os12g0580400		0.206708	-0.174487	-0.168131	-0.781144	-0.374587	0.1286	0.0371679	-0.269115	-0.522121	-0.343811	-0.378349	Amino acid/polyamine transporter I family protein.
LOC_Os12g41890	Os12g0613100
LOC_Os12g42850	Os12g0623500	0.340873	0.27526	-0.0500851	0.253867	0.234986	0.146256	0.956	0.944958	0.190762	-0.0516214	-0.117234	0.00730203	Cationic amino acid transporter-like protein.
Cation-Chloride Cotransporter (CCC) Family
LOC_Os01g19850	Os01g0304100		0.00533837	-1.62817	-1.71543	-1.33687	-1.56016	0.1398	0.049432	-1.13172	-1.34566	-0.561617	-1.013	Cation-chloride co-transporter.
LOC_Os08g23440	Os08g0323700	0.0610018	0.0136588	-0.351522	-0.491393	-0.34964	-0.397518	0.1868	0.10134	-0.392792	-0.13282	-0.17478	-0.233464	Hypothetical protein.
Anion Exchanger (AE) Family
LOC_Os01g08020	Os01g0175700		0.0491136	0.777417	1.12043	0.48723	0.795026		0.138145	-0.438258	-0.743964	-0.11888	-0.433701	HCO3-transporter domain containing protein.
LOC_Os05g08430	Os05g0176800		0.526181	-0.702926	-0.434582	0.388189	-0.249773		0.143921	-0.497226	-2.75907	-1.37137	-1.54256	HCO3-transporter domain containing protein.
LOC_Os12g37840	Os12g0566000	0.127388	0.0702039	0.417838	0.560067	0.187024	0.38831	0.9288	0.910896	-0.252879	0.298664	0.0146541	0.0201463	HCO3-transporter domain containing protein.
Monovalent Cation:Proton Antiporter-1 (CPA1) Family
LOC_Os05g05590	Os05g0148600	0.0785678	0.0280551	-0.415765	-0.327942	-0.224638	-0.322782	0.1102	0.0182909	-0.849509	-0.933391	-0.576202	-0.786367	Na/H antiporter.
LOC_Os06g21360	Os06g0318500	0.405759	0.340199	-0.109767	0.0177832	-0.555987	-0.21599		0.402027	0.0432506	-0.0685696	-0.530103	-0.185141	Conserved hypothetical protein.
LOC_Os07g47100	Os07g0666900	0.0720131	0.0227273	-0.463438	-0.269796	-0.425465	-0.386233	0.1777	0.0919533	-0.892698	-0.951387	-0.243136	-0.695741	Na/H antiporter Nhx1.
LOC_Os09g11450	Os09g0286400	0.350559	0.284996	-0.0272779	0.11027	0.158055	0.0803493	0.3159	0.232163	0.232213	0.583078	0.0198135	0.278368	Sodium/hydrogen exchanger family protein.
LOC_Os09g30446	Os09g0482620
LOC_Os11g42790	Os11g0648000	0.0634333	0.0157375	0.496831	0.733333	0.526765	0.585643	0.4154	0.334671	0.0592661	-0.00885291	0.283453	0.111289	Sodium/hydrogen exchanger subfamily protein.
LOC_Os12g44360	Os12g0641100	0.0628194	0.0151623	-0.314714	-0.213646	-0.324341	-0.284234	0.1389	0.0480898	-1.57174	-1.75316	-0.748754	-1.35789	Sodium/hydrogen exchanger family protein.
Monovalent Cation:Proton Antiporter-2 (CPA2) Family
LOC_Os01g60140	Os01g0817400		0.0600177	0.971026	0.411175	1.1074	0.829869		0.348481	-0.229921	0.643977	2.37601	0.930021	Conserved hypothetical protein.
LOC_Os02g58660	Os02g0833500		0.609598	-0.644428	-0.344329	0.419164	-0.189864		0.723428	-0.368236	-0.136949	0.275359	-0.0766084	Conserved hypothetical protein.
LOC_Os03g61290	Os03g0828600		0.146911	1.21507	2.03376	0.275268	1.1747		0.680639	-0.962848	-0.593752	0.792573	-0.254675	(No Hit)
LOC_Os03g03590	Os03g0127900	0.142209	0.0840628	-0.241354	-0.863966	-0.693062	-0.599461	0.0521	7.83e-05	-0.298962	-0.301981	-0.293004	-0.297982	Conserved hypothetical protein.
LOC_Os04g58620	Os04g0682800	0.0457763	0.00345662	-0.395327	-0.484174	-0.456539	-0.445347	0.1248	0.0329819	-0.527106	-0.370715	-0.277046	-0.391623	Potassium efflux system protein family protein.
LOC_Os05g02240	Os05g0113300	0.0371146	0.000265	1.70906	1.7481	1.65256	1.70324		0.413671	-0.625437	0.955748	2.07608	0.80213	Conserved hypothetical protein.
LOC_Os05g19500	Os05g0276100		0.631661	-0.616461	-0.363857	0.443188	-0.179043		0.563827	-0.493658	-0.214576	0.257458	-0.150259	Na+/H+ exchangeing protein-like.
LOC_Os05g31730	Os05g0382200	0.333921	0.268421	0.883834	0.984646	-0.176963	0.563839		0.453472	-0.432796	-1.04074	0.35492	-0.372873	Na+/H+ exchangeing protein-like.
LOC_Os05g39600	Os05g0473401
LOC_Os05g40650	Os05g0485000		0.038781	0.685175	1.16803	0.641484	0.831563		0.383091	-0.0839862	-0.204893	0.0469981	-0.0806269	Conserved hypothetical protein.
LOC_Os06g36590	Os06g0561200	0.0895066	0.0370671	-0.374762	-0.443122	-0.213428	-0.343771	0.1207	0.0280563	-0.426931	-0.231716	-0.329307	-0.329318	Potassium/proton antiporter-like protein.
LOC_Os08g02450	Os08g0117800		0.543743	-0.645975	-0.42677	0.388278	-0.228156		0.661061	-0.32286	-0.166041	0.23501	-0.0846303	Conserved hypothetical protein.
LOC_Os08g43690	Os08g0550600
LOC_Os09g37300	Os09g0545000		0.272596	-0.19319	0.894679	1.18469	0.628727		0.0358955	-1.09019	-0.671233	-1.37113	-1.04418	Conserved hypothetical protein.
LOC_Os11g01820	Os11g0109400		0.465964	-1.93553	-0.445848	0.489257	-0.630706		0.153404	0.267672	0.0506377	0.115669	0.144659	Conserved hypothetical protein.
LOC_Os11g03070	Os11g0123600	0.439128	0.373591	-0.330078	0.0989495	-0.202544	-0.144557		0.395834	-0.315119	-0.104398	0.065449	-0.118023	(No Hit)
LOC_Os12g01820	Os12g0109100		0.380096	-0.0970371	-0.373856	0.0523841	-0.139503		0.879859	-0.341727	-0.233705	0.448431	-0.0423336	(No Hit)
LOC_Os12g02840	Os12g0121600		0.326763	0.57413	1.93642	-0.148972	0.787193		0.695099	-0.38769	-0.175132	0.290714	-0.090703	Conserved hypothetical protein.
LOC_Os12g42200	Os12g0616500	0.134729	0.0772461	0.300176	0.931265	0.619238	0.616893	0.1271	0.0353321	-0.54966	-0.777959	-0.396012	-0.574544	Na+/H+ exchangeing protein-like.
LOC_Os12g44300	Os12g0640500		0.18043	1.1628	0.224843	0.376455	0.588031		0.172198	2.38308	2.05387	0.0750856	1.50401	Na+/H+ antiporter-like protein.
K+ Transporter (Trk) Family
LOC_Os01g20160	Os01g0307500		0.605691	-0.634644	-0.390113	0.435439	-0.196439		0.0421961	-0.363367	-0.178849	-0.386396	-0.309538	Cation transporter family protein.
LOC_Os01g34850	Os01g0532600		0.336964	-0.468454	-0.458975	0.15383	-0.257866		0.555551	-0.473181	-0.231019	0.254113	-0.150029	HKT1.
LOC_Os02g07830	Os02g0175000		0.899384	-0.274325	1.33405	-1.40013	-0.113468		0.476593	-0.574392	-0.344978	0.265872	-0.217833	Cation transporter family protein.
LOC_Os04g51820	Os04g0607500		0.431452	-0.663381	-0.873584	0.390399	-0.382189		0.846615	-0.382024	0.943792	-0.281146	0.0935408	Hypothetical protein.
LOC_Os04g51830	Os04g0607600		0.0801572	-0.564869	-0.347965	-0.184125	-0.365653		0.176581	-0.707978	-0.207758	-0.161464	-0.359067	Cation transporter family protein.
LOC_Os06g48800	Os06g0701600		0.419602	-0.560267	-0.363735	0.217723	-0.235426		0.0381895	-0.457043	-0.218767	-0.409325	-0.361711	Cation transporter family protein.
LOC_Os06g48810	Os06g0701700	0.0737024	0.0239599	1.09255	1.77207	1.18494	1.34985	0.8157	0.775042	-0.887981	-0.263334	0.699155	-0.15072	HKT-type transporter (Sodium ion transporter).
Nucleobase:Cation Symporter-1 (NCS1) Family
LOC_Os02g44680	Os02g0666700	0.0460444	0.0036353	-0.704715	-0.623854	-0.5731	-0.633889	0.084	0.00328333	-1.154	-1.40022	-1.2338	-1.26267	Permease for cytosine/purines, uracil, thiamine, allantoin family protein.
Cation Diffusion Facilitator (CDF) Family
LOC_Os01g62070	Os01g0837800	0.0710742	0.0218793	0.390815	0.571601	0.358841	0.440419	0.0893	0.00562825	0.681884	0.532287	0.663988	0.626053	Cation diffusion facilitator 8.
LOC_Os01g03914	Os01g0130000	0.141043	0.0830127	-0.358295	-0.111786	-0.22473	-0.231604	0.1182	0.02545	-0.72262	-0.816522	-0.455497	-0.66488	Cation efflux protein family protein.
LOC_Os02g53490	Os02g0775100	0.222779	0.159829	0.0559559	0.355492	0.164143	0.191863	0.4968	0.419627	0.312064	-0.0289898	0.0338011	0.105625	Cation diffusion facilitator 8.
LOC_Os02g58580	Os02g0832700	0.100307	0.0460702	-0.220011	-0.176439	-0.362815	-0.253088	0.3608	0.278261	-0.165989	0.0303459	-0.349348	-0.161664	Cation efflux protein family protein.
LOC_Os03g12530	Os03g0226400	0.0602219	0.0129471	-0.302322	-0.244512	-0.20326	-0.250031	0.1062	0.0151173	-0.593818	-0.477425	-0.385136	-0.485459	Cation diffusion facilitator 8.
LOC_Os04g23180	Os04g0298200	0.186522	0.124887	-0.14148	-0.304928	-0.0759553	-0.174121	0.1231	0.0315172	-0.367441	-0.203275	-0.24379	-0.271502	Cation efflux protein family protein.
LOC_Os05g03780	Os05g0128400	0.103923	0.0492827	0.0542585	0.114479	0.0681267	0.0789548	0.099	0.00990261	-0.234798	-0.172961	-0.179429	-0.19573	Metal tolerance protein 1.
LOC_Os05g38670	Os05g0461900		0.301542	0.0108567	-0.370597	-1.44504	-0.601593		0.377855	0.712552	-0.0589237	0.129333	0.260987	Cation efflux protein family protein.
LOC_Os08g32650	Os08g0422200	0.0812706	0.0303129	0.115193	0.190826	0.116054	0.140691	0.1211	0.0291888	0.350012	0.230627	0.434376	0.338338	Cation efflux protein family protein.
Nucleobase:Cation Symporter-2 (NCS2) Family
LOC_Os01g55500	Os01g0759900	0.140461	0.0823579	-0.252795	-0.800074	-0.49769	-0.516853	0.3259	0.242187	-0.298339	0.0322408	-0.2308	-0.165633	Permease 1.
LOC_Os01g63870	Os01g0857500	0.0607339	0.0133777	-0.684576	-0.704939	-0.477352	-0.622289	0.1085	0.016891	-0.778247	-0.779691	-0.507129	-0.688355	Conserved hypothetical protein.
LOC_Os02g50820	Os02g0741800	0.179966	0.118822	-0.102695	-0.446968	-0.585725	-0.378463	0.1668	0.0801473	-0.234104	-0.0812836	-0.278202	-0.197863	Permease 1.
LOC_Os03g48810	Os03g0694500		0.294329	0.464713	1.14586	-0.0948038	0.505257		0.472238	-0.448747	1.11842	0.535937	0.401869	Permease 1.
LOC_Os03g60880	Os03g0823800	0.213961	0.151365	0.324502	0.101792	0.091302	0.172532	0.3356	0.252463	0.343227	0.726364	-0.02874	0.346951	Xanthine/uracil/vitamin C permease family protein.
LOC_Os05g26840	Os05g0332600	0.0508078	0.00669523	0.381218	0.492865	0.494677	0.456253	0.2665	0.181507	0.565134	0.00792021	0.460361	0.344472	Conserved hypothetical protein.
LOC_Os05g33450
LOC_Os07g30810	Os07g0490500	0.0543704	0.00913901	-0.65851	-0.795461	-0.572158	-0.675376	0.277	0.192088	-0.292043	-0.0826644	-0.724538	-0.366415	Conserved hypothetical protein.
LOC_Os08g28170	Os08g0369000	0.0470446	0.00441005	-1.11459	-0.8835	-1.01053	-1.00287	0.1404	0.0502088	-0.960929	-0.586255	-1.37087	-0.972686	Permease 1.
LOC_Os08g32500	Os08g0420600	0.0486303	0.0056022	-0.346749	-0.285989	-0.273155	-0.301964	0.1378	0.046826	-1.03404	-0.785888	-0.448616	-0.756183	Permease 1.
LOC_Os09g15170	Os09g0320400	0.0457763	0.00344747	-0.822903	-0.804853	-0.678988	-0.768915	0.1388	0.0479399	-0.737311	-0.878634	-0.372972	-0.662973	Xanthine/uracil/vitamin C permease family protein.
LOC_Os09g21340	Os09g0381100	0.067356	0.0190083	-0.407049	-0.267161	-0.280821	-0.318344	0.0809	0.00258304	-0.328031	-0.298957	-0.275074	-0.300687	Xanthine/uracil/vitamin C permease family protein.
LOC_Os11g24060	Os11g0427700	0.0464451	0.00392082	-0.51643	-0.641753	-0.599078	-0.585754	0.1977	0.111836	-0.313414	-0.283142	-0.813467	-0.470007	Conserved hypothetical protein.
LOC_Os12g39420	Os12g0583900	0.0789186	0.0283646	0.00847342	0.00784495	0.00460042	0.00697293	0.121	0.0291127	-0.22139	-0.396654	-0.274372	-0.297472	Permease.
Hydroxy/Aromatic Amino Acid Permease (HAAAP) Family
LOC_Os03g14910	Os03g0254200		0.115777	-0.295588	-1.50008	-1.65454	-1.15007		0.0928424	-0.704993	-0.450255	-1.37906	-0.844769	Amino acid/polyamine transporter II family protein.
LOC_Os07g12330	Os07g0225100		0.272164	-1.3307	-0.359749	-0.0483893	-0.579612	0.3502	0.267581	0.0984816	0.20495	-0.0143985	0.0963443	Aromatic amino acid permease family protein.
LOC_Os07g46780	Os07g0662800		0.42886	-1.12132	-0.62517	0.412525	-0.444657		0.95348	0.164128	-0.235479	0.047903	-0.00781587	Aromatic amino acid permease family protein.
Lysosomal Cystine Transporter (LCT) Family
LOC_Os07g29610	Os07g0479200	0.0593331	0.0124337	-0.308454	-0.448119	-0.349018	-0.368531	0.2695	0.184729	-0.462232	-0.557713	-0.0029296	-0.340958	SL15-like (Fragment).
LOC_Os12g18110	Os12g0278700	0.0748871	0.0248804	0.409883	0.478701	0.69114	0.526575	0.0722	0.000614	3.19772	3.38579	3.48066	3.35472	Cystinosin homolog.
Arsenite-Antimonite (ArsB) Efflux Family
LOC_Os02g57620	Os02g0822100	0.0314634	4.94e-05	-0.607004	-0.609741	-0.595856	-0.6042	0.0729	0.000765	-0.915292	-0.980246	-1.00502	-0.966853	Arsenical pump membrane protein family protein.
LOC_Os03g01700	Os03g0107300	0.102046	0.0476045	-0.891305	-0.38425	-0.812633	-0.696063	0.1178	0.0247338	-1.48778	-0.929808	-0.963612	-1.12707	Conserved hypothetical protein.
LOC_Os03g05390	Os03g0147400	0.0403612	0.00117144	1.20513	1.33303	1.3426	1.29359	0.0851	0.00388191	1.04781	1.24889	1.28938	1.19536	Arsenical pump membrane protein family protein.
Divalent Anion:Na+ Symporter (DASS) Family
LOC_Os08g37600	Os08g0481800	0.0457763	0.00341576	-0.250295	-0.305895	-0.272042	-0.276077	0.238	0.152912	-0.474213	-0.873094	-0.121268	-0.489525	Plastidic general dicarboxylate transporter.
LOC_Os08g39370	Os08g0503700		0.162572	0.571439	0.0460975	0.380471	0.332669		0.395054	0.00169235	-0.0196108	-0.363202	-0.12704	Sodium/sulphate symporter family protein.
LOC_Os09g29430	Os09g0470000	0.0368735	0.000177	-0.962801	-0.997557	-0.955689	-0.972016	0.1264	0.0346956	-1.42502	-1.57722	-0.788169	-1.26347	Plastidic general dicarboxylate transporter.
LOC_Os09g31130	Os09g0484900	0.0378621	0.000517	3.16412	3.25798	3.01246	3.14485	0.1181	0.0253738	2.85775	2.12307	3.75917	2.91333	Sodium-dicarboxylate cotransporter-like.
LOC_Os10g31040	Os10g0447900		0.566418	-0.705281	-0.37703	0.408058	-0.224751		0.229327	2.23053	0.889853	0.0873395	1.06924	Conserved hypothetical protein.
LOC_Os10g39980	Os10g0547500	0.0842687	0.0328775	-0.80355	-0.591433	-1.12944	-0.841474	0.196	0.110237	-2.19493	-0.796781	-0.824807	-1.27217	Conserved hypothetical protein.
LOC_Os12g33080	Os12g0515400	0.0443318	0.00278711	-0.443577	-0.533132	-0.489429	-0.488713	0.1307	0.0394782	-1.19344	-0.860651	-0.572756	-0.875614	Plastidic 2-oxoglutarate/malate transporter.
Chloride Carrier/Channel (ClC) Family
LOC_Os01g50860	Os01g0704700	0.0853621	0.0337613	-0.321224	-0.522747	-0.296393	-0.380122	0.2124	0.127149	-0.311842	-0.0572663	-0.385534	-0.251548	Chloride channel protein CLC-e (AtCLC-e).
LOC_Os01g65500	Os01g0876100		0.54516	-0.666978	-0.412988	0.38984	-0.230042		0.674527	-0.335593	0.404121	0.262521	0.11035	(No Hit)
LOC_Os02g35190	Os02g0558100	0.0561571	0.0102045	-0.170388	-0.212731	-0.243791	-0.20897	0.1939	0.108156	-0.336079	-0.391259	-0.0786008	-0.268647	Chloride channel (Fragment).
LOC_Os02g48880	Os02g0720700	0.0817655	0.0307491	-0.456883	-0.85711	-0.624963	-0.646319	0.9591	0.948737	-0.149025	0.142688	0.024788	0.0061503	Cl- channel, voltage gated family protein.
LOC_Os03g48940	Os03g0695700	0.452868	0.387803	0.188492	0.124064	-0.0638771	0.0828928	0.1685	0.0817958	0.335797	0.146512	0.143392	0.208567	Chloride channel protein CLC-d (AtCLC-d).
LOC_Os04g55210	Os04g0644800	0.254446	0.190176	-0.180961	-0.293776	-0.00941281	-0.161383	0.8135	0.772278	-0.08144	-0.536912	0.361122	-0.0857433	Cl- channel, voltage gated family protein.
LOC_Os08g20570	Os08g0300300	0.208846	0.14641	-0.41063	-0.620811	-0.0745201	-0.368654	0.1518	0.0639283	-0.800709	-1.34233	-0.535927	-0.892989	C1C-Nt1 protein.
LOC_Os08g38980	Os08g0499200	0.198353	0.136456	-0.165514	-0.275374	-0.0441857	-0.161691	0.0854	0.00402984	-0.520197	-0.599472	-0.484228	-0.534632	Cl- channel, voltage gated family protein.
LOC_Os12g25200	Os12g0438600	0.0553633	0.00960314	-1.42156	-1.00521	-1.23002	-1.21893	0.1514	0.0634351	-0.382989	-0.643185	-0.99945	-0.675208	Chloride channel protein CLC-a (AtCLC-a).
Zinc (Zn2+)-Iron (Fe2+) Permease (ZIP) Family
LOC_Os01g74110	Os01g0972200	0.246703	0.182544	-0.116315	-0.588236	-1.21933	-0.641294	0.146	0.0566518	-1.70467	-1.76715	-0.699795	-1.39054	Zinc transporter 2 precursor (ZRT/IRT-like protein 2).
LOC_Os02g10230	Os02g0196000	0.118945	0.0625967	-0.371174	-0.133492	-0.297813	-0.267493	0.2403	0.155157	-0.25267	-0.0268755	-0.159318	-0.146288	Zinc transporter ZIP family protein.
LOC_Os03g29850	Os03g0411800	0.118188	0.0619931	-0.116216	-0.220225	-0.311605	-0.216015	0.1129	0.0209726	-0.826645	-1.30483	-0.89999	-1.01049	Zinc transporter 11 precursor (ZRT/IRT-like protein 11).
LOC_Os03g46454	Os03g0667300	0.0522287	0.00749488	0.671722	0.909841	0.787357	0.78964	0.3563	0.273642	-0.421986	-1.58675	-0.0582246	-0.688987	Fe(II) transport protein 1 precursor (Iron-regulated transporter 1).
LOC_Os03g46470	Os03g0667500	0.0528534	0.00793669	0.467842	0.593394	0.449879	0.503705	0.6506	0.585101	0.494162	-0.407324	-0.853828	-0.255664	Iron-regulated transporter 1.
LOC_Os04g52310	Os04g0613000		0.556446	-0.654621	-0.394234	0.389809	-0.219682		0.00641083	3.27278	3.2247	2.5241	3.00719	Zinc transporter 1 precursor (ZRT/IRT-like protein 1).
LOC_Os05g07210	Os05g0164800	0.376691	0.311196	0.0782385	0.316933	-0.00564769	0.129841	0.8312	0.793105	-0.0202875	0.0359592	-0.0350886	-0.00647229	Zinc transporter 6, chloroplast precursor (ZRT/IRT-like protein 6).
LOC_Os05g10940	Os05g0198400	0.0374354	0.000378	1.44317	1.35585	1.43191	1.41031	0.1546	0.0669021	1.19395	0.440302	0.767581	0.800611	Zinc transporter 4, chloroplast precursor (ZRT/IRT-like protein 4).
LOC_Os05g25194	Os05g0316100	0.090024	0.037495	-0.267814	-0.131772	-0.192682	-0.197423	0.1594	0.0723098	-0.423841	-0.838904	-0.34727	-0.536672	Zinc transporter ZIP family protein.
LOC_Os05g39540	Os05g0472400		0.469357	0.49806	0.415527	-0.268403	0.215061		0.0627524	-0.236253	-0.12152	-0.107449	-0.155074	Zinc transporter ZIP1 (Fragment).
LOC_Os05g39550
LOC_Os05g39560	Os05g0472700	0.177195	0.116234	0.171657	0.608699	0.275766	0.352041	0.1241	0.032446	-1.95646	-2.0313	-1.06342	-1.68373	Zinc transporter protein ZIP1.
LOC_Os06g37010	Os06g0566300	0.0858391	0.0340888	0.783794	1.0052	0.504447	0.764481		0.276171	-0.356701	-0.384939	0.0767049	-0.221645	Zinc transporter ZIP family protein.
LOC_Os07g12890	Os07g0232800	0.0548857	0.00938059	2.0246	2.13387	1.53228	1.89692	0.1214	0.0298575	0.928533	1.70523	1.67383	1.43586	Zinc transporter ZIP family protein.
LOC_Os08g01030	Os08g0100200		0.0162502	-0.707188	-0.447019	-0.605008	-0.586405		0.216916	0.739259	0.0586552	0.274726	0.357547	Conserved hypothetical protein.
LOC_Os08g10630	Os08g0207500	0.289081	0.2245	-0.14887	-0.0970163	-0.61853	-0.288139	0.1646	0.0776078	-1.89205	-2.22174	-0.669595	-1.59446	Zinc transporter 1 precursor (ZRT/IRT-like protein 1).
LOC_Os08g36420	Os08g0467400	0.0443318	0.00276039	-0.185428	-0.220656	-0.194695	-0.20026	0.142	0.0520336	-0.587135	-0.789857	-0.324548	-0.56718	Zinc transporter ZIP family protein.
LOC_Os08g42170
Glycerol Uptake (GUP) Family
LOC_Os05g05200	Os05g0144000	0.0627033	0.015011	-0.297717	-0.321944	-0.439378	-0.353013	0.1102	0.0182253	-0.760867	-0.582295	-0.476358	-0.606507	Membrane bound O-acyl transferase, MBOAT family protein.
Ni2+-Co2+ Transporter (NiCoT) Family
LOC_Os03g06090	Os03g0156700	0.115751	0.0599307	0.131228	0.321776	0.199161	0.217388	0.3487	0.266007	-0.40197	-0.988011	0.0332738	-0.452236	High-affinity nickel-transporter family protein.
LOC_Os06g02580	Os06g0116400		0.00537003	-0.627166	-0.808557	-0.753469	-0.72973	0.1212	0.0296463	-1.35067	-1.06886	-0.714651	-1.04473	High-affinity nickel-transporter family protein.
The Sulfate Permease (SulP) Family
LOC_Os01g41050	Os01g0593700		0.555259	-0.714849	-0.401669	0.410242	-0.235425		0.326	-0.26089	0.755818	0.99738	0.497436	(No Hit)
LOC_Os01g45830	Os01g0645900	0.169684	0.109124	0.362022	0.325357	0.0718145	0.253065	0.4383	0.359034	-0.128121	0.058217	-0.380808	-0.150237	Conserved hypothetical protein.
LOC_Os01g52130	Os01g0719300	0.113691	0.0581612	1.31159	3.36302	2.3678	2.34747	0.1008	0.0109732	2.36371	2.77731	1.91673	2.35259	Sulfate transporter 3.1 (AST12) (AtST1).
LOC_Os03g06520	Os03g0161200	0.15785	0.0982733	-0.0901223	-0.314697	-0.174686	-0.193169	0.1105	0.0187233	0.440169	0.359219	0.577462	0.45895	Sulfate transporter 3.1 (AST12) (AtST1).
LOC_Os03g09930	Os03g0195300		0.743655	0.448539	-0.554256	0.489795	0.128026	0.9131	0.892009	-0.222744	0.276754	-0.124417	-0.0234689	Low affinity sulphate transporter 3.
LOC_Os03g09940	Os03g0195500		0.0813425	2.10076	1.05992	0.787394	1.31602	0.1028	0.0125491	2.44777	2.09476	1.64218	2.06157	Sulfate permease (Fragment).
LOC_Os03g09970	Os03g0195800	0.120249	0.0636993	0.730227	2.05356	1.62752	1.47043	0.1055	0.014513	1.14858	1.51117	1.01153	1.22376	High affinity sulphate transporter.
LOC_Os03g09980	Os03g0196000	0.0593467	0.0124589	-1.40657	-1.96089	-2.06315	-1.8102	0.1207	0.0281184	-1.26023	-0.836785	-1.55555	-1.21752	Sulfate transporter ST1.
LOC_Os04g55800	Os04g0652400	0.129628	0.07228	-1.00892	-1.3086	-0.423393	-0.913636	0.1568	0.0693728	-0.773261	-0.262544	-0.56305	-0.532952	Sulphate transporter protein.
LOC_Os06g05160	Os06g0143700	0.0555117	0.00974795	0.393037	0.553485	0.516441	0.487654	0.1275	0.0361578	0.647489	0.711782	1.17118	0.843484	Sulphate anion transporter family protein.
LOC_Os08g01120	Os08g0101500	0.0414089	0.00169747	2.15024	2.15361	1.89617	2.06668	0.118	0.0251451	0.898375	0.955048	1.46003	1.10448	Conserved hypothetical protein.
LOC_Os08g31410	Os08g0406400	0.0543533	0.0090443	1.22583	1.29284	0.933879	1.15085	0.1216	0.0301406	1.92018	2.27033	1.18896	1.79316	Sulfate transporter (Fragment).
LOC_Os09g06499	Os09g0240500	0.0596399	0.0126551	0.593006	0.875014	0.824173	0.764064	0.0854	0.00412424	1.57957	1.74294	1.39248	1.57166	Sulfate transporter 4.1, chloroplast precursor (AST82).
LOC_Os10g28440	Os10g0420400		0.010815	-1.2312	-1.71688	-1.72542	-1.55783	0.1378	0.0467134	-1.59892	-1.0151	-0.748467	-1.12083	Sulfate transporter.
Metal Ion (Mn2+-iron) Transporter (Nramp) Family
LOC_Os01g31870	Os01g0503400		0.00860445	-0.58521	-0.458555	-0.633668	-0.559144		0.0957838	-0.988352	-2.16895	-0.761566	-1.30629	Root-specific metal transporter.
LOC_Os01g53210	Os01g0733001
LOC_Os02g03900	Os02g0131800	0.265419	0.200934	0.103931	0.0792657	-0.00226602	0.0603104	0.142	0.0520276	-1.26533	-1.04365	-0.512569	-0.940518	Root-specific metal transporter.
LOC_Os03g11010	Os03g0208500	0.455775	0.391029	-0.119059	0.0490246	-0.105626	-0.0585534	0.2662	0.181162	0.262051	0.350522	0.0082407	0.206938	Integral membrane protein.
LOC_Os03g41070
LOC_Os03g41064	Os03g0607400		0.632375	-0.624371	-0.35844	0.444167	-0.179548		0.08006	-0.422554	-0.386268	-0.926374	-0.578399	Natural resistance-associated macrophage protein family protein.
LOC_Os03g49400	Os03g0700800	0.131518	0.0741691	-0.10041	-0.292085	-0.184113	-0.192202	0.1202	0.027364	-0.33966	-0.420505	-0.22848	-0.329548	EIN2.
LOC_Os06g46310	Os06g0676000	0.133384	0.0759792	-0.753561	-0.267084	-0.867826	-0.62949	0.8412	0.804839	0.122148	0.179796	-0.201707	0.0334123	Metal transporter Nramp1 (AtNramp1).
LOC_Os07g06130	Os07g0155600	0.0532164	0.00817522	-0.30153	-0.38543	-0.291981	-0.326314	0.2247	0.139482	-0.520159	-0.0601968	-0.528293	-0.369549	EIN2.
LOC_Os07g06190	Os07g0156732
LOC_Os07g06300	Os07g0157000	0.0645153	0.0163905	-0.285275	-0.45186	-0.378421	-0.371852	0.2949	0.210751	-0.445222	0.028964	-0.508058	-0.308105	EIN2.
LOC_Os07g15370	Os07g0257200	0.495328	0.431979	-0.161756	0.240543	0.437778	0.172188	0.1123	0.0202836	-0.662388	-0.7788	-0.464131	-0.635106	OsNramp1 (Integral membrane protein).
LOC_Os07g15460	Os07g0258400	0.159909	0.100159	0.292297	1.28809	1.03412	0.871503	0.191	0.105437	-1.83766	-2.353	-0.499578	-1.56341	Metal transporter Nramp6 (AtNramp6).
LOC_Os12g39180	Os12g0581600	0.0589684	0.0121141	-0.255003	-0.374926	-0.307492	-0.312473	0.6334	0.566286	0.107011	0.231465	-0.125102	0.0711247	Integral membrane protein.
Equilibrative Nucleoside Transporter (ENT) Family
LOC_Os07g37100	Os07g0557100	0.120306	0.0637548	0.197385	0.183561	0.3964	0.259116	0.1364	0.0452662	0.560747	0.402744	0.251651	0.405047	Delayed-early response protein/equilibrative nucleoside transporter family protein.
LOC_Os07g37110	Os07g0557200	0.0588617	0.0119528	-0.776668	-0.599643	-0.54223	-0.639514	0.1166	0.0237181	-0.597289	-0.471231	-0.341911	-0.470144	Delayed-early response protein/equilibrative nucleoside transporter family protein.
LOC_Os07g37130	Os07g0557400		0.0364912	-1.56079	-1.23881	-0.758799	-1.18613		0.023277	-0.794126	-1.2382	-1.38093	-1.13775	Conserved hypothetical protein.
LOC_Os08g10450	Os08g0205200	0.0545934	0.00922694	-0.456775	-0.384605	-0.538639	-0.460006	0.1275	0.035619	-0.283215	-0.476295	-0.57811	-0.445873	Delayed-early response protein/equilibrative nucleoside transporter family protein.
Resistance-Nodulation-Cell Division (RND) Superfamily
LOC_Os04g47590	Os04g0563801
LOC_Os08g40180	Os08g0512700	0.17186	0.111205	-0.141103	-0.296222	-0.0841188	-0.173814	0.1213	0.0297872	-0.747002	-1.03639	-0.562037	-0.781809	3-hydroxy-3-methylglutaryl coenzyme A reductase (EC 1.1.1.34) (Fragment).
LOC_Os09g31970	Os09g0492700	0.052201	0.00747551	-0.576654	-0.70189	-0.525901	-0.601481	0.084	0.00300305	-1.00155	-0.873883	-0.837799	-0.90441	3-hydroxy-3-methylglutaryl-coenzyme A reductase 1 (EC 1.1.1.34) (HMG- CoA reductase 1) (HMGR1).
NhaD Na+:H+ Antiporter (NhaD) Family
LOC_Os09g02214	Os09g0109800	0.0813785	0.030416	-0.484234	-0.312466	-0.277393	-0.358031	0.1435	0.0539372	-0.430043	-0.349915	-0.170527	-0.316828	Conserved hypothetical protein.
Twin Arginine Targeting (Tat) Family
LOC_Os01g31680	Os01g0501700	0.167422	0.107085	-0.396212	-0.101111	-0.22306	-0.240128	0.3321	0.248748	-0.0751238	-0.559912	-0.115175	-0.25007	OsTATC protein.
LOC_Os03g43430	Os03g0634000	0.0804081	0.0295238	-0.167174	-0.092986	-0.115159	-0.125106	0.4385	0.359208	0.163683	0.488233	-0.0744495	0.192489	THA4.
LOC_Os11g37130	Os11g0580800	0.596464	0.538769	-0.127025	0.103374	-0.158324	-0.0606584	0.5296	0.454454	-0.0996875	0.0840102	-0.254609	-0.0900955	Bacterial sec-independent translocation protein mttA/Hcf106 family protein.
Multidrug/Oligosaccharidyl-lipid/Polysaccharide (MOP) Flippase Superfamily
LOC_Os01g31980	Os01g0504500	0.0505321	0.00657278	0.979386	0.772167	0.774941	0.842165	0.1672	0.0805455	0.788107	0.404937	0.293358	0.495467	Multi antimicrobial extrusion protein MatE family protein.
LOC_Os01g49120	Os01g0684900	0.720363	0.673495	0.478985	-0.148884	-0.0452863	0.0949383	0.8673	0.837203	-0.340351	-0.00632768	0.230722	-0.0386522	Multi antimicrobial extrusion protein MatE family protein.
LOC_Os01g56050	Os01g0766000		0.612047	-0.643472	-0.340136	0.419211	-0.188132		0.195289	0.790983	1.15275	0.00485258	0.649527	Multi antimicrobial extrusion protein MatE family protein.
LOC_Os01g69010	Os01g0919100
LOC_Os02g02980	Os02g0122200	0.283627	0.219006	-0.136164	-0.295762	-0.00867755	-0.146868	0.1247	0.03286	0.320969	0.389093	0.197066	0.302376	Conserved hypothetical protein.
LOC_Os02g45380	Os02g0676400		0.699864	0.139874	0.0334843	-0.0861922	0.0290554		0.224807	0.942203	0.11714	0.263736	0.441026	Multi antimicrobial extrusion protein MatE family protein.
LOC_Os02g57580
LOC_Os02g57570	Os02g0821600		0.0753002	-0.645756	-0.363901	-0.236469	-0.415375		0.137174	-0.117724	-0.521893	-0.231668	-0.290428	Hypothetical protein.
LOC_Os03g08900	Os03g0188100	0.0403612	0.00121598	2.02383	1.95371	1.79661	1.92472	0.0804	0.00239299	2.31531	2.13124	1.95319	2.13325	Multi antimicrobial extrusion protein MatE family protein.
LOC_Os03g08910
LOC_Os03g11734	Os03g0216700	0.37092	0.305536	-0.501465	0.131056	-0.476298	-0.282236	0.1294	0.0381712	-1.51195	-0.757401	-1.02457	-1.09798	Multi antimicrobial extrusion protein MatE family protein.
LOC_Os03g12790
LOC_Os03g37411	Os03g0570800	0.0658479	0.0175801	-0.52186	-0.842108	-0.712739	-0.692236	0.1219	0.03047	-0.627152	-0.542604	-0.327572	-0.499109	Multi antimicrobial extrusion protein MatE family protein.
LOC_Os03g37470	Os03g0571700		0.417695	-0.675762	-1.39002	0.443916	-0.540622		0.609126	-0.437838	-0.199484	0.265335	-0.123996	TRANSPARENT TESTA 12 protein.
LOC_Os03g37490	Os03g0571900	0.0403612	0.0014396	0.864995	0.956986	0.981655	0.934545	0.1062	0.0150913	0.539455	0.607385	0.809253	0.652031	Multi antimicrobial extrusion protein MatE family protein.
LOC_Os03g37640	Os03g0572900	0.276881	0.212346	0.216061	0.346829	-0.00537534	0.185838	0.2871	0.202525	0.0559463	0.314114	0.0865812	0.152214	Multi antimicrobial extrusion protein MatE family protein.
LOC_Os03g42830	Os03g0626700	0.0619868	0.0144742	0.599023	0.87614	0.897969	0.791044	0.0771	0.00141729	0.618193	0.686539	0.611022	0.638584	Multi antimicrobial extrusion protein MatE family protein.
LOC_Os03g62270	Os03g0839200	0.120745	0.0641093	-0.330905	-0.849937	-0.525452	-0.568765	0.1584	0.0711021	-1.00757	-0.96371	-0.336235	-0.769172	Multi antimicrobial extrusion protein MatE family protein.
LOC_Os03g64150	Os03g0858800	0.810788	0.774737	-0.0263953	0.0669156	-0.0835304	-0.0143367	0.1492	0.0604436	-0.878287	-0.419262	-0.44177	-0.579773	Multi antimicrobial extrusion protein MatE family protein.
LOC_Os04g30490	Os04g0373400	0.0371146	0.000249	1.88381	1.78464	1.82326	1.83057	0.0976	0.00947885	2.02329	2.85395	2.4633	2.44685	Multi antimicrobial extrusion protein MatE family protein.
LOC_Os04g48290	Os04g0571600	0.110934	0.0557062	0.0990638	0.162863	0.0704823	0.110803	0.1045	0.0136573	-0.18999	-0.150984	-0.228648	-0.189874	Multi antimicrobial extrusion protein MatE family protein.
LOC_Os05g48040	Os05g0554000	0.251014	0.186735	0.193839	0.0391436	0.416587	0.216523	0.2688	0.1839	-0.0058137	-0.658092	-0.534679	-0.399528	Multi antimicrobial extrusion protein MatE family protein.
LOC_Os06g29950	Os06g0495100		0.557702	-0.715411	-0.398119	0.411539	-0.233997		0.0250039	0.544063	0.855674	0.970152	0.789963	Conserved hypothetical protein.
LOC_Os06g29994	Os06g0495500		0.119413	1.0191	1.77298	0.380541	1.05754	0.1681	0.081499	-1.06505	-0.693719	-0.330632	-0.696468	Multi antimicrobial extrusion protein MatE family protein.
LOC_Os06g36330	Os06g0558300
LOC_Os06g49310	Os06g0707100	0.138893	0.0809035	-0.221334	-0.427423	-0.688294	-0.445684	0.1489	0.0602696	-0.188548	-0.0696244	-0.161529	-0.1399	Multi antimicrobial extrusion protein MatE family protein.
LOC_Os07g01750	Os07g0108200	0.7286	0.682846	0.0488492	0.272464	-0.148703	0.0575368	0.1059	0.0149144	-0.685963	-1.01229	-0.743747	-0.813999	Multi antimicrobial extrusion protein MatE family protein.
LOC_Os07g31884	Os07g0502200	0.0534227	0.00832706	0.62934	0.621719	0.467827	0.572962	0.3066	0.222553	-0.280877	0.0230836	-0.388463	-0.215419	Multi antimicrobial extrusion protein MatE family protein.
LOC_Os07g33310	Os07g0516600	0.0374354	0.000352	-0.738416	-0.785622	-0.749872	-0.75797	0.1273	0.0354423	-1.06794	-0.7194	-0.555588	-0.780975	Multi antimicrobial extrusion protein MatE family protein.
LOC_Os08g37432	Os08g0480000	0.0404	0.00155807	1.67293	1.66211	1.47756	1.6042	0.129	0.0374494	0.760354	1.02114	1.5051	1.09553	Multi antimicrobial extrusion protein MatE family protein.
LOC_Os08g43250	Os08g0545900	0.973757	0.967422	-0.135955	0.293632	-0.178531	-0.00695114		0.0725549	-2.04955	-2.77883	-0.906108	-1.9115	(No Hit)
LOC_Os08g43654	Os08g0550200	0.251681	0.18735	0.00604969	0.318882	0.222185	0.182372	0.2403	0.15507	-0.503001	-1.00599	-0.15197	-0.553652	Multi antimicrobial extrusion protein MatE family protein.
LOC_Os08g44870	Os08g0562800	0.977579	0.972238	0.156125	0.168806	-0.306506	0.0061415	0.1025	0.0123498	0.164627	0.133654	0.197908	0.165396	Multi antimicrobial extrusion protein MatE family protein.
LOC_Os09g29284	Os09g0468000		0.735868	-0.26849	-0.00173988	0.550392	0.0933874	0.1427	0.0528257	-0.304297	-0.748111	-0.68586	-0.579422	Multi antimicrobial extrusion protein MatE family protein.
LOC_Os09g35600	Os09g0524300	0.100877	0.0465551	-1.82982	-1.75587	-0.811492	-1.46573		0.00568375	-2.13626	-2.5866	-2.03072	-2.25119	Multi antimicrobial extrusion protein MatE family protein.
LOC_Os09g37610	Os09g0548300		0.0684797	-0.0609575	-0.164179	-0.179611	-0.134916		0.0961756	-0.199437	-0.804395	-0.806688	-0.603507	Multi antimicrobial extrusion protein MatE family protein.
LOC_Os10g11354	Os10g0190900	0.0374354	0.000409	1.72611	1.73718	1.62909	1.69746	0.1478	0.0588252	0.335153	0.859427	0.847629	0.680736	Multi antimicrobial extrusion protein MatE family protein.
LOC_Os10g11860	Os10g0195000		0.0218891	-1.21666	-1.21367	-0.738486	-1.05627	0.1016	0.0118559	-1.06051	-0.839927	-0.732944	-0.877795	Multi antimicrobial extrusion protein MatE family protein.
LOC_Os10g13940	Os10g0206800	0.115112	0.0593298	0.5013	0.974661	0.461838	0.645933	0.8563	0.823561	-0.238979	-0.191408	0.64995	0.0731875	Multi antimicrobial extrusion protein MatE family protein.
LOC_Os10g20350	Os10g0344000		0.0122035	2.66905	3.21351	3.92827	3.27027	0.1001	0.0105268	4.10363	5.50082	4.07018	4.55821	Multi antimicrobial extrusion protein MatE family protein.
LOC_Os10g20390
LOC_Os10g20380	Os10g0344500
LOC_Os10g20450	Os10g0344900		0.0254184	-0.602121	-1.07315	-0.977296	-0.884187		0.49233	-0.2534	0.245611	0.686598	0.22627	Multi antimicrobial extrusion protein MatE family protein.
LOC_Os10g20470	Os10g0345100	0.0457763	0.00346192	3.06751	3.74578	3.30169	3.37166	0.1009	0.0114258	3.11565	3.92789	4.5558	3.86645	Multi antimicrobial extrusion protein MatE family protein.
LOC_Os10g37920	Os10g0523200
LOC_Os11g03240	Os11g0126100	0.039227	0.000853	-0.708747	-0.78433	-0.746267	-0.746448	0.2897	0.205319	-0.0266103	-0.239159	-0.508261	-0.25801	Multi antimicrobial extrusion protein MatE family protein.
LOC_Os11g03484	Os11g0129000	0.0607339	0.0133834	-1.17538	-0.779529	-0.978613	-0.977841	0.6639	0.599746	0.20188	-0.148943	-0.353381	-0.100148	TRANSPARENT TESTA 12 protein.
LOC_Os11g03500	Os11g0129200	0.201642	0.139605	0.184942	0.914196	0.43385	0.510996	0.3803	0.297957	-0.157243	-0.30884	0.0416383	-0.141482	Multi antimicrobial extrusion protein MatE family protein.
LOC_Os12g01580	Os12g0106600		0.0370509	-0.461889	-0.782671	-0.958735	-0.734432	0.1404	0.049975	-0.3578	-0.326363	-0.651146	-0.445103	Multi antimicrobial extrusion protein MatE family protein.
LOC_Os12g03230	Os12g0125800
LOC_Os12g03240
LOC_Os12g03260	Os12g0126000	0.290982	0.226311	-0.205868	0.0135967	-0.147937	-0.113403	0.8652	0.834495	0.116121	-0.254723	0.245301	0.0355663	Multi antimicrobial extrusion protein MatE family protein.
LOC_Os12g06050	Os12g0156700
LOC_Os12g25160	Os12g0438250
LOC_Os12g36660	Os12g0552600
LOC_Os12g42130	Os12g0615700		0.274846	-0.565696	-1.39024	0.0687894	-0.629049	0.4896	0.411951	-0.18828	-0.0189019	0.0139275	-0.0644183	TRANSPARENT TESTA 12 protein.
LOC_Os12g03200	Os12g0125500	0.0516773	0.00705315	-1.19951	-1.04865	-1.40332	-1.21716		0.15755	-0.0978011	-0.367928	-0.710644	-0.392124	Hypothetical protein.
Oligopeptide Transporter (OPT) Family
LOC_Os01g09290
LOC_Os01g13710	Os01g0238700		0.0240149	1.25671	1.40936	2.06848	1.57818		0.102144	-0.413922	-0.177795	-0.690745	-0.427487	Oligopeptide transporter OPT superfamily protein.
LOC_Os01g43940	Os01g0630200
LOC_Os01g61390	Os01g0829900		0.548206	-0.662025	-0.406969	0.388961	-0.226677		0.363525	-0.338427	-0.596112	0.158839	-0.258567	Oligopeptide transporter OPT superfamily protein.
LOC_Os02g02450	Os02g0116300	0.875848	0.850127	0.534733	-0.283836	-0.0919413	0.0529852	0.1326	0.0415354	-0.483968	-0.336707	-0.229803	-0.350159	Oligopeptide transporter OPT superfamily protein.
LOC_Os02g02460	Os02g0116400		0.982346	-0.650467	-0.135887	0.755586	-0.0102558		0.0518837	-1.42256	-0.982686	-0.600336	-1.00186	Oligopeptide transporter OPT superfamily protein.
LOC_Os02g42220	Os02g0633300	0.0545934	0.00922907	-0.929583	-0.792778	-0.663143	-0.795168	0.1064	0.01534	-0.733898	-1.14364	-0.959058	-0.945533	EspB-like protein.
LOC_Os02g43370	Os02g0649900		0.565214	-0.689767	-0.408977	0.417806	-0.226979		0.995474	-0.409298	0.182989	0.230261	0.00131714	Iron-phytosiderophore transporter protein yellow stripe 1.
LOC_Os02g46860	Os02g0695900		0.783491	0.147292	-0.23757	0.224792	0.0448381		0.458426	0.144576	0.045853	-0.0426392	0.0492633	Hypothetical protein.
LOC_Os02g46850	Os02g0695800	0.403665	0.338008	-0.193891	0.0767861	-0.353097	-0.156734	0.9902	0.987209	0.0389366	0.192726	-0.238511	-0.00228276	Oligopeptide transporter OPT superfamily protein.
LOC_Os02g43410	Os02g0650300	0.273419	0.208751	-0.588912	0.0190516	-0.868674	-0.479512	0.1803	0.0944867	-1.61233	-1.88135	-0.458269	-1.31732	Oligopeptide transporter OPT superfamily protein.
LOC_Os03g54000	Os03g0751100	0.0958773	0.042142	0.431896	0.921567	0.894336	0.749266	0.2385	0.153361	-1.02792	-1.38121	-0.121984	-0.843703	Oligopeptide transporter OPT superfamily protein.
LOC_Os04g32050	Os04g0390500	0.0704162	0.0214311	-0.452752	-0.312733	-0.284281	-0.349922	0.8838	0.856644	0.134117	-0.111767	-0.0689583	-0.015536	Iron-phytosiderophore transporter protein yellow stripe 1.
LOC_Os04g32060	Os04g0390600	0.116803	0.060786	0.331144	0.146701	0.180349	0.219398	0.2521	0.166781	-0.00961778	-0.144005	-0.184991	-0.112871	Oligopeptide transporter OPT superfamily protein.
LOC_Os04g44300	Os04g0524500		0.031909	1.28775	1.95746	1.08293	1.44271	0.1293	0.0378702	0.430317	0.499702	0.807971	0.57933	Oligopeptide transporter OPT superfamily protein.
LOC_Os04g44320	Os04g0524600	0.109285	0.0541277	0.423094	1.04194	0.744507	0.736513	0.1554	0.0677134	1.34282	1.06999	0.455723	0.956177	Oligopeptide transporter OPT superfamily protein.
LOC_Os04g44330	Os04g0524900		0.0507041	-0.656365	-0.340558	-0.34412	-0.447014		0.734253	-0.357032	-0.126608	0.26962	-0.0713398	Oligopeptide transporter OPT superfamily protein.
LOC_Os04g45860	Os04g0542200	0.0512026	0.00684368	-1.07461	-0.804962	-0.988031	-0.955867	0.1092	0.0176766	-1.42491	-1.44777	-0.924996	-1.26589	Oligopeptide transporter OPT superfamily protein.
LOC_Os04g45900	Os04g0542800	0.102594	0.0480703	0.379608	0.883652	0.658926	0.640729	0.351	0.268354	-0.910781	-1.0814	0.185188	-0.60233	Oligopeptide transporter OPT superfamily protein.
LOC_Os04g50820	Os04g0594800		0.545711	-0.707504	-0.416832	0.404176	-0.240054		0.797034	-0.332224	0.228493	0.275384	0.0572178	Oligopeptide transporter OPT superfamily protein.
LOC_Os04g57840	Os04g0674600		0.626874	-0.607029	-0.373714	0.43952	-0.180407		0.0751057	0.466228	1.34858	1.48931	1.10137	Oligopeptide transporter OPT superfamily protein.
LOC_Os05g16280	Os05g0251900		0.283166	1.38803	1.12245	-0.269094	0.747132		0.523816	-0.483263	-0.10938	0.162549	-0.143365	Oligopeptide transporter OPT superfamily protein.
LOC_Os05g16290	Os05g0252000		0.591691	-0.706468	-0.368399	0.43342	-0.213816		0.440978	-0.316426	1.26331	0.361887	0.436256	Oligopeptide transporter OPT superfamily protein.
LOC_Os06g03540	Os06g0125400	0.152264	0.093356	-0.569846	-0.14105	-0.498368	-0.403088	0.1579	0.0704889	0.214376	0.20374	0.0718936	0.163337	Oligopeptide transporter OPT superfamily protein.
LOC_Os06g03560	Os06g0125500	0.493797	0.4302	-0.315002	0.154604	-0.28698	-0.149126	0.1554	0.0677864	-0.127593	-0.286409	-0.14128	-0.185094	Oligopeptide transporter OPT superfamily protein.
LOC_Os06g03700	Os06g0127700	0.0446488	0.00291563	-0.691271	-0.606997	-0.578507	-0.625592	0.0893	0.00565198	-1.17231	-0.968864	-1.2571	-1.13275	Oligopeptide transporter OPT superfamily protein.
LOC_Os08g17830	Os08g0280300		0.572223	-0.687257	-0.38464	0.412995	-0.219634		0.191834	-0.609744	0.00858865	-0.725823	-0.442326	Oligopeptide transporter OPT superfamily protein.
LOC_Os08g23130	Os08g0320200		0.518516	-0.703789	-0.434557	0.379433	-0.252971		0.625646	-0.329953	0.276684	0.463469	0.136733	Oligopeptide transporter OPT superfamily protein.
LOC_Os08g38400	Os08g0492000		0.00602845	-2.46408	-2.76076	-2.10197	-2.44227	0.1052	0.0142746	-1.23375	-0.996574	-1.51867	-1.24966	Oligopeptide transporter OPT superfamily protein.
Auxin Efflux Carrier (AEC) Family
LOC_Os01g45550	Os01g0643300		0.567969	-0.7036	-0.396991	0.419439	-0.227051		0.900257	-0.368133	-0.144458	0.643004	0.0434712	Efflux carrier of polar auxin transport.
LOC_Os01g51780	Os01g0715600	0.809903	0.773629	-0.0810948	-0.509523	0.34686	-0.0812523	0.5028	0.426271	-0.188603	-0.100081	0.0664681	-0.0740721	Auxin Efflux Carrier family protein.
LOC_Os01g58860	Os01g0802700	0.0693409	0.0205131	-1.15564	-0.822947	-1.38473	-1.1211	0.1207	0.0284712	0.0855456	0.139003	0.159669	0.128073	Auxin Efflux Carrier family protein.
LOC_Os01g60230	Os01g0818000		0.043807	-0.968026	-0.434054	-0.866152	-0.756077		0.0813061	-0.977535	-0.455706	-0.393742	-0.608994	Auxin Efflux Carrier family protein.
LOC_Os01g69070	Os01g0919800		0.402173	-0.69024	-1.06598	0.3828	-0.457808		0.093183	-2.57589	-2.09494	-0.640157	-1.77033	Efflux carrier of polar auxin transport.
LOC_Os02g50960	Os02g0743400	0.0825153	0.0313938	-0.23763	-0.33111	-0.176113	-0.248284	0.2001	0.114322	-0.817579	-0.701953	-0.149307	-0.55628	Auxin transport protein REH1.
LOC_Os05g40330	Os05g0481900		0.0960145	-0.287925	-0.642741	-1.05349	-0.661386	0.1792	0.093338	-0.5795	-1.02406	-0.305512	-0.636358	Auxin Efflux Carrier family protein.
LOC_Os05g50140	Os05g0576900
LOC_Os06g12610	Os06g0232300	0.168414	0.108007	-0.187338	-0.275247	-0.0601416	-0.174242	0.1366	0.0455913	-0.633305	-0.378341	-0.313221	-0.441622	Auxin transport protein REH1.
LOC_Os06g44970	Os06g0660200	0.0998068	0.0456306	-0.278052	-0.613615	-0.425096	-0.438921	0.1178	0.0246612	-0.618082	-0.479229	-0.350616	-0.482643	Auxin efflux carrier component 2 (AtPIN2) (Auxin efflux carrier AGR) (Polar-auxin-transport efflux component AGRAVITROPIC 1) (AtAGR1) (Ethylene insensitive root 1) (AtEIR1) (WAVY6).
LOC_Os08g09190	Os08g0191000	0.0740712	0.0242449	-0.464661	-0.555265	-0.785326	-0.601751	0.147	0.0580772	-0.94962	-1.22431	-0.465513	-0.879815	Auxin Efflux Carrier family protein.
LOC_Os08g41720	Os08g0529000		0.29145	-0.638452	-0.357162	0.0909013	-0.301571		0.111087	-0.393966	-0.161763	-0.681264	-0.412331	Auxin efflux carrier component 1 (PIN-FORMED protein) (AtPIN1).
LOC_Os09g32770	Os09g0505400		0.515947	0.406545	-0.489124	-0.727741	-0.270107		0.245754	-2.6021	-1.76688	0.247329	-1.37388	Auxin Efflux Carrier family protein.
LOC_Os09g38130	Os09g0554300	0.0489278	0.00569605	1.24793	1.49617	1.16784	1.30398	0.1256	0.0338437	1.74163	0.96932	1.91793	1.54296	Auxin Efflux Carrier family protein.
LOC_Os09g38210	Os09g0555100	0.0436714	0.00247812	1.85142	1.56748	1.65064	1.68984	0.5496	0.47564	0.417596	-0.434116	1.40438	0.46262	Sulfotransferase family protein.
LOC_Os09g31478	Os09g0491740
LOC_Os11g02950	Os11g0122800
LOC_Os11g04190	Os11g0137000		0.285372	-0.0909782	-0.664261	-0.0806175	-0.278619	0.1849	0.0990952	-1.53611	-1.41733	-0.354547	-1.10266	PIN1-like auxin transport protein.
LOC_Os12g04000	Os12g0133800	0.0561924	0.0102677	-0.594623	-0.844658	-0.694939	-0.711407	0.1734	0.0873485	-1.38463	-1.37705	-0.384513	-1.04873	PIN1-like auxin transport protein.
Drug/Metabolite Transporter (DMT) Superfamily
LOC_Os01g02870	Os01g0117900	0.121885	0.0650901	0.398089	0.405489	0.146781	0.316786	0.0995	0.0102355	-0.33215	-0.239506	-0.258785	-0.276814	Nodulin-like protein 5NG4.
LOC_Os01g07310	Os01g0167500	0.359125	0.293535	-0.0544777	0.0134743	-0.108862	-0.0499551	0.9908	0.988102	-0.0267486	0.206725	-0.18573	-0.00191784	Conserved hypothetical protein.
LOC_Os01g07730	Os01g0172100	0.048963	0.0057165	1.95422	2.52822	2.15711	2.21318	0.1137	0.0215496	2.14832	1.71172	2.85854	2.23953	Triose phosphate/phosphate translocator, non-green plastid, chloroplast precursor (CTPT).
LOC_Os01g10970	Os01g0207700	0.4296	0.363956	0.039402	0.358479	-0.00058	0.132434		0.588296	0.432991	0.841651	-0.508473	0.25539	Protein of unknown function DUF6 domain containing protein.
LOC_Os01g10980	Os01g0207900	0.502341	0.439377	-0.23231	0.182776	-0.599595	-0.216377		0.880832	-0.317875	0.98902	-0.438409	0.0775785	Protein of unknown function DUF6 domain containing protein.
LOC_Os01g10990	Os01g0208000		0.454367	0.460812	-0.0534783	0.0321364	0.14649		0.522064	0.0350127	-0.17726	-0.00745248	-0.0499001	Hypothetical protein.
LOC_Os01g13770	Os01g0239200	0.0422516	0.001963	-0.224375	-0.208255	-0.242836	-0.225155	0.3585	0.275887	-0.169761	-0.618448	-0.0164031	-0.268204	Triose phosphate/phosphate translocator.
LOC_Os01g19240	Os01g0296900
LOC_Os01g19290	Os01g0297700	0.121696	0.0649102	-0.223314	-0.232663	-0.478227	-0.311401	0.1229	0.0313304	-1.52456	-1.28234	-0.786663	-1.19786	Protein of unknown function DUF6 domain containing protein.
LOC_Os01g31940	Os01g0504100	0.417137	0.351732	0.353596	0.252809	-0.104445	0.16732	0.9359	0.919679	-0.00818729	-0.468808	0.580846	0.0346168	Protein of unknown function DUF250 domain containing protein.
LOC_Os01g36560	Os01g0546100		0.232201	0.479372	-0.0157895	0.265409	0.242997		0.106264	-0.662133	-0.181798	-0.347	-0.396977	(No Hit)
LOC_Os01g36580	Os01g0546400		0.0993233	-0.548245	-0.267419	-0.964078	-0.593247	0.1445	0.0548403	-1.59132	-1.45652	-0.632298	-1.22671	Protein of unknown function DUF6 domain containing protein.
LOC_Os01g36590
LOC_Os01g48800	Os01g0680200	0.921179	0.90406	-0.241132	-0.0207194	0.208742	-0.0177032	0.1504	0.0624491	-1.75642	-1.62406	-0.641359	-1.34061	Protein of unknown function DUF250 domain containing protein.
LOC_Os01g54580	Os01g0749900	0.20037	0.138314	-0.0292234	-0.142205	-0.0675554	-0.0796614	0.1925	0.106682	0.375696	0.426274	0.0875797	0.296517	Conserved hypothetical protein.
LOC_Os01g58870	Os01g0802850
LOC_Os01g58910	Os01g0803300	0.0500949	0.00635181	-0.205627	-0.159884	-0.205613	-0.190375	0.1501	0.0618023	-0.987851	-1.19125	-0.431696	-0.870265	Protein of unknown function DUF6 domain containing protein.
LOC_Os01g60780	Os01g0823200	0.0333008	9.47e-05	-1.65129	-1.62467	-1.68036	-1.65211	0.2538	0.168596	-0.174067	-0.338931	-0.917106	-0.476701	Conserved hypothetical protein.
LOC_Os01g67330	Os01g0898900	0.135541	0.0778997	-0.324394	-0.797182	-0.382894	-0.50149	0.1048	0.0138326	-0.558986	-0.469596	-0.367531	-0.465371	Nucleotide-sugar transporter family protein.
LOC_Os02g01326	Os02g0103600		0.51473	-0.708843	-0.674824	0.470823	-0.304281		0.450719	-0.161603	0.387035	0.229364	0.151599	Protein of unknown function DUF6 domain containing protein.
LOC_Os02g02310	Os02g0114100		0.271289	-0.0310979	-0.336931	-1.17368	-0.513901		0.111522	-0.389694	-0.149768	-0.652147	-0.397203	Nodulin-like protein 5NG4.
LOC_Os02g06010	Os02g0154600		0.552195	-0.245052	0.474135	0.218112	0.149065		0.0627923	0.337679	0.135474	0.374906	0.282686	Conserved hypothetical protein.
LOC_Os02g22680	Os02g0331400
LOC_Os02g39200	Os02g0604300	0.0683994	0.0198142	-0.395629	-0.578793	-0.377059	-0.450494	0.0976	0.00941745	-0.520305	-0.401634	-0.385098	-0.435679	Nucleotide-sugar transporter family protein.
LOC_Os02g40030	Os02g0614100	0.0457763	0.00346717	0.414987	0.348216	0.35033	0.371178	0.1176	0.0243879	0.256728	0.161473	0.166214	0.194805	Conserved hypothetical protein.
LOC_Os02g40090	Os02g0614500	0.192811	0.131038	-0.684066	-0.41727	-1.62327	-0.908201	0.5608	0.487713	-0.0688161	-0.495279	0.109832	-0.151421	Conserved hypothetical protein.
LOC_Os02g41780	Os02g0628200	0.0828343	0.0316628	-0.343496	-0.226167	-0.190581	-0.253415	0.2277	0.142452	-0.110774	-0.173293	-0.447634	-0.2439	Conserved hypothetical protein.
LOC_Os02g46380	Os02g0689200	0.0671376	0.0188639	0.740495	1.12732	0.779566	0.882461	0.0929	0.00695639	1.30782	1.35224	1.02359	1.22788	Protein of unknown function DUF250 domain containing protein.
LOC_Os02g47500	Os02g0703900	0.0471072	0.00471128	-0.381845	-0.440836	-0.485577	-0.436086	0.1133	0.0213513	-0.518397	-0.390843	-0.310969	-0.406736	Nodulin-like protein.
LOC_Os02g49260	Os02g0724500	0.155536	0.0962512	-0.564346	-0.213432	-0.83575	-0.537843	0.1048	0.0140405	-1.06227	-1.31669	-0.868948	-1.08264	Conserved hypothetical protein.
LOC_Os02g52930	Os02g0768300	0.0986481	0.0445666	0.28352	0.42323	0.197265	0.301338	0.194	0.10838	-0.954569	-1.17564	-0.236938	-0.789048	Protein of unknown function DUF6 domain containing protein.
LOC_Os02g36390	Os02g0573300	0.19995	0.137888	-0.242802	-0.171572	-0.641778	-0.352051	0.7492	0.697318	0.00574309	-0.409238	0.170959	-0.0775117	Conserved hypothetical protein.
LOC_Os03g02670	Os03g0118200	0.111528	0.0561862	0.605266	0.763318	0.295638	0.554741	0.9974	0.996734	-0.178203	0.218498	-0.0419083	-0.000537521	Conserved hypothetical protein.
LOC_Os03g05530	Os03g0149300	0.111872	0.0565961	-0.327167	-0.247027	-0.560478	-0.378224	0.1738	0.0877975	-1.04317	-0.756716	-0.285727	-0.695205	Protein of unknown function DUF6 domain containing protein.
LOC_Os03g08880	Os03g0187800	0.0374354	0.000368	2.43473	2.5727	2.58708	2.5315	0.084	0.00293028	2.93272	2.46077	2.55865	2.65072	Protein of unknown function DUF250 domain containing protein.
LOC_Os03g17740	Os03g0286300	0.0387268	0.000644	-0.148246	-0.139067	-0.136404	-0.141239	0.1721	0.0856747	-0.392973	-0.796437	-0.290269	-0.493226	Phosphate/phosphoenolpyruvate translocator protein-like.
LOC_Os03g18990	Os03g0301900	0.331296	0.265823	0.00114048	0.190779	0.0639534	0.0852909	0.1668	0.080165	1.47396	1.12525	0.435624	1.01161	(No Hit)
LOC_Os03g49570	Os03g0702700	0.0640887	0.0161811	-0.406238	-0.56563	-0.379887	-0.450585	0.139	0.0481656	-0.785977	-0.618794	-0.333794	-0.579522	Conserved hypothetical protein.
LOC_Os03g49940	Os03g0707200	0.524566	0.462229	0.0360411	-0.0587697	-0.0664763	-0.0297349	0.3014	0.217216	0.728012	0.708884	-0.0570383	0.459953	Protein of unknown function DUF6 domain containing protein.
LOC_Os03g58620	Os03g0800500	0.0722777	0.0229667	0.33132	0.410189	0.55939	0.433633	0.2727	0.187815	-0.189023	-0.857704	-0.230717	-0.425815	Putative small multi-drug export family protein.
LOC_Os03g61100	Os03g0826300
LOC_Os03g11590	Os03g0215000	0.0447832	0.00301952	-0.31559	-0.28187	-0.341402	-0.312954	0.112	0.0198391	-0.268254	-0.170628	-0.277195	-0.238692	Conserved hypothetical protein.
LOC_Os04g34490	Os04g0422300		0.0342945	1.14838	1.76412	0.951105	1.28787	0.0809	0.00259864	1.02269	0.966736	0.857608	0.949011	Protein of unknown function DUF6 domain containing protein.
LOC_Os04g34530	Os04g0422600		0.0300403	-0.640062	-0.355334	-0.436804	-0.4774	0.1919	0.106237	-0.72023	-0.924048	-0.194097	-0.612792	Protein of unknown function DUF6 domain containing protein.
LOC_Os04g38430	Os04g0457300	0.771421	0.730105	-0.180586	0.75803	-0.201221	0.125408		0.068241	-2.35708	-2.49585	-0.857598	-1.90351	Protein of unknown function DUF6 domain containing protein.
LOC_Os04g41320	Os04g0490600	0.0589684	0.0121159	-0.319185	-0.338168	-0.231336	-0.29623	0.1064	0.0152444	-0.871774	-0.865147	-0.579229	-0.77205	Nucleotide-sugar transporter family protein.
LOC_Os04g49748	Os04g0587400		0.595312	-0.365638	-1.05533	0.548724	-0.290748	0.4954	0.418139	0.284016	0.169739	-0.104164	0.116531	Protein of unknown function DUF250 domain containing protein.
LOC_Os04g55260	Os04g0645600	0.103255	0.048688	-0.240678	-0.1543	-0.35121	-0.248729	0.2644	0.17938	-0.115744	-0.692585	-0.252113	-0.353481	Conserved hypothetical protein.
LOC_Os04g59120	Os04g0687800		0.314325	-0.0801105	0.512297	1.85288	0.761691		0.00418092	2.89592	2.88723	2.36322	2.71546	Conserved hypothetical protein.
LOC_Os04g49739	Os04g0587300		0.641918	-0.697724	-0.417952	0.517713	-0.199321		0.444068	-0.31101	0.159247	-0.278454	-0.143406	Purine permease-like protein.
LOC_Os04g59550	Os04g0692000	0.287917	0.223244	0.00697712	-0.126593	-0.0880852	-0.0692336	0.2887	0.204285	-0.0982476	-0.180334	-0.00451852	-0.0943667	Protein of unknown function DUF6 domain containing protein.
LOC_Os04g49757	Os04g0587500		0.546293	0.0882268	0.151992	-1.16987	-0.309884	0.1842	0.0982786	-0.838402	-0.212894	-0.912885	-0.654727	Conserved hypothetical protein.
LOC_Os05g01570	Os05g0106200		0.655283	-0.699737	-0.359994	0.502325	-0.185802		0.135318	-0.490439	-0.239731	-1.07345	-0.601206	Protein of unknown function DUF6 domain containing protein.
LOC_Os05g01580	Os05g0106300
LOC_Os05g02490	Os05g0115700	0.0527113	0.0078043	0.532914	0.483492	0.390716	0.469041	0.2791	0.194252	0.135073	0.225675	0.00641631	0.122388	Conserved hypothetical protein.
LOC_Os05g03070	Os05g0121900	0.160349	0.100578	-0.811582	-0.506205	-0.2067	-0.508162	0.1207	0.0282628	-0.496894	-0.788886	-0.476477	-0.587419	Phosphate/phosphoenolpyruvate translocator protein-like.
LOC_Os05g07670	Os05g0168700	0.0670436	0.0187078	-0.26715	-0.176629	-0.183961	-0.209247	0.1129	0.0208124	-0.370024	-0.276379	-0.464359	-0.370254	Conserved hypothetical protein.
LOC_Os05g07870	Os05g0170900	0.0457763	0.00350548	0.788283	0.641587	0.711162	0.713678	0.4018	0.320318	0.0276567	0.0650358	0.489238	0.193977	Phosphate/phosphoenolpyruvate translocator.
LOC_Os05g12490	Os05g0215800	0.0760665	0.0258085	-0.315564	-0.546422	-0.38721	-0.416399	0.1007	0.010741	-0.505866	-0.37054	-0.37924	-0.418549	Conserved hypothetical protein.
LOC_Os05g15160	Os05g0241200	0.0705587	0.0215261	-0.54284	-0.888383	-0.639389	-0.690204	0.3141	0.230307	-0.345425	0.0380611	-0.353328	-0.220231	Triose phosphate/phosphate translocator, chloroplast precursor (CTPT).
LOC_Os05g28930	Os05g0357500
LOC_Os05g33900	Os05g0409500	0.066038	0.0177368	-0.465513	-0.577973	-0.742229	-0.595238	0.0968	0.00892786	-0.955214	-0.888128	-0.687991	-0.843778	MtN21 protein.
LOC_Os05g41420	Os05g0493800	0.0606767	0.0131881	-0.876946	-0.598663	-0.862059	-0.779223	0.1429	0.0530007	-1.66682	-1.59166	-0.68548	-1.31465	MtN21 nodulin protein-like.
LOC_Os05g41480	Os05g0494500	0.0929045	0.0396597	0.185285	0.365937	0.235481	0.262234	0.1856	0.0999588	0.0387765	0.0314589	0.0894089	0.0532148	Conserved hypothetical protein.
LOC_Os05g48300	Os05g0556800		0.553048	-0.633341	-0.426784	0.394632	-0.221831		0.207046	-0.261915	-0.00019	-0.433427	-0.231844	Protein of unknown function DUF250 domain containing protein.
LOC_Os06g01660	Os06g0105700	0.107062	0.0521571	-0.901182	-0.37222	-0.847766	-0.707056	0.1269	0.0350515	-2.46909	-3.05367	-1.50769	-2.34348	Protein of unknown function DUF6 domain containing protein.
LOC_Os06g01840	Os06g0107600		0.162045	-0.915457	-0.681764	-0.0618593	-0.553027	0.1218	0.0303525	-1.94571	-1.6784	-1.01747	-1.5472	Conserved hypothetical protein.
LOC_Os06g01972	Os06g0109300		0.440042	-0.605091	-1.01114	0.407088	-0.403047		0.299896	-0.164006	-0.0643435	0.0140382	-0.0714373	Protein of unknown function DUF6 domain containing protein.
LOC_Os06g05980	Os06g0153200	0.0403612	0.00131502	-0.442782	-0.40025	-0.395725	-0.412919	0.0843	0.00361685	-0.248856	-0.20422	-0.242882	-0.231986	Conserved hypothetical protein.
LOC_Os06g19380	Os06g0297600	0.0940936	0.0406375	-0.837054	-0.82288	-0.401421	-0.687118	0.1186	0.0259441	-1.30996	-1.43477	-0.800114	-1.18161	Conserved hypothetical protein.
LOC_Os06g33210	Os06g0523400	0.114286	0.0586506	-0.511234	-0.589287	-0.221945	-0.440822	0.7779	0.730229	-0.150958	0.0769606	-0.00521378	-0.0264038	Nucleotide-sugar transporter family protein.
LOC_Os06g49500	Os06g0708700	0.131812	0.0744371	0.145587	0.458258	0.343121	0.315655	0.0728	0.000686	-0.29016	-0.307063	-0.317602	-0.304942	Protein of unknown function DUF6 domain containing protein.
LOC_Os06g01966	Os06g0109200		0.0446324	-0.228301	-0.383811	-0.511546	-0.374553	0.3221	0.238482	-0.0291429	-0.0858884	-0.306245	-0.140426	Conserved hypothetical protein.
LOC_Os06g30950	Os06g0506200	0.052201	0.00747083	-0.795025	-0.680859	-0.588226	-0.688037	0.1503	0.0623374	-0.473606	-1.15913	-0.686225	-0.772987	Conserved hypothetical protein.
LOC_Os07g30210	Os07g0485500		0.148555	-0.35711	-0.0754385	-0.587682	-0.340077		0.663725	-0.809095	0.647287	-0.511131	-0.224313	Protein of unknown function DUF6 domain containing protein.
LOC_Os07g33954
LOC_Os07g34006	Os07g0523600	0.0374721	0.000491	0.554768	0.515629	0.546899	0.539099	0.8691	0.839312	0.0669307	-0.508355	0.278964	-0.0541534	Glucose-6-phosphate/phosphate-translocator precursor.
LOC_Os07g34070	Os07g0524900		0.0430993	2.38748	1.09736	1.72225	1.7357	0.1308	0.0396334	1.25484	0.981575	1.94258	1.393	Protein of unknown function DUF6 domain containing protein.
LOC_Os07g34110	Os07g0525100	0.641941	0.586815	-0.0898304	0.143826	-0.301642	-0.0825485	0.5202	0.444536	-0.49175	0.220391	-0.343426	-0.204928	Protein of unknown function DUF6 domain containing protein.
LOC_Os07g34320	Os07g0527000	0.739807	0.695132	-0.0431948	0.65199	-0.241033	0.122587	0.1311	0.0400984	-0.825751	-0.397448	-0.579616	-0.600938	Conserved hypothetical protein.
LOC_Os07g34340	Os07g0527300
LOC_Os07g38610	Os07g0573700	0.231658	0.168154	-0.311694	-1.15319	-0.315136	-0.59334	0.0936	0.0072696	-0.807268	-0.627293	-0.63289	-0.68915	UDP-galactose transporter family protein.
LOC_Os07g39280	Os07g0581000	0.0470811	0.00451279	-0.59306	-0.581306	-0.47638	-0.550249	0.0854	0.00402163	-0.63772	-0.522678	-0.636175	-0.598858	Conserved hypothetical protein.
LOC_Os07g33910	Os07g0523400	0.113943	0.0583761	0.461352	0.197683	0.27219	0.310409	0.5708	0.498658	-0.0789595	-0.426222	0.115616	-0.129855	Glucose-6-phosphate/phosphate-translocator precursor.
LOC_Os08g01410	Os08g0104900	0.0532164	0.00817707	0.555019	0.574012	0.424157	0.517729	0.1306	0.0393739	0.4511	0.527181	0.247301	0.408527	Protein of unknown function DUF6 domain containing protein.
LOC_Os08g01610	Os08g0107400	0.0478798	0.00530226	0.606798	0.780964	0.681893	0.689885	0.1212	0.0295599	0.961368	0.526607	0.681961	0.723312	GDP-mannose transporter.
LOC_Os08g04110	Os08g0135100	0.138415	0.080462	-0.122877	-0.303365	-0.141997	-0.189413	0.1453	0.0557468	-0.531446	-0.206389	-0.43568	-0.391172	Phosphate/phosphoenolpyruvate translocator protein-like.
LOC_Os08g08840	Os08g0187800	0.0831775	0.0319871	0.246894	0.431617	0.270835	0.316448	0.9312	0.913791	0.0310287	-0.329427	0.372831	0.0248112	Glucose-6-phosphate/phosphate-translocator precursor.
LOC_Os08g10350	Os08g0203900		0.158166	-0.375855	-1.22796	-0.329216	-0.644342	0.0926	0.00672149	-0.767178	-0.714958	-0.57749	-0.686542	Conserved hypothetical protein.
LOC_Os08g25624	Os08g0344600	0.057759	0.0111447	0.188204	0.136541	0.194913	0.173219	0.1397	0.0493306	0.159821	0.242965	0.362659	0.255148	Phosphate/phosphoenolpyruvate translocator.
LOC_Os08g31130	Os08g0402800		0.899748	-0.711868	-0.405836	1.39927	0.0938561		0.765974	-0.321827	-0.120609	0.26622	-0.0587388	Protein of unknown function DUF6 domain containing protein.
LOC_Os08g44750	Os08g0561500	0.37069	0.305291	-0.0329876	0.248737	0.117774	0.111175	0.1931	0.107375	-1.36996	-2.0123	-0.443355	-1.2752	Nodulin-like protein 5NG4.
LOC_Os09g12600	Os09g0297400		0.0238888	-0.637295	-0.611811	-0.973715	-0.74094	0.22	0.134696	-0.540328	-0.44408	-0.0688915	-0.3511	Phosphate/phosphoenolpyruvate translocator.
LOC_Os09g14520	Os09g0314333
LOC_Os09g25770	Os09g0426000	0.0471072	0.00462898	0.439361	0.539097	0.444723	0.474393	0.2322	0.147045	-0.289808	-0.352282	-0.0336714	-0.225254	Protein of unknown function DUF6 domain containing protein.
LOC_Os09g25784	Os09g0426100		0.021966	-0.905127	-0.84603	-0.534887	-0.762015		0.0253087	-0.541054	-0.306006	-0.505115	-0.450725	Protein of unknown function DUF6 domain containing protein.
LOC_Os09g25810	Os09g0426500	0.321726	0.256606	-1.84167	-1.84762	0.30711	-1.12739	0.1075	0.016321	-1.08381	-0.786971	-1.24591	-1.0389	Protein of unknown function DUF6 domain containing protein.
LOC_Os09g25800	Os09g0426200
LOC_Os09g29210	Os09g0467300		0.602869	-0.602764	-0.438677	0.44444	-0.199		0.760693	-0.337045	-0.131995	0.279487	-0.0631841	Protein of unknown function DUF250 domain containing protein.
LOC_Os09g29239	Os09g0467500	0.613779	0.557233	0.0172444	0.339586	-0.0875607	0.0897567	0.321	0.237286	-0.0635457	-0.158061	-0.591268	-0.270959	Conserved hypothetical protein.
LOC_Os09g37640	Os09g0548600
LOC_Os09g38510	Os09g0557500	0.0497087	0.00601868	0.621876	0.733863	0.816636	0.724125	0.1994	0.113578	0.169818	0.0345641	0.114627	0.106336	Protein of unknown function DUF250 domain containing protein.
LOC_Os10g07998	Os10g0163130
LOC_Os10g09710	Os10g0175800
LOC_Os10g12190	Os10g0197700		0.793442	-0.713535	-0.406784	0.727721	-0.130866		0.1189	-0.460631	-0.225509	-0.116491	-0.267544	Protein of unknown function DUF6 domain containing protein.
LOC_Os10g12400	Os10g0198900		0.543209	-0.664514	-0.424848	0.392383	-0.232326		0.499603	-0.335325	1.07202	0.263201	0.3333	Protein of unknown function DUF6 domain containing protein.
LOC_Os10g12500	Os10g0199500		0.0393077	-0.691807	-0.46515	-0.965121	-0.707359		0.529324	-0.343532	0.274491	-0.435492	-0.168178	Protein of unknown function DUF6 domain containing protein.
LOC_Os10g14920	Os10g0210500		0.874792	0.0705152	-0.358048	0.405906	0.0394574		0.773321	-0.364266	2.69615	-1.16924	0.38755	Protein of unknown function DUF6 domain containing protein.
LOC_Os10g33920	Os10g0479700	0.131918	0.0745373	-0.109464	-0.325827	-0.212313	-0.215868	0.1129	0.0208027	-0.435878	-0.734913	-0.648792	-0.606528	Conserved hypothetical protein.
LOC_Os10g34490	Os10g0486200
LOC_Os10g35140	Os10g0493900		0.228122	-0.417452	-0.381826	0.0409485	-0.252777	0.2671	0.18222	-0.25627	-0.0057916	-0.331573	-0.197878	Protein of unknown function DUF6 domain containing protein.
LOC_Os11g04140	Os11g0136300	0.0415111	0.00175404	3.16994	3.47512	3.01548	3.22018	0.0771	0.00132323	3.725	3.40601	3.85481	3.66194	Protein of unknown function DUF6 domain containing protein.
LOC_Os11g04380	Os11g0139400		0.0203818	-1.29863	-2.18077	-1.88821	-1.78921	0.1423	0.0523752	-0.823123	-0.404923	-1.00346	-0.743835	Conserved hypothetical protein.
LOC_Os11g37720	Os11g0588100
LOC_Os12g03920	Os12g0133200
LOC_Os12g04170	Os12g0136100	0.0457763	0.00342094	-1.22456	-1.49712	-1.33251	-1.3514	0.1503	0.0622177	-0.933168	-0.33657	-0.772646	-0.680795	Conserved hypothetical protein.
LOC_Os12g05780	Os12g0154000	0.0428131	0.00208411	-0.232656	-0.213293	-0.25002	-0.23199	0.0672	0.000426	-0.36086	-0.362202	-0.339633	-0.354232	Conserved hypothetical protein.
LOC_Os12g05830	Os12g0154600	0.0470446	0.00441348	-0.335565	-0.3493	-0.414756	-0.36654	0.1046	0.0136856	-0.605494	-0.505446	-0.399382	-0.50344	Conserved hypothetical protein.
LOC_Os12g18960	Os12g0288000		0.158862	-0.671046	-0.469462	-0.0553538	-0.398621		0.0953656	0.294807	1.14723	1.20069	0.880907	Protein of unknown function DUF6 domain containing protein.
LOC_Os12g31850	Os12g0502800	0.0882578	0.0359313	-0.556364	-0.322978	-0.661734	-0.513692	0.1029	0.0126622	-0.506846	-0.492603	-0.347229	-0.448893	Allantoin permease.
LOC_Os12g31860	Os12g0503000	0.101985	0.0475194	0.164022	0.323234	0.384521	0.290592	0.1679	0.081324	-0.485082	-0.622659	-0.180692	-0.429478	Allantoin permease.
LOC_Os12g31890	Os12g0503300		0.550287	-0.64996	-0.399845	0.38429	-0.221838		0.254372	0.0978277	1.12415	0.279281	0.500419	Allantoin permease.
LOC_Os12g33300	Os12g0518200	0.0460444	0.00364886	3.69871	3.86584	3.14964	3.5714	0.084	0.00298367	4.10161	3.58502	4.32528	4.00397	Protein of unknown function DUF6 domain containing protein.
Folate-Biopterin Transporter (FBT) Family
LOC_Os01g14100	Os01g0243200	0.0862981	0.0344388	0.401932	0.201398	0.362564	0.321965	0.1128	0.0206576	0.404452	0.665333	0.498085	0.522623	Biopterin transport-related protein BT1 family protein.
LOC_Os03g58080	Os03g0795000		0.633477	0.735259	-0.475537	0.335591	0.198437	0.0837	0.00281351	0.757896	0.778577	0.65323	0.729901	Biopterin transport-related protein BT1 family protein.
LOC_Os04g42130	Os04g0499100	0.0640942	0.016185	-0.793538	-0.724419	-0.505365	-0.674441	0.0946	0.00781937	-1.28242	-1.1934	-0.943681	-1.13984	Biopterin transport-related protein BT1 family protein.
LOC_Os05g32320	Os05g0389400	0.250127	0.185918	-0.146773	-0.0318165	-0.320574	-0.166388	0.3424	0.25964	-0.203635	0.0351067	-0.320764	-0.163098	Biopterin transport-related protein BT1 family protein.
LOC_Os06g08750	Os06g0186700	0.0398955	0.000956	-0.469571	-0.450152	-0.421902	-0.447208	0.0993	0.00997686	-0.838015	-0.745962	-0.588414	-0.72413	Biopterin transport-related protein BT1 family protein.
LOC_Os07g24230	Os07g0425000		0.253622	-0.643852	-0.751138	0.108381	-0.42887		0.348472	0.247901	-0.0976195	0.317108	0.155796	Conserved hypothetical protein.
LOC_Os07g07654
LOC_Os09g25560	Os09g0423400	0.686386	0.635413	0.153503	0.13284	-0.133065	0.0510925	0.0884	0.00542082	-0.891133	-1.01274	-0.783483	-0.895787	Biopterin transport-related protein BT1 family protein.
K+ Uptake Permease (KUP) Family
LOC_Os01g27170	Os01g0369300	0.259129	0.194766	0.322597	1.09105	0.196716	0.536789		0.188672	0.0159469	0.128444	0.245046	0.129812	Potassium transporter 1 (AtPOT1) (AtKUP1) (AtKT1). Splice isoform 2.
LOC_Os01g70490	Os01g0930400	0.0631892	0.0155533	-0.731783	-0.48278	-0.551186	-0.588583		0.73904	0.189746	1.45168	-0.871356	0.25669	K+ potassium transporter family protein.
LOC_Os01g70660	Os01g0932500		0.0315861	1.4498	2.79368	2.15089	2.13145		0.525489	-0.135157	-0.162018	1.72761	0.476811	K+ potassium transporter family protein.
LOC_Os01g70940	Os01g0935500	0.0462131	0.00377214	-0.503536	-0.56395	-0.455858	-0.507781	0.1091	0.0175697	-0.787569	-0.622798	-0.49303	-0.634466	Potassium transporter 4 (AtPOT4) (AtKUP3) (AtKT4).
LOC_Os02g31910	Os02g0518600		0.5758	-0.651115	-0.361762	0.393816	-0.206354		0.299223	-1.26837	-0.615357	0.161407	-0.574107	Potassium transporter 5 (AtPOT5) (AtHAK1) (AtHAK5).
LOC_Os02g31940	Os02g0519100		0.556184	-0.702027	-0.410257	0.411685	-0.233533		0.00502077	2.87692	3.10658	3.64723	3.21024	K+ potassium transporter family protein.
LOC_Os02g49760	Os02g0730300	0.128077	0.0708332	-0.443143	-0.693629	-0.245621	-0.460798	0.8124	0.770938	-0.0375271	0.161374	-0.239334	-0.0384957	Potassium transporter 8 (AtPOT8) (AtHAK8).
LOC_Os03g21890	Os03g0337500	0.883678	0.85941	0.0202216	0.560142	-0.411099	0.0564213		0.198106	-0.151898	-1.66686	-0.702349	-0.840369	K+ potassium transporter family protein.
LOC_Os03g37830	Os03g0574900		0.593228	-0.668249	-0.364423	0.420131	-0.20418		0.712024	-0.377012	-0.185168	0.303658	-0.0861741	K+ potassium transporter family protein.
LOC_Os03g37840	Os03g0575200	0.0559718	0.0100536	1.0758	0.754663	0.963596	0.931353	0.1292	0.0377823	1.15723	2.1501	1.31367	1.54033	K+ potassium transporter family protein.
LOC_Os03g37930	Os03g0576200
LOC_Os04g32920	Os04g0401700	0.130169	0.0728461	0.228342	0.706692	0.532292	0.489109	0.9512	0.938842	-0.160814	-0.0937262	0.291145	0.0122016	Potassium transporter 5 (AtPOT5) (AtHAK1) (AtHAK5).
LOC_Os04g52120	Os04g0610700	0.50942	0.446814	-0.159032	-0.134765	0.079899	-0.0712992	0.3372	0.254227	-0.0788451	-0.00624365	-0.234125	-0.106405	Potassium transporter 13 (AtPOT13) (AtKT5).
LOC_Os04g52390	Os04g0613900	0.122716	0.0658708	0.479396	1.30161	0.857279	0.879429	0.2648	0.17977	0.0100098	0.629737	0.730132	0.456626	K+ potassium transporter family protein.
LOC_Os06g15910	Os06g0270200	0.123582	0.066599	0.466289	1.0838	0.564353	0.704814	0.195	0.109221	1.95131	1.54197	0.39102	1.29477	K+ potassium transporter family protein.
LOC_Os06g42030	Os06g0625900	0.0532454	0.00824965	0.338486	0.439901	0.337378	0.371922	0.0929	0.00693624	-0.384825	-0.481594	-0.512622	-0.45968	Potassium transporter 8 (AtPOT8) (AtHAK8).
LOC_Os06g45940	Os06g0671000		0.526459	0.765506	0.510663	-0.439689	0.278827		0.423953	0.128478	-0.160967	-0.607968	-0.213486	Potassium transporter 1 (AtPOT1) (AtKUP1) (AtKT1).
LOC_Os07g01214	Os07g0102100		0.26593	0.11592	-0.58488	-0.705368	-0.391443	0.1901	0.104438	-0.868779	-0.483161	-0.231216	-0.527719	K+ potassium transporter family protein.
LOC_Os07g32530	Os07g0509200	0.0826933	0.03154	-0.420113	-0.220986	-0.308948	-0.316682	0.3624	0.27998	-0.414108	0.0349064	-0.191389	-0.190197	Potassium transporter 7 (AtPOT7) (AtHAK7).
LOC_Os07g48130	Os07g0679000	0.0675555	0.0191375	0.369646	0.593854	0.444751	0.469417	0.6254	0.557446	0.0942784	-0.194762	-0.075078	-0.0585206	Potassium transporter 2 (AtPOT2) (AtKUP2) (AtKT2).
LOC_Os07g47350	Os07g0669700	0.0968968	0.0430409	0.361517	0.798289	0.718127	0.625978	0.1028	0.012523	0.430344	0.314427	0.308505	0.351092	Potassium transporter 4 (AtPOT4) (AtKUP3) (AtKT4).
LOC_Os08g10550	Os08g0206400	0.352816	0.287262	-0.0265408	0.230237	0.116559	0.106752	0.235	0.149833	-0.166757	-0.028574	-0.253691	-0.149674	Potassium transporter 11 (AtPOT11).
LOC_Os08g36340	Os08g0466200		0.482782	-1.72831	-0.352905	0.450289	-0.543643		0.180571	-0.239238	-0.227104	-0.917613	-0.461318	K+ potassium transporter family protein.
LOC_Os08g39950	Os08g0510300		0.00974167	0.803776	1.11915	1.08277	1.0019		0.118701	-0.503388	-1.40167	-0.486583	-0.797215	K+ potassium transporter family protein.
LOC_Os09g21000	Os09g0376900	0.0438366	0.00254536	-0.65731	-0.555546	-0.637797	-0.616885	0.1263	0.0345079	-0.677364	-1.17537	-0.700288	-0.851008	Potassium transporter 13 (AtPOT13) (AtKT5).
LOC_Os09g27580	Os09g0448200		0.0192745	-0.443764	-0.51449	-0.311118	-0.423124		0.370472	-0.236346	0.0820737	-0.185024	-0.113099	K+ potassium transporter family protein.
LOC_Os09g38960	Os09g0563200	0.255701	0.191315	0.0236667	0.378502	0.195377	0.199182	0.4086	0.326955	-0.289503	0.0526571	-0.14617	-0.127672	K+ potassium transporter family protein.
Chloroplast Maltose Exporter (MEX) Family
LOC_Os04g51330	Os04g0602400	0.375013	0.309555	0.0320101	-0.423746	-0.145374	-0.179037	0.1448	0.0552503	-0.471162	-0.68296	-0.27752	-0.477214	Maltose excess protein 1, chloroplast precursor (Root cap protein 1).
Aromatic Acid Exporter (ArAE) Family
LOC_Os01g12210	Os01g0221600		0.0195179	0.605175	0.971764	0.956552	0.844497		0.0601378	-0.652376	-0.83408	-0.309406	-0.59862	Protein of unknown function UPF0005 family protein.
LOC_Os01g53570	Os01g0737500		0.562348	-0.663798	-0.374339	0.389409	-0.216243		0.698248	-0.384542	-0.17845	0.293505	-0.0898292	Protein of unknown function UPF0005 family protein.
LOC_Os02g45160	Os02g0673100		0.273598	0.0239423	-0.355955	-0.979181	-0.437065		0.0871413	-2.0359	-0.716356	-1.02651	-1.25959	Protein of unknown function UPF0005 family protein.
LOC_Os02g45150	Os02g0673000		0.89708	0.626159	0.278645	-1.14227	-0.0791544	0.1532	0.065304	-1.83542	-1.45184	-0.640933	-1.3094	Conserved hypothetical protein.
LOC_Os02g49790	Os02g0730600
LOC_Os04g34010	Os04g0417000		0.600098	-0.631988	-0.354383	0.409793	-0.192193		0.143627	1.47007	0.707529	0.276952	0.818183	Aluminum-activated malate transporter.
LOC_Os04g47930	Os04g0567200	0.163216	0.103076	-0.546281	-0.583137	-1.47048	-0.866634	0.1364	0.045301	-3.15641	-2.30572	-1.40816	-2.2901	Protein of unknown function UPF0005 family protein.
LOC_Os05g33360	Os05g0402300	0.0825153	0.0313985	0.12854	0.138334	0.0724391	0.113104	0.7507	0.699016	0.0823945	-0.381211	0.0901355	-0.0695604	Protein of unknown function UPF0005 family protein.
LOC_Os06g15779	Os06g0268800	0.107313	0.0523894	-0.309248	-0.244301	-0.125106	-0.226218	0.1517	0.0638537	-0.197699	-0.511004	-0.320741	-0.343148	Protein of unknown function UPF0005 family protein.
LOC_Os06g22600	Os06g0331900	0.15806	0.0984436	-0.24872	-0.835627	-0.442181	-0.508842	0.154	0.0662106	-1.35667	-1.71949	-0.594434	-1.22353	Protein of unknown function UPF0005 family protein.
LOC_Os07g08060	Os07g0177200		0.474636	-0.69295	-0.404199	0.313427	-0.261241		0.569043	-0.38022	-0.156247	0.196403	-0.113355	Protein of unknown function UPF0005 family protein.
LOC_Os07g08070	Os07g0177300	0.992862	0.991292	-0.0428447	0.0724707	-0.0309791	-0.00045103	0.2845	0.199702	-0.110132	-0.683954	-0.208905	-0.334331	Protein of unknown function UPF0005 family protein.
LOC_Os10g42180	Os10g0572100	0.0528742	0.00799322	1.36468	1.37814	1.03208	1.2583		0.747987	-0.332723	-0.143688	0.277236	-0.0663918	Protein of unknown function UPF0005 family protein.
LOC_Os11g37200	Os11g0581900		0.563925	-0.664707	-0.429538	0.418172	-0.225358		0.613784	-0.569629	-0.140679	0.27643	-0.144626	Protein of unknown function UPF0005 family protein.
Cytochrome Oxidase Biogenesis (Oxa1) Family
LOC_Os01g05800	Os01g0151200	0.07145	0.022206	-0.461676	-0.561785	-0.326429	-0.449963	0.9059	0.883447	-0.128316	0.194322	-0.118777	-0.0175905	Inner membrane protein ALBINO3, chloroplast precursor. Splice isoform 2.
LOC_Os03g02480	Os03g0116000	0.0500853	0.00627375	-0.660755	-0.806269	-0.624744	-0.697256	0.1294	0.038047	-1.12354	-1.35464	-0.644703	-1.04096	60 kDa inner membrane insertion protein family protein.
LOC_Os03g62750	Os03g0844700	0.0927189	0.0395315	0.150668	0.196193	0.300011	0.215624	0.1817	0.0958522	0.449269	0.913941	0.298904	0.554038	60 kDa inner membrane insertion protein family protein.
LOC_Os06g07474	Os06g0171600	0.096814	0.0429665	-0.272572	-0.598309	-0.549713	-0.473531	0.118	0.025123	-0.509977	-0.368326	-0.294699	-0.391001	TPR-like domain containing protein.
LOC_Os10g37690	Os10g0521300	0.16975	0.109178	-0.162209	-0.64463	-0.358322	-0.388387	0.1756	0.0898556	-0.377042	-0.583524	-0.165149	-0.375238	Inner membrane protein OXA1-like, mitochondrial precursor.

## Sheet: FJ_unclass
Unclassified
		Ferulic acid						Juglone
				log2[Fold change (treatment/control)]						log2[Fold change (treatment/control)]
TIGR Locus ID	RAB-DB Locus ID	FDR	P Value	1	2	3	mean (N=3)	FDR	P Value	1	2	3	mean (N=3)	Description
Ferroportin (FP) Family
LOC_Os06g36450	Os06g0560000	0.0949898	0.0414377	-0.299604	-0.187053	-0.151284	-0.212647	0.1175	0.0241871	-1.06003	-1.01281	-0.612934	-0.895257	Ferroportin1 family protein.
Peroxisomal Protein Importer (PPI) Family
LOC_Os02g14790	Os02g0245100	0.246718	0.182564	-0.161694	-0.0978824	-0.00829315	-0.0892897	0.1103	0.0183771	-0.219307	-0.287712	-0.179966	-0.228995	Peroxisomal targeting signal type 2 receptor.
LOC_Os08g39080	Os08g0500100	0.0733499	0.0237171	-0.136114	-0.150154	-0.0860348	-0.124101	0.162	0.0748855	0.466469	0.683892	0.223674	0.458012	Peroxisomal targeting signal 1 receptor.
LOC_Os10g32960	Os10g0467200	0.0479736	0.00532701	0.278058	0.243721	0.314471	0.27875	0.1528	0.0649499	0.323911	0.39633	0.138582	0.286274	Pex2 / Pex12, N-terminal domain containing protein.
