# Supplementary material for: Autotoxicity mechanism of Oryza sativa: transcriptome response in rice roots exposed to ferulic acid
Source: BMC Genomics. 2013 May 25;14:351. doi: 10.1186/1471-2164-14-351 (PMC4008027; doi:10.1186/1471-2164-14-351)
Supplement: Additional file 14: Table S10 — Expression profiles of transcription factors induced by short exposure to ferulic acid or juglone. [file 1471-2164-14-351-S14.xlsx]

## Sheet: Table-S10
	Table S10. Comparison of expression profiles of transcription factor genes induced by FA stress and juglone after short exposure.
					ferulic acid				juglone			ferulic acid+juglone
	Functional categories	In genome		Increased		Decreased		Increased		Decreased		Increased		Decreased
	Transcription Factors	1930	1	48	1	18	1	35	1	6	1	36	1	3	1
	AP2/EREBP	164	0.0849741	7	0.145833	1	0.0555556	6	0.171429	0	0	7	0.194444	0	0
	AS2	35	0.0181347	2	0.0416667	0	0	0	0	0	0	0	0	0	0
	AUX/IAA	29	0.0150259	1	0.0208333	0	0	0	0	0	0	1	0.0277778	0	0
	bHLH	150	0.0777202	2	0.0416667	4	0.222222	1	0.0285714	2	0.333333	1	0.0277778	2	0.666667
	C2C2-CO-like	39	0.0202073	1	0.0208333	1	0.0555556	1	0.0285714	0	0	0	0	0	0
	C2H2	94	0.0487047	2	0.0416667	1	0.0555556	3	0.0857143	0	0	4	0.111111	0	0
	C3H	57	0.0295337	1	0.0208333	2	0.111111	0	0	0	0	0	0	0	0
	CCAAT-HAP2	11	0.00569948	0	0	0	0	1	0.0285714	0	0	0	0	0	0
	CCAAT-HAP5	16	0.00829016	0	0	0	0	1	0.0285714	0	0	0	0	0	0
	EIL	9	0.00466321	0	0	0	0	1	0.0285714	0	0	0	0	0	0
	GARP-G2-like	45	0.0233161	1	0.0208333	0	0	0	0	0	0	0	0	0	0
	GRAS	55	0.0284974	0	0	0	0	2	0.0571429	0	0	2	0.0555556	0	0
	HB	82	0.042487	2	0.0416667	1	0.0555556	1	0.0285714	1	0.166667	0	0	0	0
	HMG	9	0.00466321	0	0	1	0.0555556	0	0	0	0	0	0	0	0
	HSF	25	0.0129534	0	0	0	0	7	0.2	0	0	2	0.0555556	0	0
	JMJ	15	0.00777202	0	0	1	0.0555556	0	0	0	0	0	0	0	0
	MADS	61	0.0316062	0	0	1	0.0555556	0	0	0	0	0	0	0	0
	MBF1	2	0.00103627	0	0	0	0	0	0	0	0	1	0.0277778	0	0
	MYB	129	0.0668394	5	0.104167	1	0.0555556	1	0.0285714	1	0.166667	6	0.166667	0	0
	MYB-related	62	0.0321244	2	0.0416667	0	0	1	0.0285714	0	0	0	0	0	0
	NAC	130	0.0673575	4	0.0833333	4	0.222222	6	0.171429	0	0	3	0.0833333	0	0
	Nin-like	13	0.00673575	1	0.0208333	0	0	0	0	0	0	0	0	0	0
	bZIP	89	0.046114	1	0.0208333	0	0	0	0	2	0.333333	0	0	0	0
	PHD	62	0.0321244	0	0	0	0	1	0.0285714	0	0	0	0	0	0
	PLATZ	16	0.00829016	1	0.0208333	0	0	0	0	0	0	1	0.0277778	0	0
	Trihelix	20	0.0103627	0	0	0	0	0	0	0	0	0	0	1	0.333333
	WRKY	100	0.0518135	12	0.25	0	0	2	0.0571429	0	0	5	0.138889	0	0
	ZIM	18	0.00932642	3	0.0625	0	0	0	0	0	0	3	0.0833333	0	0

## Sheet: FJ_AP2_EREBP
AP2/ERF
			Ferulic acid						Juglone
					log2[Fold change (treatment/control)]						log2[Fold change (treatment/control)]
Gene name	RAB-DB Locus ID	TIGR Locus ID	FDR	P Value	1	2	3	mean (N=3)	FDR	P Value	1	2	3	mean (N=3)	Description
AP2/ERF-1	Os01g0131600	LOC_Os01g04020	0.107547	0.052583	-0.203036	-0.486235	-0.337998	-0.342423	0.1595	0.0723	-0.56	-0.92	-0.33	-0.6	Pathogenesis-related transcriptional factor and ERF domain containing protein.
AP2/ERF-2	Os01g0140700	LOC_Os01g04750
AP2/ERF-3	Os01g0141000	LOC_Os01g04800	0.153239	0.094334	0.2202	0.187298	0.504207	0.303902	0.2838	0.1989	2.22	1.03	0.15	1.14	AP2 domain containing protein RAP2.8 (Fragment).
AP2/ERF-4	Os01g0165000	LOC_Os01g07120	0.0477113	0.00515439	0.303279	0.375873	0.383292	0.354148	0.1074	0.0162	1.46	1.48	0.97	1.3	DRE binding protein 2.
AP2/ERF-5	Os01g0200600	LOC_Os01g10370	0.16601	0.105703	0.0999818	0.354789	0.46801	0.307594	0.3101	0.2261	-0.46	-0.73	0.03	-0.39	Pathogenesis-related transcriptional factor and ERF domain containing protein.
AP2/ERF-6	Os01g0224100	LOC_Os01g12440	0.0626581	0.0149866	-0.933301	-0.790215	-0.601869	-0.775129	0.1419	0.052	-1.23	-0.9	-0.51	-0.88	Ethylene-responsive element binding factor.
AP2/ERF-7	Os01g0313300	LOC_Os01g21120	0.0576073	0.0110698	0.957656	1.38833	1.25653	1.20084	0.1105	0.0187	3.14	1.99	2.3	2.48	Transcription factor EREBP1.
AP2/ERF-8	Os01g0657400	LOC_Os01g46870	0.228304	0.164983	-0.267178	-0.451045	-0.0424615	-0.253561	0.1322	0.0412	-1.09	-1.29	-0.59	-0.99	Ethylene responsive element binding factor 5 (AtERF5).
AP2/ERF-9	Os01g0693400	LOC_Os01g49830	0.110334	0.0551625	1.12575	0.446271	0.837849	0.80329	0.1323	0.0412	2.21	1.62	1.04	1.62	AP2 domain containing protein RAP2.8 (Fragment).
AP2/ERF-10	Os01g0752500	LOC_Os01g54890		0.919622	-0.0607668	-0.396411	0.552189	0.0316702		0.1316	-0.4	-0.05	-0.35	-0.27	AP2 domain transcription factor RAP2.3 (Related to AP2 protein 3) (Cadmium-induced protein AS30).
AP2/ERF-11	Os01g0797600	LOC_Os01g58420	0.087037	0.0350074	0.455828	0.389631	0.225126	0.356862	0.0938	0.0074	1.17	0.87	0.97	1	Ethylene responsive element binding factor3 (OsERF3).
AP2/ERF-12	Os01g0813300	LOC_Os01g59780
AP2/ERF-13	Os01g0868000	LOC_Os01g64790		0.0103584	1.50889	2.15705	1.8107	1.82555	0.1215	0.03	3.37	2.97	1.77	2.71	Pathogenesis-related transcriptional factor and ERF domain containing protein.
AP2/ERF-14	Os01g0885900	LOC_Os01g66270
AP2/ERF-15	Os01g0899800	LOC_Os01g67410		0.171908	-0.453628	-0.590068	-0.0244026	-0.356033	0.1181	0.0254	-0.96	-1.01	-0.57	-0.85	ANT (Ovule development protein aintegumenta).
AP2/ERF-16	Os01g0968800	LOC_Os01g73770		0.591032	-0.712832	-0.366796	0.433917	-0.215237		0.16	1.55	2.49	0.24	1.43	Avr9/Cf-9 rapidly elicited protein 111B.
AP2/ERF-17	Os02g0158000	LOC_Os02g06330	0.51653	0.45396	0.242524	0.0392779	-0.0454917	0.0787701	0.164	0.077	-0.18	-0.59	-0.48	-0.42	Pathogenesis-related transcriptional factor and ERF domain containing protein.
AP2/ERF-18	Os02g0189600	LOC_Os02g09650	0.0582413	0.0115179	0.844746	0.685568	0.582618	0.704311	0.1207	0.0282	0.59	0.35	0.38	0.44	Ethylene responsive element binding factor3 (OsERF3).
AP2/ERF-19	Os02g0202000	LOC_Os02g10760		0.5611	-0.585002	-0.435009	0.391102	-0.209636		0.5521	-0.44	-0.21	0.23	-0.14	Dehydration responsive element binding protein 2B (DREB2B protein).
AP2/ERF-20	Os02g0231000	LOC_Os02g13710
AP2/ERF-21	Os02g0499000	LOC_Os02g29550	0.395749	0.330199	-0.0624409	0.171489	0.250708	0.119918	0.1404	0.05	0.62	0.5	0.26	0.46	Pathogenesis-related transcriptional factor and ERF domain containing protein.
AP2/ERF-22	Os02g0520000	LOC_Os02g32040
AP2/ERF-23	Os02g0521100	LOC_Os02g32140		0.0609875	0.948032	1.04859	0.387187	0.794604		0.0495	0.37	0.16	0.37	0.3	Non-protein coding transcript, unclassifiable transcript.
AP2/ERF-24	Os02g0546600	LOC_Os02g34260		0.0370257	1.11325	2.19535	2.21942	1.84268	0.0672	0.0004	6.17	6.07	5.78	6.01	AP2-domain DNA-binding protein.
AP2/ERF-25	Os02g0546800	LOC_Os02g34270	0.747583	0.703862	-0.676627	-0.150272	0.413044	-0.137952	0.0792	0.0022	6.72	6.38	5.71	6.27	(No Hit)
AP2/ERF-26	Os02g0558700	LOC_Os02g35240
AP2/ERF-27	Os02g0594300	LOC_Os02g38090		0.596484	-0.698267	-0.364262	0.434034	-0.209498		0.5646	-0.02	0.06	-0.2	-0.05	Enhancer of shoot regeneration ESR1.
AP2/ERF-28	Os02g0614300	LOC_Os02g40070	0.796654	0.758511	0.338826	-0.0130993	-0.167533	0.0527312	0.9952	0.9939	-0.28	0.2	0.08	0	ANT (Ovule development protein aintegumenta).
AP2/ERF-29	Os02g0654700	LOC_Os02g43790	0.0470811	0.00458396	2.35439	2.1219	2.68074	2.38567	0.0929	0.007	2.09	1.81	2.42	2.11	Ethylene-responsive element binding protein.
AP2/ERF-30	Os02g0655200	LOC_Os02g43820		0.619643	-0.662451	-0.337384	0.433041	-0.188931	0.3117	0.2279	0.94	0.84	-0.09	0.56	Ethylene responsive element binding factor3 (OsERF3).
AP2/ERF-31	Os02g0656600	LOC_Os02g43940	0.0646173	0.0164979	-0.701451	-1.10371	-0.879319	-0.894827		0.1505	-0.42	-0.22	-1.03	-0.55	Pathogenesis-related transcriptional factor and ERF domain containing protein.
AP2/ERF-32	Os02g0657000	LOC_Os02g43970	0.371176	0.305787	0.00746243	-0.364439	-0.096385	-0.151121	0.0973	0.0092	-0.96	-1.34	-1.13	-1.14	AP2 domain-containing protein Rap211.
AP2/ERF-33	Os02g0676800	LOC_Os02g45420		0.5907	-0.713009	-0.368659	0.434579	-0.215696		0.2159	0.7	1.21	-0.01	0.63	(No Hit)
AP2/ERF-34	Os02g0677300	LOC_Os02g45450		0.561652	-0.667838	-0.428982	0.416314	-0.226835		0.1495	2.87	0.68	1.08	1.54	CRT/DRE binding factor 1.
AP2/ERF-35	Os02g0747600	LOC_Os02g51300	0.106005	0.0511821	0.197402	0.469066	0.333108	0.333192	0.0956	0.0082	2	2.02	1.51	1.84	BABY BOOM.
AP2/ERF-36	Os02g0752800	LOC_Os02g51670	0.0410201	0.00163363	0.328005	0.376348	0.362762	0.355705	0.1275	0.0362	-0.36	-0.24	-0.49	-0.37	Dehydration responsive element binding protein 2B (DREB2B protein).
AP2/ERF-37	Os02g0764700	LOC_Os02g52670		0.00533579	1.88004	2.40828	2.2996	2.19597	0.1217	0.0302	2.22	1.17	1.74	1.71	Pathogenesis-related transcriptional factor and ERF domain containing protein.
AP2/ERF-38	Os02g0781300	LOC_Os02g54050
AP2/ERF-39	Os02g0782700	LOC_Os02g54160	0.0364555	0.000167	-0.117141	-0.112675	-0.112759	-0.114191	0.3297	0.2462	-0.17	-0.42	0	-0.2	Transcription factor EREBP1.
AP2/ERF-40	Os02g0797100	LOC_Os02g55380	0.0543533	0.00908938	2.63365	2.51468	1.90497	2.3511		0.5926	0.24	-0.35	0.67	0.19	Pathogenesis-related transcriptional factor and ERF domain containing protein.
AP2/ERF-41	Os03g0117900	LOC_Os03g02650		0.169936	-0.324108	-0.465072	-1.45251	-0.747231		0.6451	-0.05	0.4	-0.1	0.09	Pathogenesis-related transcriptional factor and ERF domain containing protein.
AP2/ERF-42	Os03g0150200	LOC_Os03g05590		0.545173	-0.655321	-0.429119	0.393771	-0.230223		0.7026	-1.32	-0.96	1.23	-0.35	Ethylene-responsive element binding protein.
AP2/ERF-43	Os03g0165200	LOC_Os03g06920		0.58304	-0.7148	-0.375612	0.429793	-0.220206		0.1614	-0.09	-0.08	0	-0.06	Pathogenesis-related transcriptional factor and ERF domain containing protein.
AP2/ERF-44	Os03g0174400	LOC_Os03g07830	0.197393	0.135521	0.234744	0.117014	0.519136	0.290298		0.1945	-0.69	-1.15	-0.03	-0.62	DRE binding protein 2.
AP2/ERF-45	Os03g0176300	LOC_Os03g07940		0.394941	-0.663392	-1.30455	0.382617	-0.528442		0.0519	-0.52	-0.3	-0.25	-0.36	(No Hit)
AP2/ERF-46	Os03g0182800	LOC_Os03g08460	0.0457763	0.0034861	-1.00212	-0.992396	-0.830248	-0.941587	0.3229	0.2392	1.68	0.68	0.03	0.8	Ethylene responsive element binding factor3 (OsERF3).
AP2/ERF-47	Os03g0183000	LOC_Os03g08470	0.0607339	0.0133993	-0.347868	-0.241361	-0.25835	-0.282526	0.112	0.0199	-0.49	-0.67	-0.41	-0.52	AP2 domain containing protein RAP2.6 (Fragment).
AP2/ERF-48	Os03g0183200	LOC_Os03g08490		0.71019	1.13969	0.40065	-0.810187	0.243384	0.6804	0.6184	-0.3	2.93	-0.63	0.66	Conserved hypothetical protein.
AP2/ERF-49	Os03g0183300	LOC_Os03g08500	0.0500106	0.00616279	0.426643	0.559821	0.482375	0.489613	0.8024	0.7589	0.28	-0.16	0.01	0.04	Pathogenesis-related transcriptional factor and ERF domain containing protein.
AP2/ERF-50	Os03g0191900	LOC_Os03g09170	0.0469028	0.00434741	1.36741	1.70176	1.65154	1.57357	0.2508	0.1655	0.87	0.26	0.22	0.45	AP2 domain family transcription factor homolog (AP2 domain transcription factor) (ABI4:abscisic acid-insensitive 4 ) (ABI4).
AP2/ERF-51	Os03g0232200	LOC_Os03g12950		0.0329228	0.229703	0.275548	0.420185	0.308479	0.7865	0.7401	-0.05	-0.29	0.18	-0.05	BABY BOOM.
AP2/ERF-52	Os03g0263000	LOC_Os03g15660	0.813395	0.777783	-0.0673022	0.119845	-0.12372	-0.0237259	0.8318	0.7939	-0.07	0.16	-0.19	-0.03	TINY-like protein.
AP2/ERF-53	Os03g0313100	LOC_Os03g19900		7.94e-05	1.28136	1.25499	1.29353	1.27663	0.1009	0.0114	2.89	2.48	1.98	2.45	BABY BOOM.
AP2/ERF-54	Os03g0341000	LOC_Os03g22170		0.0158149	1.84602	1.21303	1.8217	1.62692		0.3122	0.87	-0.27	1.25	0.61	AP2 domain containing protein RAP2.2 (Fragment).
AP2/ERF-55	Os03g0770700	LOC_Os03g56050	0.930984	0.915757	-0.0762119	0.294756	-0.278777	-0.0200777		0.0305	1.26	0.97	0.66	0.96	AP2/EREBP transcription factor BABY BOOM1.
AP2/ERF-56	Os03g0815800	LOC_Os03g60120	0.204148	0.141935	0.0180016	0.16712	0.166434	0.117185	0.2128	0.1276	0.26	0.35	0.05	0.22	Ethylene responsive element binding factor 5 (AtERF5).
AP2/ERF-57	Os03g0818800	LOC_Os03g60430	0.0792906	0.0286463	-0.507686	-0.557248	-0.863254	-0.642729	0.084	0.0032	-0.92	-1	-0.82	-0.91	LIPLESS2.
AP2/ERF-58	Os03g0860100	LOC_Os03g64260	0.0403612	0.00141691	4.09811	3.69367	3.6448	3.81219	0.0854	0.004	3.9	3.43	3.13	3.49	Ethylene responsive element binding factor 2 (AtERF2).
AP2/ERF-59	Os04g0257500	LOC_Os04g18650		0.810308	-0.636333	-0.0167892	0.405201	-0.0826405		0.6923	-0.4	-0.16	0.28	-0.09	Ethylene-responsive element binding protein.
AP2/ERF-60	Os04g0398000	LOC_Os04g32620	0.0396316	0.000894	1.52369	1.60421	1.44619	1.5247	0.3509	0.2683	0.61	-0.1	1.16	0.55	Pathogenesis-related transcriptional factor and ERF domain containing protein.
AP2/ERF-61	Os04g0399800	LOC_Os04g32790	0.0678892	0.0193662	2.37742	2.69125	1.62845	2.23237	0.3371	0.2541	1.13	0.2	0.17	0.5	Pathogenesis-related genes transcriptional activator PTI5.
AP2/ERF-62	Os04g0429050	LOC_Os04g34970
AP2/ERF-63		LOC_Os04g36640
AP2/ERF-64	Os04g0504500	LOC_Os04g42570		0.253329	0.0875334	-0.699885	-0.524087	-0.378813	0.2292	0.1439	-0.61	-0.15	-0.23	-0.33	(No Hit)
AP2/ERF-65	Os04g0529100	LOC_Os04g44670		0.0196942	-0.431707	-0.320129	-0.531021	-0.427619	0.1309	0.0399	-0.78	-0.88	-0.41	-0.69	AP2 domain containing protein RAP2.4 (Fragment).
AP2/ERF-66	Os04g0546800	LOC_Os04g46220	0.056076	0.0101394	1.8505	1.29834	1.6823	1.61038	0.0728	0.0007	2.03	2.18	2	2.07	Ethylene responsive element binding factor 5 (AtERF5).
AP2/ERF-67	Os04g0547500	LOC_Os04g46240
AP2/ERF-68	Os04g0547600	LOC_Os04g46250		0.468346	-0.596756	-0.980801	0.444031	-0.377842	0.3847	0.3023	0.64	-0.19	0.89	0.45	Pathogenesis-related transcriptional factor and ERF domain containing protein.
AP2/ERF-69	Os04g0549700	LOC_Os04g46400	0.0389255	0.000722	-0.79763	-0.855657	-0.78457	-0.812619	0.0897	0.0058	-0.72	-0.77	-0.92	-0.8	Dehydration responsive element binding protein 2F (DREB2F protein).
AP2/ERF-70	Os04g0549800	LOC_Os04g46410
AP2/ERF-71	Os04g0550200	LOC_Os04g46440	0.757347	0.714619	0.128671	-0.400658	0.0617543	-0.0700777	0.3988	0.3174	0.84	0.02	0.15	0.34	Pathogenesis-related transcriptional factor and ERF domain containing protein.
AP2/ERF-72	Os04g0572400	LOC_Os04g48350	0.0835361	0.0323785	-0.829412	-0.52393	-1.02709	-0.793478		0.0942	1.92	0.47	1.49	1.29	CRT/DRE binding factor 1.
AP2/ERF-73	Os04g0610400	LOC_Os04g52090	0.0454186	0.00317765	0.732317	0.864489	0.733336	0.776714	0.1381	0.0471	1.2	0.57	1.32	1.03	Pathogenesis-related transcriptional factor and ERF domain containing protein.
AP2/ERF-74	Os04g0648900	LOC_Os04g55520	0.0564417	0.0104374	0.824422	0.762237	0.577127	0.721262	0.7523	0.7008	0.21	-0.13	0.06	0.04	Dehydration responsive element binding protein 2F (DREB2F protein).
AP2/ERF-75	Os04g0649100	LOC_Os04g55560	0.0694474	0.0206121	-0.490693	-0.361787	-0.607548	-0.486676	0.0885	0.0055	-0.36	-0.4	-0.31	-0.36	Conserved hypothetical protein.
AP2/ERF-76	Os04g0653600	LOC_Os04g55970	0.0580101	0.011366	1.64294	1.33759	1.13537	1.37197	0.1402	0.0499	2.02	1.8	0.84	1.55	AP2/EREBP transcription factor BABY BOOM1.
AP2/ERF-77	Os04g0669200	LOC_Os04g57340	0.0543001	0.00890118	0.581323	0.786059	0.619162	0.662181	0.2794	0.1945	0.8	0.03	0.46	0.43	Ethylene response factor 3.
AP2/ERF-78	Os05g0121600	LOC_Os05g03040	0.179321	0.118254	0.265793	0.067069	0.131403	0.154755	0.0965	0.0085	-0.56	-0.58	-0.43	-0.52	GLOSSY15 (Fragment).
AP2/ERF-79	Os05g0219800	LOC_Os05g13300	0.0671764	0.0188876	-0.771499	-1.17691	-0.815445	-0.921285	0.104	0.0134	-1.07	-0.76	-0.77	-0.87	DEAH helicase isoform 6.
AP2/ERF-80	Os05g0316800	LOC_Os05g25260	0.942644	0.930141	0.260705	-0.234617	0.0163965	0.0141615	0.3311	0.2477	-0.28	-0.2	0.03	-0.15	Ethylene-responsive element binding protein.
AP2/ERF-81	Os05g0346200	LOC_Os05g27930	0.0534513	0.00833856	0.730124	0.534988	0.694832	0.653315	0.0884	0.0055	1.2	1.09	0.93	1.07	Dehydration responsive element binding protein 2A (DREB2A protein).
AP2/ERF-82	Os05g0351200	LOC_Os05g28350	0.17574	0.114876	0.196952	0.714	0.335798	0.415583	0.24	0.1549	-0.05	-0.13	-0.03	-0.07	(No Hit)
AP2/ERF-83	Os05g0356600	LOC_Os05g28820
AP2/ERF-84	Os05g0361700	LOC_Os05g29810	0.0532164	0.00815797	1.12739	0.829738	0.929745	0.96229	0.1487	0.0601	1.94	2.09	0.78	1.61	Ethylene responsive element binding factor3 (OsERF3).
AP2/ERF-85	Os05g0420300	LOC_Os05g34730
AP2/ERF-86	Os05g0437100	LOC_Os05g36100	0.0811962	0.0302208	0.659273	0.973895	0.541852	0.725007	0.2082	0.1228	0.49	0.95	0.22	0.55	Pathogenesis-related transcriptional factor and ERF domain containing protein.
AP2/ERF-87	Os05g0473300	LOC_Os05g39590		0.200044	-0.924081	-0.94823	0.0370572	-0.611751		0.0126	2.31	3.3	3.35	2.99	Transcriptional factor TINY.
AP2/ERF-88	Os05g0497200	LOC_Os05g41760	0.0523498	0.0075716	0.725281	0.855431	0.632812	0.737841	0.0937	0.0073	1.61	1.21	1.56	1.46	Ethylene responsive element binding factor 4 (AtERF4).
AP2/ERF-89	Os05g0497300	LOC_Os05g41780	0.052201	0.00743351	1.15682	1.02291	0.853797	1.01118	0.183	0.0973	1.29	0.3	1.16	0.92	Ethylene responsive element binding factor 5 (AtERF5).
AP2/ERF-90	Os05g0549800	LOC_Os05g47650		0.000665	1.34641	1.36706	1.25593	1.32313	0.1297	0.0384	1.24	0.67	0.74	0.88	Pathogenesis-related transcriptional factor and ERF domain containing protein.
AP2/ERF-91	Os05g0564700	LOC_Os05g49010
AP2/ERF-92	Os05g0572000	LOC_Os05g49700		0.562205	-0.710709	-0.387587	0.410153	-0.229381		0.2717	-0.01	1.76	0.59	0.78	Pathogenesis-related transcriptional factor and ERF domain containing protein.
AP2/ERF-93	Os06g0127100	LOC_Os06g03670	0.0559453	0.0100126	3.6099	2.86095	4.07835	3.5164	0.1803	0.0945	2.74	0.67	2.28	1.9	CBF-like protein.
AP2/ERF-94	Os06g0145700	LOC_Os06g05340
AP2/ERF-95	Os06g0160500	LOC_Os06g06540
AP2/ERF-96	Os06g0165600	LOC_Os06g06970	0.0973124	0.0434548	0.636672	0.796947	0.35673	0.596783	0.9379	0.9226	-0.08	0.03	0.04	0	CRT/DRE binding factor (Transcription factor RCBF4).
AP2/ERF-97	Os06g0166400	LOC_Os06g07030	0.0398955	0.00100698	1.35245	1.30408	1.21275	1.28976	0.0938	0.0074	1.6	1.83	1.36	1.6	Dehydration responsive element binding protein 1D (DREB1D protein) (C- repeat binding factor 4) (C-repeat/dehydration responsive element binding factor 4) (CRT/DRE binding factor 4).
AP2/ERF-98	Os06g0181700	LOC_Os06g08340	0.0442157	0.0026864	2.86553	3.40955	3.29603	3.19037	0.6074	0.5381	0.34	-0.7	2.31	0.65	Pathogenesis-related transcriptional factor and ERF domain containing protein.
AP2/ERF-99	Os06g0194000	LOC_Os06g09390	0.0520092	0.0072897	-1.04466	-0.934326	-0.773385	-0.917458	0.1983	0.1124	-0.19	-0.27	-0.63	-0.37	Ethylene responsive element binding factor 5 (AtERF5).
AP2/ERF-100	Os06g0197200	LOC_Os06g09717		0.539359	-0.699789	-0.422927	0.397379	-0.241779		0.5683	-0.38	-0.24	0.24	-0.13	20 kDa chaperonin, chloroplast precursor (Protein Cpn21) (Chloroplast protein Cpn10) (Chloroplast chaperonin 10) (Ch-CPN10) (Chaperonin 20).
AP2/ERF-101	Os06g0197900	LOC_Os06g09760
AP2/ERF-102	Os06g0198200	LOC_Os06g09790
AP2/ERF-103	Os06g0198400	LOC_Os06g09810
AP2/ERF-104	Os06g0210300	LOC_Os06g10780	0.207909	0.145428	0.230911	0.227323	0.747032	0.401755	0.0883	0.0051	2.28	1.77	2.08	2.05	(No Hit)
AP2/ERF-105	Os06g0222400	LOC_Os06g11860	0.512181	0.449585	-0.153622	-0.114715	0.072816	-0.0651734	0.105	0.0141	-1.3	-1.35	-0.9	-1.18	Hypothetical protein.
AP2/ERF-106	Os06g0223100	LOC_Os06g11940
AP2/ERF-107	Os06g0337400	LOC_Os06g23050
AP2/ERF-108	Os06g0553700	LOC_Os06g36000
AP2/ERF-109	Os06g0604000	LOC_Os06g40150		0.508977	-0.621058	-0.506491	0.375034	-0.250838		0.0504	0.51	0.29	0.7	0.5	Ethylene response factor 3.
AP2/ERF-110	Os06g0636000	LOC_Os06g42990
AP2/ERF-111	Os06g0639200	LOC_Os06g43220	0.109743	0.0545203	-0.27705	-0.539944	-0.272274	-0.363089	0.121	0.0289	-1.14	-1.63	-0.91	-1.23	(No Hit)
AP2/ERF-112	Os06g0657500	LOC_Os06g44750	0.209403	0.147006	-0.112294	-0.100145	-0.348827	-0.187088	0.647	0.5808	0.18	0.4	-0.22	0.12	ANT (Ovule development protein aintegumenta).
AP2/ERF-113	Os06g0691100	LOC_Os06g47590	0.0686305	0.0199977	0.580089	0.755133	0.45928	0.598167		0.1724	-0.38	-1.03	-0.19	-0.53	Pathogenesis-related transcriptional factor and ERF domain containing protein.
AP2/ERF-114	Os07g0124700	LOC_Os07g03250		0.0031098	0.660403	0.792289	0.690257	0.714317	0.5898	0.5187	0.25	-0.02	-0.03	0.07	ANT (Ovule development protein aintegumenta).
AP2/ERF-115	Os07g0204000	LOC_Os07g10410
AP2/ERF-116	Os07g0227600	LOC_Os07g12510	0.217926	0.15507	0.122181	0.441752	0.135541	0.233158		0.119	1.16	0.37	0.45	0.66	Pathogenesis-related transcriptional factor and ERF domain containing protein.
AP2/ERF-117	Os07g0235800	LOC_Os07g13170	0.348037	0.282358	-0.0125628	-0.202767	-0.0427122	-0.0860141	0.0728	0.0007	-0.56	-0.52	-0.52	-0.53	Pathogenesis-related transcriptional factor and ERF domain containing protein.
AP2/ERF-118	Os07g0410300	LOC_Os07g22730	0.0374721	0.000494	3.28467	3.44827	3.19713	3.31002	0.0887	0.0055	4.07	3.96	4.98	4.34	Conserved hypothetical protein.
AP2/ERF-119	Os07g0410700	LOC_Os07g22770		0.323274	-0.7142	-0.403328	0.14186	-0.325223		0.1042	-0.32	-0.11	-0.47	-0.3	Pathogenesis-related transcriptional factor and ERF domain containing protein.
AP2/ERF-120	Os07g0575000	LOC_Os07g38750
AP2/ERF-121	Os07g0617000	LOC_Os07g42510	0.12403	0.0670082	-0.136978	-0.176136	-0.328152	-0.213755	0.476	0.3977	0.73	0.48	-0.26	0.32	Ethylene responsive element binding factor 5 (AtERF5).
AP2/ERF-122	Os07g0669500	LOC_Os07g47330		0.192732	0.00751684	-0.578861	-0.715038	-0.428794	0.1672	0.0807	-1.55	-1.23	-0.45	-1.08	Branched silkless1.
AP2/ERF-123	Os07g0674800	LOC_Os07g47790	0.118718	0.0624186	0.750634	1.70082	2.08516	1.5122	0.2043	0.1186	2.8	2.6	0.48	1.96	AP2 domain containing protein RAP2.2 (Fragment).
AP2/ERF-124	Os08g0171100	LOC_Os08g07440	0.218842	0.155953	-0.142286	-0.0875845	-0.0154314	-0.0817674	0.143	0.0532	-0.23	-0.21	-0.09	-0.18	AINTEGUMENTA-like protein.
AP2/ERF-125	Os08g0173700	LOC_Os08g07700	0.0826933	0.0315584	-0.694014	-0.427105	-0.406208	-0.509109	0.202	0.1163	-1.58	-1.59	-0.29	-1.15	(No Hit)
AP2/ERF-126	Os08g0360800	LOC_Os08g27220
AP2/ERF-127	Os08g0408500	LOC_Os08g31580	0.0446488	0.00291365	0.561733	0.642898	0.675853	0.626828	0.4851	0.4073	0.38	-0.23	0.69	0.28	Pathogenesis-related transcriptional factor and ERF domain containing protein.
AP2/ERF-128	Os08g0442400	LOC_Os08g34360		0.00714587	1.61675	1.27173	1.69406	1.52751		0.5254	-0.3	0.19	0.92	0.27	BABY BOOM.
AP2/ERF-129	Os08g0454000	LOC_Os08g35240
AP2/ERF-130	Os08g0474000	LOC_Os08g36920		0.969769	0.0838161	0.476147	-0.600324	-0.0134536	0.2039	0.1182	4.22	0.77	4.46	3.15	AP2 domain containing protein RAP2.6 (Fragment).
AP2/ERF-131	Os08g0521600	LOC_Os08g41030		0.857001	-0.310405	-0.309559	0.462186	-0.0525926		0.8616	-0.39	0.05	0.49	0.05	Pathogenesis-related transcriptional factor and ERF domain containing protein.
AP2/ERF-132	Os08g0537900	LOC_Os08g42550	0.0403612	0.00128813	-0.498278	-0.454238	-0.512527	-0.488347	0.1212	0.0296	-0.19	-0.32	-0.21	-0.24	AP2 domain containing protein RAP2.2 (Fragment).
AP2/ERF-133	Os08g0545400	LOC_Os08g43200	0.0371146	0.000271	3.72551	3.54711	3.54792	3.60685	0.0521	0.0001	5.53	5.45	5.65	5.55	Dehydration responsive element binding protein 1C (DREB1C protein) (C- repeat binding factor 2) (C-repeat/dehydration responsive element binding factor 2) (CRT/DRE binding factor 2).
AP2/ERF-134	Os08g0545500	LOC_Os08g43210	0.261401	0.196859	0.767456	0.599032	2.93471	1.43373	0.0884	0.0053	3.65	2.92	3.7	3.42	DRE-binding protein 1A.
AP2/ERF-135	Os08g0563600	LOC_Os08g44960
AP2/ERF-136	Os08g0565200	LOC_Os08g45110		0.118487	-0.059928	-0.347169	-0.280084	-0.22906		0.2209	0.04	1.69	0.78	0.84	Pathogenesis-related transcriptional factor and ERF domain containing protein.
AP2/ERF-137	Os09g0286600	LOC_Os09g11460	0.0735053	0.0238271	-0.595679	-0.375023	-0.654999	-0.5419	0.2448	0.1596	-0.09	-0.72	-1.07	-0.63	Pathogenesis-related transcriptional factor and ERF domain containing protein.
AP2/ERF-138	Os09g0287000	LOC_Os09g11480	0.0418318	0.00184154	-2.12984	-2.29164	-1.9743	-2.13193	0.1383	0.0473	-1.42	-0.92	-2.06	-1.46	Pathogenesis-related transcriptional factor and ERF domain containing protein.
AP2/ERF-139	Os09g0309700	LOC_Os09g13940	0.218053	0.155176	0.250918	0.924383	0.288449	0.487917	0.1275	0.0359	0.57	1.1	1.14	0.94	Pathogenesis-related transcriptional factor and ERF domain containing protein.
AP2/ERF-140	Os09g0369000	LOC_Os09g20350	0.103655	0.0490302	-0.365427	-0.577474	-0.263489	-0.40213	0.1009	0.0112	-0.55	-0.8	-0.68	-0.68	AP2 domain transcription factor RAP2.3 (Related to AP2 protein 3) (Cadmium-induced protein AS30).
AP2/ERF-141	Os09g0423800	LOC_Os09g25600	0.225798	0.162628	0.139191	0.929622	0.430985	0.499933	0.132	0.041	-0.36	-0.2	-0.2	-0.25	AP2-1 protein (Fragment).
AP2/ERF-142	Os09g0434500	LOC_Os09g26420	0.0364555	0.00015	-0.507643	-0.520894	-0.499457	-0.509331	0.7733	0.7247	0.2	0.29	-0.27	0.07	Ethylene response factor 2.
AP2/ERF-143	Os09g0457900	LOC_Os09g28440		0.606671	-0.665784	-0.34826	0.425711	-0.196111	0.1641	0.077	6.11	4.93	1.86	4.3	AP2 domain containing protein RAP2.6 (Fragment).
AP2/ERF-144	Os09g0522000	LOC_Os09g35010		0.0126592	-1.54511	-1.39213	-1.03704	-1.32476	0.1062	0.0151	2.48	1.59	2.15	2.07	CBF-like protein.
AP2/ERF-145	Os09g0522100	LOC_Os09g35020	0.202751	0.140629	0.0831376	0.0267068	0.155127	0.0883237	0.2908	0.2064	0.22	0.46	0.02	0.23	Dehydration responsive element binding protein 1E (DREB1E protein).
AP2/ERF-146	Os09g0522200	LOC_Os09g35030	0.0819164	0.0308368	0.788975	1.05673	0.558141	0.801282	0.1229	0.0313	3.48	1.81	2.72	2.67	DRE-binding protein 1A.
AP2/ERF-147	Os09g0571700	LOC_Os09g39810
AP2/ERF-148	Os09g0572000	LOC_Os09g39850	0.0364555	0.000171	3.71334	3.87067	3.73398	3.77266	0.0897	0.0058	1.78	1.93	1.48	1.73	(No Hit)
AP2/ERF-149	Os10g0371100	LOC_Os10g22600		0.0178392	0.786336	1.2736	1.10142	1.05379		0.8813	-0.04	-0.2	0.18	-0.02	(No Hit)
AP2/ERF-150	Os10g0390800	LOC_Os10g25170		0.127348	0.151655	1.02801	0.997538	0.725733	0.7576	0.7068	0.04	-0.22	0.43	0.08	Pathogenesis-related transcriptional factor and ERF domain containing protein.
AP2/ERF-151	Os10g0406000	LOC_Os10g26590
AP2/ERF-152	Os10g0445100	LOC_Os10g30840
AP2/ERF-153	Os10g0523900	LOC_Os10g38000	0.159154	0.0994114	0.0749465	0.327158	0.297476	0.233193		0.2181	0.12	0.42	0.05	0.2	(No Hit)
AP2/ERF-154	Os10g0560700	LOC_Os10g41130	0.0559484	0.0100279	-0.738547	-0.896937	-0.634339	-0.756608	0.135	0.0439	-0.72	-1.56	-1.07	-1.12	Pathogenesis-related transcriptional factor and ERF domain containing protein.
AP2/ERF-155	Os10g0562900	LOC_Os10g41330	0.0810159	0.030034	1.36019	0.761379	0.915519	1.01236	0.1167	0.0238	1.95	1.84	2.95	2.25	Pathogenesis-related transcriptional factor and ERF domain containing protein.
AP2/ERF-156	Os11g0129700	LOC_Os11g03540	0.0471072	0.00464807	-0.925307	-0.942966	-0.755297	-0.874523	0.1007	0.0108	-1.21	-0.86	-0.95	-1.01	Pathogenesis-related transcriptional factor and ERF domain containing protein.
AP2/ERF-157	Os11g0168500	LOC_Os11g06770	0.0775152	0.0269464	-0.243748	-0.259827	-0.144152	-0.215909	0.0976	0.0094	0.82	0.95	0.67	0.81	Pathogenesis-related transcriptional factor and ERF domain containing protein.
AP2/ERF-158	Os11g0242300	LOC_Os11g13840
AP2/ERF-159	Os11g0295900	LOC_Os11g19060		0.272853	0.0484862	-0.224824	-0.320666	-0.165668	0.4906	0.413	-0.03	0.39	0.04	0.13	Pathogenesis-related transcriptional factor and ERF domain containing protein.
AP2/ERF-160	Os12g0126300	LOC_Os12g03290	0.0891826	0.0368175	-1.04789	-1.10014	-0.544516	-0.897517	0.1023	0.0123	-1.19	-0.87	-0.86	-0.97	AP2-1 protein (Fragment).
AP2/ERF-161	Os12g0582900	LOC_Os12g39330		0.587487	-0.716777	-0.371443	0.433506	-0.218238		0.0363	0.49	0.96	0.96	0.8	AP2 domain containing protein RAP2.11 (Fragment).
AP2/ERF-162		LOC_Os12g40960
AP2/ERF-163	Os12g0602966	LOC_Os12g41030
AP2/ERF-164	Os12g0603300	LOC_Os12g41060		0.509903	-0.694018	-0.441101	0.369746	-0.255124		0.7443	-0.34	-0.12	0.26	-0.07	(No Hit)

## Sheet: FJ_AS2
AS2
			Ferulic acid						Juglone
					log2[Fold change (treatment/control)]						log2[Fold change (treatment/control)]
Gene name	RAB-DB Locus ID	TIGR Locus ID	FDR	P Value	1	2	3	mean (N=3)	FDR	P Value	1	2	3	mean (N=3)	Description
AS2-1	Os01g0129600	LOC_Os01g03890	0.316123	0.251041	0.0618715	0.359963	0.0578824	0.159905	0.5988	0.5284	0.95	0.77	-0.6	0.37	Protein of unknown function DUF260 domain containing protein.
AS2-2	Os01g0169400	LOC_Os01g07480		0.00756959	-0.750993	-0.939252	-0.712394	-0.800879	0.1434	0.0537	-1.03	-0.74	-0.42	-0.73	LOB domain protein 25.
AS2-3	Os01g0242400	LOC_Os01g14030		0.549961	-0.694046	-0.452156	0.421673	-0.24151		0.5339	-0.53	0.59	0.93	0.33	Protein of unknown function DUF260 domain containing protein.
AS2-4	Os01g0511000	LOC_Os01g32770	0.0843741	0.0329945	-0.465448	-0.253407	-0.489667	-0.402841	0.8984	0.8746	0.35	-0.41	0.18	0.04	LOB domain protein 40.
AS2-5	Os01g0571500	LOC_Os01g39040
AS2-6	Os01g0571800	LOC_Os01g39070		0.517221	-0.530434	-0.394526	0.313254	-0.203902		0.0029	2.2	2.1	1.83	2.04	(No Hit)
AS2-7	Os01g0572800	LOC_Os01g39150
AS2-8	Os01g0572900	LOC_Os01g39160
AS2-9	Os01g0573300	LOC_Os01g39180
AS2-10		LOC_Os01g39220
AS2-11	Os01g0772100	LOC_Os01g56530		0.548621	-0.665517	-0.406818	0.390398	-0.227312		0.0429	-1.76	-2.1	-0.94	-1.6	LOB domain protein 30.
AS2-12	Os01g0825000	LOC_Os01g60960		0.223949	-0.589112	-0.262846	-0.0153934	-0.289117	0.2805	0.1956	-0.01	-0.05	-0.12	-0.06	LOB domain protein 12.
AS2-13	Os01g0889400	LOC_Os01g66590		0.225379	-0.609241	-0.473515	0.0456799	-0.345692		0.3653	-0.38	0.04	-0.1	-0.15	LOB domain protein 6 (ASYMMETRIC LEAVES2).
AS2-14		LOC_Os02g48270
AS2-15	Os02g0820500	LOC_Os02g57490	0.368466	0.302958	0.270052	0.613444	-0.069901	0.271198	0.2761	0.1912	0.25	0.01	0.13	0.13	LATERAL ORGAN BOUNDARIES protein.
AS2-16	Os03g0149000	LOC_Os03g05500	0.310231	0.245163	-0.08846	-0.258527	-0.010519	-0.119169	0.1118	0.0196	-0.82	-1.14	-0.72	-0.89	Protein of unknown function DUF260 domain containing protein.
AS2-17	Os03g0149100	LOC_Os03g05510
AS2-18	Os03g0246900	LOC_Os03g14270		0.0738103	-0.0983467	-0.245373	-0.126189	-0.156636		0.0686	-0.77	-1.27	-0.47	-0.84	LOB domain protein 18.
AS2-19	Os03g0287400	LOC_Os03g17810		0.383048	-0.446273	0.849186	1.49746	0.633456	0.1396	0.0491	4.37	2.85	1.96	3.06	LOB domain protein 11.
AS2-20	Os03g0445700	LOC_Os03g33090		0.0248834	0.296735	0.478729	0.312068	0.362511	0.7462	0.6939	0.61	-0.51	0.37	0.15	Protein of unknown function DUF260 domain containing protein.
AS2-21	Os03g0609500	LOC_Os03g41330		0.813079	0.0752673	0.291252	-0.241604	0.0416384	0.5412	0.4667	0.19	-0.89	-0.15	-0.28	Protein of unknown function DUF260 domain containing protein.
AS2-22	Os03g0612400	LOC_Os03g41600		0.136044	-0.0508981	-0.364532	-0.417957	-0.277796	0.3097	0.2257	-0.53	-0.07	-0.15	-0.25	(No Hit)
AS2-23	Os03g0659700	LOC_Os03g45750	0.556213	0.496033	-0.248113	0.418114	0.355997	0.175332	0.476	0.3976	-0.3	-0.43	0.16	-0.19	LOB domain protein 6 (ASYMMETRIC LEAVES2).
AS2-24	Os03g0790600	LOC_Os03g57670	0.464736	0.400371	0.106567	-0.184036	-0.332133	-0.136534	0.0771	0.0014	0.1	0.1	0.09	0.1	Peptidase M28 domain containing protein.
AS2-25	Os05g0123000	LOC_Os05g03160	0.628545	0.572627	0.0739384	0.115287	-0.0739936	0.0384106
AS2-27	Os05g0346800	LOC_Os05g27980	0.074841	0.0248138	0.357916	0.533223	0.323279	0.404806	0.0938	0.0074	-0.4	-0.54	-0.51	-0.49	LOB domain protein 15.
AS2-28	Os05g0417000	LOC_Os05g34450	0.0532164	0.0081781	0.358982	0.329299	0.261618	0.316633		0.3069	0.82	0.41	-0.12	0.37	LOB domain protein 6 (ASYMMETRIC LEAVES2).
AS2-29	Os07g0589000	LOC_Os07g40000	0.0993229	0.0451808	-0.281858	-0.153186	-0.349387	-0.261477	0.4355	0.3561	0.18	-0.42	-0.63	-0.29	Protein of unknown function DUF260 domain containing protein.
AS2-30	Os08g0163800	LOC_Os08g06659		0.57663	-0.706673	-0.372282	0.417914	-0.220347		0.8203	-0.41	-0.18	0.41	-0.06	Protein of unknown function DUF260 domain containing protein.
AS2-31	Os08g0402100	LOC_Os08g31080	0.684061	0.632769	-0.680751	-0.252832	0.404775	-0.176269		0.6453	-0.42	-0.19	0.28	-0.11	(No Hit)
AS2-32	Os08g0563400	LOC_Os08g44940	0.0477233	0.00516382	-0.567687	-0.725353	-0.688933	-0.660658	0.4349	0.3554	0.05	-0.13	-0.45	-0.17	Conserved hypothetical protein.
AS2-33	Os09g0364100	LOC_Os09g19950		0.537673	-0.713398	-0.421721	0.398694	-0.245475		0.4684	-0.33	-0.13	0.12	-0.11	Conserved hypothetical protein.
AS2-34	Os10g0162600	LOC_Os10g07510	0.0814799	0.0305095	-0.400907	-0.750509	-0.716746	-0.622721	0.1212	0.0298	-0.54	-0.72	-0.38	-0.55	(No Hit)
AS2-35	Os11g0106900	LOC_Os11g01550	0.0543533	0.00895062	1.38872	1.47091	1.06303	1.30756	0.1291	0.0375	1.37	1.32	0.67	1.12	LOB domain protein 15.
AS2-36	Os12g0106200	LOC_Os12g01550	0.0447391	0.002974	1.51253	1.33867	1.25888	1.37003	0.1287	0.0372	2.07	1.89	1.01	1.65	Protein of unknown function DUF260 domain containing protein.

## Sheet: FJ_AUX_IAA
AUX/IAA
			Ferulic acid						Juglone
					log2[Fold change (treatment/control)]						log2[Fold change (treatment/control)]
Gene name	RAB-DB Locus ID	TIGR Locus ID	FDR	P Value	1	2	3	mean (N=3)	FDR	P Value	1	2	3	mean (N=3)	Description
AUX/IAA-1	Os01g0178500	LOC_Os01g08320	0.0347321	0.00011	0.905169	0.925374	0.89263	0.907724	0.1131	0.0213	1.04	0.73	0.65	0.81	AUX/IAA protein family protein.
AUX/IAA-2	Os01g0190300	LOC_Os01g09450	0.0500853	0.00620905	0.79158	0.966344	1.04078	0.9329	0.1294	0.0382	0.96	0.57	1.19	0.9	AUX/IAA protein family protein.
AUX/IAA-3	Os01g0231000	LOC_Os01g13030	0.0984566	0.0443196	-0.31036	-0.141912	-0.21837	-0.223547	0.2152	0.13	-0.1	-0.26	-0.07	-0.15	Auxin-responsive protein (Aux/IAA) (Fragment).
AUX/IAA-4	Os01g0286900	LOC_Os01g18360		0.215658	-0.0208478	-0.368129	-0.766299	-0.385092		0.1009	-0.64	-1.17	-0.33	-0.71	Auxin-responsive protein IAA31 (Indoleacetic acid-induced protein 31).
AUX/IAA-5		LOC_Os01g48450
AUX/IAA-6	Os01g0741900	LOC_Os01g53880	0.542617	0.481431	-0.23081	0.108362	-0.137938	-0.0867952	0.2129	0.1278	-0.18	-0.06	-0.3	-0.18	Auxin-responsive protein IAA26 (Indoleacetic acid-induced protein 26) (Phytochrome-associated protein 1).
AUX/IAA-7	Os02g0228900	LOC_Os02g13520	0.0947346	0.0411799	0.113231	0.168652	0.238892	0.173592	0.4144	0.3336	-0.6	-0.57	0.19	-0.33	Auxin-responsive protein IAA18 (Indoleacetic acid-induced protein 18).
AUX/IAA-8	Os02g0723400	LOC_Os02g49160		0.553461	-0.700804	-0.442841	0.423614	-0.24001		0.1234	-2.11	-0.37	-1.44	-1.31	AUX/IAA protein family protein.
AUX/IAA-9	Os02g0805100	LOC_Os02g56120	0.0303326	1.96e-05	2.24103	2.27521	2.25348	2.25657	0.0955	0.0081	1.82	1.34	1.72	1.62	AUX/IAA protein family protein.
AUX/IAA-10	Os02g0817600	LOC_Os02g57250	0.0737139	0.0239663	-0.267207	-0.27006	-0.158904	-0.232057	0.1134	0.0214	-0.45	-0.35	-0.27	-0.36	AUX/IAA protein family protein.
AUX/IAA-11	Os03g0633500	LOC_Os03g43400	0.388675	0.323136	0.110728	0.225234	-0.0383138	0.0992162	0.1719	0.0855	-0.21	-0.26	-0.07	-0.18	Auxin-responsive protein IAA17 (Indoleacetic acid-induced protein 17) (Auxin response 3).
AUX/IAA-12	Os03g0633800	LOC_Os03g43410	0.0607339	0.0133004	0.563393	0.847257	0.768755	0.726468	0.5469	0.4729	0.6	-0.35	0.56	0.27	IAA6 (Fragment).
AUX/IAA-13	Os03g0742900	LOC_Os03g53150	0.18239	0.121229	0.107863	0.266853	0.489189	0.287969	0.1181	0.0254	0.56	0.42	0.32	0.43	AUX/IAA protein family protein.
AUX/IAA-14	Os03g0797800	LOC_Os03g58350		0.0487584	0.601975	0.370477	0.853858	0.60877	0.1459	0.0566	-1.68	-2.22	-0.86	-1.59	AUX/IAA protein family protein.
AUX/IAA-15	Os05g0178600	LOC_Os05g08570	0.0544065	0.00915287	0.314864	0.399053	0.440995	0.384971	0.9389	0.9239	-0.02	-0.29	0.26	-0.02	AUX/IAA protein family protein.
AUX/IAA-16	Os05g0186900	LOC_Os05g09480	0.0525419	0.00772196	-0.385747	-0.295214	-0.394176	-0.358379	0.0818	0.0027	-0.49	-0.56	-0.58	-0.54	Conserved hypothetical protein.
AUX/IAA-17	Os05g0230700	LOC_Os05g14180	0.208369	0.145927	-0.0993987	-0.014841	-0.136439	-0.0835597	0.4826	0.4046	-0.06	-0.21	0.04	-0.08	Auxin-responsive protein IAA2 (Indoleacetic acid-induced protein 2).
AUX/IAA-18	Os05g0523300	LOC_Os05g44810	0.225016	0.161944	-0.561927	-0.194541	-0.125805	-0.294091	0.3671	0.2847	1.23	1.66	-0.3	0.86	AUX/IAA protein family protein.
AUX/IAA-19	Os05g0559400	LOC_Os05g48590	0.0268564	5.79e-06	1.23898	1.23006	1.23899	1.23601	0.1059	0.015	0.94	0.65	0.99	0.86	IAA6 (Fragment).
AUX/IAA-20	Os06g0166500	LOC_Os06g07040	0.0478635	0.00529441	0.717553	0.601287	0.565548	0.628129	0.1179	0.0248	1.05	1.27	1.79	1.37	AUX/IAA protein family protein.
AUX/IAA-21	Os06g0335500	LOC_Os06g22870	0.0660547	0.0177798	-0.390545	-0.294781	-0.247679	-0.311001	0.2084	0.123	-0.26	-0.65	-0.19	-0.37	AUX/IAA protein family protein.
AUX/IAA-22	Os06g0355300	LOC_Os06g24850	0.14538	0.0871028	-0.203503	-0.583817	-0.751955	-0.513092	0.1404	0.0502	-0.88	-0.37	-0.62	-0.63	(No Hit)
AUX/IAA-23	Os06g0597000	LOC_Os06g39590	0.052201	0.00742276	0.893077	0.905794	0.684557	0.827809	0.1211	0.0294	0.95	0.51	0.87	0.77	Auxin-responsive protein IAA14 (Indoleacetic acid-induced protein 14) (SOLITARY-ROOT protein).
AUX/IAA-24	Os07g0182400	LOC_Os07g08460	0.0588639	0.0119773	0.486403	0.66521	0.483021	0.544878	0.7802	0.7328	0.06	-0.56	0.22	-0.09	AUX/IAA protein family protein.
AUX/IAA-25	Os08g0109400	LOC_Os08g01780		0.358471	-0.699306	-0.535373	0.224714	-0.336655	0.1852	0.0994	-0.86	-0.24	-0.49	-0.53	AUX/IAA protein family protein.
AUX/IAA-26	Os09g0527700	LOC_Os09g35870	0.104526	0.0498547	1.76599	1.81013	0.778332	1.45148	0.1034	0.013	0.7	0.82	1.04	0.85	AUX/IAA protein family protein.
AUX/IAA-27	Os11g0221000	LOC_Os11g11410		0.94509	0.0536651	-0.245041	0.223318	0.0106473	0.2059	0.1203	-0.8	-0.54	-0.15	-0.5	Hypothetical protein.
AUX/IAA-28	Os12g0601300	LOC_Os12g40890	0.0554082	0.00963854	-0.171116	-0.167959	-0.12384	-0.154305	0.2243	0.1391	-0.36	-0.83	-0.19	-0.46	Auxin-responsive protein (Aux/IAA) (Fragment).
AUX/IAA-29	Os12g0601400	LOC_Os12g40900	0.0749382	0.0250101	0.267795	0.214517	0.150236	0.210849	0.8389	0.8022	0.18	-0.48	0.12	-0.06	Auxin-responsive protein (Aux/IAA) (Fragment).

## Sheet: FJ_bHLH
bHLH
			Ferulic acid						Juglone
					log2[Fold change (treatment/control)]						log2[Fold change (treatment/control)]
Gene name	RAB-DB Locus ID	TIGR Locus ID	FDR	P Value	1	2	3	mean (N=3)	FDR	P Value	1	2	3	mean (N=3)	Description
bHLH-1	Os01g0108500	LOC_Os01g01840		0.570057	0.240784	-0.112876	-0.652883	-0.174992	0.176	0.0903	-0.83	-0.96	-0.25	-0.68	(No Hit)
bHLH-2	Os01g0108600	LOC_Os01g01870	0.0519787	0.00722845	1.79288	1.42963	1.91808	1.71353	0.0909	0.0063	1.93	1.56	1.51	1.67	Basic helix-loop-helix dimerisation region bHLH domain containing protein.
bHLH-3	Os01g0111500	LOC_Os01g02110	0.0612571	0.0139738	-0.834554	-1.15302	-0.805885	-0.931152	0.1351	0.044	-1.46	-0.9	-1.98	-1.45	Basic helix-loop-helix dimerisation region bHLH domain containing protein.
bHLH-4	Os01g0159800	LOC_Os01g06640	0.0715815	0.022327	2.07199	3.5567	2.83248	2.82039	0.1051	0.0141	3.12	3.38	2.23	2.91	Basic helix-loop-helix dimerisation region bHLH domain containing protein.
bHLH-5	Os01g0195700	LOC_Os01g09900		0.799579	-0.217937	-0.0375052	0.420311	0.0549564		0.0463	1.99	1.93	3.65	2.52	Basic helix-loop-helix dimerisation region bHLH domain containing protein.
bHLH-6	Os01g0195900	LOC_Os01g09930
bHLH-7	Os01g0196300	LOC_Os01g09990		0.331797	0.103509	0.0318884	0.80722	0.314206	0.1627	0.0756	1.27	1.21	0.4	0.96	Basic helix-loop-helix dimerisation region bHLH domain containing protein.
bHLH-8	Os01g0218100	LOC_Os01g11910		0.162976	0.594706	1.66037	0.352353	0.869143		0.2566	-0.51	-1.21	0.03	-0.56	Basic helix-loop-helix dimerisation region bHLH domain containing protein.
bHLH-9	Os01g0235700	LOC_Os01g13460	0.0942565	0.040764	0.228606	0.186832	0.10542	0.173619	0.6336	0.5666	0.19	-0.18	0.28	0.1	Basic helix-loop-helix dimerisation region bHLH domain containing protein.
bHLH-10	Os01g0286100	LOC_Os01g18290		0.0731073	0.759855	2.32435	1.66819	1.58413	0.1144	0.0221	2.27	1.83	1.32	1.8	Basic helix-loop-helix dimerisation region bHLH domain containing protein.
bHLH-11	Os01g0293100	LOC_Os01g18870		0.176486	0.693336	1.43532	0.155823	0.761492		0.1405	-0.58	-0.06	-0.55	-0.4	Basic helix-loop-helix dimerisation region bHLH domain containing protein.
bHLH-12	Os01g0518300	LOC_Os01g33400
bHLH-13	Os01g0566800	LOC_Os01g38610	0.402353	0.33662	0.184233	-0.76564	-0.475707	-0.352371	0.2594	0.1743	-0.89	-0.79	-0.02	-0.57	Basic helix-loop-helix dimerisation region bHLH domain containing protein.
bHLH-14	Os01g0575200	LOC_Os01g39330	0.156751	0.0973357	0.461699	0.109298	0.427493	0.33283	0.0907	0.0062	1.06	1.4	1.24	1.23	Rb (Fragment).
bHLH-15	Os01g0576100	LOC_Os01g39480		0.536199	-0.627186	-0.472652	0.394006	-0.235277		0.0689	-0.52	-0.3	-0.83	-0.55	Oryza longistaminata transcriptional activator Rb homolog (Fragment).
bHLH-16	Os01g0577300	LOC_Os01g39580	0.0994963	0.0453469	0.522677	0.63876	0.279326	0.480254	0.7462	0.6939	0.09	0.24	-0.16	0.05	Myc-like regulatory R gene product (Fragment).
bHLH-17	Os01g0705700	LOC_Os01g50940		0.801621	0.837022	-0.0633969	-0.446874	0.108917	0.1169	0.0239	2.11	1.82	1.2	1.71	Transcription factor ICE1 (Inducer of CBF expression 1) (Basic helix- loop-helix protein 116) (bHLH116) (AtbHLH116).
bHLH-18	Os01g0707500	LOC_Os01g51140	0.0550714	0.00949398	-1.1661	-1.6163	-1.29933	-1.36057	0.6549	0.5895	0.09	0.35	-1.62	-0.39	Transcription factor.
bHLH-19	Os01g0773800	LOC_Os01g56690
bHLH-20	Os01g0784900	LOC_Os01g57580	0.126134	0.0689763	-0.276134	-0.101063	-0.172766	-0.183321		0.0475	-0.72	-1	-0.44	-0.72	Basic helix-loop-helix dimerisation region bHLH domain containing protein.
bHLH-21	Os01g0831000	LOC_Os01g61480		0.196345	-0.643185	-0.339062	-0.030736	-0.337661		0.0649	1.11	0.84	0.39	0.78	Transcription factor.
bHLH-22	Os01g0900800	LOC_Os01g67480	0.0575053	0.010976	0.248061	0.290259	0.356317	0.298212	0.1294	0.0381	0.82	0.75	0.39	0.65	Basic helix-loop-helix dimerisation region bHLH domain containing protein.
bHLH-23	Os01g0915600	LOC_Os01g68700	0.0601118	0.0129061	-0.645966	-0.776241	-0.519093	-0.6471	0.1007	0.0109	-0.53	-0.64	-0.45	-0.54	TA1 protein (Fragment).
bHLH-24	Os01g0928000	LOC_Os01g70310		0.0676761	-0.580678	-0.410981	-1.03067	-0.674109		0.0607	-0.94	-0.54	-0.4	-0.63	Transcription factor ICE1 (Inducer of CBF expression 1) (Basic helix- loop-helix protein 116) (bHLH116) (AtbHLH116).
bHLH-25	Os01g0952800	LOC_Os01g72370	0.652167	0.597851	-0.243882	-0.241471	0.206399	-0.0929846	0.0757	0.0011	-1.59	-1.43	-1.46	-1.49	Basic helix-loop-helix dimerisation region bHLH domain containing protein.
bHLH-26	Os02g0116600	LOC_Os02g02480	0.0433327	0.00222808	0.299227	0.273524	0.254229	0.27566	0.084	0.0035	0.24	0.2	0.21	0.22	Basic helix-loop-helix dimerisation region bHLH domain containing protein.
bHLH-27	Os02g0120500	LOC_Os02g02820		0.575693	-0.64206	-0.36712	0.393488	-0.205231		0.0595	-0.37	-0.15	-0.23	-0.25	Basic helix-loop-helix dimerisation region bHLH domain containing protein.
bHLH-28	Os02g0221100	LOC_Os02g12820
bHLH-29	Os02g0230500	LOC_Os02g13670
bHLH-30	Os02g0257500	LOC_Os02g15760
bHLH-31	Os02g0276900	LOC_Os02g17680	0.510001	0.447415	-0.142788	-0.210149	0.0937424	-0.0863981	0.5366	0.4619	-0.22	0.02	0	-0.07	Basic helix-loop-helix dimerisation region bHLH domain containing protein.
bHLH-32	Os02g0433600	LOC_Os02g23823	0.0500106	0.00616773	-0.326606	-0.342104	-0.41913	-0.362613	0.1745	0.0887	0.28	0.28	0.08	0.21	Basic helix-loop-helix dimerisation region bHLH domain containing protein.
bHLH-33	Os02g0547500	LOC_Os02g34320
bHLH-34	Os02g0564700	LOC_Os02g35660		0.25599	0.0825366	-1.16806	-0.624887	-0.570136	0.6012	0.5313	-0.06	0.5	-0.03	0.14	Basic helix-loop-helix dimerisation region bHLH domain containing protein.
bHLH-35	Os02g0603600	LOC_Os02g39140	0.0489098	0.0056786	-0.555163	-0.721631	-0.668059	-0.648285	0.3113	0.2274	-0.09	-0.19	-0.72	-0.34	MYC1.
bHLH-36	Os02g0691500	LOC_Os02g46560	0.0466338	0.00399609	0.83119	0.966049	0.783969	0.860402	0.6682	0.6049	-0.82	-0.28	0.44	-0.22	Basic helix-loop-helix dimerisation region bHLH domain containing protein.
bHLH-37	Os02g0705500	LOC_Os02g47660		0.0171754	-0.584505	-0.389393	-0.612755	-0.528885	0.7081	0.6499	-0.09	0.15	-0.24	-0.06	Basic helix-loop-helix dimerisation region bHLH domain containing protein.
bHLH-38	Os02g0710300	LOC_Os02g48060	0.0374354	0.000383	-1.0806	-1.10007	-1.0298	-1.07016	0.0806	0.0025	-1.64	-1.48	-1.76	-1.63	Basic helix-loop-helix dimerisation region bHLH domain containing protein.
bHLH-39	Os02g0726700	LOC_Os02g49480	0.0520092	0.00729184	-1.25281	-1.35407	-1.00589	-1.20426	0.1211	0.0295	-1.55	-1.23	-0.82	-1.2	Basic helix-loop-helix dimerisation region bHLH domain containing protein.
bHLH-40	Os02g0747900	LOC_Os02g51320	0.0585137	0.0117498	1.35191	1.07861	0.933594	1.12137	0.477	0.3986	0.1	-0.07	0.31	0.12	Basic helix-loop-helix dimerisation region bHLH domain containing protein.
bHLH-41	Os02g0759000	LOC_Os02g52190	0.038965	0.000801	-0.567202	-0.622895	-0.611647	-0.600581	0.1179	0.0249	-0.56	-0.35	-0.37	-0.43	Conserved hypothetical protein.
bHLH-42	Os02g0795800	LOC_Os02g55250
bHLH-43	Os02g0805300	LOC_Os02g56150	0.402522	0.33679	-0.21015	0.0824686	-0.414558	-0.180747		0.2498	0.29	0.03	0.07	0.13	Conserved hypothetical protein.
bHLH-44	Os03g0122100	LOC_Os03g03000
bHLH-45	Os03g0135700	LOC_Os03g04310	0.0436768	0.00248842	-1.04723	-0.97675	-1.15889	-1.06096	0.1084	0.0167	-0.7	-0.5	-0.79	-0.66	Transcriptional activator Rb homolog (Fragment).
bHLH-46	Os03g0171700	LOC_Os03g07540	0.8527	0.822537	0.613527	-0.202514	-0.202863	0.0693834	0.1218	0.0304	-1.13	-0.63	-1.17	-0.98	Basic helix-loop-helix dimerisation region bHLH domain containing protein.
bHLH-47	Os03g0188400	LOC_Os03g08930	0.0613107	0.0140281	-1.3001	-0.895324	-0.957764	-1.05106	0.6103	0.5411	0.56	0.65	-0.44	0.25	Basic helix-loop-helix dimerisation region bHLH domain containing protein.
bHLH-48	Os03g0205300	LOC_Os03g10770
bHLH-49	Os03g0229100	LOC_Os03g12760
bHLH-50	Os03g0232000	LOC_Os03g12940	0.198181	0.136298	0.0789847	0.385854	0.562868	0.342569	0.3014	0.2172	0.21	-0.01	0.33	0.18	Cyclin-like F-box domain containing protein.
bHLH-51	Os03g0279500	LOC_Os03g17130		0.649106	-0.712977	-0.433555	0.541843	-0.201563		0.1751	-0.34	-0.04	-0.57	-0.32	(No Hit)
bHLH-52	Os03g0379300	LOC_Os03g26210	0.0716795	0.0224122	0.895724	1.52313	1.16253	1.19379	0.6724	0.6094	-0.14	-0.04	0.59	0.14	Basic helix-loop-helix dimerisation region bHLH domain containing protein.
bHLH-53	Os03g0591300	LOC_Os03g39432	0.146217	0.0878668	0.595708	0.194705	0.324751	0.371721	0.2004	0.1147	-0.62	-0.92	-0.18	-0.57	Basic helix-loop-helix dimerisation region bHLH domain containing protein.
bHLH-54	Os03g0617800	LOC_Os03g42100	0.038965	0.000743	-1.12831	-1.02654	-1.0773	-1.07738	0.0799	0.0023	-1.24	-1.46	-1.34	-1.34	INDEHISCENT protein.
bHLH-55	Os03g0639300	LOC_Os03g43810		0.296535	0.388629	0.913426	-0.0878325	0.404741		0.4053	-0.67	0	-0.03	-0.23	BP-5 protein.
bHLH-56	Os03g0671000	LOC_Os03g46790
bHLH-57	Os03g0671800	LOC_Os03g46860	0.0371146	0.000203	-1.77112	-1.85444	-1.84213	-1.82257	0.1493	0.0609	-0.45	-1.11	-1.22	-0.93	Basic helix-loop-helix dimerisation region bHLH domain containing protein.
bHLH-58	Os03g0725800	LOC_Os03g51580	0.0655823	0.0173485	-0.660192	-1.05834	-0.946471	-0.888334	0.0773	0.0018	-1.66	-1.46	-1.47	-1.53	Basic helix-loop-helix dimerisation region bHLH domain containing protein.
bHLH-59	Os03g0728900	LOC_Os03g51910	0.0784408	0.0279216	0.83173	0.705065	0.447879	0.661558	0.1309	0.0398	0.81	0.89	0.42	0.71	Basic helix-loop-helix dimerisation region bHLH domain containing protein.
bHLH-60	Os03g0741100	LOC_Os03g53020	0.0663645	0.0181417	1.83208	1.72216	2.61404	2.05609	0.1261	0.0342	3.43	1.72	3.01	2.72	Basic helix-loop-helix dimerisation region bHLH domain containing protein.
bHLH-61	Os03g0759700	LOC_Os03g55220	0.0856857	0.0340002	0.231535	0.269567	0.1348	0.211967	0.4764	0.3981	0.29	0.02	-0.01	0.1	ER33 protein (Fragment).
bHLH-62	Os03g0764200	LOC_Os03g55550
bHLH-63	Os03g0782500	LOC_Os03g56950		0.729614	-0.222887	-0.343149	0.322145	-0.0812969	0.3218	0.2382	-0.34	-0.11	-0.02	-0.16	Basic helix-loop-helix dimerisation region bHLH domain containing protein.
bHLH-64	Os03g0797600	LOC_Os03g58330	0.0530785	0.00810678	-0.251633	-0.183868	-0.232512	-0.222671	0.226	0.1408	0.15	0.45	0.14	0.24	Helix-loop-helix protein homolog.
bHLH-65	Os03g0802900	LOC_Os03g58830	0.0816374	0.0306207	-0.497952	-0.845061	-0.524665	-0.62256	0.3284	0.2449	-0.33	0.01	-0.15	-0.16	MYC1.
bHLH-66	Os03g0811400	LOC_Os03g59670	0.0540648	0.00873086	0.532118	0.680085	0.507413	0.573205	0.7379	0.684	0.11	-0.29	0.01	-0.06	Basic helix-loop-helix dimerisation region bHLH domain containing protein.
bHLH-67	Os04g0300600	LOC_Os04g23440
bHLH-68	Os04g0301500	LOC_Os04g23550		0.00459727	2.01583	1.59516	1.89182	1.83427	0.1819	0.0961	4.13	1.38	5.63	3.71	Basic helix-loop-helix dimerisation region bHLH domain containing protein.
bHLH-69	Os04g0350700	LOC_Os04g28280	0.754354	0.71162	-0.0196905	-0.121175	0.305162	0.0547655	0.6925	0.632	0.09	0.26	-0.15	0.07	Phytochrome-interacting factor 4 (Basic helix-loop-helix protein 9) (bHLH9) (AtbHLH009) (Short under red-light 2).
bHLH-70	Os04g0381700	LOC_Os04g31290
bHLH-71	Os04g0429400	LOC_Os04g35010	0.0776381	0.0271024	0.313764	0.468285	0.274347	0.352132	0.2189	0.1336	-0.22	-0.45	-0.1	-0.25	Basic helix-loop-helix dimerisation region bHLH domain containing protein.
bHLH-72	Os04g0489600	LOC_Os04g41229	0.0374354	0.000422	-0.66742	-0.671607	-0.629239	-0.656089	0.174	0.0882	-0.3	-1.12	-1.04	-0.82	Basic helix-loop-helix dimerisation region bHLH domain containing protein.
bHLH-73	Os04g0557200	LOC_Os04g47040		0.607707	-0.674701	-0.335821	0.423218	-0.195768		0.1291	-0.44	-0.2	-0.11	-0.25	Anthocyanin regulatory R-S protein.
bHLH-74	Os04g0557500	LOC_Os04g47059		0.175872	-0.308412	-0.344921	-1.25214	-0.635159		0.6812	-0.4	-0.16	0.28	-0.1	Basic helix-loop-helix dimerisation region bHLH domain containing protein.
bHLH-75	Os04g0557800	LOC_Os04g47080		0.36862	-0.625266	-0.509706	0.220439	-0.304844		0.054	-0.22	-0.11	-0.12	-0.15	Ra.
bHLH-76	Os04g0590800	LOC_Os04g50090		0.915813	0.326135	0.0624798	-0.472871	-0.0280852		0.0395	-1.42	-1.55	-0.73	-1.23	Hypothetical protein.
bHLH-77	Os04g0599300	LOC_Os04g51070		0.548258	-0.654149	-0.431812	0.398101	-0.229287		0.0839	-0.68	-0.35	-0.24	-0.42	Basic helix-loop-helix dimerisation region bHLH domain containing protein.
bHLH-78	Os04g0618600	LOC_Os04g52770	0.115943	0.0601042	-0.0839529	-0.211575	-0.221353	-0.172294	0.7881	0.7421	-0.13	0.25	0	0.04	Long hypocotyl in far-red 1 (bHLH-like protein HFR1) (Reduced phytochrome signaling) (Basic helix-loop-helix FBI1 protein) (Basic helix-loop-helix protein 26) (bHLH26) (AtbHLH026) (Reduced sensitivity to far-red light).
bHLH-79	Os04g0631600	LOC_Os04g53990		0.270583	-0.0697593	1.47255	0.615519	0.672769	0.0605	0.0003	0.86	0.85	0.9	0.87	Basic helix-loop-helix dimerisation region bHLH domain containing protein.
bHLH-80	Os04g0641700	LOC_Os04g54900
bHLH-81	Os05g0103000	LOC_Os05g01256	0.0583847	0.0116146	0.381017	0.455917	0.555218	0.464051	0.0672	0.0004	0.3	0.29	0.32	0.3	Basic helix-loop-helix dimerisation region bHLH domain containing protein.
bHLH-82	Os05g0139100	LOC_Os05g04740		0.0343126	-0.310582	-0.490475	-0.26948	-0.356846	0.16	0.0728	-1.19	-1.89	-0.66	-1.25	Basic helix-loop-helix dimerisation region bHLH domain containing protein.
bHLH-83	Os05g0157400	LOC_Os05g06520
bHLH-84	Os05g0163900	LOC_Os05g07120		0.592783	0.534423	-0.39467	0.411402	0.183718		0.0031	4.54	5.17	4.29	4.67	Basic helix-loop-helix dimerisation region bHLH domain containing protein.
bHLH-85	Os05g0199800	LOC_Os05g11070		0.203112	0.250209	0.421153	1.47871	0.716691	0.1052	0.0142	1.91	2.03	1.34	1.76	Basic helix-loop-helix dimerisation region bHLH domain containing protein.
bHLH-86	Os05g0455400	LOC_Os05g38140	0.0387268	0.000628	0.924377	0.876467	0.955677	0.91884	0.1592	0.0721	1.91	1.11	0.71	1.24	Basic helix-loop-helix dimerisation region bHLH domain containing protein.
bHLH-87	Os05g0501200	LOC_Os05g42180	0.141939	0.0838112	-0.245464	-0.101674	-0.349349	-0.232162	0.1939	0.1081	-0.83	-0.8	-0.17	-0.6	Basic helix-loop-helix dimerisation region bHLH domain containing protein.
bHLH-88	Os05g0541400	LOC_Os05g46370		0.0585039	-0.689626	-0.345268	-0.338705	-0.457866		0.9141	-0.21	-0.13	0.28	-0.02	(No Hit)
bHLH-89	Os05g0586300	LOC_Os05g50900
bHLH-90	Os05g0597000	LOC_Os05g51820
bHLH-91	Os06g0164400	LOC_Os06g06900	0.66034	0.606743	0.0296598	-0.034577	-0.0336662	-0.0128611	0.1128	0.0208	1.23	1.01	0.73	0.99	Basic helix-loop-helix dimerisation region bHLH domain containing protein.
bHLH-92	Os06g0184000	LOC_Os06g08500
bHLH-93	Os06g0193400	LOC_Os06g09370	0.0500837	0.00618575	0.861199	1.10809	0.907485	0.958926	0.1064	0.0153	0.69	0.5	0.77	0.65	Helix-loop-helix protein homolog.
bHLH-94	Os06g0210600	LOC_Os06g10820
bHLH-95	Os06g0226500	LOC_Os06g12210	0.0862981	0.0344365	1.39122	1.29542	0.702875	1.12984	0.1567	0.0693	-1.35	-0.67	-0.58	-0.87	Basic helix-loop-helix dimerisation region bHLH domain containing protein.
bHLH-96	Os06g0275600	LOC_Os06g16400	0.0869373	0.0349093	-0.444571	-0.376891	-0.695969	-0.50581	0.1064	0.0154	-0.49	-0.42	-0.32	-0.41	MYC1.
bHLH-97	Os06g0496400	LOC_Os06g30090
bHLH-98	Os06g0526100	LOC_Os06g33450		0.552282	-0.650706	-0.398727	0.386175	-0.221086		0.4929	-0.11	0.13	-0.44	-0.14	(No Hit)
bHLH-99	Os06g0570950	LOC_Os06g37410
bHLH-100	Os07g0143200	LOC_Os07g05010		0.0353746	-0.7466	-1.51972	-1.26001	-1.17544		0.9186	0.05	0.09	-0.11	0.01	Basic helix-loop-helix dimerisation region bHLH domain containing protein.
bHLH-101	Os07g0193800	LOC_Os07g09590	0.0932062	0.0399647	-0.456257	-0.953942	-0.914657	-0.774952	0.1633	0.0763	-0.9	-1.23	-0.39	-0.84	MYC1.
bHLH-102	Os07g0211500	LOC_Os07g11020
bHLH-103	Os07g0543000	LOC_Os07g35870	0.0959723	0.0422122	-0.162717	-0.248021	-0.120263	-0.177	0.1966	0.1108	0.17	0.43	0.15	0.25	Basic helix-loop-helix dimerisation region bHLH domain containing protein.
bHLH-104	Os07g0549600	LOC_Os07g36460		0.219568	-0.0522653	0.63479	0.604282	0.395602		0.3505	0.25	0.42	-0.11	0.19	(No Hit)
bHLH-105	Os07g0588400	LOC_Os07g39940	0.0718339	0.0226243	-1.04404	-0.774429	-1.3308	-1.04976	0.1718	0.0854	-1.3	-1.42	-0.39	-1.04	Basic helix-loop-helix dimerisation region bHLH domain containing protein.
bHLH-106	Os07g0628500	LOC_Os07g43530	0.139584	0.0815127	0.165845	0.517672	0.31988	0.334466	0.6323	0.565	0.34	-0.12	0.06	0.09	Basic helix-loop-helix dimerisation region bHLH domain containing protein.
bHLH-107	Os08g0108500	LOC_Os08g01700		0.0192262	0.506951	0.397983	0.30995	0.404961		0.1084	-0.56	-0.49	-0.11	-0.39	(No Hit)
bHLH-108	Os08g0138500	LOC_Os08g04390	0.0491877	0.00575861	0.429431	0.559639	0.515264	0.501444	0.1624	0.0753	0.08	0.19	0.09	0.12	Helix-loop-helix-like protein (Fragment).
bHLH-109	Os08g0432800	LOC_Os08g33590	0.0470811	0.00460995	0.457645	0.555651	0.573628	0.528975	0.5559	0.4823	0.03	-0.05	0.23	0.07	Basic helix-loop-helix dimerisation region bHLH domain containing protein.
bHLH-110	Os08g0471401	LOC_Os08g36740
bHLH-111	Os08g0477900	LOC_Os08g37290		0.283189	-0.00036	-0.409297	-1.39333	-0.600997		0.1069	-0.33	-0.13	-0.54	-0.33	Basic helix-loop-helix dimerisation region bHLH domain containing protein.
bHLH-112	Os08g0483900	LOC_Os08g37730		0.0243575	1.11124	0.646819	1.08547	0.947843		0.5823	1.3	0.12	-0.43	0.33	Basic helix-loop-helix dimerisation region bHLH domain containing protein.
bHLH-113	Os08g0487700	LOC_Os08g38080		0.642291	-0.65125	-0.350938	0.461851	-0.180113		0.5957	0.11	0.34	-0.17	0.09	Basic helix-loop-helix dimerisation region bHLH domain containing protein.
bHLH-114	Os08g0490000	LOC_Os08g38210	0.140382	0.0822211	-0.243238	-0.329701	-0.0960026	-0.222981	0.1667	0.08	-0.11	-0.21	-0.08	-0.14	Basic helix-loop-helix dimerisation region bHLH domain containing protein.
bHLH-115	Os08g0506700	LOC_Os08g39630	0.0681783	0.0195835	-0.408395	-0.652434	-0.475879	-0.512236	0.0967	0.0088	-0.4	-0.36	-0.29	-0.35	Basic helix-loop-helix dimerisation region bHLH domain containing protein.
bHLH-116	Os08g0524800	LOC_Os08g41320	0.052395	0.00761783	0.0720263	0.0766411	0.0953808	0.0813494	0.9035	0.8805	-0.1	0.06	0.01	-0.01	TA1 protein (Fragment).
bHLH-117	Os08g0536800	LOC_Os08g42470	0.276816	0.212269	-0.720314	0.0422702	-0.95444	-0.544161		0.061	-0.4	-0.23	-0.59	-0.4	Basic helix-loop-helix dimerisation region bHLH domain containing protein.
bHLH-118	Os08g0543700	LOC_Os08g43070
bHLH-119	Os09g0410700	LOC_Os09g24490	0.130473	0.0731895	0.538505	0.705295	0.226258	0.490019	0.1581	0.0708	-0.18	-0.19	-0.06	-0.15	Basic helix-loop-helix dimerisation region bHLH domain containing protein.
bHLH-120	Os09g0417400	LOC_Os09g25040
bHLH-121	Os09g0455300	LOC_Os09g28210	0.0548941	0.00941803	1.19748	1.31712	0.93632	1.15031	0.1804	0.0946	1.68	0.77	2.75	1.73	Symbiotic ammonium transporter.
bHLH-122	Os09g0463900	LOC_Os09g28900
bHLH-123	Os09g0468700	LOC_Os09g29360
bHLH-124	Os09g0474100	LOC_Os09g29830	0.305906	0.240612	0.0464449	-0.337711	-0.402797	-0.231354	0.2661	0.181	-0.55	-0.51	0	-0.35	Basic helix-loop-helix dimerisation region bHLH domain containing protein.
bHLH-125	Os09g0475400	LOC_Os09g29930	0.28779	0.223125	-0.0357762	-0.00647063	-0.0964529	-0.0462332	0.1179	0.025	0.2	0.21	0.12	0.18	Basic helix-loop-helix dimerisation region bHLH domain containing protein.
bHLH-126	Os09g0487900	LOC_Os09g31300	0.096376	0.0426191	-0.441819	-0.664854	-0.318543	-0.475072	0.2107	0.1256	-0.14	-0.07	-0.29	-0.16	Basic helix-loop-helix dimerisation region bHLH domain containing protein.
bHLH-127	Os09g0501600	LOC_Os09g32510	0.237172	0.173471	0.0659361	0.307387	0.0981732	0.157166	0.2673	0.1824	0.45	0.46	0	0.3	Basic helix-loop-helix dimerisation region bHLH domain containing protein.
bHLH-128	Os09g0510500	LOC_Os09g33580		0.88759	-0.590652	0.277892	0.469288	0.0521759		0.2443	0.07	-0.76	-0.53	-0.4	Basic helix-loop-helix dimerisation region bHLH domain containing protein.
bHLH-129	Os09g0519100	LOC_Os09g34330	0.128339	0.0710523	0.12316	0.323028	0.183726	0.209971	0.4281	0.3482	0.39	0.94	-0.16	0.39	TRANSPARENT TESTA 8 protein (Basic helix-loop-helix protein 42) (bHLH42) (AtbHLH042).
bHLH-130	Os10g0104300	LOC_Os10g01530		0.67358	0.0959264	0.833611	-0.403198	0.175446		0.4433	-0.87	-0.54	0.36	-0.35	(No Hit)
bHLH-131	Os10g0376900	LOC_Os10g23050	0.110432	0.0552436	0.76122	1.34233	0.614374	0.905973	0.1277	0.0363	2.13	1.98	1.05	1.72	Basic helix-loop-helix dimerisation region bHLH domain containing protein.
bHLH-132	Os10g0404300	LOC_Os10g26460
bHLH-133	Os10g0544200	LOC_Os10g39750	0.0717758	0.0225706	-1.07113	-1.29854	-1.78917	-1.38628	0.0968	0.0089	-0.76	-0.73	-0.98	-0.82	Basic helix-loop-helix dimerisation region bHLH domain containing protein.
bHLH-134	Os10g0556200	LOC_Os10g40740		0.22865	1.06526	0.778636	-0.0779615	0.588645		0.0243	2.1	1.6	1.2	1.64	SPATULA.
bHLH-135	Os10g0575000	LOC_Os10g42430	0.569242	0.509801	0.106638	0.100996	-0.0696277	0.0460021	0.3501	0.2674	0.45	0.74	-0.08	0.37	Transcription factor MYC7E (Fragment).
bHLH-136	Os11g0258700	LOC_Os11g15210		0.472241	-0.687167	-0.342947	0.282196	-0.249306		0.916	0.16	-0.44	0.21	-0.03	Transcriptional activator Ra homolog (Fragment).
bHLH-137	Os11g0442650	LOC_Os11g25560
bHLH-138	Os11g0523700	LOC_Os11g32100		0.312596	-1.73133	-0.350658	-0.0213739	-0.70112		0.2228	-0.44	-1.34	-0.13	-0.64	Basic helix-loop-helix dimerisation region bHLH domain containing protein.
bHLH-139	Os11g0601700	LOC_Os11g38870		0.203595	0.719218	-0.0167303	0.530579	0.411022	0.131	0.04	1.39	1.22	0.65	1.09	Basic helix-loop-helix dimerisation region bHLH domain containing protein.
bHLH-140	Os11g0603000	LOC_Os11g39000		0.938738	-0.670399	-0.337912	0.885156	-0.0410517		0.5503	-2.81	1.62	-1.65	-0.95	Basic helix-loop-helix dimerisation region bHLH domain containing protein.
bHLH-141	Os11g0634700	LOC_Os11g41640
bHLH-142	Os12g0498100	LOC_Os12g31430
bHLH-143	Os12g0508500	LOC_Os12g32400
bHLH-144	Os12g0589000	LOC_Os12g39850
bHLH-145	Os12g0597800	LOC_Os12g40590		0.571717	-0.642254	-0.434867	0.422079	-0.218347		0.7473	-0.33	-0.14	0.27	-0.07	HAT dimerisation domain containing protein.
bHLH-146	Os12g0598200	LOC_Os12g40630
bHLH-147	Os12g0599000	LOC_Os12g40710
bHLH-148	Os12g0599550	LOC_Os12g40730
bHLH-149	Os12g0610200	LOC_Os12g41650		0.0292385	-0.590972	-0.35963	-0.362986	-0.437863
bHLH-150	Os12g0632600	LOC_Os12g43620

## Sheet: FJ_bZIP
bZIP
			Ferulic acid						Juglone
					log2[Fold change (treatment/control)]						log2[Fold change (treatment/control)]
Gene name	RAB-DB Locus ID	TIGR Locus ID	FDR	P Value	1	2	3	mean (N=3)	FDR	P Value	1	2	3	mean (N=3)	Description
bZIP01	Os01g0174000	LOC_Os01g07880	0.0560037	0.010077	0.366909	0.257517	0.331628	0.318685	0.9617	0.9519	0.21	-0.21	0.03	0.01	Protein HY5 (AtbZIP56).
bZIP02	Os01g0211800	LOC_Os01g11350	0.311879	0.246812	-0.11866	-0.471422	-0.0470639	-0.212382	0.1061	0.015	-0.71	-1.09	-0.88	-0.89	Basic-leucine zipper (bZIP) transcription factor domain containing protein.
bZIP03	Os01g0279900	LOC_Os01g17260	0.0635004	0.0157838	-0.271838	-0.293194	-0.18851	-0.251181	0.5664	0.4937	-0.13	0.07	-0.08	-0.05	Basic-leucine zipper (bZIP) transcription factor domain containing protein.
bZIP04	Os01g0542700	LOC_Os01g36220	0.118243	0.0620458	0.230914	0.356711	0.1384	0.242008	0.1021	0.0122	-0.67	-0.84	-0.99	-0.84	Basic-leucine zipper (bZIP) transcription factor domain containing protein.
bZIP05	Os01g0658900	LOC_Os01g46970	0.0777576	0.0272149	0.391019	0.499956	0.69548	0.528818	0.1759	0.0902	0.49	0.13	0.43	0.35	G-box binding factor 1.
bZIP06	Os01g0756200	LOC_Os01g55150	0.0847974	0.0333094	-0.854312	-1.01335	-0.510444	-0.792701	0.0955	0.0081	-1.81	-1.84	-1.37	-1.68	Basic-leucine zipper (bZIP) transcription factor domain containing protein.
bZIP07	Os01g0801901	LOC_Os01g58760
bZIP08	Os01g0808100	LOC_Os01g59350	0.0593065	0.0124092	0.232941	0.189084	0.280246	0.23409	0.1186	0.0259	0.48	0.32	0.29	0.36	Transcription factor HBP-1b(c1) (Fragment).
bZIP09	Os01g0813100	LOC_Os01g59760		0.0594241	-0.634795	-0.271797	-0.727556	-0.544716		0.2342	-0.34	-1.56	-0.24	-0.71	Basic-leucine zipper (bZIP) transcription factor domain containing protein.
bZIP10	Os01g0859300	LOC_Os01g64000	0.0744305	0.0245524	1.84555	3.28058	2.80754	2.64456	0.1588	0.0717	1.95	2.23	0.72	1.63	ABA response element binding factor.
bZIP11	Os01g0859500	LOC_Os01g64020	0.0712453	0.0220548	-0.700325	-0.602917	-0.407438	-0.570227	0.121	0.0292	-0.47	-0.77	-0.89	-0.71	Ocs-element binding factor 3.2.
bZIP12	Os01g0867300	LOC_Os01g64730	0.0720793	0.0228001	0.218882	0.310664	0.379636	0.303061	0.1764	0.0907	1.33	1.43	0.37	1.04	OSE2-like protein (Fragment).
bZIP13	Os02g0128200	LOC_Os02g03580	0.069689	0.0208997	-0.335817	-0.348415	-0.211068	-0.298434	0.7308	0.6761	0	0.14	-0.35	-0.07	Basic-leucine zipper (bZIP) transcription factor domain containing protein.
bZIP14	Os02g0132500	LOC_Os02g03960	0.972076	0.965402	-0.00912669	-0.147733	0.170384	0.00450832	0.1633	0.0763	-0.85	-0.46	-0.32	-0.54	BZIP transcription factor.
bZIP15	Os02g0175100	LOC_Os02g07840	0.0598993	0.0127863	0.249454	0.235711	0.335526	0.273564	0.1238	0.0323	0.42	0.24	0.27	0.31	Transcriptional activator protein.
bZIP16	Os02g0191600	LOC_Os02g09830	0.0900867	0.0375437	0.460453	0.312498	0.232301	0.335084	0.4605	0.3817	0.38	0	0.03	0.14	Basic-leucine zipper (bZIP) transcription factor domain containing protein.
bZIP17	Os02g0194900	LOC_Os02g10140	0.178559	0.11743	0.294592	0.989983	0.41975	0.568108	0.4949	0.4176	-0.1	-0.08	0.04	-0.05	BZIP transcription factor-like protein.
bZIP18	Os02g0203000	LOC_Os02g10860		0.145309	-1.16824	-0.335446	-0.382708	-0.628797	0.6336	0.5665	0.29	0.41	-0.27	0.14	Concanavalin A-like lectin/glucanase domain containing protein.
bZIP19	Os02g0247100	LOC_Os02g14910	0.336537	0.271004	-0.166684	-0.336536	0.0277338	-0.158496	0.3279	0.2444	-0.8	0.11	-1.14	-0.61	Basic-leucine zipper (bZIP) transcription factor domain containing protein.
bZIP20	Os02g0266800	LOC_Os02g16680	0.49667	0.433524	-0.0126572	0.00942612	0.203395	0.0667213	0.0929	0.0069	0.88	0.89	0.68	0.82	Transcriptional activator protein.
bZIP21	Os02g0538900	LOC_Os02g33560	0.0733278	0.0236994	-0.407923	-0.717174	-0.601487	-0.575528	0.8791	0.8511	-0.15	0.12	0.09	0.02	Eukaryotic transcription factor, DNA-binding domain containing protein.
bZIP22	Os02g0728001	LOC_Os02g49560
bZIP23	Os02g0766700	LOC_Os02g52780	0.056414	0.0103662	0.810296	1.05205	1.15997	1.00744	0.1972	0.1113	0.5	0.1	0.36	0.32	Abscisic acid responsive elements-binding factor (ABA-responsive element binding protein 2) (AREB2).
bZIP24	Os02g0833600	LOC_Os02g58670	0.110114	0.0548709	-0.18165	-0.112377	-0.0785131	-0.12418	0.3693	0.2868	0.23	0.32	-0.06	0.16	Glip19 protein.
bZIP25	Os03g0127500	LOC_Os03g03550	0.129685	0.0723465	-0.261379	-0.457784	-0.171551	-0.296904	0.0725	0.0007	-0.45	-0.46	-0.49	-0.46	Basic-leucine zipper (bZIP) transcription factor domain containing protein.
bZIP26	Os03g0239400	LOC_Os03g13614	0.17326	0.112601	-0.189152	-0.5098	-0.182764	-0.293905	0.2613	0.1762	0.18	0.01	0.24	0.14	Basic-leucine zipper (bZIP) transcription factor domain containing protein.
bZIP27	Os03g0306700	LOC_Os03g19370		0.0499355	0.563818	1.2237	0.749858	0.845791	0.1393	0.0485	0.86	0.55	1.25	0.89	Basic-leucine zipper (bZIP) transcription factor domain containing protein.
bZIP28	Os03g0318600	LOC_Os03g20310	0.0556141	0.00979008	0.827163	1.11592	1.15226	1.03178	0.0863	0.0044	1.06	0.94	0.85	0.95	Transcription factor HBP-1b(c38).
bZIP29	Os03g0322700	LOC_Os03g20650
bZIP30	Os03g0336200	LOC_Os03g21800	0.212597	0.150125	-0.173527	-0.199672	-0.017013	-0.130071	0.136	0.0449	-0.55	-0.98	-0.51	-0.68	BZIP transcription factor RF2b.
bZIP31	Os03g0675400	LOC_Os03g47200
bZIP32	Os03g0770000	LOC_Os03g56010	0.0764596	0.0261262	0.516122	0.73369	0.423386	0.557733		0.1419	0.3	0.48	0.07	0.28	Basic-leucine zipper (bZIP) transcription factor domain containing protein.
bZIP33	Os03g0796900	LOC_Os03g58250	0.0371146	0.000227	0.793199	0.835245	0.820249	0.816231	0.1091	0.0175	0.72	0.84	0.52	0.69	BZIP protein.
bZIP34	Os03g0809200	LOC_Os03g59460		0.628645	-0.612104	-0.368221	0.440524	-0.179934		0.2838	-0.74	-0.12	-0.07	-0.31	DNA-binding protein (Fragment).
bZIP35	Os04g0181300	LOC_Os04g10260
bZIP36	Os04g0495500	LOC_Os04g41820	0.322858	0.257659	-0.0302449	-0.295113	-0.0651741	-0.130177	0.1411	0.0511	0.47	0.75	0.34	0.52	Hypothetical protein.
bZIP37	Os04g0637000	LOC_Os04g54474	0.0777861	0.0272671	0.190865	0.351232	0.302432	0.28151	0.5157	0.4398	-0.54	-0.25	0.19	-0.2	Basic leucine zipper protein (Liguleless2).
bZIP38	Os05g0129300	LOC_Os05g03860	0.0528006	0.0079182	0.719599	0.983739	0.892539	0.865292	0.1542	0.0664	1.34	0.94	0.48	0.92	Basic/leucine zipper protein.
bZIP39	Os05g0411300	LOC_Os05g34050	0.0753702	0.0252878	-0.242334	-0.393365	-0.430955	-0.355552	0.1281	0.0366	0.12	0.18	0.09	0.13	Conserved hypothetical protein.
bZIP40	Os05g0437700	LOC_Os05g36160	0.138007	0.0800809	0.22119	0.539384	0.250311	0.336961	0.1878	0.1022	0.48	0.54	0.12	0.38	OSE2-like protein (Fragment).
bZIP41	Os05g0443900	LOC_Os05g37170	0.0696202	0.0208335	-0.174212	-0.276085	-0.192121	-0.214139	0.2512	0.1658	-0.51	-0.02	-0.52	-0.35	Basic leucine zipper protein (Liguleless2).
bZIP42	Os05g0489700	LOC_Os05g41070	0.578068	0.519097	0.0830668	-0.191198	-0.0769634	-0.0616983	0.558	0.4845	-0.25	0.12	-0.16	-0.1	Promoter-binding factor-like protein (ABA-responsive element binding protein 3) (AREB3).
bZIP43	Os05g0492000	LOC_Os05g41280
bZIP44	Os05g0495200	LOC_Os05g41540	0.0391205	0.000823	-0.855512	-0.786204	-0.785507	-0.809074	0.1355	0.0444	-0.24	-0.38	-0.18	-0.27	Basic-leucine zipper (bZIP) transcription factor domain containing protein.
bZIP45	Os05g0569300	LOC_Os05g49420	0.0771389	0.0266812	0.52408	0.958055	0.809476	0.76387	0.1348	0.0435	1.53	1.24	0.68	1.15	G-box binding factor 1.
bZIP46	Os06g0211200	LOC_Os06g10880	0.390164	0.324767	-0.273248	-0.145825	0.0518064	-0.122422	0.2282	0.1429	-0.43	-0.06	-0.26	-0.25	Abscisic acid responsive elements-binding factor (ABA-responsive element binding protein 1) (AREB1).
bZIP47	Os06g0265400	LOC_Os06g15480		0.88885	0.64879	0.101893	-0.581775	0.0563029	0.1245	0.0327	0.78	1.15	0.62	0.85	BZIP transcription factor.
bZIP48	Os06g0601500	LOC_Os06g39960		0.544134	-0.670042	-0.425236	0.395256	-0.233341
bZIP49	Os06g0614100	LOC_Os06g41100		0.611284	-0.321645	0.494603	0.261551	0.144836		0.0386	-0.56	-0.55	-0.27	-0.46	Basic-leucine zipper (bZIP) transcription factor domain containing protein.
bZIP50	Os06g0622700	LOC_Os06g41770	0.723599	0.677354	0.101852	-0.330089	0.0342416	-0.0646649	0.1009	0.0113	-0.21	-0.29	-0.29	-0.26	Basic-leucine zipper (bZIP) transcription factor domain containing protein.
bZIP51	Os06g0633400	LOC_Os06g42690
bZIP52	Os06g0662200	LOC_Os06g45140	0.108952	0.0538399	-0.569437	-0.335566	-0.257422	-0.387475	0.2313	0.1461	1.53	1.1	0.17	0.94	Basic-leucine zipper (bZIP) transcription factor domain containing protein.
bZIP53	Os06g0716800	LOC_Os06g50310	0.376488	0.311015	0.188063	0.0868826	-0.0258149	0.0830434	0.2652	0.1803	0.24	0.02	0.36	0.2	Eukaryotic transcription factor, DNA-binding domain containing protein.
bZIP54	Os06g0719500	LOC_Os06g50480	0.116039	0.0602049	0.157844	0.425547	0.331367	0.304919	0.1468	0.0578	-0.78	-0.95	-0.36	-0.7	(No Hit)
bZIP55	Os06g0720900	LOC_Os06g50600	0.140621	0.0825076	0.134802	0.465258	0.344933	0.314998	0.1456	0.0561	-0.76	-0.95	-0.37	-0.7	(No Hit)
bZIP56	Os06g0724000	LOC_Os06g50830		0.923059	-0.634675	-0.36424	0.849495	-0.0498067		0.6827	0.49	0.13	-0.3	0.11	Basic-leucine zipper (bZIP) transcription factor domain containing protein.
bZIP57	Os07g0124300	LOC_Os07g03220
bZIP58	Os07g0182000	LOC_Os07g08420	0.135366	0.0777729	0.72372	0.22123	0.677035	0.540662	0.2407	0.1555	0.09	0.33	0.1	0.17	Transcriptional activator protein.
bZIP59	Os07g0209800	LOC_Os07g10890	0.482263	0.418149	0.0682489	0.0523415	-0.0290881	0.0305008	0.1009	0.0112	-0.27	-0.28	-0.2	-0.25	HALF-1.
bZIP60	Os07g0644100	LOC_Os07g44950	0.056076	0.0101143	0.334503	0.434561	0.316718	0.361927	0.1066	0.0156	0.66	0.42	0.55	0.55	Basic-leucine zipper (bZIP) transcription factor domain containing protein.
bZIP61	Os07g0679500	LOC_Os07g48180	0.0927879	0.0395899	-0.40412	-0.684423	-0.36957	-0.486037	0.0804	0.0024	-0.56	-0.56	-0.48	-0.53	BZIP transcription factor RF2b.
bZIP62	Os07g0686100	LOC_Os07g48660	0.0398955	0.00101534	-0.414785	-0.396013	-0.371386	-0.394062	0.1201	0.0273	-1.83	-1.36	-1.01	-1.4	Abscisic acid responsive elements-binding factor.
bZIP63	Os07g0687700	LOC_Os07g48820	0.048963	0.00570952	0.664407	0.83104	0.669239	0.721562	0.1165	0.0236	0.57	0.48	0.33	0.46	BZIP transcription factor.
bZIP64	Os08g0176900	LOC_Os08g07970	0.122626	0.0658001	0.178887	0.246856	0.0874251	0.171056	0.1465	0.0574	0.22	0.25	0.1	0.19	Transcription factor TGA4 (Ocs-element binding factor 4) (OBF4) (AtbZIP57).
bZIP65	Os08g0357300	LOC_Os08g26880	0.101334	0.0469588	0.997344	1.85083	0.982878	1.27702	0.4293	0.3495	0.26	0.38	-0.11	0.18	Basic-leucine zipper (bZIP) transcription factor domain containing protein.
bZIP66	Os08g0472000	LOC_Os08g36790	0.622502	0.566226	0.0867433	-0.10309	0.19349	0.0590477	0.1193	0.0265	0.74	0.41	0.68	0.61	TRAB1 (BZIP transcription factor).
bZIP67	Os08g0487100	LOC_Os08g38020		0.576965	-0.68656	-0.451103	0.450994	-0.22889		0.557	-0.54	-0.3	0.31	-0.18	BZIP transcription factor BZI-2.
bZIP68	Os08g0543900	LOC_Os08g43090	0.056419	0.0103866	0.0777816	0.109312	0.0867824	0.091292	0.1081	0.0166	0.82	0.78	0.53	0.71	BZIP transcription factor RF2b.
bZIP69	Os08g0549600	LOC_Os08g43600		0.0624569	-0.684113	-1.37659	-0.648679	-0.903126		0.2506	-0.29	-0.35	-1.92	-0.85	(No Hit)
bZIP70	Os09g0280500	LOC_Os09g10840	0.308842	0.243699	-0.024281	0.467123	0.255081	0.232641	0.0868	0.0045	-0.86	-0.68	-0.76	-0.77	Basic-leucine zipper (bZIP) transcription factor domain containing protein.
bZIP71	Os09g0306400	LOC_Os09g13570	0.116543	0.0605792	-0.498464	-0.184968	-0.451178	-0.378203	0.1202	0.0275	-0.78	-0.62	-1.1	-0.83	Basic-leucine zipper (bZIP) transcription factor domain containing protein.
bZIP72	Os09g0456200	LOC_Os09g28310		0.508599	-0.0382843	-0.0300983	0.473624	0.13508	0.258	0.1728	-0.16	-0.07	-0.02	-0.08	BZIP transcription factor ABI5.
bZIP73	Os09g0474000	LOC_Os09g29820	0.649655	0.595221	0.111592	0.0660343	-0.625457	-0.149277	0.1719	0.0855	-0.75	-1.35	-0.45	-0.85	Basic-leucine zipper (bZIP) transcription factor domain containing protein.
bZIP74	Os09g0489500	LOC_Os09g31390	0.535015	0.473245	-0.0852595	0.00486852	0.00244438	-0.0259822	0.1395	0.0488	-0.42	-0.43	-0.8	-0.55	Ocs-element binding factor 3.2.
bZIP75	Os09g0516200	LOC_Os09g34060	0.059613	0.0126298	-0.241876	-0.16634	-0.187227	-0.198481	0.1008	0.0109	-0.8	-0.58	-0.6	-0.66	Basic-leucine zipper (bZIP) transcription factor domain containing protein.
bZIP76	Os09g0520400	LOC_Os09g34880		0.0290666	-0.644097	-0.341936	-0.530472	-0.505502		0.0026	-0.49	-0.42	-0.44	-0.45	Eukaryotic transcription factor, DNA-binding domain containing protein.
bZIP77	Os09g0540800	LOC_Os09g36910
bZIP78	Os10g0531900	LOC_Os10g38820	0.0621542	0.0145621	-0.957637	-1.27117	-0.854097	-1.02763	0.1017	0.012	-0.58	-0.49	-0.71	-0.59	Basic-leucine zipper (bZIP) transcription factor domain containing protein.
bZIP79	Os11g0152700	LOC_Os11g05480	0.266047	0.201477	-0.337677	-0.027071	-0.144785	-0.169844	0.1014	0.0117	-0.79	-0.83	-0.57	-0.73	Transcription factor HBP-1b(C38) (Fragment).
bZIP80	Os11g0154800	LOC_Os11g05640	0.114015	0.0584418	1.0827	0.981564	0.411887	0.825385	0.2003	0.1145	0.55	0.4	1.31	0.75	DNA-binding factor of bZIP class (Fragment).
bZIP81	Os11g0160500	LOC_Os11g06170	0.113594	0.0580947	0.252461	0.336079	0.128581	0.23904	0.2122	0.127	0.29	0.36	0.05	0.23	BZIP-like protein.
bZIP82	Os11g0218000	LOC_Os11g11100	0.0525419	0.00771247	-0.669516	-0.604341	-0.491558	-0.588472	0.1196	0.0268	-0.56	-0.51	-0.31	-0.46	Basic-leucine zipper (bZIP) transcription factor domain containing protein.
bZIP83	Os12g0152900	LOC_Os12g05680	0.0682533	0.0196775	-0.568833	-0.613857	-0.882854	-0.688515	0.0772	0.0018	-1.02	-1.08	-1.18	-1.09	Basic-leucine zipper (bZIP) transcription factor domain containing protein.
bZIP84	Os12g0162500	LOC_Os12g06520	0.1098	0.0545801	0.25019	0.0994711	0.189095	0.179585	0.1825	0.0967	0.4	0.59	0.15	0.38	BZIP-like protein.
bZIP85	Os12g0194600	LOC_Os12g09250	0.0625738	0.0149529	-0.504075	-0.770577	-0.726768	-0.66714	0.0734	0.0008	-0.33	-0.31	-0.31	-0.32	Basic-leucine zipper (bZIP) transcription factor domain containing protein.
bZIP86	Os12g0233800	LOC_Os12g13170	0.0607937	0.0135066	-0.136245	-0.206413	-0.178606	-0.173755	0.1746	0.0888	0.39	0.79	0.28	0.48	Basic-leucine zipper (bZIP) transcription factor domain containing protein.
bZIP87	Os12g0560900	LOC_Os12g37410	0.0471191	0.0047407	0.421933	0.508103	0.533241	0.487759	0.2804	0.1956	0.47	-0.01	0.43	0.3	Non-protein coding transcript, putative npRNA.
bZIP88	Os12g0601800	LOC_Os12g40920		0.173187	-0.967637	-0.539492	-0.0839814	-0.53037		0.278	1.24	2.07	-0.27	1.01	Hypothetical protein.
bZIP89	Os12g0634500	LOC_Os12g43790

## Sheet: FJ_C2C2_CO_like
C2C2-CO-like
			Ferulic acid						Juglone
					log2[Fold change (treatment/control)]						log2[Fold change (treatment/control)]
Gene name	RAB-DB Locus ID	TIGR Locus ID	FDR	P Value	1	2	3	mean (N=3)	FDR	P Value	1	2	3	mean (N=3)	Description
C2C2-CO-like-1	Os01g0835700	LOC_Os01g61900	0.058105	0.0114359	0.769928	1.12512	0.958531	0.951194	0.0809	0.0025	0.58	0.69	0.67	0.64	CCT domain containing protein.
C2C2-CO-like-2	Os02g0110100	LOC_Os02g01990
C2C2-CO-like-3	Os02g0148000	LOC_Os02g05470	0.103145	0.0485249	0.410972	0.929272	0.630224	0.656823		0.9758	0.11	0.05	-0.15	0	Zinc finger protein.
C2C2-CO-like-4	Os02g0178100	LOC_Os02g08150	0.0695752	0.0207803	0.62512	0.377124	0.593077	0.531774	0.6693	0.6061	0.13	-0.75	0.1	-0.17	CONSTANS-like protein CO6.
C2C2-CO-like-5	Os02g0610500	LOC_Os02g39710	0.181452	0.12026	-0.12311	-0.460386	-0.210114	-0.264537	0.0881	0.0049	-0.42	-0.35	-0.45	-0.41	CONSTANS-like protein CO5.
C2C2-CO-like-6	Os02g0618200	LOC_Os02g40510	0.0610018	0.0136876	-0.406457	-0.267732	-0.359235	-0.344475	0.1351	0.044	-0.39	-0.21	-0.47	-0.36	Response regulator receiver domain containing protein.
C2C2-CO-like-7	Os02g0724000	LOC_Os02g49230	0.138572	0.0806426	0.486722	1.0744	0.448021	0.669716	0.0858	0.0042	0.42	0.35	0.44	0.41	Zn-finger, CONSTANS type domain containing protein.
C2C2-CO-like-8	Os02g0731700	LOC_Os02g49880	0.128021	0.0707798	-0.638772	-0.342561	-0.255722	-0.412352		0.4008	-0.76	-0.17	0.12	-0.27	CONSTANS-like 1 protein.
C2C2-CO-like-9	Os03g0139500	LOC_Os03g04620		0.546723	-0.660319	-0.429979	0.397428	-0.230956		0.8756	-0.34	-0.02	0.26	-0.03	CONSTANS-like protein CO9 (Fragment).
C2C2-CO-like-10	Os03g0284100	LOC_Os03g17570	0.0447391	0.002938	-0.445268	-0.486249	-0.537216	-0.489578	0.6475	0.5815	0.17	0.47	-0.24	0.14	Expressed protein (Pseudo-response regulator 9) (Timing of CAB expression 1-like protein).
C2C2-CO-like-11	Os03g0351100	LOC_Os03g22770	0.0435524	0.00235066	0.820815	0.97118	0.891053	0.894349	0.0904	0.006	1.77	1.44	1.39	1.53	CONSTANS-like protein CO9 (Fragment).
C2C2-CO-like-12	Os03g0711100	LOC_Os03g50310		0.527978	-0.686136	-0.46589	0.39943	-0.250865		0.5133	-0.54	-0.31	0.28	-0.19	CONSTANS-like protein.
C2C2-CO-like-13	Os03g0734900	LOC_Os03g52450	0.838516	0.806205	-0.221511	0.191619	-0.071291	-0.0337276	0.3936	0.3118	0.27	0.35	-0.08	0.18	Zn-finger, GATA type domain containing protein.
C2C2-CO-like-14	Os04g0497700	LOC_Os04g42020	0.663037	0.609793	0.178062	-0.122581	-0.312043	-0.0855204	0.2855	0.2009	0.52	0.06	0.18	0.26	CONSTANS-like protein.
C2C2-CO-like-15	Os05g0466100	LOC_Os05g38990		0.276584	1.08917	0.193715	0.110103	0.46433	0.7064	0.6478	-0.27	-0.21	0.22	-0.08	CCT domain containing protein.
C2C2-CO-like-16	Os05g0595300	LOC_Os05g51690	0.0981404	0.0441279	0.292798	0.655571	0.50355	0.483973	0.1614	0.0742	0.8	1.03	0.33	0.72	CCT domain containing protein.
C2C2-CO-like-17	Os06g0103000	LOC_Os06g01340
C2C2-CO-like-18	Os06g0264200	LOC_Os06g15330		0.613519	-0.645255	-0.338813	0.420743	-0.187775		0.3697	0.09	-0.23	-0.24	-0.13	Zn-finger, CONSTANS type domain containing protein.
C2C2-CO-like-19	Os06g0275000	LOC_Os06g16370		0.0344074	-0.665628	-0.338604	-0.485461	-0.496564		0.1619	0.77	0.17	1.42	0.79	Hd1.
C2C2-CO-like-20	Os06g0298200	LOC_Os06g19444	0.143514	0.085453	0.223157	0.0610743	0.189795	0.158009	0.3064	0.2223	0.41	0.11	0.06	0.19	Zn-finger, CONSTANS type domain containing protein.
C2C2-CO-like-21	Os06g0654900	LOC_Os06g44450	0.107062	0.0521432	0.16377	0.0845049	0.084704	0.110993	0.2779	0.1931	0.6	0.1	0.2	0.3	CONSTANS-like protein CO6.
C2C2-CO-like-22	Os06g0699600	LOC_Os06g48610	0.250127	0.185923	0.163417	0.0634836	0.0222869	0.0830626	0.5497	0.4758	-0.28	0.12	-0.15	-0.1	CCT domain containing protein.
C2C2-CO-like-23	Os07g0261200	LOC_Os07g15770
C2C2-CO-like-24	Os07g0667300	LOC_Os07g47140		0.565	-0.752632	-0.537477	0.498511	-0.263866	0.5502	0.4763	-0.29	0.13	-0.16	-0.11	Zn-finger, CONSTANS type domain containing protein.
C2C2-CO-like-25	Os07g0695100	LOC_Os07g49460	0.164428	0.104231	-0.0742674	-0.081419	-0.203852	-0.119846	0.6092	0.5399	0.05	0.38	-0.11	0.11	Response regulator receiver domain containing protein.
C2C2-CO-like-26	Os08g0249000	LOC_Os08g15050	0.0388341	0.000703	1.73193	1.85532	1.8922	1.82648	0.1735	0.0875	1.25	0.58	1.97	1.27	Zn-finger, B-box domain containing protein.
C2C2-CO-like-27	Os08g0536300	LOC_Os08g42440	0.0856803	0.033991	-0.531162	-0.278061	-0.532865	-0.447363	0.4897	0.4121	0.16	-0.39	-0.29	-0.17	Hd1.
C2C2-CO-like-28	Os09g0240200	LOC_Os09g06464	0.0637404	0.0159806	-1.65857	-1.07305	-1.58465	-1.43876		0.9897	1.07	0.55	-1.66	-0.01	Zn-finger, CONSTANS type domain containing protein.
C2C2-CO-like-29	Os09g0509700	LOC_Os09g33550	0.141206	0.0831509	-0.0531798	-0.186438	-0.172757	-0.137458	0.9368	0.9211	0.23	-0.29	0.01	-0.02	Hd1.
C2C2-CO-like-30	Os09g0532400	LOC_Os09g36220	0.104111	0.0494805	-0.23756	-0.22069	-0.100761	-0.186337	0.1333	0.0422	0.97	0.89	0.44	0.77	Response regulator receiver domain containing protein.
C2C2-CO-like-31	Os10g0466500	LOC_Os10g32900		0.562612	-0.624317	-0.434511	0.405732	-0.217699		0.531	-0.46	-0.23	0.23	-0.15	CONSTANS-like protein CO9 (Fragment).
C2C2-CO-like-32	Os10g0560400	LOC_Os10g41100		0.153805	-0.30297	-1.26206	-0.446842	-0.670623		0.045	-0.88	-0.44	-1.01	-0.78	CCT domain containing protein.
C2C2-CO-like-33	Os11g0101200	LOC_Os11g01074	0.0839975	0.0326962	-0.0998788	-0.105014	-0.172222	-0.125705	0.1587	0.0715	0.1	0.27	0.17	0.18	CCT domain containing protein.
C2C2-CO-like-34	Os11g0101400	LOC_Os11g01100
C2C2-CO-like-35	Os11g0157600	LOC_Os11g05930	0.92207	0.905067	-0.0968684	0.169893	-0.0401955	0.0109431	0.1537	0.0659	0.56	0.54	0.2	0.43	ABI3-interacting protein, AIP1.
C2C2-CO-like-36	Os11g0573000	LOC_Os11g36470	0.0610766	0.0137302	-0.474109	-0.442611	-0.315089	-0.410603	0.2339	0.1488	-0.23	-0.43	-0.07	-0.24	Conserved hypothetical protein.
C2C2-CO-like-37	Os11g0101200	LOC_Os12g01080	0.0839975	0.0326962	-0.0998788	-0.105014	-0.172222	-0.125705
C2C2-CO-like-38	Os12g0101200	LOC_Os12g01100
C2C2-CO-like-39	Os12g0262400	LOC_Os12g16160

## Sheet: FJ_C2H2
C2H2
			Ferulic acid						Juglone
					log2[Fold change (treatment/control)]						log2[Fold change (treatment/control)]
Gene name	RAB-DB Locus ID	TIGR Locus ID	FDR	P Value	1	2	3	mean (N=3)	FDR	P Value	1	2	3	mean (N=3)	Description
C2H2-1	Os01g0195000	LOC_Os01g09850	0.0875222	0.0353235	-0.414263	-0.206883	-0.308966	-0.310037	0.1817	0.0958	-0.6	-1.1	-0.33	-0.67	Zn-finger, C2H2 type domain containing protein.
C2H2-2	Os01g0242200	LOC_Os01g14010	0.15198	0.0930725	-0.491153	-0.723769	-0.191674	-0.468865	0.1563	0.0687	-1.54	-1.23	-0.52	-1.1	Zn-finger, C2H2 type domain containing protein.
C2H2-3	Os01g0572300	LOC_Os01g39110	0.253882	0.189562	0.0626841	0.304616	0.0854235	0.150908	0.1572	0.0698	-0.42	-0.77	-0.31	-0.5	Zn-finger, C2H2 type domain containing protein.
C2H2-4	Os01g0785900	LOC_Os01g57650	0.062514	0.0148778	-1.51008	-1.59217	-1.04456	-1.38227	0.0884	0.0053	-0.88	-0.72	-0.92	-0.84	Zn-finger, C2H2 type domain containing protein.
C2H2-5	Os01g0838600	LOC_Os01g62130	0.0435654	0.00243039	1.75625	2.03959	1.77362	1.85649	0.6766	0.6142	0.14	-0.38	0.91	0.22	Zn-finger, C2H2 type domain containing protein.
C2H2-6	Os01g0839100	LOC_Os01g62190	0.0652918	0.0170969	1.30463	1.41044	0.889016	1.20136	0.0672	0.0004	3.33	3.42	3.19	3.31	Zn-finger, C2H2 type domain containing protein.
C2H2-7	Os01g0859100	LOC_Os01g63980		0.57721	-0.642548	-0.43337	0.427686	-0.216077		0.1112	1.04	1.4	0.28	0.9	Zinc finger-like protein.
C2H2-8	Os01g0871200	LOC_Os01g65080	0.0935874	0.0402543	0.300726	0.638284	0.473824	0.470945	0.2146	0.1295	0.21	0.18	0.03	0.14	Zn-finger, C2H2 type domain containing protein.
C2H2-9	Os01g0889101	LOC_Os01g66570
C2H2-10	Os01g0909500	LOC_Os01g68160	0.0519821	0.00726232	-0.683281	-0.506184	-0.612761	-0.600742	0.1421	0.0522	-0.46	-0.42	-0.19	-0.35	Nucleosome binding protein 1 (Nucleosome binding protein 45) (NBP-45) (GARP45 protein).
C2H2-11	Os01g0935000	LOC_Os01g70870		0.628935	-0.661157	-0.330775	0.439251	-0.184227		0.589	-0.45	-0.2	0.26	-0.13	Zn-finger, C2H2 type domain containing protein.
C2H2-12	Os02g0116000	LOC_Os02g02424	0.288444	0.223777	-0.101505	-0.291853	-0.0232553	-0.138871	0.1749	0.0891	-0.86	-0.38	-0.33	-0.52	Zn-finger, C2H2 type domain containing protein.
C2H2-13	Os02g0518500	LOC_Os02g31890
C2H2-14	Os02g0551900	LOC_Os02g34680	0.648569	0.594133	0.323701	-0.00528429	-0.0833998	0.0783389	0.6907	0.63	0	0.35	-0.12	0.08	Zn-finger, C2H2 type domain containing protein.
C2H2-15	Os02g0551900	LOC_Os02g34680	0.648569	0.594133	0.323701	-0.00528429	-0.0833998	0.0783389	0.6907	0.63	0	0.35	-0.12	0.08	Zn-finger, C2H2 type domain containing protein.
C2H2-16	Os02g0659100	LOC_Os02g44120		0.662316	-0.689367	-0.354246	0.503148	-0.180155		0.4679	-0.49	-0.24	0.19	-0.18	Zn-finger, C2H2 type domain containing protein.
C2H2-17	Os02g0659500	LOC_Os02g44130		0.619972	-0.669564	-0.338471	0.436649	-0.190462		0.1966	1.51	0.1	0.72	0.78	Zn-finger, C2H2 type domain containing protein.
C2H2-18	Os02g0672100	LOC_Os02g45054	0.0743327	0.0244372	-0.514861	-0.913987	-0.762095	-0.730314	0.1038	0.0132	-0.81	-0.54	-0.7	-0.68	Zn-finger, C2H2 type domain containing protein.
C2H2-19	Os02g0823900	LOC_Os02g57790
C2H2-20	Os03g0148800	LOC_Os03g05480	0.2376	0.173921	-0.395893	-0.678192	-0.0519701	-0.375352	0.2863	0.2016	-0.1	-0.47	-0.11	-0.23	Zn-finger, C2H2 type domain containing protein.
C2H2-21	Os03g0151400	LOC_Os03g05690		0.126852	-0.62724	-0.409163	-0.107867	-0.381423		0.3002	0.65	0.07	0.08	0.27	Hypothetical protein.
C2H2-22	Os03g0197700	LOC_Os03g10140	0.110115	0.0548793	0.380991	0.63457	0.279703	0.431755		0.2528	0.02	-0.31	-0.18	-0.15	Zn-finger, C2H2 type domain containing protein.
C2H2-23	Os03g0237200	LOC_Os03g13400	0.0749813	0.0250521	0.518237	0.552176	0.313834	0.461416		0.015	-0.63	-0.66	-0.43	-0.58	Zn-finger, C2H2 type domain containing protein.
C2H2-24	Os03g0279700	LOC_Os03g17150	0.0811826	0.0302057	0.861111	1.48835	0.951864	1.10044	0.5932	0.5223	0.32	-0.4	1.01	0.31	ZPT2-12.
C2H2-25	Os03g0425900	LOC_Os03g31240		0.0395202	-1.00842	-0.487129	-0.713741	-0.73643		0.0051	-1.53	-1.69	-1.95	-1.72	Zn-finger, C2H2 type domain containing protein.
C2H2-26	Os03g0437100	LOC_Os03g32220		0.0136767	2.9517	2.2829	3.46683	2.90048	0.0927	0.0067	3.44	2.59	3.23	3.09	Zn-finger, C2H2 type domain containing protein.
C2H2-27	Os03g0437200	LOC_Os03g32230	0.0403612	0.00134988	3.74675	4.10197	4.24564	4.03145	0.0938	0.0074	3.29	2.44	2.85	2.86	Zn-finger, C2H2 type domain containing protein.
C2H2-28	Os03g0603900	LOC_Os03g40710
C2H2-29	Os03g0610400	LOC_Os03g41390	0.0403612	0.00145178	0.789469	0.895885	0.874996	0.85345	0.145	0.0555	1.17	1.22	0.49	0.96	Zn-finger, C2H2 type domain containing protein.
C2H2-30	Os03g0698300	LOC_Os03g49132
C2H2-31	Os03g0764100	LOC_Os03g55540	0.0670436	0.0187169	0.863995	0.528725	0.774921	0.722547	0.0881	0.0049	1.88	1.55	1.52	1.65	Conserved hypothetical protein.
C2H2-32	Os03g0820000	LOC_Os03g60540
C2H2-33	Os03g0820300	LOC_Os03g60560	0.0418318	0.00183599	3.1796	3.46073	2.98648	3.20894	0.0771	0.0013	3.95	3.71	4.21	3.96	ZPT2-14.
C2H2-34	Os03g0820400	LOC_Os03g60570	0.0403612	0.00143351	3.15927	3.5247	3.56742	3.41713	0.0771	0.0017	3.02	2.76	3.17	2.98	ZPT2-13.
C2H2-35	Os03g0838800	LOC_Os03g62230	0.0364555	0.00016	4.83366	4.65962	4.65032	4.71453	0.1067	0.0158	4.11	2.66	3.91	3.56	(No Hit)
C2H2-36	Os04g0115500	LOC_Os04g02510	0.177002	0.115999	0.404297	0.376505	0.0723017	0.284368		0.1225	-0.33	-1.28	-0.59	-0.73	Zn-finger, C2H2 type domain containing protein.
C2H2-37	Os04g0162500	LOC_Os04g08060	0.038965	0.000775	-1.02053	-0.926603	-0.978137	-0.97509	0.1778	0.0922	-0.43	-1.05	-0.43	-0.64	Zn-finger, C2H2 type domain containing protein.
C2H2-38	Os04g0165200	LOC_Os04g08290		0.573392	-0.64796	-0.360799	0.389706	-0.206351		0.3026	-1.45	-0.94	0.28	-0.71	(No Hit)
C2H2-39	Os04g0168100	LOC_Os04g08600		0.275786	-0.334746	0.0590982	-0.696339	-0.323996		0.1477	-0.42	-0.35	-1.26	-0.67	Zn-finger, C2H2 type domain containing protein.
C2H2-40	Os04g0471000	LOC_Os04g39520
C2H2-41	Os04g0552400	LOC_Os04g46670		0.999231	-0.654201	-0.3462	1.00206	0.000553173		0.5822	-0.46	-0.2	0.25	-0.14	Zn-finger, C2H2 type domain containing protein.
C2H2-42	Os04g0552700	LOC_Os04g46680		0.401525	0.0667829	-0.630313	-0.101947	-0.221826	0.1492	0.0605	-1.81	-1.83	-0.7	-1.44	Zn-finger, C2H2 type domain containing protein.
C2H2-43	Os04g0566400	LOC_Os04g47860	0.126569	0.0695449	-0.531324	-0.441103	-0.176095	-0.382841	0.1203	0.0276	-0.39	-0.44	-0.24	-0.36	Zn-finger, C2H2 type domain containing protein.
C2H2-44	Os04g0690100	LOC_Os04g59380	0.0542621	0.00885947	-0.372828	-0.417445	-0.512364	-0.434212	0.1525	0.0646	-1.03	-0.55	-0.45	-0.68	Zn-finger, C2H2 type domain containing protein.
C2H2-45	Os05g0106000	LOC_Os05g01550	0.0816458	0.0306333	-0.622632	-0.682114	-1.07576	-0.793501	0.7297	0.6747	-0.13	0.21	0.06	0.05	Zn-finger, C2H2 type domain containing protein.
C2H2-46	Os05g0114400	LOC_Os05g02390	0.160655	0.100886	-0.544597	-0.122329	-0.498128	-0.388351	0.1234	0.0319	-1.4	-1.83	-0.95	-1.39	Zn-finger, C2H2 type domain containing protein.
C2H2-47	Os05g0121400	LOC_Os05g03020	0.210987	0.14857	-0.0521049	-0.116853	-0.264978	-0.144645	0.3212	0.2375	-0.27	-0.01	-0.1	-0.12	Zn-finger, C2H2 type domain containing protein.
C2H2-48	Os05g0286100	LOC_Os05g20930	0.0435774	0.00245919	-0.492767	-0.466414	-0.415234	-0.458139	0.0935	0.0072	-0.57	-0.65	-0.48	-0.57	Transcriptional regulator SUPERMAN.
C2H2-49	Os05g0444200	LOC_Os05g37190	0.141206	0.08316	0.698695	2.43486	1.816	1.64985	0.1137	0.0216	1.01	0.69	0.64	0.78	Zn-finger, C2H2 type domain containing protein.
C2H2-50	Os05g0460900	LOC_Os05g38600
C2H2-51	Os05g0461200	LOC_Os05g38620
C2H2-52	Os06g0166200	LOC_Os06g07020	0.277634	0.213076	-0.212673	-0.0171002	-0.454204	-0.227992	0.3255	0.2419	0.42	0.69	-0.05	0.35	Zn-finger, C2H2 type domain containing protein.
C2H2-53	Os06g0304200	LOC_Os06g20020
C2H2-54	Os06g0612300	LOC_Os06g40960		0.600832	-0.702664	-0.354274	0.435212	-0.207242		0.6787	-0.37	0.02	0.87	0.18	Zn-finger, C2H2 type domain containing protein.
C2H2-55	Os06g0693500	LOC_Os06g47840	0.102113	0.0476617	0.303098	0.3336	0.143601	0.2601	0.1131	0.0213	0.99	1.56	1.07	1.21	Zn-finger, C2H2 type domain containing protein.
C2H2-56	Os06g0727000	LOC_Os06g51140		0.160431	-0.593899	-0.314416	-0.0749372	-0.327751	0.217	0.1317	-0.17	-0.17	-0.02	-0.12	Zn-finger, C2H2 type domain containing protein.
C2H2-57	Os07g0417400	LOC_Os07g23450
C2H2-58	Os07g0569700	LOC_Os07g38240	0.0964591	0.042682	0.342342	0.403272	0.181941	0.309185	0.135	0.0438	0.41	0.19	0.3	0.3	Zn-finger, C2H2 type domain containing protein.
C2H2-59	Os07g0581400	LOC_Os07g39310		0.723541	0.522168	-0.00739249	-0.239643	0.091711	0.8429	0.807	0.01	-0.23	0.13	-0.03	Non-protein coding transcript, unclassifiable transcript.
C2H2-60	Os07g0588600	LOC_Os07g39960		0.665524	0.245785	-0.680984	0.0156776	-0.139841	0.1333	0.0422	-1.02	-1.45	-0.68	-1.05	Zn-finger, C2H2 type domain containing protein.
C2H2-61	Os07g0590100	LOC_Os07g40080	0.264648	0.200208	2.2993	1.64765	-0.0282145	1.30624		0.1368	0.45	1.24	0.35	0.68	Zn-finger, C2H2 type domain containing protein.
C2H2-62	Os07g0598800	LOC_Os07g40780
C2H2-63	Os07g0600900	LOC_Os07g40950
C2H2-64	Os07g0602200	LOC_Os07g41090	0.357325	0.291704	0.0542602	-0.012661	0.113339	0.0516462	0.2659	0.1808	-0.12	0	-0.15	-0.09	HDA1.
C2H2-65	Os08g0467100	LOC_Os08g36390	0.101659	0.0472705	-0.506731	-0.993938	-0.557204	-0.685958	0.2393	0.1541	-0.44	-1.06	-0.21	-0.57	Conserved hypothetical protein.
C2H2-66	Os08g0485600	LOC_Os08g37904	0.136953	0.0792082	-0.296273	-0.591126	-0.228168	-0.371856	0.0771	0.0014	0.33	0.3	0.33	0.32	Zn-finger, C2H2 type domain containing protein.
C2H2-67	Os08g0485700	LOC_Os08g37920	0.124107	0.0670902	0.504979	0.56945	0.195199	0.42321	0.0728	0.0007	0.72	0.69	0.66	0.69	Zn-finger, C2H2 type domain containing protein.
C2H2-68	Os08g0504000	LOC_Os08g39390		0.0136331	0.889296	0.77935	0.585972	0.751539	0.1238	0.0323	-0.16	-0.16	-0.27	-0.2	(No Hit)
C2H2-69	Os08g0554400	LOC_Os08g44050	0.116039	0.0601977	0.152813	0.413098	0.328631	0.298181	0.1034	0.0129	-0.69	-0.56	-0.46	-0.57	Zn-finger, C2H2 type domain containing protein.
C2H2-70	Os08g0562300	LOC_Os08g44830		0.0481515	-0.373359	-0.413325	-0.739101	-0.508595	0.1393	0.0485	-1.21	-0.89	-0.52	-0.87	Zn-finger, C2H2 type domain containing protein.
C2H2-71	Os09g0122000	LOC_Os09g03500		0.667889	-0.627733	-0.355239	0.48348	-0.166497		0.5076	0.05	-0.31	-0.01	-0.09	Zn-finger, C2H2 type domain containing protein.
C2H2-72	Os09g0282300	LOC_Os09g10980		0.606674	-0.690609	-0.346602	0.433585	-0.201209	0.1121	0.0201	-0.92	-0.61	-0.62	-0.72	WIP1 protein (Fragment).
C2H2-73	Os09g0307400	LOC_Os09g13680
C2H2-74	Os09g0421600	LOC_Os09g25420		0.155359	-0.657556	-1.1897	-0.154124	-0.667126		0.0259	-0.41	-0.25	-0.27	-0.31	(No Hit)
C2H2-75	Os09g0421700	LOC_Os09g25430		0.267663	-0.626621	-0.353068	0.0637879	-0.3053		0.0945	-0.5	-1.78	-1.06	-1.11	Zn-finger, C2H2 type domain containing protein.
C2H2-76	Os09g0431900	LOC_Os09g26210
C2H2-77	Os09g0449400	LOC_Os09g27650	0.302495	0.237308	0.175508	0.432648	0.00872524	0.205627	0.1862	0.1006	-0.68	-0.6	-0.15	-0.48	Zn-finger, C2H2 type domain containing protein.
C2H2-78	Os09g0485600	LOC_Os09g31140		0.20327	-0.425664	-0.384701	-1.81038	-0.873583		0.5261	-0.39	-0.17	0.18	-0.13	Zinc finger-like protein (WIP2 protein).
C2H2-79	Os09g0555700	LOC_Os09g38340	0.174478	0.113724	-0.0357189	-0.193471	-0.174495	-0.134562	0.1854	0.0998	-0.6	-0.47	-0.14	-0.41	Zn-finger, C2H2 type domain containing protein.
C2H2-80	Os09g0560900	LOC_Os09g38790	0.885303	0.861181	0.15451	-0.0529957	-0.0596981	0.0139386	0.2808	0.1961	0	0.18	0.22	0.13	Zn-finger, C2H2 type domain containing protein.
C2H2-81	Os10g0419200	LOC_Os10g28330		0.651308	-0.626295	-0.363046	0.468545	-0.173598		0.8428	-0.48	-0.21	0.99	0.1	Zn-finger, C2H2 type domain containing protein.
C2H2-82	Os10g0555300	LOC_Os10g40660	0.0475102	0.00494874	-0.268126	-0.326787	-0.264294	-0.286402	0.084	0.0035	-0.82	-0.97	-0.8	-0.86	Zn-finger, C2H2 type domain containing protein.
C2H2-83	Os11g0169400	LOC_Os11g06840		0.0247654	-1.46427	-1.79078	-1.00554	-1.4202	0.1434	0.0537	-1.76	-1.38	-0.7	-1.28	Zn-finger, C2H2 type domain containing protein.
C2H2-84	Os11g0442900	LOC_Os11g25610		0.976157	-0.461304	-0.383378	0.803281	-0.0138006		0.1129	-0.37	-0.42	-0.08	-0.29	Zn-finger, C2H2 type domain containing protein.
C2H2-85	Os11g0498400	LOC_Os11g30484	0.272072	0.207379	-0.0567778	-0.093936	-0.340721	-0.163812	0.422	0.3417	0.03	0	0.16	0.06	Zn-finger, C2H2 type domain containing protein.
C2H2-86	Os11g0702300	LOC_Os11g47620		0.556864	-0.681158	-0.411566	0.406737	-0.228662		0.6298	-0.38	-0.15	0.23	-0.1	(No Hit)
C2H2-87	Os11g0702400	LOC_Os11g47630	0.172126	0.111491	0.444939	0.443836	0.0877752	0.325517	0.3596	0.2771	0.81	0.37	-0.06	0.37	Zn-finger, C2H2 type domain containing protein.
C2H2-88	Os11g0707300	LOC_Os11g48000
C2H2-89	Os12g0170400	LOC_Os12g07280	0.123611	0.0666265	0.404299	0.158171	0.237672	0.266714	0.1181	0.0253	0.17	0.2	0.29	0.22	Zn-finger, C2H2 type domain containing protein.
C2H2-90	Os12g0502700	LOC_Os12g31840	0.431312	0.365638	-0.230511	-0.502625	0.113011	-0.206708	0.1292	0.0378	-0.51	-0.55	-0.27	-0.44	Heat shock protein DnaJ, N-terminal domain containing protein.
C2H2-91	Os12g0578600	LOC_Os12g38940		0.855522	0.399644	-0.0554555	-0.228193	0.0386652		0.3491	-0.01	0.09	0.6	0.23	Zn-finger, C2H2 type domain containing protein.
C2H2-92	Os12g0578700	LOC_Os12g38950		0.0744851	-0.713149	-0.414126	-1.17847	-0.768583		0.0143	0.42	0.36	0.54	0.44	Zn-finger, C2H2 type domain containing protein.
C2H2-93	Os12g0578800	LOC_Os12g38960	0.06546	0.0172087	3.13476	2.14922	2.1455	2.47649	0.084	0.0035	2.31	2.02	1.9	2.07	Zn-finger, C2H2 type domain containing protein.
C2H2-94	Os12g0583700	LOC_Os12g39400	0.0716735	0.0224012	0.797675	0.859569	1.27122	0.976154	0.1231	0.0316	1.64	1.36	0.84	1.28	Zn-finger, C2H2 type domain containing protein.

## Sheet: FJ_C3H
C3H
			Ferulic acid						Juglone
					log2[Fold change (treatment/control)]						log2[Fold change (treatment/control)]
Gene name	RAB-DB Locus ID	TIGR Locus ID	FDR	P Value	1	2	3	mean (N=3)	FDR	P Value	1	2	3	mean (N=3)	Description
C3H -1	Os01g0174600	LOC_Os01g07930		0.418197	-0.0318212	-0.950627	0.0236567	-0.319597			0.276098	0.0588623	-0.0622497	0.0909035	Zn-finger, C-x8-C-x5-C-x3-H type domain containing protein.
C3H -2	Os01g0192000	LOC_Os01g09620	0.0442184	0.00269888	0.903886	0.782756	0.770164	0.818935	0.1634	0.0764	2.24414	1.58452	0.710788	1.51315	Zn-finger, C-x8-C-x5-C-x3-H type domain containing protein.
C3H -3	Os01g0252200	LOC_Os01g14870	0.0856857	0.0339987	0.605839	0.304283	0.538393	0.482838	0.1731	0.0869	-0.288481	-0.751396	-0.345071	-0.461649	Conserved hypothetical protein.
C3H -4	Os01g0256800	LOC_Os01g15300	0.0674562	0.0190778	0.32896	0.264683	0.200462	0.264702	0.1166	0.0237	0.535265	0.305161	0.434104	0.424843	Helicase, C-terminal domain containing protein.
C3H -5	Os01g0257400	LOC_Os01g15350	0.455613	0.390857	0.12739	-0.0216092	0.0356331	0.047138	0.484	0.406	0.0782318	-0.0487604	0.164742	0.0647376	Zn-finger, C-x8-C-x5-C-x3-H type domain containing protein.
C3H -6	Os01g0258700	LOC_Os01g15460	0.134117	0.0766691	0.0830535	0.236422	0.138118	0.152531	0.1535	0.0657	-0.415483	-0.392368	-0.147082	-0.318311	Zn-finger, C-x8-C-x5-C-x3-H type domain containing protein.
C3H -7	Os01g0572100	LOC_Os01g39100		0.219888	0.0486254	0.403769	0.120876	0.19109			-0.300536	-0.208212	-0.112834	-0.207194	Zn-finger, C-x8-C-x5-C-x3-H type domain containing protein.
C3H -8	Os01g0616400	LOC_Os01g42970	0.185458	0.123981	-0.0788832	-0.197769	-0.0583096	-0.111654	0.5258	0.4504	-0.128687	0.0683632	-0.118455	-0.0595929	Floral homeotic protein HUA1.
C3H -9	Os01g0645000	LOC_Os01g45730	0.0856398	0.0339512	-0.806458	-1.54438	-1.07224	-1.14103	0.2096	0.1243	-0.149733	-0.403162	-0.722771	-0.425222	TIS11 protein (dTIS11).
C3H -10	Os01g0738400	LOC_Os01g53650		0.543754	-0.651983	-0.421534	0.387732	-0.228595			3.69948	3.53265	3.67952	3.63721	Zinc finger transcription factor.
C3H -11	Os01g0834700	LOC_Os01g61830	0.0435774	0.00245926	-0.62422	-0.718422	-0.618086	-0.653576	0.2876	0.2031	-0.49915	-0.0560369	-0.182413	-0.245867	Zn-finger, C-x8-C-x5-C-x3-H type domain containing protein.
C3H -12	Os01g0917400	LOC_Os01g68860	0.109409	0.0542682	-0.139111	-0.351115	-0.276258	-0.255495	0.1729	0.0867	-0.262677	-0.349741	-0.0959149	-0.236111	Floral homeotic protein HUA1.
C3H -13	Os02g0161200	LOC_Os02g06584	0.0504261	0.00651405	-0.464449	-0.393552	-0.352399	-0.403467	0.3603	0.2777	0.12146	0.200198	-0.026803	0.098285	Zn-finger, C-x8-C-x5-C-x3-H type domain containing protein.
C3H -14	Os02g0194200	LOC_Os02g10080	0.49281	0.429109	0.078062	-0.263776	-0.105672	-0.0971285	0.1492	0.0605	-0.472376	-0.230267	-0.232401	-0.311681	KH, type 1 domain containing protein.
C3H -15	Os02g0301000	LOC_Os02g19804	0.487807	0.423824	0.083437	-0.146828	-0.191174	-0.0848548	0.1511	0.0631	0.197924	0.438447	0.226353	0.287574	Zn-finger, C-x8-C-x5-C-x3-H type domain containing protein.
C3H -16	Os02g0557500	LOC_Os02g35150	0.407904	0.342378	-0.261962	-0.981422	0.0825585	-0.386942	0.5769	0.5049	-0.007844	0.325374	-0.0366488	0.093627	U2 auxiliary factor small subunit family protein.
C3H -17	Os02g0677700	LOC_Os02g45480	0.0855925	0.0339017	-0.15566	-0.275157	-0.309551	-0.246789	0.4831	0.4051	-0.0301744	0.300449	0.0441561	0.10481	Zn-finger, C-x8-C-x5-C-x3-H type domain containing protein.
C3H -18	Os02g0831100	LOC_Os02g58440	0.038965	0.000801	-0.523185	-0.47437	-0.503178	-0.500244	0.1028	0.0126	-0.423826	-0.465651	-0.313326	-0.400935	Conserved hypothetical protein.
C3H -19	Os03g0112700	LOC_Os03g02160	0.381738	0.316121	0.0570211	0.174173	-0.0135193	0.0725584	0.1714	0.085	0.446905	0.147181	0.251129	0.281738	Zn-finger, C-x8-C-x5-C-x3-H type domain containing protein.
C3H -20	Os03g0301500	LOC_Os03g18950
C3H -21	Os03g0328900	LOC_Os03g21140	0.0548857	0.00935174	-0.675813	-0.736961	-0.525229	-0.646001	0.1307	0.0395	0.279674	0.507751	0.293456	0.360294	Zn-finger, C-x8-C-x5-C-x3-H type domain containing protein.
C3H -22	Os03g0329200	LOC_Os03g21160	0.0695155	0.0206883	-1.47648	-2.0613	-1.28	-1.60593	0.0983	0.0096	-0.77093	-0.881003	-0.62288	-0.758271	Zn-finger, C-x8-C-x5-C-x3-H type domain containing protein.
C3H -23	Os03g0698800	LOC_Os03g49170	0.0715187	0.0222822	-0.236074	-0.351016	-0.406984	-0.331358	0.1476	0.0586	-1.06632	-1.26723	-0.476337	-0.936631	Zn-finger, C-x8-C-x5-C-x3-H type domain containing protein.
C3H -24	Os03g0826400	LOC_Os03g61110	0.298597	0.233661	-0.0698909	-0.810499	-0.248766	-0.376385	0.2315	0.1463	-0.275496	-0.0520181	-0.128532	-0.152015	RNA-binding region RNP-1 (RNA recognition motif) domain containing protein.
C3H -25	Os04g0438700	LOC_Os04g35800	0.18798	0.126303	-0.041482	-0.111859	-0.0346661	-0.0626692	0.7849	0.7384	0.0508328	-0.149352	0.221861	0.0411139	Zn-finger, C-x8-C-x5-C-x3-H type domain containing protein.
C3H -26	Os04g0487500	LOC_Os04g41060
C3H -27	Os04g0665700	LOC_Os04g57010	0.613145	0.556547	0.103339	-0.341929	-0.0372611	-0.0919504	0.5955	0.5248	-0.0731984	0.259485	0.0377721	0.0746863	KH, type 1 domain containing protein.
C3H -28	Os04g0671800	LOC_Os04g57600	0.351659	0.286054	-0.101241	-0.186916	0.0236669	-0.0881632	0.1118	0.0197	0.2515	0.379631	0.25513	0.29542	Zn-finger, C-x8-C-x5-C-x3-H type domain containing protein.
C3H -29	Os05g0128200	LOC_Os05g03760	0.0418318	0.001848	0.22195	0.252743	0.253852	0.242848	0.1208	0.0286	1.06886	0.827929	0.575513	0.8241	Transposable element Mu1 sequence.
C3H -30	Os05g0176400	LOC_Os05g08400		0.258814	0.821001	0.567313	-0.100682	0.429211	0.7347	0.6803	-0.241866	0.61099	-0.00523276	0.121297	Zn-finger, C-x8-C-x5-C-x3-H type domain containing protein.
C3H -31	Os05g0195200	LOC_Os05g10670	0.0403612	0.00127341	1.77973	1.69057	1.57242	1.68091	0.1105	0.0187	1.26254	1.38511	0.850422	1.16602	Zn-finger, C-x8-C-x5-C-x3-H type domain containing protein.
C3H -32	Os05g0525900	LOC_Os05g45020	0.75815	0.715583	-0.722678	-0.0160131	0.34427	-0.131473	0.2165	0.1312	2.0247	0.747307	0.598229	1.12341	Zn-finger transcription factor.
C3H -33	Os05g0564200	LOC_Os05g48960	0.23878	0.175025	-0.0976572	-0.24298	-0.0373325	-0.12599	0.2231	0.1378	0.0626458	0.335292	0.173689	0.190542	U2 snRNP auxiliary factor, small subunit.
C3H -34	Os05g0576300	LOC_Os05g50080		0.0997688	-1.28376	-0.929909	-0.302651	-0.838773	0.1642	0.0772	-0.19014	-0.623771	-0.560455	-0.458122	Zn-finger, C-x8-C-x5-C-x3-H type domain containing protein.
C3H -35	Os06g0318700	LOC_Os06g21390	0.0873613	0.035202	-0.184186	-0.262676	-0.134376	-0.193746	0.2055	0.1198	0.323185	0.387506	0.0649052	0.258532	Zn-finger, C-x8-C-x5-C-x3-H type domain containing protein.
C3H -36	Os06g0519400	LOC_Os06g32720		0.548847	-0.660439	-0.405678	0.388594	-0.225841			-0.339578	-0.14783	0.265336	-0.0740239	Zn-finger, C-x8-C-x5-C-x3-H type domain containing protein.
C3H -37	Os06g0520600	LOC_Os06g32860		0.581218	-0.715783	-0.379492	0.429986	-0.221763			0.733426	0.0512099	-0.160493	0.208048	Eukaryotic initiation factor-like protein.
C3H -38	Os06g0618150	LOC_Os06g41390
C3H -39	Os06g0677700	LOC_Os06g46400	0.106082	0.0512795	-0.815917	-0.642255	-0.334419	-0.597531	0.1629	0.0759	-0.523826	-0.240524	-0.227542	-0.330631	YT521-B-like protein family protein.
C3H -40	Os06g0704300	LOC_Os06g49080	0.124209	0.0672025	-0.135802	-0.396562	-0.35235	-0.294905	0.2325	0.1474	-0.634421	-0.839368	-0.0850886	-0.519626	Zn-finger, C-x8-C-x5-C-x3-H type domain containing protein.
C3H -41	Os07g0138400	LOC_Os07g04580		0.56123	-0.681016	-0.410465	0.411177	-0.226768			-0.388374	0.58722	0.23073	0.143192	Zn-finger, C-x8-C-x5-C-x3-H type domain containing protein.
C3H -42	Os07g0139000	LOC_Os07g04650
C3H -43	Os07g0568300	LOC_Os07g38090	0.051033	0.00676527	0.332176	0.429589	0.432114	0.39796	0.1294	0.038	0.306202	0.413919	0.200646	0.306923	ZF protein (Fragment).
C3H -44	Os07g0682400	LOC_Os07g48410	0.0881944	0.0358817	-0.311957	-0.325234	-0.163184	-0.266792	0.1738	0.0878	-0.441872	-0.763844	-0.238503	-0.481406	Zn-finger, C-x8-C-x5-C-x3-H type domain containing protein.
C3H -45	Os08g0126700	LOC_Os08g03310		0.0633786	-0.664668	-1.38668	-0.669447	-0.906931	0.1105	0.0187	2.62562	2.43748	1.61928	2.22746	Zn-finger, C-x8-C-x5-C-x3-H type domain containing protein.
C3H -46	Os08g0135800	LOC_Os08g04170	0.103336	0.0487632	-0.498389	-0.688334	-0.29586	-0.494194	0.1149	0.0225	-0.165825	-0.106195	-0.182126	-0.151382	Zn-finger, C-x8-C-x5-C-x3-H type domain containing protein.
C3H -47	Os08g0159800	LOC_Os08g06330	0.13563	0.0779801	-0.0955573	-0.286193	-0.176431	-0.18606	0.6301	0.5627	-0.339889	-0.0137157	0.087532	-0.0886908	Zn-finger, C-x8-C-x5-C-x3-H type domain containing protein.
C3H -48	Os08g0491700	LOC_Os08g38370
C3H -49	Os09g0305900	LOC_Os09g13530
C3H -50	Os09g0364000	LOC_Os09g19940	0.110983	0.0557669	-0.371867	-0.672459	-0.312133	-0.452153	0.1901	0.1045	-0.656103	-0.854599	-0.184774	-0.565159	Zn-finger, C-x8-C-x5-C-x3-H type domain containing protein.
C3H -51	Os09g0491756	LOC_Os09g31482
C3H -52	Os10g0391300	LOC_Os10g25220	0.0661437	0.0178745	-1.16783	-1.80601	-1.30946	-1.42777	0.1211	0.0294	-0.956496	-0.650081	-0.537311	-0.714629	DNA-binding SAP domain containing protein.
C3H -53	Os11g0472000	LOC_Os11g28270	0.545199	0.484133	0.000473	0.0664951	-0.00720503	0.019921	0.1708	0.0844	-0.160735	-0.425415	-0.204828	-0.263659	Zn-finger, C-x8-C-x5-C-x3-H type domain containing protein.
C3H -54	Os12g0129500	LOC_Os12g03554
C3H -55	Os12g0278800	LOC_Os12g18120	0.0444226	0.00281034	0.276048	0.249424	0.229893	0.251788	0.0939	0.0076	0.682261	0.773036	0.568753	0.674683	U2 auxiliary factor small subunit family protein.
C3H -56	Os12g0405100	LOC_Os12g21700	0.487996	0.424037	-0.123491	0.0400209	-0.0586262	-0.0473655	0.1774	0.0916	-0.210846	-0.545894	-0.236041	-0.330927	Zinc finger protein 3.
C3H -57	Os12g0515500	LOC_Os12g33090		0.0940424	-0.108169	-0.440668	-0.361952	-0.303596	0.511	0.4349	-0.0867137	-0.0430955	0.0304594	-0.0331166	Zn-finger transcription factor.

## Sheet: FJ_CCAAT_HAP2
CCAAT-HAP2
			Ferulic acid						Juglone
					log2[Fold change (treatment/control)]						log2[Fold change (treatment/control)]
Gene name	RAB-DB Locus ID	TIGR Locus ID	FDR	P Value	1	2	3	mean (N=3)	FDR	P Value	1	2	3	mean (N=3)	Description
CCAAT-HAP2-1	Os02g0776501	LOC_Os02g53620
CCAAT-HAP2-2	Os03g0174900	LOC_Os03g07880	0.0611718	0.0138698	0.407399	0.620775	0.53105	0.519741	0.3069	0.2229	0.5	0.2	0.02	0.24	Transcriptional activator php2.
CCAAT-HAP2-3	Os03g0411100	LOC_Os03g29760	0.74742	0.703682	0.138213	-0.15857	0.154226	0.0446229	0.1029	0.0126	-0.34	-0.32	-0.46	-0.37	Nuclear Y/CCAAT-box binding factor A subunit NF-YA.
CCAAT-HAP2-4	Os03g0647600	LOC_Os03g44540	0.213469	0.150917	0.194905	0.0545969	0.0616874	0.10373	0.1408	0.0506	-0.67	-0.7	-0.3	-0.56	Nf-Y-A subunit.
CCAAT-HAP2-5	Os03g0696300	LOC_Os03g48970	0.0972734	0.0433989	-0.230543	-0.341984	-0.161128	-0.244552	0.1617	0.0746	-0.4	-0.46	-0.14	-0.33	CCAAT-binding transcription factor, subunit B family protein.
CCAAT-HAP2-6	Os07g0158500	LOC_Os07g06470		0.593932	-0.71488	-0.365375	0.437272	-0.214328		0.0686	-0.7	-0.25	-0.73	-0.56	CCAAT-binding transcription factor, subunit B family protein.
CCAAT-HAP2-7	Os07g0608200	LOC_Os07g41720	0.175183	0.114354	-0.0721999	-0.0698662	-0.0134215	-0.0518292	0.1254	0.0335	-0.42	-0.28	-0.22	-0.31	CCAAT-binding transcription factor, subunit B family protein.
CCAAT-HAP2-8	Os08g0196700	LOC_Os08g09690	0.685144	0.634066	-0.175631	0.190236	0.188313	0.0676395	0.0935	0.0073	1.69	1.97	1.46	1.71	Nuclear Y/CCAAT-box binding factor A subunit NF-YA.
CCAAT-HAP2-9	Os10g0397900	LOC_Os10g25850		0.707428	-0.112458	-0.0717983	0.396025	0.0705895		0.2428	-0.16	-0.19	-1.02	-0.46	Hypothetical protein.
CCAAT-HAP2-10	Os12g0613000	LOC_Os12g41880	0.0986793	0.0446361	0.335064	0.178564	0.405096	0.306241	0.1664	0.0796	-0.2	-0.42	-0.17	-0.26	CCAAT-binding transcription factor, subunit B family protein.
CCAAT-HAP2-11	Os12g0618600	LOC_Os12g42400		0.239933	-0.370078	-0.431988	0.0502906	-0.250592	0.135	0.0438	-1.16	-0.93	-0.52	-0.87	Transcriptional activator HAP2.

[truncated: 18 more sheets: FJ_CCAAT_HAP3, FJ_CCAAT_HAP5, FJ_EIL, GARP_G2_like, FJ_GRAS, FJ_HB, FJ_HMG, FJ_HSF, FJ_JMJ, FJ_MYB_related, FJ_MYB, FJ_NAC, FJ_Nin_like, FJ_PHD, FJ_PLATZ, FJ_Trihelix, FJ_WRKY, FJ_ZIM]
