# Supplementary material for: Autotoxicity mechanism of Oryza sativa: transcriptome response in rice roots exposed to ferulic acid
Source: BMC Genomics. 2013 May 25;14:351. doi: 10.1186/1471-2164-14-351 (PMC4008027; doi:10.1186/1471-2164-14-351)
Supplement: Additional file 15: Table S11 — Expression profiles of protein kinase genes induced by short exposure to ferulic acid or juglone. [file 1471-2164-14-351-S15.xlsx]

## Sheet: Table S11
Table S11. Comparison of expression profiles of RLK protein kinase genes induced by FA stress and juglone after short exposure.
			ferulic acid				juglone				ferulic acid+juglone
Functional categories	In genome		Increased		Decreased		Increased		Decreased		Increased		Decreased
Total	1074	1	21	1	14	1	19	1	3	1	19	1	0	0
DUF26	63	0.0586592	1	0.047619	0	0	3	0.157895	0	0	3	0.157895	0	0
L-LEC	101	0.094041	3	0.142857	1	0.0714286	3	0.157895	0	0	0	0	0	0
LRK10L-2	44	0.0409683	1	0.047619	0	0	2	0.105263	0	0	2	0.105263	0	0
LRR-I	40	0.0372439	0	0	3	0.214286	0	0	0	0	0	0	0	0
LRR-III	43	0.0400372	0	0	0	0	1	0.0526316	1	0.333333	0	0	0	0
LRR-VII	11	0.0102421	0	0	1	0.0714286	0	0	0	0	0	0	0	0
LRR-VIII	35	0.0325885	4	0.190476	0	0	0	0	0	0	1	0.0526316	0	0
LRR-X	27	0.0251397	0	0	0	0	1	0.0526316	0	0	1	0.0526316	0	0
LRR-XII	106	0.0986965	1	0.047619	2	0.142857	0	0	0	0	0	0	0	0
LRR-XIII	6	0.00558659	1	0.047619	0	0	0	0	0	0	0	0	0	0
LRR-XIV	3	0.0027933	0	0	0	0	0	0	0	0	1	0.0526316	0	0
LRR-XV	13	0.0121043	0	0	0	0	0	0	0	0	1	0.0526316	0	0
RLCK-II	1	0.000931099	0	0	0	0	0	0	0	0	1	0.0526316	0	0
RLCK-IV	6	0.00558659	1	0.047619	0	0	1	0.0526316	0	0	0	0	0	0
RLCK-IX	29	0.0270019	2	0.0952381	0	0	0	0	0	0	0	0	0	0
RLCK-OS	35	0.0325885	0	0	1	0.0714286	3	0.157895	0	0	3	0.157895	0	0
RLCK-V	13	0.0121043	0	0	1	0.0714286	0	0	0	0	0	0	0	0
RLCK-VII	54	0.0502793	3	0.142857	1	0.0714286	2	0.105263	1	0.333333	3	0.157895	0	0
SD-1	34	0.0316574	0	0	0	0	1	0.0526316	0	0	1	0.0526316	0	0
SD-2	101	0.094041	3	0.142857	2	0.142857	0	0	0	0	1	0.0526316	0	0
URK-I	6	0.00558659	0	0	1	0.0714286	0	0	0	0	0	0	0	0
WAK	89	0.0828678	1	0.047619	1	0.0714286	1	0.0526316	0	0	1	0.0526316	0	0
WAKL-OS	38	0.0353818	0	0	0	0	1	0.0526316	1	0.333333	0	0	0	0
Functional categories of genes, total number of genes found within the rice genome, numbers of genes present on and detected on arrays,
and numbers of genes showing significant differences (FDR <0.1) in transcript abundance are shown in rows and columns labeled accordingly

## Sheet: FJ_all-RLK
RLK protein kinase family
				Ferulic acid						Juglone
						log2[Fold change (treatment/control)]						log2[Fold change (treatment/control)]
Name	Subfamily	TIGR Locus ID	RAB-DB Locus ID	FDR	P Value	1	2	3	mean (N=3)	FDR	P Value	1	2	3	mean (N=3)	Description
9629.m00042	C-LEC	Os01g01410	Os01g0104000	0.860663	0.832109	0.0160817	-0.29064	0.424152	0.0498646	0.2703	0.185481	0.02	0.29	0.15	0.15	C-type lectin domain containing protein.
9633.m02948	CR4L	Os05g32170	Os05g0387700	0.0584047	0.0116706	-0.530712	-0.607316	-0.413478	-0.517169	0.0893	0.00560249	-0.59	-0.68	-0.77	-0.68	Protein kinase domain containing protein.
9629.m01616	CR4L	Os01g16230	Os01g0267800	0.0500853	0.00624294	0.644898	0.689967	0.525038	0.619968	0.255	0.169705	0	-0.07	-0.1	-0.06	Protein kinase domain containing protein.
9631.m04208	CR4L	Os03g43670	Os03g0637800	0.111803	0.0565143	-0.71115	-1.3568	-0.653949	-0.9073	0.1424	0.0524749	-1.23	-1.11	-0.5	-0.95	Protein kinase family protein.
9632.m03459	CR4L	Os04g35890	Os04g0439600		0.251991	0.523591	-0.0860897	0.608789	0.348764	0.2037	0.118068	-0.3	-0.5	-0.11	-0.3	Protein kinase domain containing protein.
9633.m00288	CR4L	Os05g03620	Os05g0127300	0.0461256	0.00373697	0.761628	0.621267	0.737495	0.706797	0.1207	0.0281708	1.95	1.16	1.24	1.45	Cytokinin-regulated kinase 1.
9636.m00082	CR4L	Os08g01830	Os08g0109800	0.0770213	0.0265854	-0.435721	-0.280552	-0.512143	-0.409472	0.1515	0.0636224	-0.19	-0.4	-0.19	-0.26	Protein kinase domain containing protein.
9639.m01092	CR4L	Os11g11490	Os11g0222000	0.0781279	0.0276653	0.132361	0.182455	0.101546	0.138787	0.1342	0.0429909	-0.4	-0.85	-0.57	-0.61	Protein kinase family protein.
9629.m00554	CrRLK1L-1	Os01g06280	Os01g0155500	0.0522287	0.00751062	0.60145	0.729282	0.545066	0.625266	0.1141	0.0218861	1.06	1.05	0.64	0.92	Resistance protein candidate (Fragment).
9629.m05510	CrRLK1L-1	Os01g56330	Os01g0769700	0.0612398	0.0139469	-0.59668	-0.702394	-0.460535	-0.586536	0.1009	0.0114488	-0.42	-0.32	-0.46	-0.4	LpimPth4.
9631.m00239	CrRLK1L-1	Os03g03280	Os03g0124200	0.0497926	0.00606926	-0.182742	-0.214039	-0.240233	-0.212338	0.4686	0.390096	0	-0.7	-0.04	-0.25	Pto-like serine/threonine kinase.
9631.m01698	CrRLK1L-1	Os03g17300	Os03g0281500	0.117348	0.0612724	0.554184	0.413609	0.204856	0.390883	0.1949	0.10913	0.75	0.23	1.07	0.68	LpimPth3.
9631.m02151	CrRLK1L-1	Os03g21540	Os03g0333200	0.0686305	0.0199867	-0.449014	-0.307364	-0.512881	-0.423086	0.132	0.0410434	-0.26	-0.21	-0.41	-0.29	Resistance protein candidate (Fragment).
9631.m05382	CrRLK1L-1	Os03g55210
9632.m05124	CrRLK1L-1	Os04g52860	Os04g0619600	0.0710742	0.0218598	-0.311348	-0.529065	-0.484267	-0.44156	0.1102	0.0182323	-0.73	-0.65	-0.45	-0.61	Resistance protein candidate (Fragment).
9633.m00622	CrRLK1L-1	Os05g06990	Os05g0162500		0.553614	-0.361041	0.577909	0.39027	0.202379	0.7892	0.743414	-0.04	0.26	-0.09	0.04	Hypothetical protein.
9633.m01831	CrRLK1L-1	Os05g20150	Os05g0280700		0.455985	0.612159	0.826915	-0.399211	0.346621		0.0597896	0.27	0.37	0.14	0.26	Resistance protein candidate (Fragment).
9633.m02281	CrRLK1L-1	Os05g25350	Os05g0317700		0.082549	0.842228	0.370209	0.354007	0.522148	0.0943	0.00773531	1.02	0.96	0.75	0.91	Resistance protein candidate (Fragment).
9633.m02283	CrRLK1L-1	Os05g25370	Os05g0317900		0.647658	-0.605973	-0.368452	0.458911	-0.171838		0.0642732	-0.5	-0.22	-0.62	-0.44	Resistance protein candidate (Fragment).
9633.m02291	CrRLK1L-1	Os05g25450	Os05g0318700	0.126216	0.0691146	1.02053	1.45113	0.500268	0.990644	0.1053	0.0144552	0.98	0.67	0.71	0.79	Resistance protein candidate (Fragment).
9634.m00267	CrRLK1L-1	Os06g03610
9634.m02243	CrRLK1L-1	Os06g22810	Os06g0334300	0.0614382	0.0141034	-0.636252	-0.80166	-0.530989	-0.6563	0.1103	0.0184225	-0.9	-1.14	-0.7	-0.91	Receptor-like protein kinase.
9635.m00473	CrRLK1L-1	Os07g05370	Os07g0147600	0.0458811	0.00358539	-0.188113	-0.211747	-0.231862	-0.210574	0.1562	0.0685988	-0.81	-0.29	-0.85	-0.65	Protein kinase domain containing protein.
9638.m03516	CrRLK1L-1	Os10g39010	Os10g0534500	0.053761	0.00844291	1.10142	1.03391	0.802374	0.979234	0.1515	0.0636307	0.54	0.24	0.68	0.49	Protein kinase domain containing protein.
13101.m01648	CrRLK1L-1	Os01g14926	Os01g0253000		0.557706	-0.713175	-0.400284	0.411947	-0.233837		0.0379248	0.72	0.38	0.8	0.64	Resistance protein candidate (Fragment).
13105.m02605	CrRLK1L-1	Os05g25430	Os05g0318600		0.559818	-0.642532	-0.436208	0.409403	-0.223113		0.915525	-0.34	1.18	-0.64	0.07	Protein kinase domain containing protein.
9634.m03304	DUF26	Os06g34960	Os06g0541600	0.36181	0.296263	-0.0589509	-0.0695371	0.0157276	-0.0375868		0.283367	-0.02	-0.08	-0.37	-0.16	Protein kinase family protein.
9635.m02031	DUF26	Os07g20610
13107.m03576	DUF26	Os07g35004	Os07g0534700	0.0702265	0.021346	0.125066	0.206081	0.202362	0.177836	0.1731	0.0870228	0.17	0.61	0.42	0.4	Protein kinase family protein.
13107.m03591	DUF26	Os07g35140	Os07g0535800		0.0143351	2.00889	2.48361	1.62976	2.04075	0.0938	0.00733	1.55	1.4	1.87	1.61	Protein kinase domain containing protein.
9629.m02564	DUF26-1h_AtRLK4_like	Os01g26390	Os01g0366300		0.468628	-0.120313	0.0913805	0.585096	0.185388		0.21828	-0.06	1.39	2.25	1.19	ARK3 product/receptor-like serine/threonine protein kinase ARK3.
9633.m03875	DUF26-Ia	Os05g41370	Os05g0493100		0.036766	0.994078	1.27301	0.61829	0.961793	0.1161	0.023279	1.08	0.69	1.2	0.99	KI domain interacting kinase 1.
9635.m02971	DUF26-Ia	Os07g30410	Os07g0487300		0.570351	-0.709075	-0.3885	0.419667	-0.22597		0.606073	-0.32	-0.11	1.42	0.33	Protein kinase family protein.
9635.m02984	DUF26-Ia	Os07g30510
9635.m03456	DUF26-Ia	Os07g35010
9638.m00382	DUF26-Ia	Os10g04720	Os10g0136400		0.0910373	1.0185	1.21552	0.309864	0.84796		0.757999	-0.31	1.13	-0.31	0.17	Serine/threonine kinase.
9638.m00383	DUF26-Ia	Os10g04730	Os10g0136500		0.966508	-0.648541	0.217451	0.385542	-0.0151829		0.68004	-0.4	-0.17	0.29	-0.1	Protein kinase domain containing protein.
9639.m03532	DUF26-Ia	Os11g38850	Os11g0601500		0.566398	-0.70607	-0.377985	0.408764	-0.225097		0.248501	0.46	0.04	0.12	0.21	Protein kinase family protein.
9635.m03493	DUF26-Ic	Os07g35370	Os07g0538200	0.118428	0.0621811	0.492832	0.900273	0.390795	0.594633	0.1482	0.0593249	1.24	1.26	0.49	1	Protein kinase domain containing protein.
9630.m02590	DUF26-Ic	Os02g27310
9632.m01083	DUF26-Ic	Os04g12080	Os04g0197200	0.16669	0.106289	-0.542472	-1.19762	-0.37717	-0.705755	0.1275	0.035771	-0.75	-0.38	-0.52	-0.55	Protein kinase domain containing protein.
9632.m01093	DUF26-Ic	Os04g12180
9635.m03481	DUF26-Ic	Os07g35260	Os07g0537000		0.0846463	-0.644484	-0.338699	-0.224965	-0.402716		0.0359535	2.71	1.98	1.35	2.01	Receptor protein kinase.
9635.m03483	DUF26-Ic	Os07g35280	Os07g0537200		0.0114804	2.99597	2.15308	2.24839	2.46581	0.1084	0.0167352	1.83	1.61	2.47	1.97	Serine/threonine protein kinase family protein.
9635.m03484	DUF26-Ic	Os07g35290	Os07g0537300		0.0542479	1.02086	0.699758	1.62356	1.11473	0.0734	0.000794	1.52	1.39	1.5	1.47	Protein of unknown function DUF26 domain containing protein.
9635.m03485	DUF26-Ic	Os07g35300	Os07g0537400	0.0576073	0.0110671	1.32034	1.81899	1.3651	1.50148	0.0806	0.00243523	1.59	1.41	1.68	1.56	Serine/threonine kinase receptor precursor.
9635.m03486	DUF26-Ic	Os07g35310	Os07g0537500	0.0481682	0.0053776	0.972789	1.25788	1.12529	1.11865	0.1212	0.0295955	1.8	1.22	1.01	1.34	Protein kinase domain containing protein.
9635.m03488	DUF26-Ic	Os07g35330	Os07g0537600	0.112701	0.0573226	0.83691	1.7448	0.909437	1.16371	0.1209	0.0287316	1.36	1.02	0.74	1.04	Protein of unknown function DUF26 domain containing protein.
9635.m03489	DUF26-Ic	Os07g35340	Os07g0537900		0.259042	0.676498	0.336691	-0.0419115	0.323759	0.1183	0.025511	0.37	0.39	0.6	0.45	SRK3 gene.
9635.m03494	DUF26-Ic	Os07g35380	Os07g0538300		0.821626	0.293361	-1.19647	0.493143	-0.136654	0.9101	0.88865	-0.04	0.32	-0.2	0.02	Serine/threonine kinase receptor-like protein.
9635.m03495	DUF26-Ic	Os07g35390	Os07g0538400		0.578035	-0.644139	-0.43262	0.428816	-0.215981		0.758662	-0.33	-0.14	0.28	-0.06	Receptor-like protein kinase 4.
9635.m03497	DUF26-Ic	Os07g35410	Os07g0538700		0.0876354	-0.51401	-0.725963	-0.201194	-0.480389		0.12351	-0.46	-1.77	-0.8	-1.01	Protein kinase family protein.
9635.m03511	DUF26-Ic	Os07g35540	Os07g0539700		0.337206	-0.675546	-1.75028	0.252612	-0.724405	0.8023	0.758721	0	0.07	-0.15	-0.02	Serine/threonine protein kinase family protein.
9635.m03516	DUF26-Ic	Os07g35580	Os07g0540100	0.0436714	0.0024763	0.948931	1.05689	0.892726	0.966183	0.1139	0.0217045	1.22	1.3	0.77	1.1	Receptor protein kinase.
9635.m03523	DUF26-Ic	Os07g35650	Os07g0540800		0.000482	2.78386	2.57978	2.6858	2.68315	0.0854	0.00395342	2.34	2.3	2.79	2.48	Serine/threonine protein kinase family protein.
9635.m03524	DUF26-Ic	Os07g35660	Os07g0541000	0.0711753	0.0219999	1.94215	2.45065	1.4356	1.9428	0.1188	0.0261427	1.09	1.76	1.98	1.61	Receptor protein kinase.
9635.m03526	DUF26-Ic	Os07g35680	Os07g0541200		0.0206003	1.23495	2.05537	1.90951	1.73328	0.1018	0.0120658	1.02	1.48	1.16	1.22	Protein kinase family protein.
9635.m03527	DUF26-Ic	Os07g35690	Os07g0541400	0.0894304	0.0370098	2.24947	3.53098	1.86242	2.54762	0.0968	0.00890519	2.28	2.28	2.99	2.52	Receptor protein kinase.
9635.m03528	DUF26-Ic	Os07g35700	Os07g0541500		0.0503234	-1.07398	-1.76724	-0.815056	-1.21876		0.278177	1.58	1.68	-0.35	0.97	KI domain interacting kinase 1.
9635.m03530	DUF26-Ic	Os07g35730	Os07g0541700	0.662423	0.60911	-0.489559	-0.228341	0.299663	-0.139412		0.165985	0.05	0.49	0.26	0.27	Receptor-like protein kinase 5.
9635.m04367	DUF26-Ic	Os07g43560	Os07g0628700		0.605884	-0.660479	-0.352787	0.425392	-0.195958		0.110372	-0.34	-0.12	-0.13	-0.2	Receptor protein kinase.
9635.m04368	DUF26-Ic	Os07g43570	Os07g0628900		0.507632	-0.65006	-0.498485	0.378847	-0.256566		0.482988	-0.57	-0.34	0.27	-0.21	KI domain interacting kinase 1.
9638.m01489	DUF26-Ic	Os10g17950
9638.m01490	DUF26-Ic	Os10g17960
9638.m01519	DUF26-Ic	Os10g18260	Os10g0329700		0.139966	-0.534259	-0.441521	-1.54038	-0.838722		0.20437	0.58	1.13	0.04	0.58	Serine/threonine protein kinase family protein.
9639.m03122	DUF26-Ic	Os11g34610
13111.m03363	DUF26-Ic	Os11g34624	Os11g0549300		0.0956412	-0.623693	-0.672488	-1.6204	-0.972195		0.107002	-1.23	-0.35	-0.61	-0.73	KI domain interacting kinase 1.
9635.m03535	DUF26-Id	Os07g35770
9635.m03662	DUF26-Id	Os07g36980
9632.m05258	DUF26-Id	Os04g54130	Os04g0633900		0.0404735	-2.14801	-1.40104	-2.96054	-2.16986		0.0638544	-0.72	-0.3	-0.85	-0.62	S-locus glycoprotein family protein.
9635.m03531	DUF26-Id	Os07g35740	Os07g0541800		0.159127	-0.125824	-0.00787997	-0.109477	-0.0810603		0.364094	-0.12	-0.52	0.05	-0.2	KI domain interacting kinase 1.
9635.m03532	DUF26-Id	Os07g35750	Os07g0541900		0.598047	-0.668017	-0.362407	0.424405	-0.202006		0.713621	-0.38	-0.19	0.3	-0.09	Protein kinase domain containing protein.
9635.m03537	DUF26-Id	Os07g35790	Os07g0542400		0.612917	-0.680916	-0.341343	0.434383	-0.195959		0.616567	-0.51	-0.14	0.26	-0.13	Protein kinase domain containing protein.
9635.m03539	DUF26-Id	Os07g35810	Os07g0542600	0.0371146	0.000226	-0.488771	-0.495789	-0.51397	-0.49951	0.9407	0.926103	0.41	0.3	-0.61	0.03	Protein kinase family protein.
9629.m03690	DUF26-Ie	Os01g38840
9629.m03696	DUF26-Ie	Os01g38900
9629.m03474	DUF26-If	Os01g36790	Os01g0548600		0.0198248	2.4027	1.76968	1.49065	1.88768	0.102	0.012118	3.22	2.25	2.48	2.65	Protein kinase domain containing protein.
9633.m00320	DUF26-If	Os05g03920	Os05g0130100		0.521291	-0.697681	-0.44471	0.385556	-0.252279		0.510454	-0.51	-0.28	0.25	-0.18	Protein of unknown function DUF26 domain containing protein.
9638.m03008	DUF26-If	Os10g34220	Os10g0483400		0.498653	-0.208803	0.16888	-0.32857	-0.122831	0.1383	0.0473341	-0.75	-0.62	-0.32	-0.56	Protein kinase domain containing protein.
13109.m02309	DUF26-If	Os09g24330	Os09g0408800		0.0633161	-0.404745	-0.359175	-0.791141	-0.518354	0.1179	0.0250378	2.11	2.06	1.22	1.8	Protein kinase family protein.
13111.m02698	DUF26-If	Os11g28104	Os11g0470200		0.528064	-0.675827	-0.4513	0.39023	-0.245632		0.223932	-0.31	0.02	-0.5	-0.26	Protein kinase domain containing protein.
9629.m03444	DUF26-Ih	Os01g36500	Os01g0545500		0.786495	1.13227	-0.14356	-0.524249	0.154821	0.8236	0.78428	0.16	0.12	-0.18	0.03	(No Hit)
9634.m04625	DUF26-Ih	Os06g47470	Os06g0689600		0.508477	-0.665916	-0.48289	0.378082	-0.256908		0.046968	-0.55	-0.32	-0.27	-0.38	Protein kinase domain containing protein.
9639.m04236	DUF26-Ih	Os11g45540	Os11g0681400		0.370943	-0.679192	-0.434742	0.206854	-0.30236		0.543547	-0.35	0.87	0.25	0.26	SWIM Zn-finger domain containing protein.
9634.m04630	DUF26-Ih	Os06g47530	Os06g0690200	0.0398955	0.000999	3.08762	3.41259	3.38631	3.2955	0.075	0.00093	2.44	2.23	2.44	2.37	Protein kinase domain containing protein.
9635.m01265	DUF26-Ih	Os07g12850
9635.m03453	DUF26-Ih	Os07g34980	Os07g0534500		0.921002	-0.712482	-0.401863	0.943486	-0.0569531		0.724281	0.08	-0.18	0.26	0.05	Protein kinase domain containing protein.
9635.m04760	DUF26-Ih	Os07g47230
9629.m03307	DUF26-Ih_AtRLK4_like	Os01g35160	Os01g0535400	0.377261	0.311762	-0.186128	-0.385812	0.0568304	-0.171703	0.1737	0.0876414	-0.3	-0.13	-0.45	-0.29	Protein kinase domain containing protein.
9629.m04969	Extensin	Os01g51290	Os01g0709500	0.10341	0.0488169	0.412114	0.243553	0.567517	0.407728	0.3967	0.315214	0.24	-0.07	0.25	0.14	Serine/threonine-protein kinase PBS1 (EC 2.7.1.37) (AvrPphB susceptible protein 1).
9630.m05673	Extensin	Os02g57080	Os02g0815900	0.120745	0.0641089	-0.154429	-0.176277	-0.343919	-0.224875	0.0884	0.00531017	-0.53	-0.5	-0.41	-0.48	Protein kinase domain containing protein.
9632.m04117	Extensin	Os04g43020	Os04g0509000		0.0440651	-0.643392	-0.370694	-0.334029	-0.449371		0.112726	-0.48	-0.11	-0.28	-0.29	Protein kinase domain containing protein.
9633.m01043	Extensin	Os05g11750	Os05g0207700	0.0700433	0.0211993	-0.807242	-1.13158	-0.698516	-0.879111	0.1141	0.0218896	-0.65	-0.54	-0.38	-0.52	Serine/threonine-protein kinase PBS1 (EC 2.7.1.37) (AvrPphB susceptible protein 1).
9633.m03039	Extensin	Os05g33080	Os05g0398800	0.0477233	0.00518774	-1.04949	-0.885287	-0.827168	-0.920649	0.5779	0.505995	0.25	0.37	-0.2	0.14	Protein kinase domain containing protein.
13101.m01650	Extensin	Os01g14932	Os01g0253100	0.0797053	0.0289973	-0.0833587	-0.146321	-0.0980445	-0.109242	0.1206	0.027962	-0.2	-0.17	-0.11	-0.16	Pto kinase interactor 1.
9631.m05492	L-LEC	Os03g56180	Os03g0772700
9632.m00093	L-LEC	Os04g01890	Os04g0109400
9632.m00469	L-LEC	Os04g05580	Os04g0141400		0.526618	-0.6705	-0.351285	0.341057	-0.226909	0.176	0.0903355	0.31	0.69	0.27	0.42	Legume lectin, beta domain containing protein.
9633.m00270	L-LEC	Os05g03450	Os05g0125200	0.18301	0.121799	-0.575692	-0.428231	-0.0974822	-0.367135	0.1744	0.0884764	-0.52	-1.18	-0.46	-0.72	Protein kinase domain containing protein.
9635.m01588	L-LEC	Os07g15930	Os07g0262600		0.660142	-0.680402	-0.29726	0.462675	-0.171662		0.062893	-0.43	-0.43	-0.16	-0.34	Protein kinase family protein.
9635.m01589	L-LEC	Os07g15940	Os07g0262800	0.328179	0.262767	0.328797	0.984116	0.0121002	0.441671		0.24801	0.28	1.34	0.17	0.6	Resistance protein candidate (Fragment).
9636.m00211	L-LEC	Os08g03040	(Os08g0124633)
9637.m01178	L-LEC	Os09g14660	Os09g0315600		0.599968	-0.714022	-0.385328	0.454862	-0.214829		0.104455	-0.5	-0.26	-0.14	-0.3	Protein kinase family protein.
9637.m01394	L-LEC	Os09g16590	Os09g0335400
9640.m03061	L-LEC	Os12g31610	Os12g0500400	0.124559	0.0676199	-0.643903	-0.350069	-0.264162	-0.419378		0.0313601	-0.48	-0.75	-0.92	-0.72	Protein kinase domain containing protein.
13103.m06122	L-LEC	Os03g56160	Os03g0772600	0.0508207	0.00670388	0.933037	1.10051	1.24419	1.09258	0.1079	0.0164747	0.72	1.12	0.88	0.91	Protein kinase family protein.
13104.m00099	L-LEC	Os04g01860
13104.m00100	L-LEC	Os04g01874	Os04g0109100	0.872026	0.845414	-0.232576	0.223074	-0.0793619	-0.0296214	0.0994	0.0101285	0.63	0.53	0.75	0.63	Protein kinase domain containing protein.
13104.m00279	L-LEC	Os04g03579	Os04g0125700	0.0652216	0.0170081	-1.42028	-1.91882	-1.24491	-1.52801	0.3906	0.308881	-1.54	0.47	-2.14	-1.07	Legume lectin, beta domain containing protein.
13104.m00389	L-LEC	Os04g04670
13104.m00530	L-LEC	Os04g06090
13104.m00541	L-LEC	Os04g06210
13104.m00544	L-LEC	Os04g06244
13108.m00246	L-LEC	Os08g02996	Os08g0124000	0.0454186	0.00318036	0.714642	0.592744	0.625506	0.644297	0.135	0.0439828	0.36	0.27	0.55	0.39	Resistance protein candidate (Fragment).
13108.m00248	L-LEC	Os08g03002	Os08g0124100		0.0592998	-0.547711	-0.70125	-1.24687	-0.831944	0.2278	0.142534	-0.17	-0.2	-0.59	-0.32	Resistance protein candidate (Fragment).
13108.m00255	L-LEC	Os08g03070	Os08g0124700	0.781486	0.741653	0.249996	-0.0506525	-0.418746	-0.0731342	0.0672	0.000386	0.32	0.35	0.34	0.34	Resistance protein candidate (Fragment).
13109.m01629	L-LEC	Os09g17010
13112.m04322	L-LEC	Os12g41410
9632.m02040	L-LEC	Os04g22120
9637.m01390	L-LEC	Os09g16540	Os09g0334800		0.383866	0.115291	0.851748	-0.0483351	0.306235		0.499789	-0.06	0.07	-0.22	-0.07	Protein kinase domain containing protein.
9637.m01434	L-LEC	Os09g16950	Os09g0339000		0.573487	-0.643328	-0.370351	0.39314	-0.206846		0.616741	0.02	0.1	-0.38	-0.09	Protein kinase domain containing protein.
9640.m02587	L-LEC	Os12g26940	Os12g0454800	0.533044	0.47106	-0.0306005	0.0735684	-0.572714	-0.176582	0.1927	0.106981	-0.63	-0.31	-0.18	-0.37	Histidine kinase.
9629.m05592	L-LEC	Os01g57100	Os01g0779300	0.103912	0.0492516	-0.217316	-0.178059	-0.371077	-0.255484	0.2578	0.172531	-0.55	-0.81	-0.04	-0.47	Protein kinase domain containing protein.
9630.m00544	L-LEC	Os02g06160
9630.m01864	L-LEC	Os02g19530
9630.m01866	L-LEC	Os02g19550	Os02g0298200		0.589961	0.495986	-0.370563	0.39687	0.174098		0.144235	0.54	1.46	0.37	0.79	Protein kinase family protein.
9630.m02460	L-LEC	Os02g26160	Os02g0459600		0.0601807	-0.230658	-0.0873973	-0.220416	-0.179491		0.26969	0.06	-0.5	-0.31	-0.25	Legume lectin, beta domain containing protein.
9630.m04102	L-LEC	Os02g42780	Os02g0640500		0.557095	0.239728	0.227347	-0.178865	0.0960702	0.1103	0.0185763	-0.52	-0.57	-0.8	-0.63	Resistance protein candidate (Fragment).
9630.m04698	L-LEC	Os02g48200	Os02g0712600	0.0444386	0.00286989	-0.922355	-0.778206	-0.914521	-0.871694	0.1555	0.0678844	-0.27	-0.77	-0.54	-0.53	Legume lectin, beta domain containing protein.
9630.m04699	L-LEC	Os02g48210	Os02g0712700	0.106244	0.0514522	0.137471	0.267595	0.140307	0.181791	0.1905	0.104997	0.76	0.16	0.57	0.5	Legume lectin, beta domain containing protein.
9630.m05586	L-LEC	Os02g56310	Os02g0807000	0.0699197	0.021111	0.617948	0.988701	0.692952	0.766534	0.1225	0.0310044	0.44	0.77	0.5	0.57	Phosphoenolpyruvate carboxylase kinase.
9631.m01470	L-LEC	Os03g15250	Os03g0258000		0.666143	-0.590266	-0.375272	0.476224	-0.163105		0.320767	0.27	1.62	0.04	0.65	Resistance protein candidate (Fragment).
9631.m05991	L-LEC	Os03g60810	Os03g0823000	0.0611052	0.0137955	-0.148519	-0.212949	-0.221683	-0.194383	0.3821	0.299754	-0.3	-0.2	0.06	-0.15	Resistance protein candidate (Fragment).
9632.m00244	L-LEC	Os04g03370
9632.m00260	L-LEC	Os04g03530
9632.m00390	L-LEC	Os04g04800
9632.m00458	L-LEC	Os04g05470	Os04g0140400	0.0913199	0.038422	-0.435073	-0.340639	-0.207088	-0.3276		0.103292	-0.34	-1.04	-0.48	-0.62	Legume lectin, beta domain containing protein.
9632.m00467	L-LEC	Os04g05560	Os04g0141200		0.147366	-0.0984941	-0.782674	-0.491175	-0.457448		0.0534724	-0.66	-0.28	-0.43	-0.46	Legume lectin, beta domain containing protein.
9632.m04316	L-LEC	Os04g44900	Os04g0531400	0.0720673	0.0227877	1.06903	1.33556	0.77238	1.05899	0.1007	0.0108615	0.98	1.02	1.34	1.11	Receptor like protein kinase.
9632.m04317	L-LEC	Os04g44910	Os04g0531500	0.0543533	0.00903504	0.921059	1.11005	0.799672	0.943594	0.0854	0.00398669	1.19	1.47	1.41	1.35	Protein kinase family protein.
9632.m04800	L-LEC	Os04g49460	Os04g0584100		0.0598645	1.6357	1.95224	3.6215	2.40314	0.0943	0.00772817	1.63	2.22	2.06	1.97	Legume lectin, alpha domain containing protein.
9633.m01194	L-LEC	Os05g13770	Os05g0224700		0.348339	-0.649497	0.27517	-1.11246	-0.495596		0.529745	0.52	0.3	-0.28	0.18	Protein kinase domain containing protein.
9633.m01241	L-LEC	Os05g14220
9634.m01052	L-LEC	Os06g10790	Os06g0210400		0.573063	-0.675631	-0.355146	0.395182	-0.211865		0.367937	-0.41	0.2	-0.73	-0.31	Legume lectin, beta domain containing protein.
9634.m01423	L-LEC	Os06g14260
9634.m01764	L-LEC	Os06g17490	Os06g0285400	0.0694957	0.0206395	-0.345367	-0.575689	-0.532861	-0.484639	0.1579	0.0705481	-0.99	-0.94	-0.33	-0.75	Serine/threonine-specific kinase like protein.
9634.m02185	L-LEC	Os06g22290	Os06g0328400	0.0461801	0.00375987	1.60612	1.56067	1.89197	1.68625	0.116	0.0231859	2.43	2.37	1.43	2.08	Legume lectin, beta domain containing protein.
9635.m00303	L-LEC	Os07g03780	Os07g0129800		0.00508955	3.03215	2.76966	3.52929	3.11037		0.0416895	1.54	1.12	2.32	1.66	Protein kinase family protein.
9635.m00304	L-LEC	Os07g03790
9635.m00306	L-LEC	Os07g03810	Os07g0130100		0.0256575	-0.666437	-0.370087	-0.540725	-0.52575		0.0420757	0.5	1.03	0.69	0.74	Lectin-like receptor kinase 7;2.
9635.m00307	L-LEC	Os07g03820	Os07g0130200		0.355826	0.794494	1.44522	-0.357006	0.627568		0.0101578	1.32	1.89	1.68	1.63	Protein kinase domain containing protein.
9635.m00308	L-LEC	Os07g03830
9635.m00309	L-LEC	Os07g03840	Os07g0130400		0.620367	-0.555172	-0.354464	0.402174	-0.169154		0.681597	-0.4	-0.19	0.29	-0.1	Protein kinase family protein.
9635.m00311	L-LEC	Os07g03860	Os07g0130700		0.301266	-0.70541	-0.426261	0.123123	-0.336182		0.603532	-0.35	0.18	-0.11	-0.09	Resistance protein candidate (Fragment).
9635.m00312	L-LEC	Os07g03870	Os07g0130800		0.522644	-0.679422	-0.453954	0.386138	-0.249079		0.194896	0.66	2.33	0.44	1.14	Lectin-like receptor kinase 7;2.
9635.m00313	L-LEC	Os07g03880	Os07g0130900		0.59531	-0.686345	-0.35714	0.424797	-0.206229		0.150324	-0.26	-0.58	-1.33	-0.72	Lectin-like receptor kinase 7;2.
9635.m00314	L-LEC	Os07g03890	Os07g0131000		0.619533	-0.638997	-0.350928	0.431623	-0.186101		0.0984644	-0.48	-0.21	-0.17	-0.28	Serine/threonine protein kinase family protein.
9635.m00315	L-LEC	Os07g03900	Os07g0131100		0.42512	-0.695186	-1.14206	0.436734	-0.466836		0.271392	-0.2	-0.3	0.04	-0.15	Protein kinase family protein.
9635.m00317	L-LEC	Os07g03920
9635.m00318	L-LEC	Os07g03930
9635.m00320	L-LEC	Os07g03950
9635.m00322	L-LEC	Os07g03970
9635.m00325	L-LEC	Os07g04000	Os07g0132100		0.487061	-0.645543	-0.461062	0.339863	-0.25558		0.692875	-0.37	-0.14	0.26	-0.08	Protein kinase family protein.
9635.m00326	L-LEC	Os07g04010
9635.m00329	L-LEC	Os07g04040	Os07g0132500		0.636568	-0.709462	-0.397907	0.504758	-0.20087		0.599819	-0.5	-0.26	0.32	-0.15	Lectin-like receptor kinase 7;2.
9635.m00339	L-LEC	Os07g04130	Os07g0133100		0.640675	-0.596068	-0.374515	0.450444	-0.173379		0.23802	0.68	0.15	0.1	0.31	(No Hit)
9635.m01838	L-LEC	Os07g18230
9635.m01839	L-LEC	Os07g18240
9635.m03805	L-LEC	Os07g38250	Os07g0569800	0.0471072	0.00463112	1.23764	1.0156	1.01352	1.08892	0.4374	0.358024	-0.06	0.15	0.18	0.09	Protein kinase family protein.
9635.m03866	L-LEC	Os07g38810	Os07g0575700		0.491373	0.225259	-1.65099	-0.0426972	-0.489475	0.3489	0.266293	-0.06	0.53	1.2	0.56	Receptor like protein kinase.
9635.m03867	L-LEC	Os07g38820
9635.m05024	L-LEC	Os07g38800	Os07g0575600		0.0862497	1.09333	1.53935	0.433212	1.02196		0.00935616	1.37	1.87	1.48	1.57	Resistance protein candidate (Fragment).
9636.m00208	L-LEC	Os08g03020	Os08g0124500	0.0560217	0.0100887	-0.423804	-0.506938	-0.602882	-0.511208	0.217	0.131718	-0.27	-0.56	-0.12	-0.32	Resistance protein candidate (Fragment).
9636.m00216	L-LEC	Os08g03090	Os08g0124900	0.249185	0.184932	0.249799	0.79342	0.150035	0.397751	0.1126	0.0205331	0.14	0.15	0.22	0.17	Protein kinase family protein.
9636.m00218	L-LEC	Os08g03100
9636.m00223	L-LEC	Os08g03150
9636.m00224	L-LEC	Os08g03160
9636.m00225	L-LEC	Os08g03170	Os08g0125200		0.551016	-0.695882	-0.422265	0.409541	-0.236202		0.730344	1.34	0.17	-0.78	0.24	Protein kinase domain containing protein.
9636.m00233	L-LEC	Os08g03240	Os08g0125800	0.0742922	0.0244107	-0.338265	-0.534922	-0.344182	-0.405789	0.0771	0.00177808	0.85	0.82	0.94	0.87	Resistance protein candidate (Fragment).
9636.m04074	L-LEC	Os08g40270	Os08g0514000	0.0403612	0.00141698	0.880468	0.852572	0.775145	0.836062	0.1981	0.11215	0.75	0.16	0.87	0.59	Legume lectin, beta domain containing protein.
9636.m04075	L-LEC	Os08g40280	Os08g0514100	0.150693	0.0919435	-0.19757	-0.496011	-0.207134	-0.300238	0.6365	0.56964	0.01	0.04	-0.18	-0.04	Protein kinase domain containing protein.
9637.m00536	L-LEC	Os09g07730	Os09g0251100	0.103921	0.0492604	0.0834943	0.120979	0.052638	0.0857039		0.116705	-0.32	-0.12	-0.11	-0.18	Protein kinase domain containing protein.
9637.m00704	L-LEC	Os09g09500
9637.m00705	L-LEC	Os09g09510
9638.m00307	L-LEC	Os10g03990
9638.m00929	L-LEC	Os10g10540
9638.m02622	L-LEC	Os10g30530	Os10g0441900		0.0779014	0.92685	1.33469	0.418309	0.893283	0.129	0.0374496	0.93	0.68	1.35	0.99	Lectin-like receptor kinase 7;2.
9638.m02623	L-LEC	Os10g30540	Os10g0442000	0.0981092	0.0440504	0.321079	0.579397	0.311623	0.404033	0.6693	0.606066	-0.36	-0.23	0.25	-0.11	Receptor like protein kinase.
9638.m03509	L-LEC	Os10g38960	Os10g0533800		0.0616066	2.42871	1.48118	0.980981	1.63029		0.681483	-0.32	-0.54	0.44	-0.14	Protein kinase family protein.
9639.m02313	L-LEC	Os11g25860	Os11g0445300		0.0224343	-0.624985	-0.385829	-0.651048	-0.553954	0.1817	0.0957821	-0.58	-0.14	-0.57	-0.43	Protein kinase domain containing protein.
9640.m03756	L-LEC	Os12g38610	Os12g0574700	0.379165	0.313595	-0.0866442	0.0277491	-0.122867	-0.0605872	0.1165	0.0236006	0.82	0.55	0.51	0.63	Resistance protein candidate (Fragment).
9640.m04040	L-LEC	Os12g41270	Os12g0606000		0.150569	0.703064	1.46456	0.250873	0.806167		0.0318837	-0.19	-0.3	-0.17	-0.22	Protein of unknown function DUF26 domain containing protein.
9640.m04064	L-LEC	Os12g41490	Os12g0608500		0.116353	0.625367	0.194684	0.965122	0.595057	0.0773	0.00190575	1.33	1.53	1.38	1.41	Protein kinase domain containing protein.
9640.m04066	L-LEC	Os12g41510	Os12g0608700	0.0497502	0.00605335	1.43225	1.45259	1.12918	1.338		0.0654269	1.06	0.52	0.49	0.69	Resistance protein candidate (Fragment).
9640.m04068	L-LEC	Os12g41530	Os12g0608900		0.104718	1.11725	1.74364	0.413867	1.09159		0.180656	-0.43	-0.2	-0.05	-0.22	Resistance protein candidate (Fragment).
9640.m04069	L-LEC	Os12g41540	Os12g0609000	0.0985374	0.0444116	0.452045	0.712629	0.343181	0.502618		0.00951032	0.79	0.72	0.56	0.69	Resistance protein candidate (Fragment).
9629.m00158	LRK10L-2	Os01g02460	Os01g0114900		0.507839	0.812736	-0.374642	0.396207	0.2781		0.162314	0.87	2.06	0.35	1.1	Protein kinase domain containing protein.
13101.m05155	LRK10L-2	Os01g49580	Os01g0690600		0.573676	-0.67305	-0.38163	0.408586	-0.215365		0.0234508	-0.33	-0.56	-0.55	-0.48	Protein kinase family protein.
13101.m05157	LRK10L-2	Os01g49614	Os01g0690800		0.263743	1.00216	0.998727	-0.181798	0.606362	0.1622	0.0750649	0.48	0.54	0.17	0.4	Protein kinase domain containing protein.
13105.m05060	LRK10L-2	Os05g47750	Os05g0550700	0.0543533	0.00908219	1.97453	2.47401	1.80797	2.0855	0.1158	0.0230827	2.37	1.94	1.36	1.89	Protein kinase domain containing protein.
13108.m02540	LRK10L-2	Os08g24770
9629.m00140	LRK10L-2	Os01g02290	Os01g0113200		0.0163934	1.40608	1.06154	0.91285	1.12682	0.0863	0.00435599	3.44	2.8	2.88	3.04	LRK14.
9629.m00141	LRK10L-2	Os01g02300	Os01g0113300		0.05186	2.56299	1.55099	3.68472	2.59957	0.1017	0.0119444	2.28	2.16	1.57	2.01	Receptor-like kinase ARK1AS.
9629.m00143	LRK10L-2	Os01g02320	Os01g0113400		0.0550427	-0.317918	-0.483169	-0.75314	-0.518076	0.1977	0.111807	0.02	0.09	0.11	0.08	Serine/threonine protein kinase (Fragment).
9629.m00147	LRK10L-2	Os01g02350	Os01g0113700		0.00387278	0.32983	0.343618	0.278521	0.317323	0.1066	0.015695	0.54	0.84	0.72	0.7	Protein kinase domain containing protein.
9629.m00148	LRK10L-2	Os01g02360	Os01g0113800	0.0606767	0.0131888	1.24302	0.97353	0.8412	1.01925	0.1083	0.016709	1.35	1.51	0.95	1.27	Protein kinase family protein.
9629.m00151	LRK10L-2	Os01g02390	Os01g0114100	0.0470811	0.00459087	2.06241	2.25336	1.778	2.03125	0.087	0.00454626	2.04	2.26	1.79	2.03	Protein kinase family protein.
9629.m00152	LRK10L-2	Os01g02400	Os01g0114300		0.971883	-0.0802224	-0.359439	0.412724	-0.00897941	0.084	0.00313549	4.1	3.91	3.39	3.8	LRK14.
9629.m00153	LRK10L-2	Os01g02410	Os01g0114400		0.553918	-0.652232	-0.394672	0.386509	-0.220132		0.71064	-0.37	-0.17	0.29	-0.08	Protein kinase domain containing protein.
9629.m00154	LRK10L-2	Os01g02420	Os01g0114500		0.51587	-0.679767	-0.436213	0.370754	-0.248409		0.360167	-0.01	-0.03	-0.39	-0.14	Rust resistance kinase Lr10.
9629.m00155	LRK10L-2	Os01g02430	Os01g0114600		0.0346033	-0.71334	-0.430808	-0.405494	-0.516547		0.0462148	0.59	1.26	0.8	0.89	Receptor-like kinase ARK1AS (Fragment).
9629.m00156	LRK10L-2	Os01g02440	Os01g0114700		0.655117	-0.680753	-0.352726	0.489954	-0.181175		0.863053	0	-0.28	0.2	-0.03	LRK33.
9629.m00167	LRK10L-2	Os01g02550
9629.m00168	LRK10L-2	Os01g02560	Os01g0115600		0.0848871	-0.593823	-0.369383	-1.09154	-0.684914		0.391396	-0.51	-0.68	0.25	-0.31	LRK14.
9629.m00169	LRK10L-2	Os01g02570	Os01g0115700		0.232192	0.650816	1.05606	-0.0555143	0.550455		0.0639802	-0.34	-0.96	-0.72	-0.68	Protein kinase family protein.
9629.m00170	LRK10L-2	Os01g02580
9629.m00172	LRK10L-2	Os01g02600	Os01g0115900		0.536937	-0.499699	0.482287	-0.884611	-0.300674		0.236753	2.1	2.74	-0.26	1.53	Protein kinase domain containing protein.
9629.m00173	LRK10L-2	Os01g02610	Os01g0116000		0.323491	-0.017311	1.01352	0.218944	0.405052		0.507885	0.15	-0.12	-0.42	-0.13	Protein kinase domain containing protein.
9629.m00180	LRK10L-2	Os01g02680	Os01g0116200		0.544527	-0.660979	-0.427924	0.394213	-0.231563		0.717336	-0.34	-0.15	0.26	-0.07	Protein kinase domain containing protein.
9629.m00181	LRK10L-2	Os01g02690	Os01g0116300		0.545523	-0.691481	-0.416537	0.399138	-0.236293		0.410552	-0.04	0.32	0.06	0.11	(No Hit)
9629.m00185	LRK10L-2	Os01g02730
9629.m00187	LRK10L-2	Os01g02750	Os01g0116900		0.714114	-0.64126	-0.162301	0.416497	-0.129021		0.116424	1.25	1.91	0.38	1.18	Protein kinase domain containing protein.
9629.m00188	LRK10L-2	Os01g02760	Os01g0117000		0.42178	-0.663076	-1.35415	0.443274	-0.524652		0.916199	-0.21	0.67	-0.35	0.04	Protein kinase domain containing protein.
9629.m00189	LRK10L-2	Os01g02770	Os01g0117100		0.580022	-0.662861	-0.375951	0.409508	-0.209768		0.711538	-0.37	-0.18	0.3	-0.09	LRK14.
9629.m00190	LRK10L-2	Os01g02780	Os01g0117200		0.514986	-0.671393	-0.46749	0.380804	-0.252693		0.489834	-0.52	-0.3	0.25	-0.19	ARK protein (Fragment).
9629.m00191	LRK10L-2	Os01g02790	Os01g0117300		0.57388	-0.713907	-0.390674	0.426464	-0.226039		0.552398	-0.49	-0.26	0.27	-0.16	Protein kinase domain containing protein.
9629.m00192	LRK10L-2	Os01g02800	Os01g0117400		0.0432619	-0.713411	-0.415064	-0.371249	-0.499908		0.874049	-0.04	0.63	-0.42	0.06	Protein kinase domain containing protein.
9629.m00193	LRK10L-2	Os01g02810	Os01g0117500		0.354538	-1.53716	0.299156	-0.663323	-0.633775		0.527662	-0.47	-0.24	0.24	-0.16	LRK14.
9629.m00195	LRK10L-2	Os01g02830	Os01g0117600		0.787652	-0.204655	-0.432507	0.406292	-0.0769566		0.251589	0.35	1.86	0.27	0.82	Protein kinase domain containing protein.
9629.m00196	LRK10L-2	Os01g02840	Os01g0117700		0.0370506	2.04872	1.48538	2.95612	2.16341		0.196003	1.08	0.51	0.08	0.55	LRK14.
9629.m00364	LRK10L-2	Os01g04460
9629.m00366	LRK10L-2	Os01g04480	Os01g0137200		0.0684402	1.51079	0.520864	1.44947	1.16037		0.118593	0.34	0.56	0.12	0.34	Receptor serine/threonine kinase PR5K.
9629.m00367	LRK10L-2	Os01g04490	Os01g0137400		0.501783	-0.646139	-0.554293	0.391751	-0.26956		0.518498	-0.36	-0.15	0.16	-0.12	Hypothetical protein.
9629.m00370	LRK10L-2	Os01g04520	Os01g0137500		0.617105	-0.636294	-0.351608	0.428317	-0.186528		0.278795	0.08	0.83	0.15	0.35	Protein kinase domain containing protein.
9629.m00373	LRK10L-2	Os01g04550
9629.m00375	LRK10L-2	Os01g04570	Os01g0138300		0.49659	0.055718	0.0538596	-0.878831	-0.256418	0.2914	0.207213	0.2	0.8	0.15	0.38	Protein kinase domain containing protein.
9629.m00376	LRK10L-2	Os01g04580	Os01g0138400	0.0396483	0.000916	1.56901	1.73334	1.60804	1.6368	0.0792	0.00218007	3.09	3	2.64	2.91	Receptor protein kinase-like protein.
9629.m07414	LRK10L-2	Os01g02700	Os01g0116400		0.0411045	0.48734	0.642978	0.298326	0.476215	0.1414	0.0513528	0.84	1.72	0.95	1.17	Protein kinase domain containing protein.
9632.m00847	LRK10L-2	Os04g09770
9636.m02412	LRK10L-2	Os08g24630
9637.m01609	LRR-Ia	Os09g19160	Os09g0356200		0.0503604	-0.631592	-0.354322	-0.846764	-0.610892		0.838136	-0.2	0.96	-1.2	-0.14	Protein kinase domain containing protein.
9637.m01632	LRR-Ia	Os09g19380
13105.m04775	LRR-Ia	Os05g45010	Os05g0525800		0.381122	-1.03777	0.398686	-0.882258	-0.507115	0.3081	0.2241	-1.59	-1.19	0.11	-0.89	Protein kinase-like domain containing protein.
13109.m01724	LRR-Ia	Os09g17890
13109.m01749	LRR-Ia	Os09g18159	Os09g0350900		0.622193	-0.692708	-0.359907	0.459771	-0.197615		0.57033	-0.49	-0.24	0.27	-0.15	Protein kinase domain containing protein.
13109.m01790	LRR-Ia	Os09g18594	Os09g0355400	0.717669	0.67046	-0.408797	0.214015	-0.0717582	-0.0888468		0.0789767	-0.51	-0.28	-0.83	-0.54	Protein kinase domain containing protein.
13109.m01795	LRR-Ia	Os09g19140	Os09g0356000	0.0422516	0.00196106	-1.32347	-1.5406	-1.40862	-1.42423	0.1162	0.02341	-0.97	-1.64	-1.18	-1.26	Protein kinase domain containing protein.
13109.m01804	LRR-Ia	Os09g19229	Os09g0356800		0.566765	-0.357789	-0.63605	0.37735	-0.205496	0.1894	0.103774	-0.39	-0.37	-0.99	-0.58	Protein kinase domain containing protein.
13109.m01821	LRR-Ia	Os09g19390
13111.m04730	LRR-Ia	Os11g47490
9637.m01540	LRR-Ia	Os09g17970	Os09g0349100		0.0260516	-0.662867	-0.447736	-0.810996	-0.640533		0.696565	-0.36	-0.13	0.25	-0.08	Protein kinase family protein.
9637.m01545	LRR-Ia	Os09g18020	Os09g0349700		0.0153329	0.599428	0.695293	0.445754	0.580158		0.775372	-0.32	-0.1	0.26	-0.05	Protein kinase domain containing protein.
9637.m01547	LRR-Ia	Os09g18030	Os09g0349800		0.787878	0.104289	-0.329565	0.42717	0.067298		0.0429217	-1.77	-1.02	-0.94	-1.24	Protein kinase domain containing protein.
9637.m01568	LRR-Ia	Os09g18230	Os09g0351700		0.515315	-0.648536	-0.594089	0.423235	-0.27313		0.214617	-0.13	0.01	-0.18	-0.1	Protein kinase family protein.
9637.m01571	LRR-Ia	Os09g18260	Os09g0352000		0.57852	0.177373	0.610489	-0.280572	0.169097		0.53454	-0.42	-0.19	0.21	-0.14	Protein kinase domain containing protein.
9637.m01581	LRR-Ia	Os09g18360	Os09g0353200		0.636986	-0.590797	-0.384092	0.449389	-0.175167		0.276591	-0.3	-0.43	0.07	-0.22	Protein kinase domain containing protein.
9629.m00252	LRR-Ia	Os01g03370
9629.m05849	LRR-Ia	Os01g59550	Os01g0810500		0.207314	-0.363084	-0.38086	0.0209179	-0.241009		0.650426	0.44	0	-0.16	0.1	Protein kinase domain containing protein.
9629.m05850	LRR-Ia	Os01g59560	Os01g0810600		0.608023	-0.688488	-0.328562	0.424375	-0.197559		0.242069	0.01	-0.35	-0.18	-0.17	Protein kinase domain containing protein.
9629.m05851	LRR-Ia	Os01g59570	Os01g0810800		0.0206738	-0.692359	-0.412649	-0.55349	-0.552833		0.729877	-0.33	-0.14	0.26	-0.07	Receptor protein kinase-like protein.
9630.m00498	LRR-Ia	Os02g05730	Os02g0151100	0.128586	0.0712957	0.524129	0.170931	0.463254	0.386105	0.0881	0.00489216	0.26	0.22	0.2	0.23	Protein kinase domain containing protein.
9633.m01394	LRR-Ia	Os05g15720	Os05g0246600		0.58938	-0.67592	-0.357825	0.414921	-0.206275		0.103808	-0.38	-1.56	-1.79	-1.25	Protein kinase domain containing protein.
9633.m04197	LRR-Ia	Os05g44930	Os05g0524500		0.0128321	-1.15147	-0.897216	-0.786296	-0.944996	0.1569	0.0694824	-0.61	-0.24	-0.73	-0.53	Protein kinase domain containing protein.
9633.m04198	LRR-Ia	Os05g44940	Os05g0524600		0.557787	-0.707999	-0.399015	0.409861	-0.232384		0.295217	-0.43	-0.21	-2.65	-1.1	Protein kinase domain containing protein.
9633.m04201	LRR-Ia	Os05g44960	Os05g0525000	0.0567911	0.010659	-1.15223	-1.34739	-1.64689	-1.38217		0.0413761	-0.51	-1.06	-1.07	-0.88	TMK protein precursor.
9633.m04202	LRR-Ia	Os05g44970
9633.m04204	LRR-Ia	Os05g44990	Os05g0525600	0.090361	0.037736	-0.739626	-0.58015	-1.12984	-0.81654	0.1052	0.0143424	-0.76	-0.5	-0.7	-0.65	Protein kinase domain containing protein.
9636.m04116	LRR-Ia	Os08g40650	Os08g0518400		0.571193	-0.706256	-0.387659	0.419342	-0.224858		0.257024	-0.32	-0.11	-1.3	-0.58	Protein kinase family protein.
9637.m00673	LRR-Ia	Os09g09220
9637.m01534	LRR-Ia	Os09g17910	Os09g0348600		0.262425	-0.0727864	0.554803	0.387511	0.289843		0.181173	-1.68	-2.15	-0.04	-1.29	Protein kinase domain containing protein.
9637.m01544	LRR-Ia	Os09g18010	Os09g0349600	0.0468684	0.00430818	-1.51621	-1.25398	-1.24915	-1.33978	0.3504	0.26773	-1.29	-1.7	0.26	-0.91	Protein kinase domain containing protein.
9637.m01597	LRR-Ia	Os09g18530
9637.m01629	LRR-Ia	Os09g19350
9637.m01645	LRR-Ia	Os09g19510	Os09g0359500		0.602576	-0.646022	-0.351436	0.415883	-0.193858		0.733635	-0.36	-0.13	0.27	-0.07	Protein kinase domain containing protein.
9640.m03691	LRR-Ia	Os12g37980	Os12g0567500		0.153697	-0.13559	-0.39063	-0.820192	-0.448804	0.3878	0.305702	0.13	-0.01	0.47	0.19	(No Hit)
9636.m00365	LRR-Ib	Os08g04420	Os08g0138700	0.126075	0.068914	0.380795	0.527036	0.180337	0.362723	0.5877	0.516339	-0.01	-0.44	0.07	-0.12	Protein kinase family protein.
13106.m01901	LRR-Ib	Os06g17285	Os06g0283300	0.341262	0.275635	0.0911771	0.432335	0.0323239	0.185279	0.3284	0.244904	0.3	0.61	-0.02	0.3	Serine/threonine protein kinase family protein.
9635.m03785	LRR-Ic	Os07g38070	Os07g0568100		0.260525	-0.311424	-0.0140266	-0.926079	-0.417177	0.9964	0.995329	0.3	-0.24	-0.06	0	Nodulation receptor kinase.
9639.m00021	LRR-Ic	Os12g01200	Os12g0102500	0.0933255	0.040081	-0.555345	-0.595571	-0.281731	-0.477549	0.0903	0.0059879	-0.26	-0.22	-0.29	-0.26	Protein kinase domain containing protein.
9640.m00020	LRR-Ic	Os11g01200	Os11g0102900		0.607413	-0.640525	-0.340551	0.413343	-0.189244		0.178024	0.54	0.58	0.01	0.38	Protein kinase domain containing protein.
9629.m00695	LRR-II	Os01g07630	Os01g0171000	0.0403612	0.00123886	-0.588167	-0.618536	-0.547429	-0.584711	0.1134	0.0214024	-0.57	-0.34	-0.53	-0.48	BRASSINOSTEROID INSENSITIVE 1-associated receptor kinase 1 precursor (EC 2.7.1.37) (BRI1-associated receptor kinase 1) (Somatic embryogenesis receptor-like kinase 3).
9630.m01310	LRR-II	Os02g14120	Os02g0236100	0.0447391	0.00295545	-0.301922	-0.300362	-0.353183	-0.318489	0.3384	0.255557	0.23	0.78	0.04	0.35	SERK1 (Fragment).
9630.m01729	LRR-II	Os02g18320	Os02g0283800	0.0958568	0.0421157	-0.295046	-0.279029	-0.518147	-0.364074	0.435	0.355584	0.22	0.58	-0.1	0.24	Receptor-like protein kinase.
9631.m04841	LRR-II	Os03g49620	Os03g0703200	0.0485066	0.00552332	0.438281	0.352662	0.451093	0.414012	0.1735	0.0874202	0.78	0.93	0.25	0.65	Protein kinase domain containing protein.
9632.m03631	LRR-II	Os04g38480	Os04g0457800	0.0512245	0.00688088	0.331356	0.247475	0.294576	0.291135	0.084	0.00338233	0.59	0.7	0.59	0.63	Somatic embryogenesis receptor kinase 1.
9633.m00702	LRR-II	Os05g07850	Os05g0170700		0.224313	1.00423	1.52891	-0.0735436	0.819864		0.0174162	1.06	1.71	1.47	1.41	(No Hit)
9634.m01190	LRR-II	Os06g12120	Os06g0225300	0.0580567	0.011386	0.980076	1.42312	1.17223	1.19181	0.1129	0.0209755	1.08	0.98	0.64	0.9	BRASSINOSTEROID INSENSITIVE 1-associated receptor kinase 1 precursor (EC 2.7.1.37) (BRI1-associated receptor kinase 1) (Somatic embryogenesis receptor-like kinase 3).
9634.m01642	LRR-II	Os06g16330	Os06g0274500		0.101117	-0.293821	-0.409368	-0.892424	-0.531871	0.0809	0.0025758	-0.5	-0.59	-0.54	-0.54	SERK1 (Fragment).
9636.m00717	LRR-II	Os08g07760	Os08g0174700	0.0477233	0.00518858	-0.392408	-0.401052	-0.316793	-0.370084	0.5119	0.435862	-0.32	0.16	-0.28	-0.15	Somatic embryogenesis receptor-like kinase 2.
9636.m00730	LRR-II	Os08g07890	Os08g0176200	0.0947555	0.041206	-0.332521	-0.707364	-0.510154	-0.51668	0.2071	0.121569	-0.42	-0.13	-0.16	-0.24	Protein kinase family protein.
9636.m03449	LRR-II	Os08g34380	Os08g0442700		0.0122265	-0.888701	-1.23586	-1.29784	-1.1408	0.1563	0.0687991	-1.15	-1.25	-0.42	-0.94	Receptor-like kinase.
9639.m03591	LRR-II	Os11g39370	Os11g0607200	0.0443318	0.00272127	-0.472623	-0.471203	-0.549989	-0.497938	0.5002	0.423529	0.28	0.61	-0.19	0.23	Protein kinase domain containing protein.
9629.m00341	LRR-III	Os01g04230	Os01g0133900	0.151967	0.0930537	-0.43469	-0.811083	-0.253726	-0.499833	0.1307	0.0395462	-1.25	-1.18	-0.6	-1.01	Protein kinase domain containing protein.
9629.m01202	LRR-III	Os01g12390	Os01g0223600	0.0670436	0.0187629	-0.596566	-0.758213	-0.466577	-0.607119	0.1419	0.0519881	-0.72	-0.3	-0.5	-0.51	Protein kinase domain containing protein.
9629.m03098	LRR-III	Os01g33090	Os01g0514700		0.211322	-0.770614	-0.0560985	-1.59808	-0.808265	0.1289	0.0373889	-0.69	-0.77	-0.37	-0.61	Protein kinase domain containing protein.
9629.m04980	LRR-III	Os01g51400	Os01g0711200		0.721548	0.259845	-0.361649	0.386047	0.0947478		0.121038	-0.41	-0.18	-0.79	-0.46	Protein kinase domain containing protein.
9629.m05927	LRR-III	Os01g60330	Os01g0819100	0.105991	0.0511666	-0.542499	-0.672713	-0.275434	-0.496882	0.1204	0.0276536	-1.37	-1.26	-0.75	-1.13	Protein kinase domain containing protein.
9630.m00733	LRR-III	Os02g07810
9630.m04231	LRR-III	Os02g43870	Os02g0655800	0.116002	0.0601566	-0.445276	-0.837339	-0.381308	-0.554641	0.1198	0.0272042	-1.29	-1.27	-0.73	-1.09	Protein kinase domain containing protein.
9630.m05830	LRR-III	Os02g58390	Os02g0830700	0.311044	0.245962	-0.135958	-0.627175	-0.0817819	-0.281638	0.1198	0.0269617	-1.1	-0.86	-0.61	-0.86	Leucine-rich repeat, plant specific containing protein.
9631.m01146	LRR-III	Os03g12250	Os03g0223000	0.0403568	0.00107523	-0.751848	-0.702706	-0.671969	-0.708841	0.1182	0.0254627	-1.08	-1.52	-0.88	-1.16	Atypical receptor-like kinase MARK.
9631.m01838	LRR-III	Os03g18630	Os03g0297800	0.0646822	0.0165247	-0.656453	-1.00181	-0.739798	-0.799355	0.1447	0.0550376	-2.16	-1.91	-0.85	-1.64	Protein kinase domain containing protein.
9631.m02031	LRR-III	Os03g20450	Os03g0320800		0.353462	-0.788039	-0.105233	0.00295696	-0.296771	0.1308	0.0397072	-1.42	-0.75	-0.86	-1.01	Protein kinase domain containing protein.
9631.m02148	LRR-III	Os03g21510	Os03g0332900	0.0607339	0.013267	-0.326568	-0.381191	-0.484243	-0.397334	0.1547	0.0669423	-1.31	-1.08	-0.45	-0.95	Protein kinase domain containing protein.
9631.m04927	LRR-III	Os03g50450	Os03g0712400		0.929427	0.68531	-0.430178	-0.363563	-0.0361438		0.03354	0.42	0.68	0.84	0.65	Atypical receptor-like kinase MARK.
9632.m03678	LRR-III	Os04g38910	Os04g0463000	0.234572	0.171072	-0.206311	-0.331729	-0.0238828	-0.187308	0.13	0.0388757	-0.51	-1.08	-0.95	-0.85	Protein kinase domain containing protein.
9632.m04462	LRR-III	Os04g46320	Os04g0548400	0.447412	0.382423	-0.0301028	-0.13309	0.0162076	-0.0489951	0.1844	0.098613	0.19	0.3	0.08	0.19	Protein kinase domain containing protein.
9632.m05414	LRR-III	Os04g55620	Os04g0649700	0.0503209	0.0064565	-0.751304	-0.910884	-0.69968	-0.787289	0.1234	0.0319559	-0.64	-0.53	-0.33	-0.5	Protein kinase domain containing protein.
9633.m03750	LRR-III	Os05g40200	Os05g0480400	0.0962063	0.0424072	-0.561397	-0.55356	-0.264143	-0.4597	0.0906	0.00613251	-1.34	-1.31	-1.04	-1.23	Protein kinase domain containing protein.
9633.m04815	LRR-III	Os05g51070	Os05g0588300	0.501429	0.43846	-0.0832858	0.243884	0.113154	0.0912508	0.2734	0.188497	-0.64	-1.04	-0.04	-0.57	Protein kinase domain containing protein.
9634.m00953	LRR-III	Os06g09860	Os06g0198900		0.6035	-0.684757	-0.342164	0.425471	-0.200483		0.0644801	-0.39	-0.19	-0.53	-0.37	Protein kinase domain containing protein.
9634.m04389	LRR-III	Os06g45240
9635.m00453	LRR-III	Os07g05190	Os07g0145400	0.0723393	0.0230175	-0.741817	-1.29104	-1.11994	-1.05093	0.1178	0.0245979	-1.52	-1.38	-0.86	-1.25	Protein kinase domain containing protein.
9635.m03848	LRR-III	Os07g38640	Os07g0574100		0.533342	-0.687339	-0.422469	0.38667	-0.241046		0.693302	-0.35	-0.13	0.24	-0.08	Protein kinase domain containing protein.
9635.m04346	LRR-III	Os07g43350	Os07g0626500	0.0462131	0.00378077	-0.441566	-0.418632	-0.357676	-0.405958	0.0829	0.00275038	-0.72	-0.65	-0.6	-0.66	Protein kinase domain containing protein.
9635.m04873	LRR-III	Os07g48310	Os07g0681100	0.140075	0.0819303	-0.11481	-0.148288	-0.30147	-0.188189	0.1639	0.0768908	-0.14	-0.06	-0.06	-0.09	Atypical receptor-like kinase MARK.
9636.m04000	LRR-III	Os08g39590	Os08g0506400	0.13887	0.0808762	-0.317415	-0.897863	-0.488891	-0.568056	0.1411	0.0511712	-0.82	-0.81	-0.35	-0.66	Protein kinase domain containing protein.
9636.m04153	LRR-III	Os08g40990	Os08g0521200		0.418915	-0.773598	-0.975555	0.425036	-0.441372		0.169562	-0.37	-1.64	-0.52	-0.84	Receptor-like protein kinase 1.
9636.m04596	LRR-III	Os08g45060	Os08g0564700	0.0820049	0.0309659	-0.579475	-0.984873	-0.608792	-0.72438	0.1179	0.0247934	-0.57	-0.47	-0.8	-0.61	Protein kinase domain containing protein.
9637.m01798	LRR-III	Os09g20970	Os09g0376600	0.0889366	0.0366232	0.559503	0.837242	0.4309	0.609215	0.113	0.0211717	-0.56	-0.4	-0.68	-0.55	Protein kinase domain containing protein.
9637.m02020	LRR-III	Os09g23570	Os09g0400500		0.195616	0.924353	0.0334731	0.521719	0.493182	0.1093	0.0178042	1.46	0.93	1.42	1.27	Protein kinase domain containing protein.
9639.m03713	LRR-III	Os11g40550	Os11g0620500		0.463203	-0.671817	-0.424053	0.30474	-0.26371		0.543885	-0.06	0.31	-1.35	-0.36	Protein kinase domain containing protein.
13101.m04344	LRR-III	Os01g42294	Os01g0607900	0.0808703	0.0298949	-0.341347	-0.513257	-0.290063	-0.381556	0.109	0.0174081	-1.1	-1.5	-0.97	-1.19	Protein kinase domain containing protein.
13102.m01878	LRR-III	Os02g16790
13103.m05553	LRR-III	Os03g51060
13105.m03970	LRR-III	Os05g38010
13111.m00078	LRR-III	Os11g01620	Os11g0107700	0.0627059	0.01506	-0.647245	-0.890026	-1.00374	-0.847003	0.1281	0.0364814	-1.43	-0.98	-0.73	-1.05	Protein kinase domain containing protein.
13111.m01973	LRR-III	Os11g19480	Os11g0300600		0.254364	0.113148	-0.682916	-0.722125	-0.430631		0.0314186	-0.7	-0.68	-0.37	-0.59	Protein kinase domain containing protein.
13111.m01974	LRR-III	Os11g19490	Os11g0300700		0.13855	-0.58214	-0.930523	-0.137945	-0.550203		0.080338	-0.96	-1.37	-0.42	-0.92	Protein kinase domain containing protein.
13112.m00086	LRR-III	Os12g01700	Os12g0107700	0.0752291	0.0251755	-0.86213	-1.35968	-0.860256	-1.02735	0.1444	0.0548169	-1.43	-0.86	-0.63	-0.97	Protein kinase domain containing protein.
13112.m01411	LRR-III	Os12g13300	Os12g0235700		0.197306	-0.320193	-0.886515	-0.113159	-0.439956	0.1446	0.0549341	-2.08	-2.5	-0.98	-1.85	Protein kinase domain containing protein.
9636.m03313	LRR-III	Os08g33090
9638.m03092	LRR-III	Os10g35040	Os10g0492400		0.192738	-0.0994658	-0.163726	-0.00474928	-0.0893138	0.4816	0.403559	-0.1	-0.31	0.07	-0.11	(No Hit)
9634.m01788	LRR-III-like	Os06g18000	Os06g0288100	0.0477539	0.00522653	1.01351	0.950279	1.20529	1.05636	0.0935	0.00725178	1.22	0.92	1	1.05	Receptor-like protein kinase.
13111.m02848	LRR-III-like	Os11g29510
9634.m00350	LRR-IV	Os06g04370	Os06g0134700	0.0956015	0.0419343	-0.595484	-1.11801	-0.64628	-0.78659	0.1478	0.0588557	-1.15	-0.85	-0.44	-0.81	Protein kinase domain containing protein.
9636.m00144	LRR-IV	Os08g02440	Os08g0117700	0.134483	0.0769812	-0.39497	-1.07128	-0.584126	-0.683457	0.1121	0.0202136	-1.89	-1.65	-1.13	-1.56	Protein kinase domain containing protein.
9631.m04965	LRR-IX	Os03g50810	Os03g0717000	0.0597046	0.0126808	-0.661906	-0.859376	-0.591892	-0.704391	0.0773	0.00192609	-0.51	-0.44	-0.48	-0.48	TMK protein precursor.
9632.m05758	LRR-IX	Os04g58910	Os04g0685900	0.0515248	0.00699066	-0.491296	-0.430514	-0.575191	-0.499	0.0893	0.00564302	-0.94	-1.14	-0.9	-0.99	Receptor-like protein kinase-like protein (Fragment).
9639.m02341	LRR-IX	Os11g26130	Os11g0448000	0.0436714	0.00247464	-0.709167	-0.705665	-0.606711	-0.673848	0.1179	0.0248928	-0.54	-0.42	-0.73	-0.56	Protein kinase domain containing protein.
9630.m00356	LRR-V	Os02g04430	Os02g0136900		0.356914	0.163444	-0.355348	-0.809355	-0.333753		0.709743	-0.37	0.5	0.2	0.11	Protein kinase domain containing protein.
9630.m00752	LRR-V	Os02g07960	Os02g0176100	0.0748871	0.0248727	-0.406878	-0.509202	-0.702655	-0.539578	0.1658	0.0788366	-0.5	-0.15	-0.46	-0.37	Protein kinase domain containing protein.
9630.m00890	LRR-V	Os02g09740	Os02g0190500	0.262453	0.197925	-0.118338	-0.0855732	-0.439558	-0.21449	0.3268	0.243304	0.06	0.03	0.25	0.12	Leucine-rich repeat transmembrane protein kinase 2.
9630.m05880	LRR-V	Os02g10110	Os02g0194600		0.698847	0.277116	-0.372101	0.422189	0.109068		0.388428	0.03	-0.08	-0.05	-0.04	Protein kinase domain containing protein.
9631.m00800	LRR-V	Os03g08550	Os03g0183800	0.197962	0.13609	-0.143575	-0.0231886	-0.0862408	-0.0843347	0.1265	0.0348313	-0.43	-0.22	-0.32	-0.32	Leucine-rich repeat transmembrane protein kinase 1 (Fragment).
9631.m02769	LRR-V	Os03g27990	Os03g0397700	0.317689	0.252519	-0.0196305	0.243794	0.141974	0.122046	0.1432	0.0533926	-0.39	-0.64	-0.28	-0.44	Serine/threonine protein kinase-like protein (Strubbelig receptor family 7).
9634.m04131	LRR-V	Os06g42800	Os06g0634500	0.128665	0.0714024	-0.746827	-0.945141	-0.307669	-0.666546	0.1181	0.0252933	-0.65	-0.56	-0.94	-0.72	Protein kinase domain containing protein.
9634.m04364	LRR-V	Os06g45020	Os06g0660800	0.240559	0.17677	-0.383213	-0.0104284	-0.458175	-0.283939	0.5654	0.492607	0.16	0.52	-0.18	0.17	Protein kinase domain containing protein.
9635.m03758	LRR-V	Os07g37810	Os07g0565400		0.633056	-0.645979	-0.338718	0.442484	-0.180738		0.0695957	-0.46	-0.64	-0.22	-0.44	Protein kinase family protein.
9637.m03295	LRR-V	Os09g38700	Os09g0559900		0.690561	0.710738	-0.373763	-1.04209	-0.235037		0.0443638	-0.44	-0.45	-0.21	-0.36	Protein kinase domain containing protein.
9638.m02114	LRR-V	Os10g25090	Os10g0389800	0.0725482	0.0231831	-0.740377	-0.568214	-0.429903	-0.579498	0.1129	0.0208713	-0.73	-1.03	-0.64	-0.8	Protein kinase domain containing protein.
13107.m04457	LRR-V	Os07g42626	Os07g0618400	0.0749204	0.0249349	0.246765	0.43838	0.346239	0.343795	0.8177	0.777479	-0.6	-0.15	0.45	-0.1	Protein kinase domain containing protein.
9629.m01044	LRR-VI	Os01g10900	Os01g0206800		0.465067	-0.845338	-0.505452	0.374488	-0.325434		0.122089	-0.91	-0.32	-0.31	-0.51	Protein kinase domain containing protein.
9629.m04657	LRR-VI	Os01g48390	Os01g0674800	0.464992	0.400642	-0.140248	-0.00432781	-0.00109199	-0.048556	0.3342	0.25096	-0.07	-0.75	-0.18	-0.34	Protein kinase domain containing protein.
9631.m01808	LRR-VI	Os03g18370	Os03g0294800	0.0599229	0.0128139	-0.886045	-0.727114	-0.595017	-0.736059	0.1613	0.0740482	-0.48	-1.02	-0.43	-0.64	Protein kinase domain containing protein.
9631.m05673	LRR-VI	Os03g57780	Os03g0791700	0.0371146	0.000266	-0.405336	-0.420501	-0.397907	-0.407915	0.1858	0.100113	-0.79	-0.94	-0.21	-0.65	Protein kinase domain containing protein.
9632.m05837	LRR-VI	Os04g58700	Os04g0683600	0.051985	0.00726895	-0.706487	-0.636119	-0.5234	-0.622002	0.1062	0.0150667	-0.69	-0.46	-0.53	-0.56	Receptor kinase-like protein.
9632.m05853	LRR-VI	Os04g45170
9633.m02608	LRR-VI	Os05g28520	Os05g0353500	0.0443318	0.00275615	-0.447601	-0.526462	-0.526636	-0.500233	0.1493	0.0608044	-1.25	-1.01	-0.46	-0.9	Protein kinase domain containing protein.
9633.m03666	LRR-VI	Os05g39410	Os05g0471000	0.143423	0.0853423	0.74509	1.01271	0.284306	0.680701	0.1147	0.0223299	0.92	0.75	0.53	0.73	Protein kinase domain containing protein.
9633.m04549	LRR-VI	Os05g48660	Os05g0560300	0.25236	0.188027	0.0335589	0.703176	0.406587	0.381107	0.3369	0.253863	0.3	0.9	0.03	0.41	Protein kinase domain containing protein.
9634.m03721	LRR-VI	Os06g38970	Os06g0589600	0.0753211	0.0252421	-0.582348	-0.527004	-0.32703	-0.478794	0.1048	0.0140064	-0.74	-1.02	-0.71	-0.82	Protein kinase domain containing protein.
9635.m00665	LRR-VI	Os07g07230	Os07g0166700		0.032	-0.851762	-1.11944	-0.579524	-0.850241		0.00230403	-1.24	-1.14	-1.05	-1.14	Protein kinase domain containing protein.
9635.m04980	LRR-VI	Os07g49240	Os07g0693000	0.0435524	0.00230527	-0.801051	-0.747726	-0.881782	-0.810186	0.3217	0.238122	-0.27	0.02	-0.52	-0.26	Protein kinase domain containing protein.
9640.m00051	LRR-VI	Os12g01510	Os12g0105800	0.0994963	0.0453438	-0.320541	-0.141119	-0.246618	-0.236093	0.1784	0.0926903	-0.18	-0.64	-0.73	-0.52	Protein kinase-like domain containing protein.
13111.m02059	LRR-VI	Os11g20360	Os11g0308800		0.00924069	1.34791	1.86032	1.7991	1.66911	0.104	0.0133968	-1.26	-1.07	-0.83	-1.05	Protein kinase-like domain containing protein.
9636.m00993	LRR-VI	Os08g10320	Os08g0203600		0.0233642	-0.905061	-1.07022	-1.51086	-1.16205		0.579358	-0.18	0.31	-0.68	-0.19	Protein kinase domain containing protein.
9629.m05964	LRR-VIIa	Os01g60670	Os01g0821900	0.120236	0.0636751	-0.480745	-0.688865	-0.253312	-0.474307	0.1444	0.0547828	-1.41	-1.39	-0.58	-1.13	Protein kinase domain containing protein.
9629.m07193	LRR-VIIa	Os01g72700	Os01g0957100	0.0688106	0.0201585	-0.67035	-1.0747	-0.775454	-0.840167	0.1547	0.0670265	-0.94	-0.99	-0.35	-0.76	Protein kinase domain containing protein.
9631.m00268	LRR-VIIa	Os03g03570	Os03g0127700	0.0470811	0.00457549	-1.18826	-1.28771	-1.01709	-1.16435	0.1294	0.0381796	-1.15	-0.59	-0.75	-0.83	Protein kinase domain containing protein.
9631.m02173	LRR-VIIa	Os03g21730	Os03g0335500	0.0776078	0.0270595	-0.668206	-0.661397	-0.378097	-0.569233	0.1089	0.017223	-1.27	-1.1	-0.79	-1.05	Protein kinase domain containing protein.
9632.m04727	LRR-VIIa	Os04g48760	Os04g0576900	0.138417	0.0804706	0.108494	0.0329075	0.108184	0.083195	0.0809	0.00251734	-0.79	-0.76	-0.66	-0.74	Protein kinase domain containing protein.
9633.m03735	LRR-VIIa	Os05g40050	Os05g0478300		0.300288	-0.342547	-0.113022	0.0178739	-0.145898		0.0355022	-1.63	-0.93	-0.96	-1.18	Protein kinase domain containing protein.
9638.m03492	LRR-VIIa	Os10g38800	Os10g0531700		0.699379	0.104293	0.0061122	-0.252865	-0.0474864		0.00582801	-0.59	-0.76	-0.73	-0.7	(No Hit)
13103.m00061	LRR-VIIa	Os03g01410
9630.m01346	LRR-VIIb	Os02g14480	Os02g0241100	0.203827	0.141624	0.474261	0.422502	0.0505513	0.315771	0.1393	0.0485498	0.58	0.95	0.44	0.66	Protein kinase domain containing protein.
9634.m03329	LRR-VIIb	Os06g35200	Os06g0544100	0.575628	0.516575	0.223383	0.0449039	-0.0689573	0.0664432	0.1382	0.0472012	-0.42	-0.33	-0.18	-0.31	Protein kinase domain containing protein.
9636.m01752	LRR-VIIb	Os08g17410	Os08g0276400	0.127772	0.0705735	-0.241957	-0.723152	-0.6847	-0.549936	0.1186	0.0257023	-1.26	-1.28	-0.74	-1.09	Protein kinase domain containing protein.
9629.m05897	LRR-VIII-1	Os01g60060	Os01g0816600		0.399561	-0.644788	0.365097	-1.09739	-0.459026		0.123337	-0.92	-0.16	-1.05	-0.71	Protein kinase domain containing protein.
9629.m05922	LRR-VIII-1	Os01g60280	Os01g0818600	0.0479019	0.0053119	0.381027	0.382016	0.471883	0.411642	0.2002	0.114403	0.73	0.14	0.71	0.53	Protein kinase domain containing protein.
9629.m07224	LRR-VIII-1	Os01g72990	Os01g0960400		0.0324774	0.458902	0.397818	0.713607	0.523442	0.368	0.285539	0.24	1.22	0.08	0.52	Protein kinase domain containing protein.
9631.m02117	LRR-VIII-1	Os03g21230	Os03g0329700		0.132679	-0.591148	-0.560758	-0.0776778	-0.409861	0.3406	0.257794	-0.51	-1.03	0.06	-0.49	Protein kinase domain containing protein.
9633.m02137	LRR-VIII-1	Os05g24010	Os05g0305900	0.0457763	0.00342809	1.20435	1.3413	1.47702	1.34089	0.095	0.00797977	1.53	1.16	1.55	1.42	Protein kinase domain containing protein.
9633.m03811	LRR-VIII-1	Os05g40770	Os05g0486100	0.0451815	0.00310684	1.10801	1.34532	1.25111	1.23481	0.1321	0.0411019	1.46	0.69	1.43	1.19	Protein kinase domain containing protein.
9639.m01301	LRR-VIII-1	Os11g14050	Os11g0245200	0.216261	0.153477	0.507542	1.12263	0.199873	0.610016		0.452433	-0.51	0.18	-0.23	-0.19	Protein kinase domain containing protein.
9640.m01015	LRR-VIII-1	Os12g10740	Os12g0210400	0.0454517	0.00320074	0.304809	0.322638	0.368026	0.331824	0.1465	0.0573012	-0.2	-0.53	-0.38	-0.37	Protein kinase domain containing protein.
13105.m04247	LRR-VIII-1	Os05g40270	Os05g0481100	0.0532202	0.00821735	-0.689561	-0.52061	-0.699617	-0.636596	0.1796	0.0938017	-0.37	-0.41	-0.96	-0.58	Protein kinase domain containing protein.
9632.m02077	LRR-VIII-2	Os04g22470	Os04g0291900		0.570303	-0.71495	-0.409827	0.43221	-0.230856		0.548791	-0.51	-0.27	0.28	-0.17	Protein kinase family protein.
9636.m00991	LRR-VIII-2	Os08g10300	Os08g0203300	0.0506041	0.00662837	-0.575093	-0.753999	-0.730918	-0.68667		0.0214333	-0.32	-0.48	-0.32	-0.37	Protein kinase domain containing protein.
13104.m05397	LRR-VIII-2	Os04g52606	Os04g0616400	0.0476934	0.00514957	-0.502857	-0.471323	-0.596927	-0.523702	0.1066	0.0156253	-0.46	-0.32	-0.33	-0.37	Receptor-like serine/threonine kinase.
13104.m05398	LRR-VIII-2	Os04g52614	Os04g0616500	0.069729	0.0209442	0.351429	0.592348	0.530988	0.491588	0.138	0.0469863	1.03	0.93	0.45	0.8	Protein kinase domain containing protein.
13108.m01094	LRR-VIII-2	Os08g10310	Os08g0203400		0.513661	0.627276	-0.347308	0.420009	0.233325		0.441679	-0.33	0.35	-2.21	-0.73	Protein kinase domain containing protein.
13108.m01100	LRR-VIII-2	Os08g10330	Os08g0203700	0.132971	0.0755814	0.538034	1.28365	0.614186	0.811956	0.1982	0.112334	0.28	0.75	0.27	0.43	Protein kinase domain containing protein.
9630.m00630	LRR-VIII-2	Os02g06930	Os02g0165100	0.179412	0.118346	0.225095	1.31603	1.12573	0.888952	0.1419	0.051962	1.1	0.45	0.89	0.81	Protein kinase domain containing protein.
9630.m04084	LRR-VIII-2	Os02g42620	Os02g0639100		0.333374	0.37874	0.88646	-0.140415	0.374928		0.97944	-0.32	-0.18	0.48	-0.01	Protein kinase domain containing protein.
9632.m05095	LRR-VIII-2	Os04g52590	Os04g0616200	0.189625	0.127898	-0.192539	-0.526961	-0.162998	-0.294166	0.1141	0.0218617	-0.49	-0.29	-0.37	-0.39	Protein kinase domain containing protein.
9632.m05097	LRR-VIII-2	Os04g52600	Os04g0616300	0.0767881	0.0263617	0.63759	1.1336	1.08327	0.951487	0.4321	0.352436	0.61	-0.22	0.58	0.33	Protein kinase domain containing protein.
9632.m05100	LRR-VIII-2	Os04g52630	Os04g0616600		0.634032	-0.566418	-0.35819	0.422448	-0.167387		0.298031	0.86	0.02	0.19	0.36	Protein kinase domain containing protein.
9632.m05101	LRR-VIII-2	Os04g52640	Os04g0616700	0.0540648	0.00866837	-0.686255	-0.953567	-0.845645	-0.828489	0.6069	0.537414	-0.1	0.29	-1.13	-0.31	BRASSINOSTEROID INSENSITIVE 1-associated receptor kinase 1 precursor (EC 2.7.1.37) (BRI1-associated receptor kinase 1) (Somatic embryogenesis receptor-like kinase 3).
9632.m05122	LRR-VIII-2	Os04g52840	Os04g0619400	0.122678	0.0658385	0.28313	0.56409	0.252984	0.366735	0.1066	0.0155979	1.55	1.42	1	1.32	Protein kinase domain containing protein.
9632.m05692	LRR-VIII-2	Os04g58250	Os04g0679200	0.0595819	0.0125823	0.800565	0.951407	0.638845	0.796939	0.4303	0.350538	-0.03	0.16	0.86	0.33	Receptor-like serine/threonine kinase.
9633.m01466	LRR-VIII-2	Os05g16430	Os05g0253200		0.52713	-0.703	-0.441293	0.392348	-0.250648		0.258787	-0.51	-0.29	0.04	-0.25	Protein kinase domain containing protein.
9633.m01499	LRR-VIII-2	Os05g16740	Os05g0256500	0.0960579	0.0422938	0.223726	0.469781	0.4735	0.389003	0.4006	0.319181	0.42	0.78	-0.14	0.35	Protein kinase domain containing protein.
9633.m01517	LRR-VIII-2	Os05g16930	Os05g0258400		0.332645	-0.268019	0.773566	0.905353	0.4703	0.232	0.146779	-1.49	-0.72	-0.27	-0.83	Protein kinase domain containing protein.
9633.m01594	LRR-VIII-2	Os05g17810
9634.m04504	LRR-VIII-2	Os06g46330	Os06g0676600	0.125684	0.0686159	-0.467066	-0.279535	-0.755303	-0.500635	0.4383	0.358985	-0.07	0.01	-0.49	-0.18	Protein kinase domain containing protein.
9636.m00966	LRR-VIII-2	Os08g10070	Os08g0200500	0.894536	0.871803	0.175028	0.0406265	-0.291733	-0.0253595	0.5424	0.468066	0.15	0.27	-0.12	0.1	Protein kinase domain containing protein.
9636.m00975	LRR-VIII-2	Os08g10150	Os08g0201700		0.0105206	-0.662844	-0.482263	-0.504509	-0.549872		0.112697	-0.54	-0.32	-0.13	-0.33	Protein kinase domain containing protein.
9636.m00990	LRR-VIII-2	Os08g10290	Os08g0203100	0.0580101	0.01136	1.58076	1.95311	1.3523	1.62872	0.1258	0.0340192	1.96	1.71	0.98	1.55	Protein kinase domain containing protein.
9637.m01504	LRR-VIII-2	Os09g17630	Os09g0345300		0.0608889	0.39709	0.158467	0.424886	0.326815	0.1009	0.0113635	1.29	1.01	0.9	1.07	Receptor protein kinase.
9640.m04089	LRR-VIII-2	Os12g41710	Os12g0611100	0.0798855	0.0291254	0.626114	0.405676	0.364502	0.465431	0.143	0.0531685	0.83	0.33	0.65	0.61	SRKb.
13105.m01774	LRR-VIII-2	Os05g16824	Os05g0257100	0.0494305	0.00588948	1.879	1.78262	1.44604	1.70255	0.1284	0.036879	1.53	0.78	1.05	1.12	Leucine-rich repeat, plant specific containing protein.
13105.m01855	LRR-VIII-2	Os05g17604	Os05g0261700	0.0527113	0.00787291	2.01006	2.3	1.68273	1.99759	0.1523	0.0643807	0.75	0.61	0.26	0.54	Leucine-rich repeat, plant specific containing protein.
9632.m03904	LRR-Xa	Os04g41030	Os04g0487200		0.0750308	0.911922	0.663542	1.72097	1.09881		0.264584	0.25	-0.03	0.18	0.13	Protein kinase domain containing protein.
9633.m03173	LRR-Xa	Os05g34270	Os05g0414700	0.0589085	0.0120123	0.946224	0.976876	0.675387	0.866163	0.0906	0.00620354	1.59	1.35	1.21	1.38	Protein kinase domain containing protein.
9639.m01327	LRR-Xa	Os11g14420	Os11g0249900	0.224418	0.161392	0.113027	0.217394	0.02775	0.11939	0.1557	0.068118	0.11	0.09	0.21	0.14	Protein kinase domain containing protein.
9629.m05047	LRR-Xb	Os01g52050	Os01g0718300	0.0545934	0.0092236	-0.629499	-0.876111	-0.723483	-0.743031	0.1052	0.0143819	-0.3	-0.32	-0.21	-0.28	Systemin receptor SR160 precursor (EC 2.7.1.37) (Brassinosteroid LRR receptor kinase).
9629.m06844	LRR-Xb	Os01g68870	Os01g0917500	0.263508	0.199016	0.39474	-0.00169227	0.272092	0.221713	0.2965	0.212306	0.07	0.48	0.14	0.23	Protein kinase domain containing protein.
9630.m00153	LRR-Xb	Os02g02490	Os02g0116700	0.0637603	0.0160223	0.513477	0.35491	0.554005	0.474131	0.6781	0.616105	0.27	0.31	-0.26	0.11	Protein kinase domain containing protein.
9630.m00518	LRR-Xb	Os02g05910	Os02g0153100		0.095257	1.74948	2.27767	0.55747	1.52821	0.0973	0.00922598	0.71	0.97	0.77	0.82	Protein kinase domain containing protein.
9630.m00520	LRR-Xb	Os02g05930	Os02g0153400		0.161398	-0.431943	-0.0590048	-0.669513	-0.38682		0.197186	0.14	0.12	0	0.08	Protein kinase domain containing protein.
9630.m00522	LRR-Xb	Os02g05940	Os02g0153500		0.295493	0.192339	0.298283	-0.052774	0.145949		0.737516	-0.14	0.63	-0.18	0.1	(No Hit)
9630.m00523	LRR-Xb	Os02g05950	Os02g0153700		0.062359	-1.40648	-0.506696	-1.19097	-1.03472	0.2205	0.135286	-0.58	-0.12	-0.84	-0.52	Protein kinase domain containing protein.
9630.m00524	LRR-Xb	Os02g05960	Os02g0153900	0.240302	0.176478	0.358349	1.05726	0.202772	0.539461	0.1579	0.0705093	0.56	0.81	0.28	0.55	Protein kinase domain containing protein.
9630.m00525	LRR-Xb	Os02g05970	Os02g0154000		0.072903	0.625699	0.996453	1.70703	1.10973	0.4633	0.384499	0.38	0.86	-0.21	0.34	Protein kinase domain containing protein.
9630.m00926	LRR-Xb	Os02g10100	Os02g0194400		0.245277	-0.138778	-0.372406	-1.4339	-0.648362		0.0692948	0.66	1.69	0.95	1.1	Protein kinase domain containing protein.
9630.m04006	LRR-Xb	Os02g41890	Os02g0629400		0.415175	0.101662	0.863192	-0.0806598	0.294731	0.2069	0.12136	0.1	0.18	0.4	0.23	Phytosulfokine receptor precursor (EC 2.7.1.37) (Phytosulfokine LRR receptor kinase).
9632.m05627	LRR-Xb	Os04g57630	Os04g0672100	0.152702	0.0938048	-0.110024	-0.255337	-0.402628	-0.255996	0.1424	0.0524117	0.44	0.53	0.21	0.4	Phytosulfokine receptor precursor (EC 2.7.1.37) (Phytosulfokine LRR receptor kinase).
9634.m04643	LRR-Xb	Os06g47650	Os06g0691800	0.381762	0.316179	-0.0851898	0.316593	0.276803	0.169402	0.3588	0.276278	0.36	0.61	-0.08	0.3	Protein kinase domain containing protein.
9634.m04648	LRR-Xb	Os06g47700	Os06g0692100	0.414389	0.348775	-0.0181094	0.291295	0.0637869	0.112324	0.426	0.345876	-0.2	-0.22	0.07	-0.12	Protein kinase domain containing protein.
9634.m04650	LRR-Xb	Os06g47720
9634.m04652	LRR-Xb	Os06g47740	Os06g0692500		0.252632	0.00246344	-0.616736	-1.57368	-0.729319	0.1994	0.113561	-0.25	-0.51	-0.14	-0.3	(No Hit)
9634.m04653	LRR-Xb	Os06g47750	Os06g0692600		0.591688	0.48381	-1.37898	-0.143306	-0.346159	0.2318	0.146594	-0.35	-0.64	-0.1	-0.36	Protein kinase domain containing protein.
9635.m00073	LRR-Xb	Os07g01710	Os07g0107800	0.113562	0.0580589	-0.18433	-0.393762	-0.486983	-0.355025	0.1196	0.0267731	0.2	0.35	0.25	0.27	Phytosulfokine receptor precursor (EC 2.7.1.37) (Phytosulfokine LRR receptor kinase).
9635.m04060	LRR-Xb	Os07g40630	Os07g0597200	0.0466935	0.00408157	1.40924	1.21021	1.14129	1.25358	0.0771	0.00179481	1.87	1.62	1.8	1.76	Protein kinase domain containing protein.
9636.m02489	LRR-Xb	Os08g25380	Os08g0342300	0.153308	0.0943931	0.281068	0.552504	0.178086	0.337219	0.1725	0.0861842	0.74	0.97	0.27	0.66	(No Hit)
9637.m00942	LRR-Xb	Os09g12240	Os09g0293500	0.920313	0.903045	-0.106503	0.488895	-0.285639	0.0322513	0.1703	0.0838798	-0.15	-0.06	-0.2	-0.14	BRASSINOSTEROID INSENSITIVE 1 precursor (EC 2.7.1.37) (AtBRI1) (Brassinosteroid LRR receptor kinase).
9638.m00154	LRR-Xb	Os10g02500	Os10g0114400	0.249475	0.1853	0.117969	0.0167141	0.0450744	0.059919	0.1977	0.111724	-1.42	-1.36	-0.27	-1.02	Protein kinase domain containing protein.
9635.m01030	LRR-Xc	Os07g10630	Os07g0207100		0.0724864	-0.114725	-0.349324	-0.334554	-0.266201	0.1144	0.0221614	-1.17	-0.87	-0.69	-0.91	Protein kinase domain containing protein.
9640.m00750	LRR-Xc	Os12g08180	Os12g0182300	0.640295	0.585104	0.220983	0.0727893	-0.109105	0.0615556	0.1415	0.0514815	0.41	0.41	0.17	0.33	Protein kinase domain containing protein.
9636.m03886	LRR-XI	Os08g38560	Os08g0493800	0.113177	0.0577029	0.166471	0.200087	0.0759831	0.147513	0.2728	0.187887	0.33	0.67	0.05	0.35	Protein kinase domain containing protein.
9637.m02693	LRR-XI	Os09g30190	Os09g0479200	0.0696102	0.0208162	0.222445	0.30164	0.18412	0.236068	0.4707	0.3921	-0.02	-0.24	0	-0.08	Leucine-rich repeat, plant specific containing protein.
9629.m00688	LRR-XI	Os01g07560	Os01g0170300	0.065543	0.0172857	-0.470746	-0.657271	-0.433055	-0.520357	0.4455	0.366477	-0.63	-0.28	0.14	-0.26	Protein kinase domain containing protein.
9629.m01357	LRR-XI	Os01g13800	Os01g0239700	0.0579308	0.0112863	0.541999	0.379469	0.427764	0.449744	0.0884	0.00517041	0.5	0.51	0.4	0.47	Leucine-rich receptor-like protein kinase.
9629.m06510	LRR-XI	Os01g65650	Os01g0878300	0.191681	0.129967	-0.591108	-0.114956	-0.785736	-0.497267	0.1819	0.0960824	-0.55	-0.38	-0.14	-0.36	Protein kinase domain containing protein.
9630.m00115	LRR-XI	Os02g02140	Os02g0111800	0.189667	0.127936	0.277129	0.221086	0.0407962	0.17967	0.1725	0.0862329	-0.99	-1.54	-0.45	-1	Protein kinase domain containing protein.
9631.m00434	LRR-XI	Os03g05140
9631.m01199	LRR-XI	Os03g12730
9631.m05502	LRR-XI	Os03g56270	Os03g0773700	0.0494305	0.00587327	-0.629186	-0.819638	-0.76825	-0.739025	0.1201	0.0273429	-0.74	-1.02	-0.57	-0.78	Receptor-like protein kinase 2.
9632.m00342	LRR-XI	Os04g04330	Os04g0132500	0.0888858	0.0365317	-0.616078	-0.826996	-0.407074	-0.616716	0.1575	0.070163	-1.3	-1.45	-0.48	-1.08	Protein kinase domain containing protein.
9632.m04082	LRR-XI	Os04g42700	Os04g0506100	0.0680012	0.0194567	-0.587416	-0.523231	-0.355374	-0.488673	0.6615	0.59698	-0.05	0.03	-0.03	-0.01	Receptor-like protein kinase.
9633.m00690	LRR-XI	Os05g07740	Os05g0169600	0.352842	0.287296	0.0630598	-0.0112218	0.153624	0.0684872	0.1486	0.0600001	-0.99	-0.54	-0.44	-0.66	Protein kinase domain containing protein.
9633.m04887	LRR-XI	Os05g51740	Os05g0595800	0.944389	0.932169	0.00749579	0.311801	-0.37676	-0.0191546		0.648246	-0.01	0.13	-0.34	-0.07	Receptor-like protein kinase 3.
9634.m03723	LRR-XI	Os06g38990	Os06g0589800	0.149935	0.0913301	-0.375923	-1.01589	-0.46096	-0.61759	0.1546	0.0667586	-0.82	-0.88	-0.31	-0.67	Protein kinase domain containing protein.
9634.m04920	LRR-XI	Os06g50340	Os06g0717200	0.382864	0.317356	0.287024	0.218571	-0.0708747	0.144907	0.4394	0.360156	-0.12	0.26	0.52	0.22	Leucine-rich repeat/receptor protein kinase precursor.
9635.m00347	LRR-XI	Os07g04190	Os07g0134200	0.0573403	0.010893	-0.639828	-0.855429	-0.625409	-0.706889	0.1103	0.0185226	-0.73	-0.79	-0.49	-0.67	Receptor-like protein kinase 3.
9635.m00512	LRR-XI	Os07g05740	Os07g0152200	0.0457763	0.0035074	-0.930602	-0.758137	-0.833386	-0.840709	0.0773	0.00186369	-0.45	-0.52	-0.5	-0.49	Receptor-like protein kinase.
9635.m03088	LRR-XI	Os07g31500	Os07g0498400	0.14803	0.0894563	0.167037	0.382964	0.150225	0.233409	0.2493	0.164007	-0.49	-1.13	-0.18	-0.6	Protein kinase domain containing protein.
9636.m00457	LRR-XI	Os08g05290	Os08g0148300	0.111528	0.056189	0.174563	0.451663	0.380911	0.335712	0.1671	0.080433	-0.4	-0.51	-0.15	-0.35	CLAVATA1 receptor kinase( CLV1)-like protein.
9636.m02858	LRR-XI	Os08g28870	Os08g0376300		0.0992746	0.366117	0.409103	0.987602	0.587607	0.4541	0.374983	-0.33	0.88	0.77	0.44	Protein kinase domain containing protein.
9636.m03475	LRR-XI	Os08g34640	Os08g0446200	0.0991358	0.0450352	0.484999	0.686366	0.310698	0.494021	0.1294	0.0381966	0.58	0.98	0.54	0.7	Receptor-like protein kinase precursor (EC 2.7.1.37).
9636.m03477	LRR-XI	Os08g34650	Os08g0446400	0.720291	0.673376	-0.727289	0.445329	-0.215685	-0.165881	0.4578	0.378784	0.09	0.22	-0.05	0.09	Leucine-rich repeat, plant specific containing protein.
9637.m01303	LRR-XI	Os09g15700	Os09g0326100		0.043176	-0.708164	-0.434179	-0.354261	-0.498868		0.882181	0.08	0.06	-0.18	-0.01	Protein kinase domain containing protein.
9639.m01200	LRR-XI	Os11g12530	Os11g0232100	0.0525419	0.00769127	-0.694948	-0.713712	-0.533762	-0.647474	0.1059	0.0148086	-0.89	-1.16	-1.38	-1.14	Protein kinase domain containing protein.
9639.m01209	LRR-XI	Os11g12620	Os11g0233800	0.130297	0.0729905	-0.18265	-0.503956	-0.298572	-0.328392	0.272	0.187112	-0.72	-0.76	0.01	-0.49	Protein kinase family protein.
9640.m04302	LRR-XI	Os12g43660	Os12g0632900		0.957005	0.167313	0.049314	-0.238639	-0.0073376	0.1634	0.0764498	-0.7	-0.75	-0.23	-0.56	Receptor protein kinase.
9638.m00590	LRR-XI_sgk192h	Os10g06740
9638.m00592	LRR-XI_sgk192h	Os10g06760	Os10g0155800		0.56032	-1.06386	-0.766196	0.698696	-0.377121	0.1283	0.0367887	0.22	0.18	0.34	0.24	Protein kinase domain containing protein.
9630.m04056	LRR-XII	Os02g42370	Os02g0635600		0.0337103	-0.605444	-1.07542	-1.1993	-0.960052		0.0234383	-0.99	-1.17	-0.67	-0.94	Receptor kinase-like protein.
9635.m01471	LRR-XII	Os07g14820	Os07g0251900		0.136235	1.26377	1.60456	0.202357	1.02356		0.101633	-0.71	-0.5	-0.16	-0.46	Leucine-rich repeat, plant specific containing protein.
9639.m04370	LRR-XII	Os11g46970
9629.m00490	LRR-XII	Os01g05640	Os01g0149700		0.406358	0.514789	0.971809	-0.311377	0.39174		0.405271	0.29	0.28	-0.13	0.15	Protein kinase domain containing protein.
9629.m00513	LRR-XII	Os01g05870	Os01g0152000		0.566681	-0.699178	-0.403064	0.419569	-0.227558		0.612492	0.8	1.44	-0.96	0.43	Protein kinase domain containing protein.
9629.m00520	LRR-XII	Os01g05940	Os01g0152600		0.508485	-0.654113	-0.486822	0.376384	-0.25485		0.179079	-0.95	-0.09	-0.48	-0.51	Protein kinase domain containing protein.
9629.m00522	LRR-XII	Os01g05960	Os01g0152800		0.0241757	1.32215	1.21817	0.75595	1.09876	0.1044	0.0136015	1.42	1.39	1.97	1.59	Protein kinase domain containing protein.
9629.m00524	LRR-XII	Os01g05980	Os01g0153000		0.888189	-0.371894	0.776628	-0.232028	0.0575687		0.819584	0.43	0.07	-0.33	0.06	Protein kinase domain containing protein.
9629.m01247	LRR-XII	Os01g12790	Os01g0228200		0.153899	-0.998788	-0.0864081	-0.746928	-0.610708		0.0161959	-0.63	-0.86	-0.57	-0.69	Protein kinase domain containing protein.
9629.m03184	LRR-XII	Os01g33950
9629.m04824	LRR-XII	Os01g49910	Os01g0694000		0.623764	-0.578476	-0.375029	0.42555	-0.175985		0.37183	0.61	0.67	-0.26	0.34	Protein kinase domain containing protein.
9629.m04825	LRR-XII	Os01g49920	Os01g0694100		0.0260425	1.49418	1.38681	2.28592	1.72231	0.1091	0.0174752	1.61	1.1	1.09	1.27	Protein kinase domain containing protein.
9630.m00079	LRR-XII	Os02g01800
9630.m01077	LRR-XII	Os02g11930	Os02g0210700		0.532573	-0.708315	-0.42389	0.392277	-0.246642		0.0517403	0.58	0.61	0.25	0.48	Protein kinase domain containing protein.
9630.m01088	LRR-XII	Os02g12030
9630.m01126	LRR-XII	Os02g12400	Os02g0215500	0.0467733	0.00417967	2.36003	2.82922	2.32551	2.50492	0.1052	0.0144067	2.3	2.58	1.68	2.19	Protein kinase domain containing protein.
9630.m01128	LRR-XII	Os02g12420	Os02g0215700		0.601766	-0.66738	-0.345107	0.419082	-0.197802		0.00671491	1.14	1.23	0.93	1.1	Protein kinase domain containing protein.
9630.m01130	LRR-XII	Os02g12440	Os02g0215900		0.527984	-0.704455	-0.438024	0.392282	-0.250066		0.855096	-0.57	0.17	0.23	-0.05	Receptor kinase-like protein.
9630.m01131	LRR-XII	Os02g12450
9630.m01273	LRR-XII	Os02g13780	Os02g0231700		0.381245	0.786653	-0.342307	0.849781	0.431375		0.0243978	1.53	2.46	1.61	1.87	Protein kinase domain containing protein.
9630.m02923	LRR-XII	Os02g30540
9630.m03878	LRR-XII	Os02g40180	Os02g0615300		0.605658	-0.701816	-0.351446	0.439005	-0.204753		0.137684	-0.33	-0.32	-1.01	-0.55	Protein kinase domain containing protein.
9630.m03880	LRR-XII	Os02g40200	Os02g0615500		0.551829	-0.646681	-0.409232	0.38938	-0.222178		0.712033	-0.36	-0.17	0.28	-0.08	Protein kinase domain containing protein.
9630.m03884	LRR-XII	Os02g40240	Os02g0615800		0.0592655	1.47813	2.07217	0.794353	1.44822		0.0719629	-0.35	-1.08	-0.81	-0.75	Protein kinase domain containing protein.
9630.m05879	LRR-XII	Os02g11980	Os02g0211200		0.104109	0.941001	2.37118	0.870526	1.39424	0.1089	0.0172426	1.26	1.71	1.11	1.36	Protein kinase domain containing protein.
9632.m00228	LRR-XII	Os04g03210
9632.m01239	LRR-XII	Os04g13640
9632.m01392	LRR-XII	Os04g15630
9632.m01394	LRR-XII	Os04g15650	Os04g0227000		0.586701	-0.654581	-0.367212	0.409681	-0.204037		0.912056	-0.34	-0.13	0.58	0.03	Protein kinase domain containing protein.
9632.m01395	LRR-XII	Os04g15660	Os04g0227200		0.476677	0.813281	-0.342744	0.412493	0.294343		0.201238	-0.44	-0.02	-0.23	-0.23	Protein kinase domain containing protein.
9632.m05116	LRR-XII	Os04g52780	Os04g0618700	0.058488	0.0117354	0.666713	0.869657	0.612412	0.716261	0.1212	0.0295675	1.99	1.74	1.05	1.59	Protein kinase domain containing protein.
9634.m00813	LRR-XII	Os06g08690
9634.m00815	LRR-XII	Os06g08710	Os06g0186300	0.0619333	0.0144126	0.413327	0.275089	0.319227	0.335881		0.197129	2.06	0.66	0.32	1.01	Protein kinase domain containing protein.
9634.m01613	LRR-XII	Os06g16070	Os06g0272000		0.550655	-0.702708	-0.407652	0.404163	-0.235399		0.76048	-0.33	0.58	-0.64	-0.13	Protein kinase family protein.
9634.m02283	LRR-XII	Os06g23190	Os06g0339500		0.258066	-0.641388	-1.96241	-0.0500896	-0.884628		0.352292	1.22	-0.02	0.18	0.46	Non-protein coding transcript, unclassifiable transcript.
9634.m03654	LRR-XII	Os06g38340	Os06g0581500		0.986294	-0.0625614	-0.362569	0.412017	-0.00437123		0.87874	-0.12	-0.04	0.12	-0.01	Protein kinase domain containing protein.
9634.m03679	LRR-XII	Os06g38590
9634.m03685	LRR-XII	Os06g38650
9634.m03687	LRR-XII	Os06g38670
9634.m03694	LRR-XII	Os06g38730	Os06g0587000		0.962333	-0.639627	-0.357641	1.08256	0.0284296		0.568169	-0.58	0.35	-0.33	-0.19	Protein kinase family protein.
9634.m03700	LRR-XII	Os06g38780
9634.m03716	LRR-XII	Os06g38930
9634.m04433	LRR-XII	Os06g45630	Os06g0667000		0.439332	-0.537949	-0.503389	0.276989	-0.254783		0.650705	-0.42	-0.18	0.27	-0.11	Protein kinase domain containing protein.
9635.m00209	LRR-XII	Os07g03000	Os07g0121200		0.572206	-0.68023	-0.383832	0.41033	-0.21791		0.215951	-0.49	-0.13	-0.08	-0.23	Protein kinase domain containing protein.
9635.m00324	LRR-XII	Os07g03990	Os07g0132000		0.568752	-0.661644	-0.437288	0.42636	-0.224191		0.74374	-0.37	-0.14	0.29	-0.07	(No Hit)
9636.m01496	LRR-XII	Os08g14940	Os08g0247600		0.615412	-0.664398	-0.349792	0.435865	-0.192775		0.150435	0.05	0.39	0.25	0.23	Protein kinase domain containing protein.
9636.m01497	LRR-XII	Os08g14950
9636.m01501	LRR-XII	Os08g14990	Os08g0248100		0.512185	-0.262462	0.0607289	1.43721	0.411826	0.5269	0.451463	0.08	-0.07	0.23	0.08	Protein kinase domain containing protein.
9636.m02379	LRR-XII	Os08g24310	Os08g0331900		0.247979	0.763303	1.76102	-0.024127	0.8334		0.71428	-0.38	-0.14	0.28	-0.08	Protein kinase domain containing protein.
9637.m02208	LRR-XII	Os09g25540	Os09g0423200		0.605701	-0.697897	-0.364524	0.444817	-0.205868		0.793039	-0.47	0.09	0.67	0.1	Protein kinase domain containing protein.
9638.m01234	LRR-XII	Os10g13970
9638.m01591	LRR-XII	Os10g18990
9638.m01608	LRR-XII	Os10g19160	Os10g0337400		0.564261	-0.702091	-0.403054	0.41764	-0.229168		0.654052	-0.41	-0.19	1.6	0.33	Protein kinase family protein.
9638.m01937	LRR-XII	Os10g22860	Os10g0374600		0.590624	-0.0111927	0.725099	-0.1835	0.176802		0.352234	0.13	0.27	-0.06	0.11	Protein kinase domain containing protein.
9638.m01940	LRR-XII	Os10g22890	Os10g0375000		0.544673	-0.649958	-0.41855	0.38678	-0.227243		0.0256296	1.24	2.21	1.99	1.81	(No Hit)
9639.m00642	LRR-XII	Os11g07060	Os11g0171800		0.58739	-0.675685	-0.35881	0.413123	-0.207124		0.955047	-0.17	-0.4	0.51	-0.02	Protein kinase domain containing protein.
9639.m00648	LRR-XII	Os11g07120
9639.m00650	LRR-XII	Os11g07130
9639.m00651	LRR-XII	Os11g07140
9639.m00653	LRR-XII	Os11g07160
9639.m00654	LRR-XII	Os11g07170	Os11g0172700		0.111832	-0.695788	-0.381466	-0.171662	-0.416305		0.762173	-0.32	-0.12	0.26	-0.06	Protein kinase domain containing protein.
9639.m00655	LRR-XII	Os11g07180	Os11g0172800		0.0435788	0.645727	0.65686	1.1891	0.830564		0.542848	-0.48	0.2	-0.14	-0.14	Protein kinase domain containing protein.
9639.m00661	LRR-XII	Os11g07230	Os11g0173500		0.184651	-0.319725	-0.124752	-0.849774	-0.431417	0.2849	0.200144	0.29	0.52	0.02	0.28	Hypothetical protein.
9639.m00662	LRR-XII	Os11g07240
9639.m00663	LRR-XII	Os11g07250	Os11g0173700		0.712316	-0.656183	0.814155	0.399863	0.185945		0.028384	-0.45	-0.69	-0.84	-0.66	Protein kinase domain containing protein.
9639.m00664	LRR-XII	Os11g07260	Os11g0173800	0.175698	0.114831	-0.627262	-1.34132	-0.372279	-0.780287		0.0567007	-0.63	-0.24	-0.55	-0.47	Protein kinase domain containing protein.
9639.m00665	LRR-XII	Os11g07270
9639.m00973	LRR-XII	Os11g10310	Os11g0208900		0.456444	-0.646423	-0.364803	0.268198	-0.247676		0.729435	-0.4	0.48	-0.45	-0.12	Leucine rich repeat containing protein kinase.
9639.m02693	LRR-XII	Os11g29790	Os11g0490200		0.622861	-0.639452	-0.351272	0.435646	-0.185026		0.306178	-0.31	-0.21	0.06	-0.15	Protein kinase domain containing protein.
9639.m03192	LRR-XII	Os11g35500	Os11g0559200	0.141273	0.0832202	0.19573	0.549302	0.287004	0.344012	0.1211	0.0294859	0.46	0.46	0.25	0.39	(No Hit)
9639.m03250	LRR-XII	Os11g36090
9639.m03255	LRR-XII	Os11g36140
9639.m03256	LRR-XII	Os11g36150	Os11g0569500	0.0467849	0.00419937	-1.16398	-1.45706	-1.3616	-1.32755	0.1034	0.0129288	-0.84	-0.93	-1.21	-0.99	Receptor kinase-like protein.
9639.m03257	LRR-XII	Os11g36160	Os11g0569600	0.0477539	0.00522377	-1.83795	-2.04949	-1.59094	-1.82612		0.0119801	-0.45	-0.67	-0.54	-0.55	Protein kinase domain containing protein.
9639.m03259	LRR-XII	Os11g36180
9639.m03260	LRR-XII	Os11g36190	Os11g0569800	0.322561	0.257376	0.0983149	0.217648	0.974127	0.43003	0.112	0.0199217	0.61	0.49	0.36	0.49	Receptor kinase-like protein.
9639.m03742	LRR-XII	Os11g40810
9639.m03750	LRR-XII	Os11g40890	Os11g0625200		0.655228	-0.626907	-0.358155	0.470456	-0.171535		0.140669	-0.48	-0.21	-1.02	-0.57	Protein kinase family protein.
9639.m03758	LRR-XII	Os11g40970	Os11g0625900		0.599742	-0.715001	-0.389321	0.457055	-0.215756		0.798669	-0.5	-0.26	1.23	0.16	Protein kinase domain containing protein.
9639.m04371	LRR-XII	Os11g46980	Os11g0692100		0.139573	-0.684851	-0.390981	-0.111005	-0.395612		0.278144	-0.33	-1.61	-0.12	-0.69	Bacterial blight resistance protein.
9639.m04373	LRR-XII	Os11g47000	Os11g0692300	0.409323	0.343834	0.631595	0.605258	-0.213474	0.341126		0.476776	0.05	0.81	-0.12	0.25	Bacterial blight resistance protein.
9639.m04376	LRR-XII	Os11g47030	Os11g0692500		0.0529497	-0.585957	-1.46164	-1.20006	-1.08255		0.0159405	-0.96	-0.93	-1.36	-1.09	Bacterial blight resistance protein.
9639.m04391	LRR-XII	Os11g47180
9639.m04398	LRR-XII	Os11g47240
9639.m04401	LRR-XII	Os11g47210
9639.m04402	LRR-XII	Os11g47290
9639.m04403	LRR-XII	Os11g47300
9639.m04405	LRR-XII	Os11g47310
9640.m03046	LRR-XII	Os12g31470
9640.m04177	LRR-XII	Os12g42520
13102.m01302	LRR-XII	Os02g12010
13104.m01401	LRR-XII	Os04g15560
13111.m00738	LRR-XII	Os11g07100
13111.m00749	LRR-XII	Os11g07200	Os11g0173100		0.00808434	1.64454	1.26522	1.71377	1.54118		0.149884	-0.41	-0.19	-0.95	-0.52	Non-protein coding transcript, unclassifiable transcript.
13111.m04075	LRR-XII	Os11g41100
13101.m03343	LRR-XII	Os01g33110	Os01g0515300		0.110444	-0.662396	-0.343029	-0.175159	-0.393528		0.574991	-0.43	1.15	0.2	0.31	Protein kinase domain containing protein.
13111.m00751	LRR-XII	Os11g07225
13111.m04674	LRR-XII	Os11g47160
13111.m04675	LRR-XII	Os11g47170
9638.m00205	LRR-XIIb	Os10g02990
9629.m01868	LRR-XIIb	Os01g19160	Os01g0296000	0.28432	0.219648	0.192698	0.472836	0.025447	0.230327	0.2937	0.209479	0.64	0.27	0.04	0.32	Protein kinase domain containing protein.
9630.m03311	LRR-XIIb	Os02g34750	Os02g0552600	0.0610018	0.0136737	-0.443072	-0.496324	-0.651974	-0.530456	0.3896	0.307834	-0.17	0.04	-0.47	-0.2	8-oxoguanine DNA glycosylase.
9630.m03316	LRR-XIIb	Os02g34790	Os02g0553000		0.60106	-0.625456	-0.365648	0.414387	-0.192239		0.14629	-0.48	-0.05	-0.56	-0.36	Protein kinase domain containing protein.
9638.m00203	LRR-XIIb	Os10g02970	Os10g0119200		0.0286623	-0.636243	-0.345042	-0.594215	-0.525167		0.521083	-0.41	1.22	0.28	0.36	Protein kinase domain containing protein.
9638.m02876	LRR-XIIb	Os10g32990	Os10g0467900	0.261275	0.196726	0.379827	0.584155	0.00548938	0.323157	0.1638	0.0768152	1.29	1.11	0.39	0.93	Protein kinase domain containing protein.
9638.m02881	LRR-XIIb	Os10g33040	Os10g0468500	0.148334	0.0897524	0.216998	0.147527	0.059764	0.14143	0.1273	0.035448	1.61	1.69	0.85	1.38	Protein kinase domain containing protein.
9629.m01429	LRR-XIIIa	Os01g14510	Os01g0247500		0.174952	0.550875	2.91789	1.01627	1.49501		0.036078	1.58	1.9	0.93	1.47	Protein kinase domain containing protein.
9631.m01555	LRR-XIIIa	Os03g16010	Os03g0266800	0.0483092	0.00547169	-0.870619	-0.687443	-0.720135	-0.759399	0.1162	0.0234034	-0.9	-0.53	-0.67	-0.7	Protein kinase domain containing protein.
9640.m04345	LRR-XIIIa	Os12g44090	Os12g0638100	0.0656373	0.0173972	-0.830905	-1.06301	-0.669519	-0.854476	0.1488	0.060222	-0.97	-0.84	-0.36	-0.73	Receptor-like protein kinase.
9630.m05315	LRR-XIIIb	Os02g53720	Os02g0777400		0.00702752	-0.526755	-0.443746	-0.395352	-0.455284		0.0928549	-0.46	-0.23	-0.78	-0.49	ERECTA-like kinase 1.
9634.m00996	LRR-XIIIb	Os06g10230	Os06g0203800		0.698531	0.38634	-0.44485	0.443617	0.128369		0.696489	-0.53	0.45	0.55	0.16	ERECTA-like kinase 1.
9634.m00309	LRR-XIIIb-sis	Os06g03970	Os06g0130100	0.0710971	0.0219282	1.29641	1.76325	1.0595	1.37305		0.210646	0.85	1.88	0.09	0.94	ERECTA-like kinase 1.
9631.m05025	LRR-XIV	Os03g51440	Os03g0724300	0.101842	0.0474102	-0.673127	-0.586063	-0.28832	-0.515837	0.1094	0.0178644	-1.08	-0.76	-0.71	-0.85	Protein kinase domain containing protein.
9631.m05500	LRR-XIV	Os03g56250	Os03g0773300	0.0398955	0.000941	1.19224	1.2445	1.3246	1.25378	0.0995	0.0103264	1.64	1.18	1.28	1.36	Protein kinase domain containing protein.
9635.m00351	LRR-XIV	Os07g04220	Os07g0134600	0.364902	0.29945	-0.0548402	0.200925	0.234276	0.126787	0.2807	0.195878	-0.26	-0.59	-0.05	-0.3	Protein kinase domain containing protein.
9630.m01234	LRR-XV	Os02g13410
9630.m01239	LRR-XV	Os02g13460
9634.m03445	LRR-XV	Os06g36320	Os06g0557700		0.58185	0.193341	0.293887	-0.195683	0.0971819		0.140707	0.19	1.56	1.12	0.96	Protein kinase domain containing protein.
9629.m05252	LRR-XV	Os01g53920	Os01g0742400		0.0562461	2.44861	1.65169	0.993629	1.69798	0.2721	0.187272	0.3	0.86	0.14	0.43	Protein kinase domain containing protein.
9630.m00519	LRR-XV	Os02g05920	Os02g0153200		0.0353913	1.43898	0.781833	1.57283	1.26455	0.1014	0.0117332	0.7	0.9	1.03	0.88	Protein kinase domain containing protein.
9630.m00526	LRR-XV	Os02g05980	Os02g0154200	0.0861855	0.0343379	-0.937128	-0.677266	-1.31755	-0.977316	0.8195	0.779691	0.26	0.39	-0.41	0.08	Protein kinase domain containing protein.
9630.m01182	LRR-XV	Os02g12910
9630.m01236	LRR-XV	Os02g13430	Os02g0227700		0.84572	-0.600447	0.414518	0.409511	0.0745274		0.516171	-0.47	-0.24	0.23	-0.16	Protein kinase domain containing protein.
9630.m01244	LRR-XV	Os02g13510	Os02g0228300	0.0695155	0.0206925	0.278638	0.168662	0.265996	0.237765	0.6067	0.53721	0.34	1.27	-0.49	0.37	Protein kinase domain containing protein.
9631.m05346	LRR-XV	Os03g54900	Os03g0756200	0.139688	0.0816146	-0.506682	-0.274852	-0.843214	-0.541583		0.168551	-0.07	-0.66	-0.34	-0.36	Protein kinase domain containing protein.
9633.m04180	LRR-XV	Os05g44770	Os05g0522600	0.0416023	0.00178813	1.50519	1.74269	1.61463	1.62084	0.0773	0.00196599	2.17	1.92	1.89	1.99	Leucine-rich repeat, plant specific containing protein.
9635.m04115	LRR-XV	Os07g41140	Os07g0602700	0.0744204	0.0245443	-0.538378	-0.490545	-0.305524	-0.444816	0.2152	0.130149	0.31	0.04	0.28	0.21	Protein kinase domain containing protein.
13106.m03745	LRR-XV	Os06g36270
9629.m03450	LysM-I	Os01g36550	Os01g0546000		0.107629	-0.770177	-1.79978	-0.590499	-1.05349		0.131182	0.47	0.19	0.12	0.26	(No Hit)
9629.m05240	LysM-I	Os01g53840	Os01g0741200	0.532501	0.470432	-0.246279	-0.23094	0.141459	-0.11192	0.262	0.176756	-0.26	-0.09	-0.05	-0.13	Protein kinase domain containing protein.
9636.m04332	LysM-I	Os08g42580	Os08g0538300	0.0500853	0.00619388	0.353447	0.464818	0.43013	0.416132	0.1263	0.0345216	0.54	0.27	0.41	0.41	LysM domain-containing receptor-like kinase 3.
9637.m02882	LysM-I	Os09g33630	Os09g0511000	0.0859635	0.034166	-0.194308	-0.0968628	-0.160453	-0.150541	0.3466	0.264052	0.16	0.08	-0.01	0.08	Protein kinase domain containing protein.
9630.m00912	LysM-II	Os02g09960	Os02g0193000	0.0461256	0.00373277	1.03468	0.88395	0.850908	0.923181	0.0935	0.00721068	1.24	0.96	1.26	1.15	Peptidoglycan-binding LysM domain containing protein.
9630.m04437	LysM-II	Os02g45750	Os02g0681700	0.313068	0.248046	0.583576	3.18729	0.499109	1.42332	0.1054	0.014487	0.55	0.84	0.77	0.72	Protein kinase domain containing protein.
9634.m04048	LysM-II	Os06g41960	Os06g0625200		0.249542	-0.519869	-1.21916	0.016139	-0.574296		0.0768294	-1.36	-1.87	-0.58	-1.27	Protein kinase domain containing protein.
9634.m04050	LysM-II	Os06g41980	Os06g0625300		0.0492254	0.782986	1.00646	0.42299	0.737479		0.773412	0.03	0.19	-0.12	0.03	Peptidoglycan-binding LysM domain containing protein.
9639.m03176	LysM-II	Os11g35330	Os11g0557500	0.488174	0.42423	0.329301	0.0995994	-0.0772629	0.117212	0.1052	0.0142512	1.29	1.18	0.84	1.1	(No Hit)
9630.m05720	LysM-II-b	Os02g57440	Os02g0819900	0.0467218	0.0041386	0.882298	1.01572	0.817282	0.905101	0.2317	0.146452	0.17	0.04	0.06	0.09	Protein kinase domain containing protein.
13109.m04008	LysM-II-b	Os09g39860	Os09g0572100	0.0528136	0.00792406	0.86944	0.971143	0.709591	0.850058	0.4093	0.327873	0.1	-0.03	0.33	0.14	Protein kinase-like domain containing protein.
9629.m01240	PERK	Os01g12720	Os01g0227200	0.595893	0.538168	-0.304262	-0.0480284	0.0945468	-0.0859146	0.1258	0.0340581	-0.26	-0.14	-0.16	-0.19	Somatic embryogenesis receptor kinase-like protein.
9629.m04007	PERK	Os01g41870	Os01g0602800	0.07145	0.022225	-0.562883	-0.483151	-0.326675	-0.45757	0.1167	0.0238437	-0.63	-1	-0.66	-0.76	Protein kinase domain containing protein.
9631.m01182	PERK	Os03g12570	Os03g0226800		0.0428814	0.935064	1.3351	0.622095	0.964086		0.142141	0.04	0.17	0.29	0.17	C-5 cytosine-specific DNA methylase family protein.
9631.m01585	PERK	Os03g16260	Os03g0269300		0.0575622	1.14694	1.77979	2.78831	1.90501		0.0868453	-0.4	-0.16	-0.17	-0.24	Protein kinase domain containing protein.
9631.m03714	PERK	Os03g38710
9631.m05526	PERK	Os03g56470	Os03g0776100	0.0547063	0.0092676	0.473627	0.645983	0.508503	0.542704	0.1071	0.0159256	0.46	0.59	0.38	0.47	Somatic embryogenesis receptor kinase-like protein.
9633.m00004	PERK	Os05g01040	Os05g0100700	0.105569	0.0507961	-0.485498	-0.812532	-0.377057	-0.558362	0.2304	0.145092	-0.38	-0.04	-0.36	-0.26	Somatic embryogenesis receptor kinase-like protein.
9633.m04105	PERK	Os05g44030	Os05g0516400		0.552161	-0.680547	-0.427054	0.40847	-0.233044		0.178889	-0.45	-0.23	-0.04	-0.24	Pistil-specific extensin-like protein family protein.
9633.m04827	PERK	Os05g51190	Os05g0589700	0.293056	0.22824	0.197894	0.813481	0.118986	0.376787	0.0916	0.00652056	-0.86	-0.76	-0.64	-0.75	Dual-specific kinase DSK1.
9634.m02784	PERK	Os06g29080	Os06g0486000		0.901781	-0.152673	-0.349585	0.407321	-0.0316458		0.680592	-0.4	-0.19	0.3	-0.1	Protein kinase domain containing protein.
9635.m00383	PERK	Os07g04520	Os07g0137800		0.551517	-0.708698	-0.400667	0.403536	-0.235276		0.323792	-0.29	-0.31	0.09	-0.17	(No Hit)
9637.m01166	PERK	Os09g14580	Os09g0314100	0.0697507	0.0209776	0.558936	0.852842	0.565024	0.658934	0.3787	0.296415	0.04	-0.17	-0.16	-0.1	(No Hit)
9638.m00059	PERK	Os10g01560	Os10g0104800		0.0233316	0.72788	0.643465	0.417346	0.59623		0.162028	-0.5	-0.22	-1.23	-0.65	Serine/threonine protein kinase family protein.
13101.m07132	PERK	Os01g65940
9629.m02756	RKF3	Os01g28730	Os01g0384300	0.0710727	0.0218532	-0.609162	-0.916839	-0.589496	-0.705166	0.1158	0.023077	-0.28	-0.28	-0.43	-0.33	Protein kinase domain containing protein.
9629.m06547	RKF3	Os01g66020	Os01g0883000		0.463118	-1.70222	-0.359275	0.401244	-0.553416		0.425462	0.23	-0.16	0.45	0.18	Protein kinase domain containing protein.
9633.m03246	RKF3	Os05g34950	Os05g0423500	0.0645264	0.0164127	0.717278	0.464696	0.543557	0.575177	0.1169	0.0239917	0.87	0.52	0.89	0.76	Protein kinase domain containing protein.
9629.m05967	RLCK-II	Os01g60700	Os01g0822200	0.0374354	0.000401	1.5598	1.50126	1.6091	1.55672	0.0784	0.00213832	2.03	1.85	1.73	1.87	Protein kinase domain containing protein.
9631.m06018	RLCK-IV	Os03g61060	Os03g0825800	0.0560768	0.0101441	0.858092	1.0586	0.750659	0.889117	0.0973	0.00918769	0.66	0.58	0.47	0.57	Tyrosine protein kinase domain containing protein.
9629.m06258	RLCK-IV	Os01g63280	Os01g0852100		0.383677	-0.750148	0.251968	-0.50249	-0.333557	0.0771	0.00151397	-0.91	-1	-1.04	-0.98	Protein kinase domain containing protein.
9630.m05734	RLCK-IV	Os02g57560	Os02g0821400	0.0466338	0.00399162	0.486168	0.525445	0.421596	0.477736	0.1913	0.105651	0.02	0.09	0.11	0.08	Protein kinase domain containing protein.
9631.m00470	RLCK-IV	Os03g05470	Os03g0148700	0.0975335	0.0435956	0.382945	0.25855	0.179868	0.273788	0.1013	0.0117079	1.48	1.09	1.07	1.21	Protein kinase domain containing protein.
9632.m04059	RLCK-IV	Os04g42480	Os04g0503600	0.0378621	0.000524	1.20922	1.28216	1.18984	1.22707	0.1107	0.0187998	1.13	0.71	0.83	0.89	Protein kinase domain containing protein.
13109.m00286	RLCK-IV	Os09g03620	Os09g0123300	0.670399	0.617601	-0.171126	0.105494	-0.076934	-0.0475222	0.4183	0.337771	0.06	0.46	0.01	0.18	Protein kinase domain containing protein.
9629.m06957	RLCK-IXa	Os01g70410	Os01g0929200	0.052201	0.00747511	-0.938618	-0.885437	-0.697663	-0.840573	0.0771	0.00165427	-0.95	-0.97	-1.08	-1	Protein kinase domain containing protein.
9629.m07015	RLCK-IXa	Os01g70970	Os01g0935800	0.0709484	0.0217436	-0.933259	-1.48405	-1.56853	-1.32861	0.1052	0.0141549	-2.56	-1.83	-2.78	-2.39	Protein kinase domain containing protein.
9633.m02801	RLCK-IXa	Os05g30820	Os05g0371600	0.0920012	0.0390195	-0.240186	-0.353698	-0.495748	-0.363211	0.1139	0.0217583	-1.22	-1.42	-0.83	-1.15	Protein kinase domain containing protein.
9630.m04317	RLCK-IXb	Os02g44610	Os02g0665800	0.0652732	0.0170466	1.44479	1.71832	1.07372	1.41228	0.2128	0.127682	0.87	1.03	0.15	0.68	Protein kinase domain containing protein.
9637.m03397	RLCK-IXb	Os09g39640	Os09g0570000	0.216054	0.15328	-0.466059	-0.169477	-0.109171	-0.248236	0.6008	0.530811	0.1	-0.41	-0.04	-0.11	Protein kinase domain containing protein.
9639.m03694	RLCK-IXb	Os11g40370	Os11g0618300		0.00849874	2.85096	2.11631	2.8275	2.59826	0.1009	0.0113582	2.48	2.41	1.74	2.21	(No Hit)
9639.m03695	RLCK-IXb	Os11g40380
13103.m03545	RLCK-IXb	Os03g31044	Os03g0424000		0.0930279	-0.261717	-0.738623	-1.0189	-0.67308		0.614153	-0.86	0.52	-0.38	-0.24	Protein kinase domain containing protein.
13111.m03994	RLCK-IXb	Os11g40400
9630.m05753	RLCK-IXb	Os02g57700	Os02g0822900	0.0457763	0.00345385	2.75075	2.68299	2.26694	2.56689		0.063637	1.82	0.71	1.12	1.22	Protein kinase domain containing protein.
9631.m03039	RLCK-IXb	Os03g31000
9631.m03048	RLCK-IXb	Os03g31070	Os03g0424200	0.0446731	0.00291933	-0.603627	-0.610976	-0.513919	-0.576174	0.1014	0.0117604	-0.66	-0.48	-0.48	-0.54	Protein kinase domain containing protein.
9634.m00606	RLCK-IXb	Os06g06760	Os06g0163000	0.0556555	0.00980196	0.879995	0.790393	1.10044	0.923609	0.3466	0.263936	0.35	-0.05	0.25	0.18	Heat shock protein STI (Stress inducible protein) (GmSTI).
9637.m03395	RLCK-IXb	Os09g39620	Os09g0569800	0.142869	0.0846994	0.40995	1.07513	0.510645	0.665241	0.1151	0.0226274	0.27	0.47	0.37	0.37	Protein kinase domain containing protein.
9637.m03398	RLCK-IXb	Os09g39650	Os09g0570100		0.00732518	-0.665531	-0.492393	-0.597191	-0.585038		0.275181	-0.08	0.48	0.38	0.26	Protein kinase domain containing protein.
9638.m00008	RLCK-IXb	Os10g01060	Os10g0100500	0.0748718	0.0248568	-0.233046	-0.132129	-0.215021	-0.193398	0.0837	0.00281236	-0.65	-0.62	-0.74	-0.67	Protein kinase domain containing protein.
9638.m03628	RLCK-IXb	Os10g40060	Os10g0548300		0.131285	0.320683	0.0787067	0.491311	0.2969	0.1118	0.0196792	-0.36	-0.4	-0.24	-0.33	Protein kinase domain containing protein.
9638.m03632	RLCK-IXb	Os10g40100	Os10g0548700		0.103902	-0.281956	-0.962978	-1.28268	-0.842538	0.117	0.0240362	-0.96	-0.6	-0.63	-0.73	Protein kinase domain containing protein.
9639.m03700	RLCK-IXb	Os11g40430
9629.m03810	RLCK-IXb	Os01g39970	Os01g0581400		0.59252	-0.694958	-0.363344	0.42782	-0.210161		0.429308	-0.33	0.13	-0.21	-0.14	Protein kinase domain containing protein.
9630.m00508	RLCK-IXb	Os02g05820	Os02g0152300		0.55344	-0.688681	-0.410254	0.404461	-0.231492		0.00455829	-0.8	-0.8	-0.65	-0.75	UspA domain containing protein.
9630.m01151	RLCK-IXb	Os02g12660	Os02g0218400		0.566707	-0.614823	-0.442785	0.410789	-0.215606		0.873826	-0.12	-0.01	0.19	0.02	Protein kinase domain containing protein.
9630.m01152	RLCK-IXb	Os02g12670	Os02g0218600		0.829802	-0.619379	-0.0711739	0.461831	-0.0762406		0.279137	-1.08	-0.2	-0.1	-0.46	UspA domain containing protein.
9630.m05414	RLCK-IXb	Os02g54590	Os02g0787200		0.956463	-0.205191	-0.375639	0.638816	0.0193285	0.1692	0.0825548	0.15	0.29	0.1	0.18	Protein kinase domain containing protein.
9631.m00017	RLCK-IXb	Os03g01160	Os03g0101200		0.00394457	-0.877484	-1.04553	-0.863381	-0.928798	0.3277	0.244183	-0.5	0.06	-0.8	-0.41	Protein kinase domain containing protein.
9634.m00407	RLCK-IXb	Os06g04880	Os06g0140800	0.0879611	0.0357199	-0.351752	-0.17309	-0.27393	-0.266257	0.1275	0.0359649	-0.2	-0.41	-0.39	-0.33	Protein kinase domain containing protein.
9634.m00875	RLCK-IXb	Os06g09230	Os06g0191900		0.105939	0.329164	0.798758	0.276997	0.468306	0.145	0.0554542	-0.75	-0.4	-1.02	-0.72	Protein kinase family protein.
9634.m03588	RLCK-IXb	Os06g37620	Os06g0574200	0.0602809	0.0129987	0.900302	0.802437	0.600133	0.767624	0.1116	0.0193557	2.14	1.84	1.29	1.76	UspA domain containing protein.
9638.m03754	RLCK-IXb	Os10g41220	Os10g0561500	0.0745581	0.0246321	-0.688864	-0.976839	-1.22139	-0.962364	0.1432	0.0534369	-0.24	-0.23	-0.46	-0.31	Protein kinase domain containing protein.
9636.m02842	RLCK-OS1	Os08g28710	Os08g0374600	0.0397396	0.000933	6.9796	6.68908	6.27904	6.64924	0.0984	0.00968027	3.82	3.05	2.76	3.21	Receptor kinase-like protein.
9639.m04102	RLCK-OS1	Os11g44250	Os11g0664000		0.0316635	-0.782547	-1.33474	-0.818381	-0.978555	0.2102	0.124996	0.34	0.52	0.09	0.32	(No Hit)
9639.m04103	RLCK-OS1	Os11g44260	Os11g0664100	0.613995	0.557473	0.316583	0.632895	-0.345783	0.201232	0.0967	0.00880827	1.46	1.21	1.69	1.45	Protein kinase domain containing protein.
9639.m04132	RLCK-OS1	Os11g44550
9639.m04133	RLCK-OS1	Os11g44560	Os11g0667600		0.075458	-0.713616	-0.356773	-0.287809	-0.452732	0.6564	0.59128	0.56	0.96	-0.62	0.3	Protein kinase family protein.
9634.m00508	RLCK-OS1	Os06g05830	Os06g0151700	0.0437513	0.00252643	1.34954	1.55419	1.59281	1.49885	0.0734	0.000811	2.12	1.96	2.14	2.07	Protein kinase domain containing protein.
9632.m05492	RLCK-OS1	Os04g56360	Os04g0658700		0.887939	-0.36441	-0.488609	1.09652	0.0811677		0.716698	-0.37	-0.14	0.27	-0.08	Protein kinase domain containing protein.
9639.m04120	RLCK-OS1	Os11g44430	Os11g0666200	0.0671376	0.0188646	0.577602	0.932495	0.714727	0.741608	0.1136	0.0215123	1.12	1.14	0.69	0.98	Protein kinase domain containing protein.
9639.m04127	RLCK-OS1	Os11g44500
9640.m03055	RLCK-OS1	Os12g31560
9638.m01146	RLCK-OS2	Os10g12620	Os10g0200000	0.116849	0.0608521	-0.366373	-0.542039	-0.208602	-0.372338	0.1021	0.0121851	-0.4	-0.27	-0.36	-0.34	Protein kinase domain containing protein.
9639.m01134	RLCK-OS2	Os11g11890	Os11g0226100	0.694869	0.64504	-0.0738229	0.526834	-0.117995	0.111672	0.3355	0.252358	-0.02	-0.4	-0.12	-0.18	Protein kinase domain containing protein.
9639.m03608	RLCK-OS2	Os11g39530	Os11g0609500	0.052201	0.00739069	-1.3197	-1.05686	-1.42537	-1.26731	0.1116	0.0194116	-1.55	-1.62	-1	-1.39	Protein kinase domain containing protein.
9640.m02915	RLCK-OS2	Os12g30180	Os12g0486900		0.902287	0.0533797	-0.361967	0.400382	0.0305982		0.0402786	3.23	1.69	1.96	2.29	Protein kinase domain containing protein.
9632.m02845	RLCK-OS2	Os04g30030	Os04g0369000		0.546665	-0.708317	-0.408422	0.401505	-0.238411		0.0497963	0.98	1.46	0.64	1.03	Major sperm protein domain containing protein.
9632.m02846	RLCK-OS2	Os04g30040	Os04g0369100		0.585683	-0.715242	-0.374109	0.432274	-0.219026		0.931634	0.25	-0.19	-0.1	-0.01	Protein kinase domain containing protein.
9639.m01006	RLCK-OS2	Os11g10640	Os11g0212300		0.0595342	-2.33713	-0.883843	-2.17214	-1.7977		0.0147263	-0.31	-0.44	-0.47	-0.41	Protein kinase domain containing protein.
9639.m01011	RLCK-OS2	Os11g10690	Os11g0212900		0.529807	0.16537	0.936842	-0.291822	0.27013	0.1497	0.06122	-0.31	-0.34	-0.12	-0.26	Hypothetical protein.
9639.m01013	RLCK-OS2	Os11g10710	Os11g0213000	0.0723178	0.0230015	0.511154	0.880297	0.811468	0.734306	0.2941	0.209961	-0.43	-0.16	-0.04	-0.21	Protein kinase domain containing protein.
9639.m01123	RLCK-OS2	Os11g11780	Os11g0225000		0.0347324	-0.96724	-1.86795	-1.29254	-1.37591	0.8268	0.788008	0	0.95	-1.65	-0.23	Serine/threonine protein kinase domain containing protein.
9639.m01594	RLCK-OS2	Os11g17380
9639.m01600	RLCK-OS2	Os11g17440	Os11g0274700		0.584863	-0.636903	-0.357157	0.396576	-0.199162		0.133037	-0.45	-0.19	-0.11	-0.25	Enoyl-CoA hydratase/isomerase domain containing protein.
9639.m03597	RLCK-OS2	Os11g39420	Os11g0607900		0.591793	-0.636041	-0.350633	0.400324	-0.19545		0.0400379	0.08	0.12	0.06	0.09	Protein kinase domain containing protein.
9639.m03600	RLCK-OS2	Os11g39450	Os11g0608300		0.0341304	-0.713506	-0.430366	-0.408904	-0.517592		0.321123	-0.33	-0.97	0.09	-0.4	Barley stem rust resistance protein.
9639.m03604	RLCK-OS2	Os11g39490
9632.m03707	RLCK-OS3	Os04g39180
9635.m01226	RLCK-OS3	Os07g12480
9639.m02342	RLCK-OS3	Os11g26140
9632.m05464	RLCK-OS4	Os04g56110	Os04g0655300	0.0378981	0.000541	2.45517	2.36935	2.265	2.36317	0.0761	0.00109327	3.42	3.83	3.63	3.63	Protein kinase domain containing protein.
9632.m05466	RLCK-OS4	Os04g56120	Os04g0655400		0.307549	0.649973	0.586283	-0.1674	0.356285	0.2127	0.127597	0.22	0.87	0.38	0.49	Protein kinase domain containing protein.
9632.m05467	RLCK-OS4	Os04g56130	Os04g0655500
9634.m01323	RLCK-OS4	Os06g13320	Os06g0241100	0.173252	0.112576	0.155391	0.264809	0.0609358	0.160379		0.0455078	2.18	1.88	0.95	1.67	Protein kinase domain containing protein.
9635.m00412	RLCK-OS4	Os07g04810	Os07g0141100	0.206347	0.143976	-0.234624	-0.0742163	-0.0708361	-0.126559	0.0771	0.0017484	1.17	1.35	1.22	1.25	Protein kinase domain containing protein.
9635.m00413	RLCK-OS4	Os07g04820	Os07g0141200		0.00657551	2.47009	2.53233	3.16457	2.72233	0.0603	0.000236	3.01	2.87	2.87	2.92	(No Hit)
9639.m02269	RLCK-OS4	Os11g25510	Os11g0441900		0.0184658	1.47564	1.41089	2.13265	1.67306		0.101071	1.1	1.1	0.25	0.81	Protein kinase domain containing protein.
9629.m02103	RLCK-V	Os01g21960	Os01g0323000	0.53131	0.469116	-0.0605746	0.0605441	0.200558	0.0668424	0.139	0.0481729	-0.34	-0.54	-0.25	-0.38	Ser Thr specific protein kinase-like protein.
9629.m03992	RLCK-V	Os01g41730	Os01g0601200	0.0415111	0.00173453	-1.21822	-1.1286	-1.05468	-1.13383	0.4982	0.421198	0.03	-0.03	-0.29	-0.1	Ser Thr specific protein kinase-like protein.
9629.m04252	RLCK-V	Os01g44110	Os01g0631700	0.0637798	0.0160429	-1.19763	-0.875547	-0.79664	-0.956604	0.1516	0.0636839	-0.7	-0.31	-0.86	-0.62	Ser Thr specific protein kinase-like protein.
9629.m04552	RLCK-V	Os01g47470	Os01g0664200	0.0768996	0.0264532	0.187086	0.286548	0.341022	0.271552	0.2195	0.134258	-0.13	-0.4	-0.12	-0.22	Protein kinase domain containing protein.
9630.m03277	RLCK-V	Os02g34430	Os02g0549200	0.0422516	0.00196526	-0.497644	-0.532734	-0.456583	-0.495654	0.1502	0.0619134	-0.19	-0.49	-0.51	-0.4	Ser Thr specific protein kinase-like protein.
9631.m00251	RLCK-V	Os03g03410	Os03g0125600	0.0551825	0.00954034	-0.6586	-0.492191	-0.684104	-0.611632	0.1294	0.0379546	-0.74	-0.36	-0.72	-0.61	Ser Thr specific protein kinase-like protein.
9631.m01193	RLCK-V	Os03g12680	Os03g0227900		0.0937687	-0.797427	-0.881757	-0.218011	-0.632399	0.1372	0.0461611	-0.5	-0.22	-0.43	-0.38	Protein kinase domain containing protein.
9632.m03373	RLCK-V	Os04g35080	Os04g0430000		0.0212323	-1.17094	-1.95542	-1.84777	-1.65804	0.0967	0.00873637	-0.55	-0.41	-0.54	-0.5	Ser Thr specific protein kinase-like protein.
9633.m03361	RLCK-V	Os05g36050	Os05g0436100	0.083659	0.0324803	-1.10375	-1.42733	-0.731802	-1.08763	0.1181	0.0253702	-1.22	-1.28	-0.73	-1.08	Protein kinase family protein.
9638.m03136	RLCK-V	Os10g35450	Os10g0497600	0.0453725	0.00313465	-0.835038	-1.01286	-0.909019	-0.918972	0.1404	0.0500195	-0.32	-0.14	-0.3	-0.25	Protein kinase domain containing protein.
9638.m03505	RLCK-V	Os10g38920
9639.m00075	RLCK-V	Os11g01740	Os11g0108800	0.0495597	0.00591369	-1.20253	-0.944073	-1.2031	-1.11657	0.1251	0.0331843	-0.41	-0.78	-0.78	-0.66	Protein kinase family protein.
9640.m00074	RLCK-V	Os12g01740	Os12g0108100	0.0645256	0.0163984	-0.987924	-0.701974	-0.666101	-0.785333	0.1594	0.0723125	-0.19	-0.55	-0.55	-0.43	Ser Thr specific protein kinase-like protein.
9640.m00737	RLCK-VI	Os12g08050
9631.m06157	RLCK-VI	Os03g62340	Os03g0839900	0.123478	0.0665057	0.095232	0.262737	0.176184	0.178051	0.6301	0.562675	-0.07	-0.1	0.07	-0.04	UspA domain containing protein.
9631.m01317	RLCK-VI	Os03g13820	Os03g0241600	0.0403612	0.00115885	-0.557167	-0.513763	-0.497482	-0.522804	0.1902	0.104648	-0.53	-1.22	-0.41	-0.72	Protein kinase domain containing protein.
9632.m05459	RLCK-VI	Os04g56060	Os04g0654600	0.0574564	0.0109419	-0.932076	-1.34791	-1.22217	-1.16738	0.151	0.063027	-1.09	-0.54	-1.48	-1.04	Protein kinase domain containing protein.
9634.m04401	RLCK-VI	Os06g45350	Os06g0663900	0.126178	0.0690806	-0.188054	-0.0976562	-0.0788345	-0.121515	0.1752	0.0893622	-0.25	-0.77	-0.42	-0.48	Protein kinase domain containing protein.
9636.m01509	RLCK-VI	Os08g15060	Os08g0249100	0.11774	0.0616081	-0.958769	-0.845761	-0.349864	-0.718131	0.1281	0.0365264	-1.53	-1.48	-0.77	-1.26	UspA domain containing protein.
9639.m00844	RLCK-VI	Os11g08950	Os11g0194900	0.0422429	0.0019464	1.03003	0.911212	1.05382	0.998356	0.1318	0.0409085	0.93	0.73	0.43	0.7	Protein kinase domain containing protein.
9639.m03911	RLCK-VI	Os11g42440
13106.m05076	RLCK-VI	Os06g47820	Os06g0693200		0.00224838	-0.779593	-0.855168	-0.726316	-0.787026		0.104547	-0.45	-0.12	-0.26	-0.28	Protein kinase domain containing protein.
9640.m00731	RLCK-VI	Os12g07990
9632.m04418	RLCK-VIIa	Os04g45920	Os04g0543000		0.679396	0.434623	-0.360972	0.27536	0.116337		0.326859	-0.08	0.28	0.24	0.15	Protein kinase.
9640.m00187	RLCK-VIIa	Os12g02810	Os12g0121100	0.366799	0.301376	-0.166758	-0.378266	0.0421982	-0.167609	0.084	0.00311739	-0.76	-0.75	-0.64	-0.72	Protein kinase domain containing protein.
13103.m02095	RLCK-VIIa	Os03g17550	Os03g0283900		0.586167	-0.694798	-0.363397	0.420466	-0.212576		0.24032	-0.09	-0.12	0.01	-0.07	Serine/threonine-protein kinase PBS1 (EC 2.7.1.37) (AvrPphB susceptible protein 1).
9633.m03602	RLCK-VIIa	Os05g38770	Os05g0463000	0.0843146	0.0329469	-1.74082	-1.02111	-1.04414	-1.26869	0.0963	0.00834411	-0.82	-0.9	-0.65	-0.79	Receptor protein kinase-like protein.
9629.m01534	RLCK-VIIa	Os01g15470	Os01g0259200	0.0469568	0.00437872	0.614245	0.591263	0.729681	0.645063	0.1158	0.0231396	1.37	1.63	0.93	1.31	Protein kinase domain containing protein.
9629.m03875	RLCK-VIIa	Os01g40590	Os01g0588500		0.309528	0.566503	0.124989	0.00230737	0.231266	0.2231	0.137777	0.14	0.44	0.14	0.24	Protein kinase APK1A (EC 2.7.1.-).
9629.m05681	RLCK-VIIa	Os01g57940	Os01g0789200		0.529178	-0.638279	-0.356355	0.337894	-0.218913		0.587345	-0.45	-0.2	0.26	-0.13	Serine/threonine-protein kinase PBS1 (EC 2.7.1.37) (AvrPphB susceptible protein 1).
9629.m07018	RLCK-VIIa	Os01g71000	Os01g0936100	0.0433958	0.00226014	0.188941	0.163426	0.165257	0.172542	0.3354	0.252208	-0.11	-0.39	-0.03	-0.17	Serine/threonine-protein kinase PBS1 (EC 2.7.1.37) (AvrPphB susceptible protein 1).
9629.m07356	RLCK-VIIa	Os01g74200	Os01g0973500	0.0303326	1.15e-05	1.4039	1.39193	1.38824	1.39469	0.1217	0.0301983	0.63	0.41	0.77	0.6	Protein kinase APK1A (EC 2.7.1.-).
9630.m00168	RLCK-VIIa	Os02g02600	Os02g0118200	0.0583847	0.0116526	0.489903	0.705416	0.557585	0.584301	0.084	0.00293869	1.67	1.54	1.38	1.53	Protein kinase.
9630.m02964	RLCK-VIIa	Os02g30900	Os02g0513000	0.0612571	0.0139777	0.346929	0.465046	0.317889	0.376621	0.1064	0.0152917	0.73	0.6	0.47	0.6	Serine/threonine-protein kinase PBS1 (EC 2.7.1.37) (AvrPphB susceptible protein 1).
9630.m04178	RLCK-VIIa	Os02g43430	Os02g0650500		0.0102507	1.71164	2.22094	1.61203	1.8482	0.075	0.000956	1.01	1	1.1	1.04	Protein kinase-like (Protein serine/threonine kinase).
9630.m04352	RLCK-VIIa	Os02g44920	Os02g0670100		0.358984	0.0826784	-0.177012	-0.424904	-0.173079	0.0968	0.00892743	-1.45	-1.24	-1.04	-1.24	Protein kinase APK1A (EC 2.7.1.-).
9630.m05318	RLCK-VIIa	Os02g53750	Os02g0777800	0.0403612	0.00117597	0.884473	0.960029	0.856576	0.900359	0.1264	0.0346531	1.07	0.64	0.61	0.77	Protein kinase domain containing protein.
9630.m05718	RLCK-VIIa	Os02g57420	Os02g0819600	0.0398955	0.00100582	1.05925	1.16357	1.05954	1.09412	0.0854	0.004105	1.42	1.25	1.14	1.27	Protein kinase domain containing protein.
9630.m05854	RLCK-VIIa	Os02g58610	Os02g0833000		0.508878	-0.679372	-0.441766	0.365074	-0.252021		0.850023	1.1	-0.26	-0.52	0.11	Serine/threonine-protein kinase PBS1 (EC 2.7.1.37) (AvrPphB susceptible protein 1).
9631.m00300	RLCK-VIIa	Os03g03880	Os03g0130900	0.0835589	0.0324077	-0.311603	-0.278318	-0.15967	-0.249864	0.1376	0.0464796	-0.96	-0.55	-0.49	-0.67	Protein kinase domain containing protein.
9631.m00301	RLCK-VIIa	Os03g03890	Os03g0131000	0.0374354	0.000425	1.15734	1.17443	1.23797	1.18991	0.1141	0.0218798	1.58	0.96	1.56	1.37	Serine/threonine protein kinase.
9631.m00559	RLCK-VIIa	Os03g06330	Os03g0159100	0.0767881	0.026355	0.917378	1.63612	1.22004	1.25785	0.1107	0.0188356	0.56	0.91	0.72	0.73	Protein kinase APK1B (EC 2.7.1.-).
9631.m00672	RLCK-VIIa	Os03g07430	Os03g0170400	0.165481	0.105219	0.0986291	0.345892	0.176218	0.206913	0.7808	0.733532	0.25	-0.22	0.13	0.05	Protein kinase APK1B (EC 2.7.1.-).
9631.m00754	RLCK-VIIa	Os03g08170	Os03g0179400	0.0997611	0.0455989	-0.0533104	-0.0740814	-0.113953	-0.0804484	0.1805	0.0947386	-0.42	-0.36	-0.96	-0.58	Avr9/Cf-9 rapidly elicited protein 264.
9631.m01634	RLCK-VIIa	Os03g16740	Os03g0274800	0.1501	0.0914735	-0.173282	-0.0558614	-0.0915032	-0.106882	0.1823	0.0965249	-0.62	-0.54	-0.15	-0.43	Protein kinase APK1A (EC 2.7.1.-).
9631.m02433	RLCK-VIIa	Os03g24930	Os03g0364400	0.175698	0.114823	0.058977	0.0269366	0.11046	0.065458	0.2702	0.185368	-0.81	-1.76	-0.18	-0.92	Protein kinase domain containing protein.
9631.m02867	RLCK-VIIa	Os03g29410	Os03g0407900	0.0519787	0.00721982	2.20902	2.42352	2.93557	2.5227	0.0973	0.00918058	2	1.74	1.43	1.72	Protein kinase APK1B (EC 2.7.1.-).
9631.m05981	RLCK-VIIa	Os03g60710	Os03g0821900	0.150772	0.0920241	0.519846	0.130806	0.444457	0.365036	0.1181	0.0253803	1.07	1.26	0.7	1.01	Protein kinase domain containing protein.
9632.m03079	RLCK-VIIa	Os04g32310	Os04g0393900	0.202086	0.139971	-0.0625363	-0.0647763	-0.201648	-0.109653	0.342	0.259319	-0.16	0.03	-0.23	-0.12	Protein kinase domain containing protein.
9632.m04600	RLCK-VIIa	Os04g47620	Os04g0563900	0.0648332	0.0166234	0.149374	0.229434	0.170869	0.183226	0.1701	0.0834113	-0.24	-0.62	-0.83	-0.56	Protein kinase domain containing protein.
9633.m00118	RLCK-VIIa	Os05g02020	Os05g0110900	0.0436714	0.0024833	1.25576	1.49133	1.41231	1.38646	0.112	0.0198312	0.97	0.61	0.7	0.76	Protein kinase APK1B (EC 2.7.1.-).
9633.m00271	RLCK-VIIa	Os05g03460	Os05g0125300		0.610811	-0.642413	-0.339536	0.417157	-0.188264		0.690233	-0.39	-0.15	0.28	-0.09	Receptor protein kinase-like protein.
9633.m02806	RLCK-VIIa	Os05g30870	Os05g0372100	0.0583847	0.0116112	0.270459	0.27065	0.190974	0.244028	0.2705	0.185614	-0.18	-0.54	-0.1	-0.27	Receptor protein kinase-like protein.
9633.m03937	RLCK-VIIa	Os05g41950	Os05g0498900		0.774932	0.454986	-0.332002	0.100018	0.074334	0.4295	0.34968	-0.17	0.03	-0.07	-0.07	Protein kinase domain containing protein.
9633.m04848	RLCK-VIIa	Os05g51400
9634.m00655	RLCK-VIIa	Os06g07230	Os06g0168800	0.0926696	0.0395002	0.362842	0.773952	0.617588	0.584794	0.1072	0.0159554	0.58	0.4	0.41	0.46	Protein kinase.
9634.m00990	RLCK-VIIa	Os06g10160	Os06g0202900	0.0820237	0.0310037	0.381873	0.28942	0.538554	0.403282	0.2633	0.178404	0.5	0.15	0.11	0.25	Avr9/Cf-9 rapidly elicited protein 264.
9634.m04393	RLCK-VIIa	Os06g45280	Os06g0663200		0.714505	-0.315817	0.329676	-0.278235	-0.0881253	0.8274	0.788643	0.12	-0.26	0.03	-0.03	Protein kinase APK1A (EC 2.7.1.-).
9634.m04769	RLCK-VIIa	Os06g48980	Os06g0703000		0.558502	-0.710515	-0.400046	0.411968	-0.232865		0.284906	-0.32	-0.12	-1.65	-0.7	Protein kinase domain containing protein.
9634.m04892	RLCK-VIIa	Os06g50100	Os06g0714900	0.0985374	0.0444311	0.60627	0.267965	0.511006	0.461747	0.2549	0.169532	0.76	1.04	0.05	0.62	Protein kinase domain containing protein.
9634.m04976	RLCK-VIIa	Os06g51170	Os06g0727400	0.908449	0.888693	0.239169	-0.0139085	-0.168764	0.0188322	0.2057	0.120009	0.59	0.96	0.19	0.58	Probable serine/threonine-protein kinase NAK (EC 2.7.1.37).
9635.m03064	RLCK-VIIa	Os07g31290
9635.m04226	RLCK-VIIa	Os07g42200	Os07g0613500	0.0574234	0.0109257	0.595384	0.724148	0.503328	0.60762	0.3292	0.24575	0.05	-0.31	-0.37	-0.21	Protein kinase APK1B (EC 2.7.1.-).
9635.m04764	RLCK-VIIa	Os07g47270	Os07g0668900	0.0471072	0.00469493	-0.307152	-0.285496	-0.242077	-0.278242	0.0997	0.0104198	-0.27	-0.35	-0.25	-0.29	Serine/threonine-protein kinase PBS1 (EC 2.7.1.37) (AvrPphB susceptible protein 1).
9635.m04920	RLCK-VIIa	Os07g48730	Os07g0686800	0.0431377	0.00214574	1.93551	1.87871	2.18087	1.99836	0.0672	0.000354	2.83	2.76	2.94	2.84	Serine/threonine protein kinase-like.
9635.m05003	RLCK-VIIa	Os07g49470	Os07g0695300	0.253424	0.18912	-0.00269749	0.236356	0.263396	0.165685	0.3227	0.238999	0.12	0.16	-0.02	0.09	Serine/threonine-protein kinase PBS1 (EC 2.7.1.37) (AvrPphB susceptible protein 1).
9636.m03578	RLCK-VIIa	Os08g35600	Os08g0457400	0.0543533	0.00897112	0.517222	0.679157	0.514773	0.570384	0.1313	0.0404589	1.13	1.13	0.55	0.94	Protein kinase APK1B (EC 2.7.1.-).
9637.m01666	RLCK-VIIa	Os09g19700	Os09g0361100	0.351291	0.28573	0.108998	0.0261832	0.506023	0.213735	0.1158	0.0230518	0.5	0.36	0.3	0.38	Protein kinase APK1A (EC 2.7.1.-).
9637.m02363	RLCK-VIIa	Os09g27010	Os09g0442100	0.128419	0.0711151	0.687643	1.22938	0.474305	0.797108	0.1605	0.0732691	0.86	0.27	0.78	0.64	Avr9/Cf-9 rapidly elicited protein 264.
9637.m03057	RLCK-VIIa	Os09g36320	Os09g0533600		0.11615	0.795031	0.966508	0.172423	0.644654	0.2311	0.145934	1.42	0.14	1.33	0.96	Probable serine/threonine-protein kinase NAK (EC 2.7.1.37).
9637.m03430	RLCK-VIIa	Os09g39930	Os09g0572600		0.0138078	0.765698	0.600583	0.511989	0.62609		0.745483	-0.4	0.59	0.13	0.11	Receptor protein kinase-like protein.
9638.m02162	RLCK-VIIa	Os10g25550	Os10g0395000		0.0180104	0.931505	0.587152	0.89764	0.805433	0.1187	0.0260262	0.28	0.23	0.39	0.3	Protein kinase domain containing protein.
9638.m02263	RLCK-VIIa	Os10g26520	Os10g0405100	0.106005	0.0511878	-0.208243	-0.393371	-0.200911	-0.267508	0.1717	0.0853519	-0.62	-0.82	-0.23	-0.55	Protein kinase APK1B (EC 2.7.1.-).
9638.m02533	RLCK-VIIa	Os10g29620	Os10g0431900	0.0477233	0.00518206	0.474361	0.605998	0.520485	0.533615	0.0943	0.00773476	0.37	0.31	0.42	0.37	Avr9/Cf-9 rapidly elicited protein 264.
9638.m02629	RLCK-VIIa	Os10g30600	Os10g0442800	0.85919	0.83025	-0.041275	0.160463	-0.0666771	0.0175037	0.1789	0.0930797	-0.11	-0.18	-0.34	-0.21	Protein serine/threonine kinase (Protein kinase).
9639.m00188	RLCK-VIIa	Os11g02830	Os11g0121400	0.273507	0.208876	-0.133623	-0.318647	-0.0221719	-0.158147	0.104	0.0133069	-0.88	-0.66	-0.61	-0.72	Avr9/Cf-9 rapidly elicited protein 264.
9637.m01789	RLCK-VIIb	Os09g20880	Os09g0375600	0.0494854	0.0058984	-0.858505	-0.840489	-0.6676	-0.788865	0.1197	0.0268581	-0.87	-1.46	-0.96	-1.1	Protein kinase domain containing protein.
9632.m03935	RLCK-VIII	Os04g41310	Os04g0490500		0.556984	-0.643434	-0.435825	0.406342	-0.224306		0.147364	0.21	0.91	1.54	0.89	Pto kinase interactor 1.
9629.m02104	RLCK-VIII	Os01g21970	Os01g0323100	0.238528	0.174808	-0.217689	-0.29979	-0.0123463	-0.176608	0.1501	0.0618714	-1.11	-1.54	-0.57	-1.07	Pto kinase interactor 1.
9629.m06691	RLCK-VIII	Os01g67340	Os01g0899000		0.131144	0.0955963	0.48522	0.658432	0.413083	0.1435	0.053889	0.34	0.2	0.16	0.23	Pti1 kinase-like protein.
9630.m03406	RLCK-VIII	Os02g35760	Os02g0565500		0.61622	-0.662737	-0.357545	0.440401	-0.193294		0.178222	-0.37	-0.19	-1.06	-0.54	Pto kinase interactor 1.
9631.m01177	RLCK-VIII	Os03g12520	Os03g0226300		0.538528	-0.659048	-0.488038	0.413127	-0.244653		0.381178	-0.57	-0.33	0.17	-0.24	Protein kinase family protein.
9631.m04988	RLCK-VIII	Os03g51040
9631.m06196	RLCK-VIII	Os03g62700	Os03g0844100	0.0646173	0.0164981	-0.248281	-0.170042	-0.172827	-0.19705	0.1378	0.0467047	-0.28	-0.12	-0.21	-0.2	Pti1 kinase-like protein.
9633.m00380	RLCK-VIII	Os05g04520	Os05g0135800	0.0792404	0.0286	-0.375164	-0.210155	-0.261219	-0.282179	0.3368	0.253794	0.22	0.19	-0.03	0.13	Pto kinase interactor 1.
9637.m02917	RLCK-VIII	Os09g33860	Os09g0513600	0.0640942	0.0161871	-0.295026	-0.24934	-0.186735	-0.2437	0.1865	0.100929	-0.38	-0.8	-0.25	-0.48	Pto kinase interactor 1.
9630.m00105	RLCK-VIII-sis	Os02g02040	Os02g0110600	0.284991	0.220312	-0.161098	-0.185243	0.0142526	-0.110696	0.2056	0.119917	-0.17	-0.08	-0.34	-0.2	Conserved hypothetical protein.
9630.m00812	RLCK-X	Os02g08530	Os02g0182600	0.699569	0.650006	-0.100484	-0.0741004	0.0835238	-0.0303535	0.0884	0.0053282	-0.29	-0.27	-0.23	-0.26	Protein serine/threonine kinase (Protein kinase).
9633.m02300	RLCK-X	Os05g25540	Os05g0319700	0.0608359	0.0135469	-0.912902	-1.14432	-0.764212	-0.940477	0.1286	0.0370711	-0.99	-0.51	-1.04	-0.85	Protein kinase-like protein (Fragment).
9636.m01856	RLCK-X	Os08g18920	Os08g0285600	0.0481918	0.005408	-1.17623	-0.946615	-0.951868	-1.0249	0.1007	0.0108201	-0.61	-0.66	-0.46	-0.58	Protein kinase domain containing protein.
9631.m00318	RLCK-XII	Os03g04050	Os03g0132800	0.0569685	0.0107144	-0.85012	-0.645414	-0.616781	-0.704105	0.1009	0.0113088	-0.38	-0.42	-0.54	-0.45	protein kinase-like protein [Oryza sativa (japonica cultivar-group)].
9631.m06011	RLCK-XII	Os03g61010	Os03g0825300	0.0420385	0.00187607	-0.548475	-0.47292	-0.501614	-0.50767	0.1009	0.0114262	-0.09	-0.06	-0.06	-0.07	Protein kinase domain containing protein.
9638.m03590	RLCK-XII	Os10g39670	Os10g0542800	0.0610018	0.0136824	0.74073	1.0519	0.760541	0.851058	0.1027	0.012428	1.26	1.35	0.92	1.18	Hypothetical protein.
9638.m03848	RLCK-XII	Os10g42110	Os10g0571300	0.0888931	0.0365455	-0.775731	-0.99574	-0.485096	-0.752189	0.1378	0.0468356	-1.25	-1.35	-0.59	-1.06	Protein kinase-like protein.
13104.m06184	RLCK-XII	Os04g58750	Os04g0684200	0.432527	0.366917	-0.176483	-0.264688	0.0811596	-0.120004	0.1031	0.0127723	-0.54	-0.75	-0.54	-0.61	Protein kinase domain containing protein.
9631.m01526	RLCK-XII	Os03g15770	Os03g0264300		0.930994	1.20124	0.733837	-1.67369	0.0871288		0.0747286	1.56	2.06	0.65	1.42	Protein kinase domain containing protein.
9630.m00072	RLCK-XIII	Os02g01730	Os02g0106900	0.17788	0.11685	-0.299738	-0.0539164	-0.23167	-0.195108	0.121	0.0289851	-0.34	-0.63	-0.48	-0.48	Protein kinase domain containing protein.
9630.m04161	RLCK-XIII	Os02g43290	Os02g0648100	0.0527494	0.00789051	-0.393481	-0.457312	-0.334998	-0.395264	0.3071	0.223097	0	-0.88	-0.44	-0.44	Protein kinase domain containing protein.
9631.m00126	RLCK-XIII	Os03g02190	Os03g0113000	0.0563531	0.0103429	-0.365812	-0.407472	-0.513503	-0.428929	0.1408	0.0506775	-0.29	-0.31	-0.13	-0.24	Protein kinase domain containing protein.
9632.m04399	RLCK-XIII	Os04g45730	Os04g0540900		0.0820565	0.829639	1.10794	0.321778	0.753119	0.1168	0.0238996	2.13	1.38	1.35	1.62	Protein kinase domain containing protein.
9638.m03321	RLCK-XIII	Os10g37190	Os10g0516200	0.181864	0.120683	-0.369656	-0.695719	-0.158564	-0.407979	0.0997	0.0103717	-0.62	-0.89	-0.81	-0.78	Protein kinase domain containing protein.
13108.m02984	RLCK-XIII	LOC_Os08g28890	Os08g0376600	0.0471072	0.00469492	-0.734102	-0.582788	-0.630795	-0.649229	0.1761	0.0904314	-0.48	-1.1	-0.42	-0.67	Protein kinase domain containing protein.
9636.m01743	RLCK-XIII-sis_unique	Os08g17320	Os08g0275200		0.565146	-0.707054	-0.380324	0.4088	-0.226192		0.0683555	-0.46	-0.64	-0.22	-0.44	Protein kinase domain containing protein.
9634.m02244	RLCK-XIII-sis_unique	Os06g22820	Os06g0334400	0.0608359	0.0135323	-0.177024	-0.206898	-0.263517	-0.215813	0.1085	0.0168877	0.2	0.19	0.13	0.17	Cdk-activating kinase 1At (Cdk-activating kinase CAK1At).
9631.m01412	RLCK-XIII-sis-b	Os03g14710	Os03g0251700	0.743976	0.699717	0.21324	-0.0276994	-0.0682097	0.0391102	0.1203	0.0276045	-0.39	-0.31	-0.21	-0.31	Protein kinase domain containing protein.
9634.m00640	RLCK-XV	Os06g07070	Os06g0166900		0.977377	-0.0500183	0.226257	-0.187929	-0.00389686	0.9601	0.949958	0.19	-0.38	0.23	0.01	Protein kinase domain containing protein.
13102.m01027	RLCK-XV	Os02g09359	Os02g0186500	0.112181	0.0568969	-0.090888	-0.230803	-0.164587	-0.162093	0.6045	0.534948	-0.02	-0.36	0.08	-0.1	Protein kinase-like protein.
9634.m04302	RLCK-XV	Os06g44430	Os06g0654600	0.126342	0.0692837	0.947253	0.986635	0.336885	0.756925		0.750252	0.45	-0.29	0.07	0.08	Protein kinase domain containing protein.
9637.m03043	RLCK-XV	Os09g36180	Os09g0531800		0.0842512	-1.28848	-1.46212	-0.407281	-1.05263	0.1444	0.0547265	-0.44	-0.81	-0.39	-0.55	Glycosyl transferase, family 8 protein.
9629.m04404	RLCK-XVI	Os01g46030
9634.m00426	RLCK-XVI	Os06g05070
9629.m05632	SD-1a	Os01g57490	Os01g0783900		0.11225	-0.0632971	-0.331553	-0.265077	-0.219976		0.0313227	-0.15	-0.25	-0.28	-0.23	Protein kinase domain containing protein.
9629.m05634	SD-1a	Os01g57510	Os01g0784200		0.0132359	1.48746	1.1555	1.00928	1.21741	0.0796	0.0022667	2.82	2.56	3.02	2.8	S-locus glycoprotein family protein.
9629.m05637	SD-1a	Os01g57540	Os01g0784500		0.531497	-0.644362	-0.340817	0.334393	-0.216929		0.746606	1.24	0.04	-0.66	0.21	Receptor-like protein kinase 4.
9629.m05640	SD-1a	Os01g57560	Os01g0784700		0.607267	-0.588498	-0.353329	0.401047	-0.18026		0.178308	-0.37	-0.73	-0.07	-0.39	Receptor-like kinase.
9630.m04684	SD-1a	Os02g48080	Os02g0710500	0.0868428	0.0348432	0.30353	0.608157	0.465314	0.459	0.3011	0.216851	0	-0.31	-0.16	-0.16	Receptor protein kinase.
9631.m03402	SD-1a	Os03g35600	Os03g0556600		0.154595	-0.643734	-0.886967	-0.0781547	-0.536285	0.1503	0.0620508	-0.33	-0.29	-0.63	-0.42	S-locus glycoprotein family protein.
9632.m05264	SD-1a	Os04g54190	Os04g0634500	0.0435524	0.00240751	0.46792	0.409064	0.481643	0.452875	0.8157	0.775012	-0.1	0.26	-0.05	0.04	KI domain interacting kinase 1.
9634.m02894	SD-1a	Os06g30130	Os06g0496800	0.0593065	0.0123476	0.573835	0.498669	0.386155	0.48622	0.7666	0.717445	0.23	-0.25	-0.17	-0.06	Serine/threonine kinase receptor precursor.
9635.m03616	SD-1a	Os07g36570	Os07g0550900		0.0426988	0.771475	0.516302	0.367911	0.551896	0.1464	0.0571569	2.19	1.54	0.87	1.53	Receptor-like protein kinase 6.
9635.m03618	SD-1a	Os07g36590	Os07g0551300	0.052653	0.00776736	-0.215866	-0.207547	-0.273024	-0.232145	0.1625	0.0753956	0.24	0.08	0.24	0.19	KI domain interacting kinase 1.
13101.m02535	SD-1a	Os01g23970
13101.m06098	SD-1a	Os01g57480	Os01g0783800		0.0114403	-0.202916	-0.160405	-0.141521	-0.168281	0.8136	0.77245	0.22	0.43	-0.4	0.08	S-locus glycoprotein family protein.
13105.m04488	SD-1a	Os05g42210	Os05g0501400		0.369356	0.200686	1.18541	-0.070579	0.438504		0.283263	0.37	1.61	0.07	0.68	Receptor-like protein kinase 5.
13107.m03752	SD-1a	Os07g36544	Os07g0550500		0.0162944	2.05065	2.0514	2.96423	2.35543		0.000728	3.08	3.17	3.37	3.21	S-locus glycoprotein family protein.
9632.m01387	SD-1c	Os04g15580	Os04g0226600		0.144947	-0.677759	-0.346682	-0.116029	-0.380157		0.290052	-0.42	1.89	1.69	1.06	Receptor-like protein kinase 4.
9632.m05246	SD-1c	Os04g54010	Os04g0632600		0.439639	-0.130191	0.159868	0.456343	0.162007	0.135	0.043659	-0.27	-0.12	-0.25	-0.21	S-locus receptor-like kinase RLK10.
9632.m05247	SD-1c	Os04g54020	Os04g0632700		0.941387	-0.0978632	0.8132	-0.834009	-0.0395573		0.0350642	-0.7	-0.35	-0.59	-0.55	Protein kinase domain containing protein.
9632.m05252	SD-1c	Os04g54070	Os04g0633200		0.845725	0.563341	0.933672	-1.08581	0.137067		0.0948812	1.24	2.05	0.57	1.29	S-locus glycoprotein family protein.
9632.m05253	SD-1c	Os04g54080	Os04g0633300		0.603409	-0.646314	-0.35086	0.41659	-0.193528		0.711084	-0.36	-0.13	0.26	-0.08	S-locus glycoprotein family protein.
9632.m05256	SD-1c	Os04g54110	Os04g0631900		0.550541	-0.686374	-0.424874	0.407349	-0.234633		0.538132	-0.45	-0.23	0.23	-0.15	Hypothetical protein.
9632.m05257	SD-1c	Os04g54120
9636.m00764	SD-1c	Os08g08140	Os08g0179000	0.038965	0.000797	-0.599953	-0.62861	-0.56997	-0.599511	0.9288	0.910875	-0.03	0.16	-0.1	0.01	Protein kinase domain containing protein.
9637.m03211	SD-1c	Os09g37780
9637.m03213	SD-1c	Os09g37800
9637.m03219	SD-1c	Os09g37840
9637.m03224	SD-1c	Os09g37880
9637.m03225	SD-1c	Os09g37890	Os09g0551500		0.0814718	-0.714745	-0.422112	-1.24888	-0.795245		0.964302	0.11	0.9	-0.92	0.03	Receptor-like protein kinase 6.
13104.m05577	SD-1c	Os04g53994	Os04g0631800	0.0435524	0.00230941	1.211	1.43146	1.33682	1.32642	0.084	0.00307423	1.16	1.36	1.15	1.22	Receptor-like protein kinase 5.
13104.m05578	SD-1c	Os04g53998	Os04g0632100		0.0754481	-0.71425	-0.364658	-0.282856	-0.453921		0.110969	0.53	0.98	0.24	0.58	S-locus receptor-like kinase RLK13.
13104.m05579	SD-1c	Os04g54002	Os04g0632500		0.825249	-0.63901	-0.359103	0.692828	-0.101762		0.0857035	-0.42	-0.19	-0.65	-0.42	S-locus receptor-like kinase RLK11.
13109.m03757	SD-1c	Os09g37834	Os09g0551000		0.326532	-0.608033	-1.16022	0.21907	-0.516396		0.0133288	0.54	0.38	0.38	0.43	Receptor-like protein kinase.
9632.m05259	SD-1d	Os04g54140	Os04g0634000		0.431185	-0.821979	-0.819257	0.423958	-0.405759	0.7162	0.659135	0.02	0.48	-0.19	0.1	S-locus glycoprotein family protein.
9632.m05263	SD-1d	Os04g54180	Os04g0634400		0.0931398	0.42164	0.293778	0.110078	0.275165		0.144617	-0.17	-0.49	-0.13	-0.26	S-locus glycoprotein family protein.
13103.m03573	SD-1d	Os03g31260	Os03g0426300		0.939242	-0.697249	-0.368108	0.936524	-0.0429445		0.860116	-0.8	1.33	-0.16	0.13	Protein kinase domain containing protein.
9634.m03626	SD-2a	Os06g38100	Os06g0578200	0.167719	0.107366	0.394076	0.626102	0.145535	0.388571		0.0261222	0.16	0.23	0.3	0.23	Hypothetical protein.
9639.m00291	SD-2a	Os11g03820	Os11g0132900		0.548413	-0.643448	-0.429353	0.393849	-0.226317		0.691195	0.75	0.32	-0.55	0.18	Protein kinase family protein.
9640.m00278	SD-2a	Os12g03640	Os12g0130200		0.567951	-0.704392	-0.375329	0.408694	-0.223676		0.962934	0.41	0.26	-0.72	-0.02	Ser/Thr protein kinase (Fragment).
9629.m04594	SD-2a	Os01g47810
9629.m04595	SD-2a	Os01g47820	Os01g0668600		0.012067	-0.930273	-1.1805	-1.37537	-1.16205	0.5859	0.514447	-0.04	0.13	-0.63	-0.18	Resistance protein candidate (Fragment).
9629.m04597	SD-2a	Os01g47840
9629.m04603	SD-2a	Os01g47900	Os01g0669100		0.0455306	-0.174449	-0.38564	-0.377361	-0.312483	0.6779	0.615862	0.3	-0.49	-0.22	-0.14	Protein kinase domain containing protein.
9629.m04613	SD-2a	Os01g48000	Os01g0670100	0.0648332	0.0166196	0.592687	0.924628	0.712669	0.743328	0.1165	0.023646	0.83	0.92	0.52	0.76	Protein kinase domain containing protein.
9629.m04615	SD-2a	Os01g48020
9629.m04617	SD-2a	Os01g48040	Os01g0670600		0.671302	0.0928387	-0.395098	0.0679764	-0.0780941	0.1765	0.0908433	0.87	0.5	0.26	0.54	Protein kinase domain containing protein.
9629.m06570	SD-2a	Os01g66250	Os01g0885700		0.553843	-0.644097	-0.412485	0.392311	-0.221423		0.0717116	1.8	1.6	0.58	1.33	Curculin-like (mannose-binding) lectin domain containing protein.
9631.m06406	SD-2a	Os03g30890	Os03g0422800		0.10361	-0.304644	-1.41026	-1.14077	-0.951891	0.3067	0.222646	0.19	0.55	0.04	0.26	Protein kinase domain containing protein.
9632.m03789	SD-2a	Os04g39910
9632.m05461	SD-2a	Os04g56080
9632.m05462	SD-2a	Os04g56090	Os04g0655000	0.686914	0.636135	0.0388155	-0.0172328	-0.0770054	-0.0184742		0.0674436	-1.3	-1.36	-0.47	-1.04	Protein kinase domain containing protein.
9634.m00624	SD-2a	Os06g06920
9634.m00625	SD-2a	Os06g06930	Os06g0164900	0.203791	0.141577	0.333252	0.895955	0.234087	0.487764		0.0184782	1.02	0.83	0.62	0.82	Protein kinase family protein.
9634.m00626	SD-2a	Os06g06940	Os06g0165200	0.132135	0.0747592	-1.50922	-0.54859	-0.866014	-0.974608	0.1397	0.0492129	-0.83	-1.2	-0.53	-0.85	Protein kinase family protein.
9634.m00628	SD-2a	Os06g06960	Os06g0165500		0.827121	-0.649131	0.526166	0.400417	0.0924838		0.402341	-1.66	-0.2	0.13	-0.58	Protein kinase family protein.
9634.m03594	SD-2a	Os06g37670
9634.m03596	SD-2a	Os06g37690
9634.m03602	SD-2a	Os06g37750	Os06g0575400	0.0662317	0.0179792	-1.77892	-1.27311	-1.15783	-1.40329	0.9262	0.907625	0.19	0.55	-0.91	-0.06	Protein kinase domain containing protein.
9634.m03838	SD-2a	Os06g40030	Os06g0602500	0.0486303	0.00559893	2.49871	3.03186	2.38977	2.64011	0.1028	0.0125578	3.38	3.43	2.37	3.06	Protein kinase domain containing protein.
9639.m00293	SD-2a	Os11g03840	Os11g0133100		0.806684	-0.541508	0.356191	0.449403	0.088029		0.0822708	0.1	0.29	0.17	0.19	Protein kinase family protein.
9639.m00297	SD-2a	Os11g03880	Os11g0133500		0.0774574	-1.12976	-0.347315	-0.838842	-0.771973	0.4315	0.351742	-0.28	0.09	-0.22	-0.14	(No Hit)
9640.m00279	SD-2a	Os12g03650	Os12g0130300		0.558155	-0.706556	-0.436529	0.428035	-0.23835		0.263658	0.63	0.6	-0.11	0.38	Resistance protein candidate (Fragment).
9640.m00281	SD-2a	Os12g03670	Os12g0130500		0.980738	0.28606	-0.236333	-0.0622802	-0.00418426	0.4835	0.40554	0.19	0.39	-0.12	0.16	(No Hit)
9640.m00283	SD-2a	Os12g03690
9640.m00711	SD-2a	Os12g07800	Os12g0177800	0.164631	0.104395	-0.330645	-0.0713644	-0.256652	-0.219554	0.1254	0.0335093	-0.24	-0.14	-0.15	-0.18	Curculin-like (mannose-binding) lectin domain containing protein.
9640.m03313	SD-2a	Os12g34320	Os12g0527700		0.526674	0.186579	-0.459662	-0.152372	-0.141818	0.8835	0.856353	-0.08	0.28	-0.12	0.03	Protein kinase domain containing protein.
13101.m04146	SD-2b	Os01g40499	Os01g0587400		0.524889	0.762303	-0.396238	0.421395	0.262487		0.376076	0.11	-0.21	-0.63	-0.24	S-locus glycoprotein family protein.
13102.m01553	SD-2b	Os02g13965
13104.m00637	SD-2b	Os04g07200
13104.m03329	SD-2b	Os04g34300
13105.m00811	SD-2b	Os05g07420	Os05g0166300	0.0921337	0.0391353	-1.58666	-3.36416	-2.94774	-2.63285	0.5784	0.506447	-0.03	0.2	-1.28	-0.37	Protein kinase domain containing protein.
13105.m00814	SD-2b	Os05g07450	Os05g0166600		0.151841	-1.26541	-1.43865	-0.11575	-0.939934		0.320915	-0.08	-0.14	-1.17	-0.46	Protein kinase domain containing protein.
13105.m00816	SD-2b	Os05g07470
13105.m03577	SD-2b	Os05g34390
13106.m03703	SD-2b	Os06g35870
9629.m00142	SD-2b	Os01g02310
9629.m00550	SD-2b	Os01g06240
9629.m01024	SD-2b	Os01g10700
9629.m01025	SD-2b	Os01g10710
9629.m01192	SD-2b	Os01g12290	Os01g0222800		0.0680356	0.114307	0.165607	0.290421	0.190112	0.2971	0.212914	0.13	0.27	0.01	0.14	Curculin-like (mannose-binding) lectin domain containing protein.
9629.m01203	SD-2b	Os01g12400	Os01g0223700		0.611358	-0.282423	-0.0606689	0.129889	-0.0710675	0.5302	0.455009	0.14	0.28	-0.11	0.1	N/apple PAN domain containing protein.
9629.m01204	SD-2b	Os01g12410
9629.m01205	SD-2b	Os01g12420	Os01g0223900		0.0163268	0.413099	0.516673	0.328978	0.419583	0.8412	0.804759	0.13	0.03	-0.11	0.02	Curculin-like (mannose-binding) lectin domain containing protein.
9629.m01206	SD-2b	Os01g12430	Os01g0224000		0.528119	-0.705449	-0.433569	0.390696	-0.249441		0.93417	-0.43	0.37	-0.01	-0.02	Curculin-like (mannose-binding) lectin domain containing protein.
9629.m04349	SD-2b	Os01g45520
9629.m06444	SD-2b	Os01g65010
9629.m06449	SD-2b	Os01g65060
9629.m06607	SD-2b	Os01g66610	Os01g0889900		0.551948	-0.648902	-0.404129	0.387804	-0.221742		0.0306972	2.03	2.82	3.82	2.89	S-locus glycoprotein family protein.
9629.m06609	SD-2b	Os01g66630
9629.m06610	SD-2b	Os01g66640
9629.m06614	SD-2b	Os01g66680	Os01g0890600		0.566644	-0.673253	-0.387982	0.403902	-0.219111		0.198114	-0.33	-0.49	0	-0.28	Protein kinase domain containing protein.
9630.m05216	SD-2b	Os02g52850	Os02g0767400	0.0681775	0.0195792	0.445338	0.373681	0.601464	0.473495	0.5791	0.507126	-0.26	-0.46	0.23	-0.16	Curculin-like (mannose-binding) lectin domain containing protein.
9631.m01136	SD-2b	Os03g12150	Os03g0221700		0.00142512	-0.730418	-0.703513	-0.798032	-0.743988	0.1283	0.0368422	-0.98	-0.48	-0.92	-0.79	S-locus glycoprotein family protein.
9631.m06048	SD-2b	Os03g61310	Os03g0828800		0.525007	-0.702543	-0.438877	0.38864	-0.250926		0.715753	-0.02	0.58	-0.25	0.1	Curculin-like (mannose-binding) lectin domain containing protein.
9631.m06141	SD-2b	Os03g62180	Os03g0838100	0.0890864	0.0367413	0.302506	0.437047	0.220588	0.320047	0.2172	0.131914	0.32	0.05	0.38	0.25	Curculin-like (mannose-binding) lectin domain containing protein.
9632.m00032	SD-2b	Os04g01310	Os04g0103500	0.0607339	0.0133474	1.0001	1.45916	1.10665	1.18863	0.1186	0.0259336	1.59	0.89	1.43	1.3	Serine/threonine protein kinase family protein.
9632.m00033	SD-2b	Os04g01320	Os04g0103700	0.11718	0.061096	-0.305368	-0.116258	-0.30253	-0.241386	0.6944	0.634422	-0.03	0.34	-0.93	-0.21	Protein kinase domain containing protein.
9632.m01129	SD-2b	Os04g12540	Os04g0201900		0.721436	-0.67831	-0.108644	0.402744	-0.12807		0.210495	0.12	0.11	-0.01	0.07	Curculin-like (mannose-binding) lectin domain containing protein.
9632.m01131	SD-2b	Os04g12560	Os04g0202300		0.198435	0.449402	0.773135	0.0192982	0.413945		0.11043	0.49	0.1	0.36	0.32	Protein kinase family protein.
9632.m01133	SD-2b	Os04g12580	Os04g0202500		0.0861222	-0.641231	-0.364768	-1.12972	-0.711907		0.709201	-0.38	-0.16	0.28	-0.08	Curculin-like (mannose-binding) lectin domain containing protein.
9632.m01135	SD-2b	Os04g12600	Os04g0202800		0.382872	1.17245	0.671903	-0.351779	0.497525		0.648551	-1.73	0.37	0.27	-0.36	Protein kinase domain containing protein.
9632.m02192	SD-2b	Os04g23600
9632.m02194	SD-2b	Os04g23620
9632.m02204	SD-2b	Os04g23720	Os04g0303300	0.0471191	0.00473166	0.433519	0.345052	0.36911	0.38256	0.4745	0.396012	0.68	0.83	-0.33	0.39	(No Hit)
9632.m02208	SD-2b	Os04g23760	Os04g0303500		0.0291813	-0.551217	-0.927677	-1.0331	-0.837331	0.6324	0.565085	0.63	0.51	-0.44	0.23	Protein kinase domain containing protein.
9632.m02719	SD-2b	Os04g28780	Os04g0356600		0.571316	-0.717225	-0.386403	0.422285	-0.227114		0.173812	0.47	0.24	0.05	0.25	Protein kinase domain containing protein.
9632.m03289	SD-2b	Os04g34250	Os04g0419700		0.746714	0.219343	-0.365295	0.403349	0.0857992	0.2683	0.183406	0.68	0.56	0.01	0.41	Receptor-like protein kinase.
9632.m03291	SD-2b	Os04g34270	Os04g0419900		0.577614	-0.713511	-0.38445	0.42756	-0.223467		0.0996482	-0.28	-0.66	-0.24	-0.39	Protein kinase family protein.
9632.m03294	SD-2b	Os04g34290
9632.m03297	SD-2b	Os04g34320	Os04g0420400		0.568803	-0.703343	-0.396852	0.420267	-0.226643		0.853236	0.33	0.53	-1.21	-0.12	S-locus glycoprotein family protein.
9632.m03298	SD-2b	Os04g34330	Os04g0420600		0.35238	-0.0832801	0.024734	-0.393746	-0.150764		0.275014	-0.2	0.04	-0.4	-0.19	Serine/threonine protein kinase family protein.
9632.m03301	SD-2b	Os04g34360
9632.m03302	SD-2b	Os04g34370	Os04g0420900	0.0517237	0.00707797	1.24633	1.65121	1.36491	1.42082	0.084	0.003425	1.58	1.73	1.93	1.75	Receptor-like protein kinase.
9632.m03304	SD-2b	Os04g34390
9632.m03306	SD-2b	Os04g34410
9632.m03307	SD-2b	Os04g34420
9632.m03791	SD-2b	Os04g39930
9632.m04086	SD-2b	Os04g42740
9632.m05838	SD-2b	Os04g23700	Os04g0303100	0.229148	0.165752	0.134416	0.0289608	0.25411	0.139162	0.1916	0.105977	1.06	1.24	0.26	0.85	Protein kinase domain containing protein.
9633.m00633	SD-2b	Os05g07080
9633.m00657	SD-2b	Os05g07300	Os05g0165900	0.0487481	0.00564055	0.568353	0.452978	0.460575	0.493969	0.201	0.115319	1.31	0.78	0.29	0.79	Protein kinase domain containing protein.
9634.m02861	SD-2b	Os06g29810	Os06g0494100	0.215775	0.153059	0.2854	0.613824	0.105864	0.335029	0.1809	0.0951462	0.47	0.54	0.13	0.38	Curculin-like (mannose-binding) lectin domain containing protein.
9634.m03394	SD-2b	Os06g35850	Os06g0551800		0.563832	-0.671303	-0.41585	0.413682	-0.22449		0.320282	-0.41	0.11	-1.21	-0.5	Protein kinase domain containing protein.
9634.m03997	SD-2b	Os06g41500
9634.m03999	SD-2b	Os06g41510
9634.m04004	SD-2b	Os06g41560	Os06g0620200		0.16747	-0.640407	-0.0255611	-0.633796	-0.433255		0.711074	-0.35	-0.16	1.08	0.19	Curculin-like (mannose-binding) lectin domain containing protein.
9635.m00841	SD-2b	Os07g08860	Os07g0186200	0.107062	0.0521419	0.490773	0.864442	0.410285	0.5885	0.2592	0.174062	1.19	0.85	0.05	0.7	Protein kinase family protein.
9635.m03639	SD-2b	Os07g36780
9636.m01325	SD-2b	Os08g13420	Os08g0230800		0.68829	-0.684756	-0.274889	0.483394	-0.158751		0.984266	-1.72	1.75	0.03	0.02	(No Hit)
9636.m01372	SD-2b	Os08g13870
9637.m02488	SD-2b	Os09g28180	Os09g0454900	0.165893	0.105595	0.093248	0.443272	0.410778	0.315766	0.218	0.132759	0.82	0.86	0.11	0.6	Curculin-like (mannose-binding) lectin domain containing protein.
9638.m00012	SD-2b	Os10g01100	Os10g0101000	0.0790989	0.0284921	0.77485	0.525972	0.441048	0.580623	0.0884	0.00516442	0.96	0.74	0.88	0.86	N/apple PAN domain containing protein.
9638.m01657	SD-2b	Os10g20120
9638.m01661	SD-2b	Os10g20160	Os10g0342300	0.241268	0.177404	-0.377773	-0.313421	-1.33386	-0.675018	0.118	0.0251448	0.65	1	0.62	0.76	Receptor-like protein kinase.
9639.m00970	SD-2b	Os11g10280	Os11g0208700	0.0475102	0.00491754	0.879281	0.745529	0.697115	0.773975	0.1331	0.0420587	1.86	1.53	0.85	1.41	Protein kinase family protein.
9640.m04368	SD-2b	Os12g44320	Os12g0640700	0.0766339	0.0262351	-0.134177	-0.22419	-0.240011	-0.199459	0.2104	0.125182	-0.23	-0.69	-0.24	-0.39	N/apple PAN domain containing protein.
9639.m00613	SD-2b	Os11g06780	Os11g0168600	0.0625609	0.014936	1.99189	1.43526	2.21803	1.88173	0.1052	0.0142312	3.7	3.62	2.48	3.27	Protein kinase domain containing protein.
9632.m05801	URK-I	Os04g59320	Os04g0689400	0.0439203	0.00258277	-1.24638	-1.08951	-1.06089	-1.13226	0.1651	0.0781403	-1.49	-1.42	-0.46	-1.12	Protein kinase domain containing protein.
9640.m04300	URK-I	Os12g43640	Os12g0632800	0.0833408	0.032189	0.592702	0.765202	0.393619	0.583841	0.1395	0.0489167	1.2	1.03	0.51	0.91	Protein kinase domain containing protein.
13104.m03413	URK-I	Os04g35114	Os04g0430400		0.00282959	-1.03949	-1.17544	-0.984103	-1.06634		0.0537872	-0.44	-0.91	-0.49	-0.61	Hypothetical protein.
9635.m00597	URK-I-sis	Os07g06570	Os07g0159700		0.249235	-0.69662	0.0883383	-1.2026	-0.603626	0.1478	0.05895	-1.48	-1.8	-0.67	-1.32	Protein kinase domain containing protein.
9638.m01755	URK-I-sis-b	Os10g21090	Os10g0351500	0.206697	0.144286	-0.383923	-0.906669	-0.197922	-0.496171	0.3405	0.257607	-1.11	-0.21	-0.15	-0.49	Protein kinase domain containing protein.
13102.m06048	URK-I-sis-b	Os02g53030	Os02g0769700		0.177673	0.148997	0.0839371	0.441727	0.224887		0.0282853	0.67	0.36	0.57	0.53	Protein kinase domain containing protein.
9632.m02268	WAK	Os04g24300	Os04g0308100	0.920329	0.903093	-0.154629	-0.35845	0.41718	-0.0319663		0.745116	-0.34	-0.13	0.27	-0.07	Wall-associated kinase 4.
9632.m02815	WAK	Os04g29740
9637.m03311	WAK	Os09g38850	Os09g0561600		0.0975963	0.743126	1.9419	2.92807	1.87103	0.0884	0.00517558	4.57	3.82	3.61	4	Protein kinase domain containing protein.
9629.m00363	WAK/LRK10L-1	Os01g04450	Os01g0136800		0.392193	0.553779	-0.173552	0.314842	0.23169	0.2928	0.208589	0.15	0.86	0.23	0.41	Protein kinase domain containing protein.
9631.m01172	WAK/LRK10L-1	Os03g12470	Os03g0225700	0.138893	0.0809094	-0.38103	-0.282658	-0.752703	-0.47213	0.4037	0.322238	0.48	0.71	-0.17	0.34	Protein kinase domain containing protein.
9631.m05779	WAK/LRK10L-1	Os03g58750
9633.m02285	WAK/LRK10L-1	Os05g25390	Os05g0318100		0.00947654	1.54872	2.1822	1.97502	1.90198	0.1563	0.0686642	0.99	0.54	1.52	1.02	Protein kinase domain containing protein.
9633.m04450	WAK/LRK10L-1	Os05g47770	Os05g0550800	0.0478009	0.00525089	0.567711	0.45618	0.577023	0.533638	0.1007	0.0108143	1.08	0.82	1.19	1.03	Protein kinase domain containing protein.
13101.m00399	WAK/LRK10L-1	Os01g04409	Os01g0136400	0.0596399	0.0126569	1.3902	2.07273	1.85681	1.77325	0.1069	0.0158229	1.65	1.51	1.06	1.41	Protein kinase domain containing protein.
13101.m05148	WAK/LRK10L-1	Os01g49529	Os01g0689900	0.0566887	0.0105411	0.548662	0.667843	0.467789	0.561431	0.0993	0.00995939	0.85	0.67	0.61	0.71	Protein kinase domain containing protein.
13112.m04201	WAK/LRK10L-1	Os12g40419	Os12g0595800	0.0512026	0.00683973	-0.154586	-0.166372	-0.202806	-0.174588	0.2085	0.123114	-0.43	-0.93	-0.24	-0.53	Protein kinase domain containing protein.
9629.m02553	WAKa	Os01g26280	Os01g0364800		0.569701	-0.669765	-0.368976	0.3967	-0.214013		0.622429	0.17	0.22	-0.18	0.07	EGF-like calcium-binding domain containing protein.
9630.m00113	WAKa	Os02g02120	Os02g0111600		0.723675	-0.519459	-0.305027	0.461338	-0.121049		0.174925	0.63	2.32	0.58	1.18	EGF-like calcium-binding domain containing protein.
9630.m03961	WAKa	Os02g41480	Os02g0623600		0.293376	0.0812534	-0.394437	-0.952462	-0.421882		0.377042	-0.1	0.05	-0.55	-0.2	Protein kinase domain containing protein.
9630.m03963	WAKa	Os02g41500
9630.m05595	WAKa	Os02g56380	Os02g0807900	0.0628001	0.0151224	2.34869	2.68151	3.54164	2.85728	0.0931	0.00708573	4.6	3.7	3.52	3.94	Serine threonine kinase.
9630.m05597	WAKa	Os02g56400
9630.m05599	WAKa	Os02g56420	Os02g0808300		0.135858	-0.645562	-0.359976	-0.113801	-0.373113		0.580835	-1.27	0.51	-0.25	-0.34	Hypothetical protein.
9630.m05621	WAKa	Os02g56630	Os02g0811200		0.452039	-0.626628	-0.491956	0.307946	-0.270213		0.142464	-0.37	-0.15	-0.77	-0.43	EGF-like calcium-binding domain containing protein.
9631.m04253	WAKa	Os03g44050
9631.m04258	WAKa	Os03g44140	Os03g0643200		0.567249	-0.644987	-0.372449	0.387974	-0.209821		0.0529874	-0.52	-0.95	-1.29	-0.92	EGF-like calcium-binding domain containing protein.
9632.m04193	WAKa	Os04g43730	Os04g0517700		0.559548	-0.660124	-0.48038	0.43484	-0.235221		0.539848	-0.56	-0.32	0.31	-0.19	EGF-like calcium-binding domain containing protein.
9634.m00424	WAKa	Os06g05050	Os06g0142500		0.425611	-0.664919	-0.81945	0.371384	-0.370995		0.0367216	-0.09	-0.18	-0.19	-0.16	Calycin family protein.
9634.m00665	WAKa	Os06g07330	Os06g0170100		0.584233	-0.707796	-0.368092	0.424955	-0.216978		0.179705	-0.39	-0.17	-1.05	-0.54	Protein kinase domain containing protein.
9634.m04788	WAKa	Os06g49170
9634.m04798	WAKa	Os06g49260
9635.m00685	WAKa	Os07g07390
9636.m02746	WAKa	Os08g27780
9637.m01775	WAKa	Os09g20740	Os09g0373800	0.128722	0.0714585	0.276534	0.582505	0.825059	0.561366		0.188362	-0.54	-0.31	-1.72	-0.86	Serine threonine kinase.
9637.m02620	WAKa	Os09g29510	Os09g0471200		0.150259	-1.0441	-0.317479	-0.306893	-0.556157	0.4028	0.321374	0.56	0.49	-0.16	0.3	Protein kinase domain containing protein.
9637.m02621	WAKa	Os09g29520	Os09g0471400		0.671007	-0.688773	-0.285443	0.471527	-0.167563		0.7038	-0.91	0.63	-0.3	-0.2	Protein kinase domain containing protein.
9637.m02623	WAKa	Os09g29540	Os09g0471500		0.57402	-0.711328	-0.384963	0.422886	-0.224468		0.649774	1	1.31	-1.11	0.4	Protein kinase domain containing protein.
9637.m02625	WAKa	Os09g29560
9640.m04129	WAKa	Os12g42040	Os12g0614800		0.525969	0.400639	0.690439	-0.369026	0.240684	0.1415	0.0514521	0.56	1.07	0.55	0.73	Protein kinase domain containing protein.
9640.m04131	WAKa	Os12g42060	Os12g0615100		0.00358859	-0.693883	-0.825901	-0.844093	-0.787959	0.1286	0.0369918	-0.65	-0.32	-0.46	-0.48	Protein kinase domain containing protein.
9640.m04132	WAKa	Os12g42070	Os12g0615300	0.0925714	0.0394377	-0.18786	-0.393875	-0.368163	-0.316632	0.6935	0.633217	-0.27	0.13	-0.05	-0.06	Protein kinase domain containing protein.
13101.m02771	WAKa	Os01g26174	Os01g0364100		0.960805	0.427071	0.654753	-1.17779	-0.0319891		0.321572	0.37	0.42	-0.12	0.22	Hypothetical protein.
13109.m02934	WAKa	Os09g29584	Os09g0471600		0.637839	-0.696898	-0.360509	0.480326	-0.19236		0.793951	-0.51	1.05	-0.12	0.14	Protein kinase domain containing protein.
9629.m02555	WAKb	Os01g26300
13104.m02017	WAKb	Os04g21790
13104.m02294	WAKb	Os04g24510
13108.m04174	WAKb	Os08g39170	Os08g0501000		0.0389904	-0.713889	-0.406349	-0.402035	-0.507425		0.670875	-0.32	-0.11	0.2	-0.07	Protein kinase family protein.
13108.m04176	WAKb	Os08g39180	Os08g0501200		0.456523	0.0140065	0.944906	-0.0671065	0.297269	0.2866	0.20193	0.56	1.03	0.03	0.54	(No Hit)
13109.m01625	WAKb	Os09g16980
13109.m03050	WAKb	Os09g30454
13109.m03882	WAKb	Os09g38834
13112.m02988	WAKb	Os12g29434
9632.m04927	WAKb	Os04g51050	Os04g0599000		0.0208819	1.07589	1.06418	0.659187	0.933086
9632.m05428	WAKb	Os04g55760	Os04g0651500		0.378247	0.397822	-0.214396	1.36408	0.515834		0.0784459	-0.35	-0.16	-0.15	-0.22	Kinase R-like protein (Fragment).
9633.m00373	WAKb	Os05g04460	Os05g0135100		0.528112	-0.555501	-0.449793	0.353535	-0.217253		0.549769	-0.36	0.16	-0.12	-0.11	Protein kinase domain containing protein.
9636.m02876	WAKb	Os08g29040
9636.m03960	WAKb	Os08g39210	Os08g0501500		0.141833	-0.335296	-0.784012	-0.174364	-0.431224
9636.m03961	WAKb	Os08g39220								0.3991	0.317664	1.3	0.71	-0.24	0.59	(No Hit)
9636.m03963	WAKb	Os08g39240	Os08g0501700	0.0625609	0.0149381	-0.238232	-0.369143	-0.312663	-0.306679	0.168	0.0814451	0.68	1.23	0.42	0.78	EGF-like calcium-binding domain containing protein.
9637.m02724	WAKb	Os09g38910	Os09g0562600		0.158627	0.400607	0.0499138	0.583522	0.344681		0.430411	-0.17	-0.09	0.06	-0.07	EGF-like calcium-binding domain containing protein.
9637.m03306	WAKb	Os09g38800	Os09g0561000	0.105569	0.0508	-0.196032	-0.292293	-0.446934	-0.311753		0.514687	-0.56	-0.32	0.29	-0.2	Protein kinase domain containing protein.
9637.m03309	WAKb	Os09g38830	Os09g0559100		0.825907	-0.649171	-0.00628208	0.421975	-0.0778259		0.592125	-0.49	-0.23	0.29	-0.14	Protein kinase domain containing protein.
9637.m03310	WAKb	Os09g38840	Os09g0561500		0.66478	0.673905	-0.341139	0.110457	0.147741
9638.m00876	WAKb	Os10g10030	Os10g0178800		0.579154	-0.639792	-0.358824	0.392265	-0.202117		0.669088	-0.35	-0.17	0.25	-0.09	EGF-like calcium-binding domain containing protein.
9638.m00886	WAKb	Os10g10130	Os10g0180800		0.514492	-0.673041	-0.479855	0.385811	-0.255695		0.0856923	-0.86	-0.34	-0.39	-0.53	Wall-associated kinase-like protein.
9639.m03230	WAKb	Os11g35860	Os11g0565300		0.6993	-0.614636	-0.311759	0.486906	-0.146497		0.0220467	0.97	0.68	1.17	0.94	Wall-associated kinase-like protein.
9640.m01616	WAKb	Os12g16520	Os12g0265900	0.0779797	0.0275031	-1.1875	-0.7436	-1.37189	-1.101	0.1144	0.0221294	1.09	1.45	0.86	1.13	Protein kinase domain containing protein.
9629.m02546	WAKb	Os01g26210									0.293874	-0.07	-0.97	-0.17	-0.4	Protein kinase domain containing protein.
9630.m04029	WAKb	Os02g42110	Os02g0632100		0.549747	-0.64125	-0.426886	0.393524	-0.22487		0.0276366	-0.43	-0.8	-0.62	-0.62	Protein kinase domain containing protein.
9630.m04033	WAKb	Os02g42150	Os02g0632800		0.785927	0.110031	0.47275	-0.992405	-0.136542
9630.m04034	WAKb	Os02g42160								0.1151	0.0226211	1.27	1.34	0.79	1.14	Serine/threonine protein kinase family protein.
9630.m04037	WAKb	Os02g42190
9630.m05594	WAKb	Os02g56370	Os02g0807800	0.0466338	0.00397641	-1.22658	-1.48317	-1.50175	-1.40384		0.738035	-0.34	-0.13	0.27	-0.07	EGF-like calcium-binding domain containing protein.
9631.m06166	WAKb	Os03g62430	Os03g0841100	0.314345	0.249363	-0.0630985	-0.197802	-0.746523	-0.335808	0.1116	0.0194041	1.23	0.87	1.44	1.18	EGF-like calcium-binding domain containing protein.
9632.m00291	WAKb	Os04g03830	Os04g0127500		0.0218839	-0.619487	-0.361377	-0.512421	-0.497762	0.1432	0.0533872	-0.41	-0.69	-0.98	-0.69	(No Hit)
9632.m02009	WAKb	Os04g21820	Os04g0286300		0.531933	-0.66923	-0.48126	0.405669	-0.248274		0.339756	-0.05	-0.19	0.01	-0.07	Zn-finger, cysteine-rich C6HC domain containing protein.
9632.m02260	WAKb	Os04g24220	Os04g0307500		0.67567	-0.689753	-0.352559	0.518631	-0.17456	0.1092	0.0177201	0.92	0.57	0.83	0.78	EGF-like calcium-binding domain containing protein.
9632.m02267	WAKb	Os04g24290									0.756853	-0.33	-0.12	0.26	-0.06	(No Hit)
9632.m02809	WAKb	Os04g29680	Os04g0366000		0.563505	-0.633038	-0.420844	0.403301	-0.21686		0.206379	-0.34	0.01	-0.51	-0.28	EGF-like calcium-binding domain containing protein.
9632.m04925	WAKb	Os04g51030	Os04g0598800		0.234629	-1.27987	0.134355	-1.93363	-1.02638		0.555554	-0.46	-0.2	0.23	-0.14	Protein kinase family protein.
9632.m04926	WAKb	Os04g51040	Os04g0598900	0.191057	0.129289	1.9238	0.527179	0.77802	1.07633	0.6959	0.636314	0.26	0.36	-0.29	0.11	(No Hit)
9632.m01893	WAKc	Os04g20680	Os04g0275100		0.50566	0.0379986	1.02169	-0.17199	0.295899		0.924216	-0.4	1.59	-0.94	0.08	EGF-like calcium-binding domain containing protein.
9632.m02818	WAKc	Os04g29770
9632.m02835	WAKc	Os04g29930
9632.m02838	WAKc	Os04g29960	Os04g0368000	0.165132	0.104878	-0.473969	-1.20204	-0.440476	-0.705495	0.1654	0.0783924	1.05	0.86	0.31	0.74	(No Hit)
9632.m02841	WAKc	Os04g29990
9632.m02843	WAKc	Os04g30010	Os04g0368800		0.52662	0.150499	0.702002	-0.233491	0.206337		0.619169	-0.38	1.63	-0.14	0.37	EGF-like calcium-binding domain containing protein.
9632.m02848	WAKc	Os04g30060
9632.m02858	WAKc	Os04g30160	Os04g0370100		0.57785	-0.61947	-0.425293	0.416564	-0.2094		0.719362	-0.35	-0.16	0.28	-0.08	EGF-like calcium-binding domain containing protein.
9632.m02866	WAKc	Os04g30240	Os04g0370900		0.604777	-0.660671	-0.344658	0.419836	-0.195164		0.60997	-0.45	-0.2	0.27	-0.13	Protein kinase domain containing protein.
9632.m02868	WAKc	Os04g30260
9632.m02869	WAKc	Os04g30270
9632.m02875	WAKc	Os04g30330	Os04g0371700		0.545384	-0.709274	-0.41825	0.40498	-0.240848		0.260962	-0.33	-0.15	0.01	-0.16	Protein kinase domain containing protein.
9632.m02879	WAKc	Os04g30370	Os04g0372100		0.0271858	1.26992	0.734189	1.31264	1.10558		0.544957	-0.46	0.93	0.42	0.3	Protein kinase domain containing protein.
9638.m00140	WAKL-OS	Os10g02360	Os10g0112700	0.0378621	0.000523	-0.3556	-0.360458	-0.382809	-0.366289	0.2557	0.170376	-0.44	-0.12	-0.94	-0.5	Protein kinase domain containing protein.
9638.m00427	WAKL-OS	Os10g05160
9638.m00529	WAKL-OS	Os10g06140
9638.m00835	WAKL-OS	Os10g09620	Os10g0174800	0.0695817	0.020792	-1.07164	-0.643814	-0.82418	-0.846546	0.095	0.00797566	-1	-1.27	-1.36	-1.21	Protein kinase domain containing protein.
9639.m03169	WAKL-OS	Os11g35260
9629.m01988	WAKL-OS	Os01g20880	Os01g0310500	0.160116	0.100381	-0.116608	-0.166752	-0.357211	-0.213524	0.1404	0.0501983	1.76	1.48	0.73	1.32	Hypothetical protein.
9629.m01991	WAKL-OS	Os01g20900	Os01g0310800	0.357434	0.291832	-0.160147	-0.0196137	-0.693024	-0.290928	0.3612	0.278588	0.32	0.06	0.02	0.14	Pto kinase interactor 1.
9635.m01438	WAKL-OS	Os07g14490
9635.m03048	WAKL-OS	Os07g31130	Os07g0493200	0.110356	0.0551859	-0.508542	-0.199374	-0.400453	-0.369456	0.1203	0.0276133	-0.62	-0.34	-0.56	-0.51	Protein kinase domain containing protein.
9635.m03053	WAKL-OS	Os07g31190	Os07g0493800	0.340508	0.274793	-0.0184284	0.392196	0.157711	0.177159	0.135	0.0437551	-0.64	-0.3	-0.45	-0.46	Protein kinase domain containing protein.
9635.m03056	WAKL-OS	Os07g31210
9635.m03060	WAKL-OS	Os07g31250	Os07g0494800		0.488493	-0.574406	-0.360676	0.283722	-0.21712	0.2971	0.212875	0.41	0.6	-0.02	0.33	Protein kinase domain containing protein.
9638.m00042	WAKL-OS	Os10g01390
9638.m00128	WAKL-OS	Os10g02250
9638.m00177	WAKL-OS	Os10g02720	Os10g0116600		0.610825	-0.649037	-0.346488	0.423347	-0.190726		0.59768	-0.46	-0.2	0.27	-0.13	Protein kinase domain containing protein.
9638.m00436	WAKL-OS	Os10g05250	Os10g0142600		0.440672	1.1295	-0.341113	0.427325	0.405238	0.0734	0.000806	1.71	1.8	1.63	1.71	Protein kinase domain containing protein.
9638.m00451	WAKL-OS	Os10g05400
9638.m00516	WAKL-OS	Os10g06030	Os10g0151100		0.605824	-0.696059	-0.348961	0.435815	-0.203068		0.686755	-0.37	-0.14	0.25	-0.08	Protein kinase domain containing protein.
9638.m00522	WAKL-OS	Os10g06090	Os10g0151500		0.0333007	-0.667069	-0.374857	-0.417857	-0.486594		0.178998	-0.33	-0.13	-0.85	-0.44	Protein kinase domain containing protein.
9638.m00828	WAKL-OS	Os10g09550
9638.m00843	WAKL-OS	Os10g09700
9638.m01485	WAKL-OS	Os10g17910
9639.m03156	WAKL-OS	Os11g35120	Os11g0553500		0.465478	-0.108871	0.0873965	-0.218884	-0.0801198		0.0346262	0.59	1.05	0.64	0.76	Protein kinase domain containing protein.
9639.m03165	WAKL-OS	Os11g35220	Os11g0555600		0.070976	0.315252	0.605104	0.247604	0.38932	0.4853	0.407414	-0.26	0.11	-0.22	-0.12	Protein kinase domain containing protein.
9639.m03172	WAKL-OS	Os11g35290
9639.m04368	WAKL-OS	Os11g46950	Os11g0691600		0.48488	-0.546631	-0.472421	0.315616	-0.234478		0.00356236	1.33	1.5	1.64	1.49	Protein kinase domain containing protein.
9639.m04384	WAKL-OS	Os11g47110
9639.m04387	WAKL-OS	Os11g47140
9639.m04388	WAKL-OS	Os11g47150
13110.m00132	WAKL-OS	Os10g02284
13110.m00432	WAKL-OS	Os10g05170
13110.m07656	WAKL-OS	Os10g07548
13110.m07659	WAKL-OS	Os10g07556
13111.m03433	WAKL-OS	Os11g35274	Os11g0556400		0.564659	-0.650206	-0.368236	0.38471	-0.211244		0.0795477	-0.39	-0.17	-0.56	-0.38	Protein kinase domain containing protein.
13111.m04644	WAKL-OS	Os11g46860
13111.m04645	WAKL-OS	Os11g46870
13111.m04646	WAKL-OS	Os11g46880
13111.m04648	WAKL-OS	Os11g46900	Os11g0691500		0.549675	-0.643252	-0.431884	0.396334	-0.226267		0.98689	-0.34	-0.15	0.51	0	Protein kinase domain containing protein.
