# Supplementary material for: Autotoxicity mechanism of Oryza sativa: transcriptome response in rice roots exposed to ferulic acid
Source: BMC Genomics. 2013 May 25;14:351. doi: 10.1186/1471-2164-14-351 (PMC4008027; doi:10.1186/1471-2164-14-351)
Supplement: Additional file 16: Table S12 — Oligonucleotide primers for semi-quantitative RT-PCR. [file 1471-2164-14-351-S16.xlsx]

## Sheet: Table-S12
	Table S12. The forward and reverse primer sequences used in RT-PCR for verification of microarray data.
	RAB-DB Locus ID	Forward Primer Sequence(5'-->3')	Reverse Primer Sequence(5'-->3')
	Os10g0190900	5' tgctggccatctacgcttg 3'	5' ctacaggtatgccagccagg 3'
	Os03g0218400	5' atcgtctccatctcctgcttg 3'	5' tgtcactccgcctgagatacc 3
	Os07g0559700	5' gcttcgccaaccagtctgt 3'	5' ggtcgttgtactcctcctcg 3'
	Os11g0135900	5' attccacgtacggaacggag 3'	5' gatattggtaaagcggcggtg 3'
	Os01g0955100	5' gagatggaaggggaagggtg 3'	5' atacacgacacgctgcaaga 3'
	Os11g0664800	5' gtgcctgtcaccgttctttg 3'	5' agtccatggaatgcctcagc 3'
	Os07g0541400	5' cgaatcgccggaacatatgga 3'	5' acccggaatgtcttggtctt 3'
	Os06g0690200	5' acagataaaacgaagggggca 3'	5' tatgccatgcatctcgaacg 3'
	Os05g0257100	5' tcagtggcgagctttgtagt 3'	5' gccaggttcaggtcctccata 3'
	Os11g0168600	5' gggtacatggcaccagagtt 3'	5' agcctctctcccttcccatt 3'
	Os06g0112700	5' ccctcggcaacaaatggtc 3'	5' ggttgtcgtagttgccgttg 3'
	Os02g0181300	5'-cccatggctgatcaaccaa-3'	5'-ctctacatgttacaagcgtcttt-3'
	Os03g0180800	5' cgtcacgtctgcgatttgag 3'	5' cgccgcgataactagggtaa 3'
	Os03g0180900	5' gagctacaacatggccggta 3'	5' cgatgggcatgtctggtagg 3'
	Os09g0439200	5' cgacgaaagtgcaagtgagg 3'	5' actagcactagcaaccagcc 3'
	Os10g0392400	5' aggaagcacaggatcacgac 3'	5' agaactctttgggtttgggc 3'
	Ostubulin	5'-tcgcagcatcaacccaatc-3'	5'-atgaggtgaggactggttgc-3'

## Sheet: Sheet1
Supplemental Table 1. The forward and reverse primer sequences used in RT-PCR for detection of OsAPx genes expression
Gene name	Forward Primer Sequence(5'-->3')	Reverse Primer Sequence(5'-->3')
